# Supplementary material for: Performance of Large Language Models Under Input Variability in Health Care Applications: Dataset Development and Experimental Evaluation
Source: JMIR AI. 2026 Feb 20;5:e83640. doi: 10.2196/83640 (PMC12923095; doi:10.2196/83640)
Supplement: Multimedia Appendix 1 [file ai-v5-e83640-s001.zip]

Archive with 9 entries (9 files):
- combined_medical_abstract_test_v1_label_selected_1000.csv
- combined_medical_abstract_train_v1_label_selected.csv
- combined_medical_abstract_validation_v1_label_selected.csv
- combined_qna_test_v1_label_selected_1000.csv
- combined_qna_train_v1_label_selected.csv
- combined_qna_validation_v1_label_selected.csv
- combined_tweet_emotions_test_v1_label_selected_1000.csv
- combined_tweet_emotions_train_v1_label_selected.csv
- combined_tweet_emotions_validation_v1_label_selected.csv
