# Supplementary material for: Performance of Large Language Models Under Input Variability in Health Care Applications: Dataset Development and Experimental Evaluation
Source: JMIR AI. 2026 Feb 20;5:e83640. doi: 10.2196/83640 (PMC12923095; doi:10.2196/83640)
Supplement: Multimedia Appendix 1 [file ai-v5-e83640-s001.zip › combined_medical_abstract_test_v1_label_selected_1000.csv]

abs_id	condition_label	medical_abstract	homo_0.1	homo_0.2	homo_0.3	typo_0.1	typo_0.3	typo_0.5	removal_0.1	removal_0.3	removal_0.5	valid_type_percentage_x	valid_homo_percentage	pos_tags	homo_substitution
02f7aabe-287a-45df-acca-34d3fd49886a	1	Expression of blood group antigens by normal bronchopulmonary tissues and common forms of pulmonary carcinomas. The expression of ABH and Lewis antigens has been studied in a series of pulmonary carcinomas, in areas of squamous metaplasia, and in normal adjacent bronchopulmonary tissues by means of a panel of lectins and monoclonal antibodies. All respiratory epithelial cells can express antigens…	Expression of blood groupe antigens by normal bronchopulmonary tissues and common forms of pulmonary carcinomas . The expression of ABH and Lewis antigens has been studied in a a series of pulmonary carcinomas , in airy is of squamous metaplasia , and in normal adjacent bronchopulmonary tissues by means of a a panel of lectins a and monoclonal antibodies . All respiratory epithelial sells cannes …	Expression of blood groupe antigens by normal bronchopulmonary tissues a and common forms of pulmonary carcinomas . the a expression of ABH a and louis antigens has bin studied in a a series of pulmonary carcinomas , in areas of squamous metaplasia , a and in normal adjacent bronchopulmonary tissues by means of a pannell of lectins a and monoclonal antibodies . All respiratory epithelial sells ca…	Expression of blood groupe antigens by normal bronchopulmonary tissues a and calm in forms of pulmonary carcinomas . the a expression of ABH a and louis antigens has bin studied in a a ceres of pulmonary carcinomas , in airy is of squamous metaplasia , a and in normal adjacent bronchopulmonary tissues by means of a a pannell of lectins a and monoclonal antibodies . aul respiratory epithelial sell…	Exprhssion of blood group antigens by normal bronchopulmonary tgissues and common forms of pulmonary carcinomas . The exprssion of ABH and Lewis antigens has been studied in a series of pubmonary carinomas , in areas of squamous metaplasia , and in normal adjcaent bronchopulmonary tissues by means of a panel of lectins and monoclonal antibodies . All respiratory epithelial cells can ewpress anitg…	Expression of blood group atigens by njrmal bronchopulmonary tissues and cmomon forms of pulmonary calcinomas . The expression of ABH and Lebis arntigens has been studied in a series of pulmonary carcnomas , in areas of squamous metalasia , and in normal adjacent bronchowulmonary tilssues by means of a panel of lecdtins and monclonal antbiodies . All respiwratory epithelial crlls can exphess anti…	Exprssion of bolod goup antmigens by normal bronchpulmonary tisyues and colmon forms of pulmlnary carpcinomas . The exprssion of AHB and Lweis antigens rhas bene stduied in a series of puwlmonary cacinomas , in aeas of squamous metmaplasia , and in normal adajcent bronchopvlmonary tssues by maens of a pwanel of letcins and moonclonal anibodies . All resipratory epishelial cels can expfress antige…	Expression of blood group by bronchopulmonary tissues and common forms of pulmonary carcinomas . The expression of ABH and Lewis antigens has been studied in a series of pulmonary , in areas of squamous metaplasia , and in normal adjacent bronchopulmonary by means of a of lectins and monoclonal antibodies . All respiratory epithelial cells can antigens , with the exception of glandular serous cel…	of group by and of carcinomas . The of and been studied in a series of carcinomas , in of squamous metaplasia , and in by means of a of and monoclonal . All cells can express antigens , with the exception of glandular serous cells . The of AB antigens homogeneous , while antigens in a more irregular , positively with cells in the field . The of group antigens allows the of residual inside the and…	of by normal and forms of pulmonary . The of and antigens in a series of , in of , and in by means of a of and . All respiratory can express , with the of . The expression of AB , while Lewis in a pattern , positively with in the . The of the identification of residual inside the and the of some . a in the when compared with and . The significant the of and the strong of antigen . by a and to in …	0.5990338164251208	0.3285024154589372	[('Expression', 'NN'), ('of', 'IN'), ('blood', 'NN'), ('group', 'NN'), ('antigens', 'VBZ'), ('by', 'IN'), ('normal', 'JJ'), ('bronchopulmonary', 'JJ'), ('tissues', 'NNS'), ('and', 'CC'), ('common', 'JJ'), ('forms', 'NNS'), ('of', 'IN'), ('pulmonary', 'JJ'), ('carcinomas', 'NN'), ('.', '.'), ('The', 'DT'), ('expression', 'NN'), ('of', 'IN'), ('ABH', 'NNP'), ('and', 'CC'), ('Lewis', 'NNP'), ('antig…	areas -> airy is; Le -> le a; Lewis -> louis; cases -> case his; All -> aul; areas -> airy is; panel -> pannell; the -> the a; a -> a a; a -> a a; cells -> sells; are -> r; and -> a and; y -> why; a -> a a; and -> a and; Lewis -> louis; the -> the a; The -> the a; Le -> le a; A -> a a; and -> a and; areas -> airy is; and -> a and; proper -> propper; or -> ore; and -> a and; the -> the a; been -> …
304958f6-ae7d-4544-919e-f037200d1f6e	1	Modified anterior compartment resection. In the majority of patients with soft tissue sarcomas of the anterior compartment of the thigh, it is possible to preserve a small portion of the quadriceps with intact nerve supply without compromising on the radicality of the procedure or the local control rate. The distal one-third of the vastus medialis can usually be spared with a long, slender branch…	Modified anterior compartment resection . In the majority of patients with soft tissue sarcomas of the anterior compartment of the thigh , it is possible to preserve a small portion of the quadriceps with intact nerve supply without compromising on the radicality of the procedure or the a local control rate . The distal one-third of the vastus medialis can usually be spared with a a long , slende…	Modified anterior compartment resection . In the a majority of patients with soft tissue sarcomas of the a anterior compartment of the a thigh , it is possible to preserve a a small portion of the quadriceps with intact nerve supply without compromising on the a radicality of the a procedure ore the a local control rait . The distel one-third of the vastus medialis can usual he b spared with a lo…	Modified anterior compartment resection . In the a majority of patients with soft tissue sarcomas of the a anterior compartment of the a thigh , it is possible to preserve a a small porsche in of the a quadriceps with intact nerve supply without compromising on the a radicality of the a procedure ore the a local control rait . the a distel one third of the a vastus medialis cannes usual he b spar…	Modiyfied anterior compatrment resetion . In the majority of patients with sfot tiissue sarcomas of the anterior compartment of the thigh , it is possible to preserve a small portion of the quadriceps with itact nerve supply without compromising on the radicality of the procedure or the lodal control rate . The distal one-third of the vastus medialis can uusally be spared with a long , slender br…	Mdified anteior compartment resection . In the mkjority of pltients with soft tissue sarcomas of the anetrior compwartment of the thigh , it s possible to preerve a small poktion of the quadriceps with intact nreve supply without comproising on the radiaclity of the procdure or the local conprol rate . The dstal on-ethird of the vastus medialis can uusally xbe spraed with a lyng , sleender brnch …	Modiifed anterior comhpartment resetion . In the maority of paitents with spft tipssue saromas of the antrior cozmpartment of the tihgh , it s posible to prxeserve a smell potion of the quadiceps with inntact nrve spply without comprokmising on the raidcality of the procwedure or the local conrtol rtte . The dustal one-rthird of the vstus medailis can uscually ce svared with a lovg , silender bar…	Modified resection . In the majority of patients with soft sarcomas of the anterior compartment of the , it is possible to preserve a small portion of the quadriceps with intact nerve supply without compromising on the radicality of the procedure or the local control rate . The one-third of the vastus medialis can usually be with a long , slender branch providing its . of the femoral nerve below …	compartment . In the majority of with tissue sarcomas of the anterior of the thigh , it possible to a small of the with nerve supply without on the of the or the control rate . The of the medialis can be with a , branch its . of the below the ligament and its branch ( ) to an uninvolved of the quadricepts the from the location of the essential . This modified anterior compartment resection dramat…	. In the of patients with of the anterior of the , it to a of the with without on the of the or the . The of the can with a , its . of the below the and its ( ) to an of the the from the of the . This the of the extremity .	0.5254237288135594	0.2966101694915254	[('Modified', 'NNP'), ('anterior', 'JJ'), ('compartment', 'NN'), ('resection', 'NN'), ('.', '.'), ('In', 'IN'), ('the', 'DT'), ('majority', 'NN'), ('of', 'IN'), ('patients', 'NNS'), ('with', 'IN'), ('soft', 'JJ'), ('tissue', 'NN'), ('sarcomas', 'NN'), ('of', 'IN'), ('the', 'DT'), ('anterior', 'JJ'), ('compartment', 'NN'), ('of', 'IN'), ('the', 'DT'), ('thigh', 'NN'), (',', ','), ('it', 'PRP'), ('…	the -> the a; the -> the a; the -> the a; be -> b; distal -> distel; the -> the a; the -> the a; the -> the a; or -> ore; below -> belleau; the -> the a; the -> the a; branch -> branche; the -> the a; tumor -> toomer; the -> the a; portion -> porsche in; the -> the a; usually -> usual he; the -> the a; es -> s; a -> a a; the -> the a; from -> frum; the -> the a; rate -> rait; area -> airy a; bran…
c5fb054e-bc1d-4239-b0c3-193eceb5fce3	1	Chondrosarcoma of the larynx. Diagnosis with magnetic resonance imaging and computed tomography. Chondrosarcomas are the most common sarcomas of the larynx. They are generally slow-growing lesions with insidious onset of symptoms. We are presenting a case of chondrosarcoma that recurred 10 years after excision of a presumed chondroma. Computed tomographic and magnetic resonance imaging (MRI) scan…	Chondrosarcoma of the larynx . Diagnosis with magnetic resonance imaging a and computed tomography . Chondrosarcomas r the most calm in sarcomas of the a larynx . They are general he slow-growing lesions with insidious onset of symptoms . We are presenting a caisse of chondrosarcoma that recurred 10 yours after excision of a a presumed chondroma . Computed tomographic and magnetic resonance imagi…	Chondrosarcoma of the a larynx . Diagnosis with magnetic resonance imaging a and computed tomography . Chondrosarcomas are the a most calm in sarcomas of the a larynx . They r general he slow-growing lesions with insidious onset of symptoms . We are presenting a a caisse of chondrosarcoma that recurred 10 yours after excision of a a presumed chondroma . Computed tomographic a and magnetic resonan…	Chondrosarcoma of the a larynx . Diagnosis with magnetic resonance imaging a and computed tomography . Chondrosarcomas r the a most calm in sarcomas of the a larynx . They r general he slow-growing lesions with insidious onset of symptoms . We r presenting a a caisse of chondrosarcoma that recurred 10 yours after excision of a a presumed chondroma . Computed tomographic a and magnetic resonance i…	Chondrosarcoma of the larynx . Diagnosis with magnetic resonance imaging and computed tomography . Chondrosarcomas are the most cmomon sarcomas of the larynx . They are generally slow-growing lesions with insidious onset of symptoms . We are presneting a case of chondrosarcoma that recrured 10 years after excsiion of a presumed chondroma . Computed tomographic and magnetic resonance imaqging ( MR…	Choldrosarcoma of the larynx . Diagnosis with malnetic reonance idmaging and computed tomography . Chondrosarcomas are the msot cmmon sarcomas of the larynx . They are geneally slowgrowing lesions with insidious oset of sympftoms . We are presenting a case of chondrosarcoma that rceurred 10 yars after excision of a presumed chondroma . Comgputed tomogarphic and mgnetic resonance imaging ( MRI ) s…	Chondzosarcoma of the ladrynx . Dianosis with mgnetic reonance inaging and computed tomjgraphy . Chonhdrosarcomas abre the mocst cmomon sarcomas of the ladrynx . They are geneally slouw-growing lnesions with insdiious oset of symtoms . We aqre preenting a csae of chonerosarcoma that recurred 10 yegrs after excsion of a persumed chonpdroma . Comuted tomwgraphic and mtagnetic resoance imaging ( RMI…	Chondrosarcoma of the . Diagnosis with magnetic resonance imaging and computed tomography . Chondrosarcomas are the most common sarcomas of the larynx . They are generally slow-growing lesions with onset of symptoms . We are presenting a case of that recurred 10 years after excision of a chondroma . Computed tomographic and magnetic resonance imaging ( MRI ) scans performed . Both studies delinea…	of the . Diagnosis with magnetic resonance imaging and tomography . the common sarcomas of the . They with insidious of . We presenting a case of chondrosarcoma that recurred 10 years after of a . Computed tomographic and imaging ( MRI ) were performed . Both studies the lesion . To the best of our knowledge , this is the first report on MRI characteristics of chondrosarcoma of the . A of the reg…	of the . with imaging and . the of the . They slow-growing with of . We a of that 10 years after of a chondroma . and magnetic ( ) . Both the . To the of our , this is the on of of the larynx . A of the the of tomography in the of presented . The are and the two are . an in its to the of the within the . , it than in the of that of . , MRI can the within the but it the of of the and . When the th…	0.5622119815668203	0.2626728110599078	[('Chondrosarcoma', 'NNP'), ('of', 'IN'), ('the', 'DT'), ('larynx', 'NN'), ('.', '.'), ('Diagnosis', 'NN'), ('with', 'IN'), ('magnetic', 'JJ'), ('resonance', 'NN'), ('imaging', 'NN'), ('and', 'CC'), ('computed', 'VBD'), ('tomography', 'NN'), ('.', '.'), ('Chondrosarcomas', 'NNP'), ('are', 'VBP'), ('the', 'DT'), ('most', 'RBS'), ('common', 'JJ'), ('sarcomas', 'NN'), ('of', 'IN'), ('the', 'DT'), ('…	also -> all so; the -> the a; and -> a and; the -> the a; the -> the a; case -> caisse; can -> cannes; the -> the a; are -> r; The -> the a; well -> welle; the -> the a; the -> the a; the -> the a; tumor -> toomer; the -> the a; nicely -> knicely; the -> the a; are -> r; and -> a and; are -> r; the -> the a; the -> the a; years -> yours; the -> the a; A -> a a; study -> stud he; use -> yous; the …
40b5d2ce-ccbf-4eaa-bbba-e2d5e7188da5	1	Synchronous Hodgkin's disease and myelofibrosis terminating with granulocytic sarcoma and acute megakaryocytic leukemia. Our patient had stage IIIAI Hodgkin's disease with synchronous myelofibrosis and myeloid metaplasia. A slowly progressive myeloproliferative disease developed over 9 1/2 years and terminated in a painful osteolytic bone disease, spinal extradural granulocytic sarcoma and acute …	Synchronous Hodgkin 's disease and myelofibrosis terminating with granulocytic sarcoma and acute megakaryocytic leukemia a . Our patient hadd stage IIIAI Hodgkin 's disease with synchronous myelofibrosis and myeloid metaplasia . A slowly progressive myeloproliferative disease developed over 9 1/2 years and terminated in a painful osteolytic bown disease , spinal extradural granulocytic sarcoma a …	Synchronous Hodgkin 's disease and myelofibrosis terminating with granulocytic sarcoma a and acute megakaryocytic leukemia a . Our patient had stage IIIAI Hodgkin 's disease with synchronous myelofibrosis a and myeloid metaplasia . a a slowly progressive myeloproliferative disease developed hove her 9 1/2 years a and terminated in a a painful osteolytic bown disease , spinal extradural granulocyt…	Synchronous Hodgkin 's disease a and myelofibrosis terminating with granulocytic sarcoma a and acute megakaryocytic leukemia a . Our patient hadd stage IIIAI Hodgkin 's disease with synchronous myelofibrosis a and myeloid metaplasia . a a slowly progressive myeloproliferative disease developed hove her 9 1/2 yours a and terminated in a a painful osteolytic bown disease , spinal extradural granulo…	Synchronous Hdgkin 's diesase and myelofibrosis terminating with granulocytic sarcoma and acute megkaaryocytic leukemia . Our patient had stage IIAII Hodgkin 's disease with synchronous myelofibrosis and myeloid metaplasia . A slowly progressive myeloproliferative disease developed over 9 1/2 years and terminated in a painful osteolytic bone disease , sipnal extradural granulocytic sarcoma and ac…	Synchonous Hogdkin 's disease and myeloqfibrosis terminating with granulocytic saxrcoma and atcute megakaryocytic leukemia . Our putient hd stage IIuAI Hddgkin 's disease with syzchronous myelofibrosis and myeloid metaplasia . A slowly prowressive myeloproliferative disease deveoped over 9 1/2 yars and terwinated in a painful osteolytic boe disgease , snpinal extradural granuqlocytic sarcoma and …	Synchronous Hogkin 's duisease and myelfibrosis terinating with granulocytic sacoma and acgte megaakryocytic leukemia . Our pfatient ead stgae IIAI Hogdkin 's dissease with synchoronous myelofibrosis and meloid metplasia . A slrwly progessive myeoproliferative diszease delveloped over 9 1/2 yeears and termfnated in a paifnul osteilytic booe diuease , sipnal extrdaural granluocytic saercoma and ah…	Synchronous Hodgkin 's disease and myelofibrosis with granulocytic sarcoma and acute megakaryocytic leukemia . Our patient stage IIIAI Hodgkin 's disease with synchronous and myeloid . A slowly progressive myeloproliferative disease over 9 1/2 years and terminated in a painful bone disease , spinal extradural granulocytic sarcoma and acute megakaryocytic leukemia . It is likely that this a result…	Synchronous 's and myelofibrosis with granulocytic and leukemia . Our patient stage IIIAI 's with myelofibrosis and metaplasia . A disease developed over 9 1/2 and terminated in a painful osteolytic disease , spinal extradural granulocytic sarcoma and acute megakaryocytic leukemia . It is likely that this a of the disease than a from combination . Our demonstrates the importance of a curative to …	's and with and . Our 's with and metaplasia . A slowly myeloproliferative over 9 1/2 years and in a , and megakaryocytic . It that this a result of the disease than a from . Our case the of a to 's in the of a coexistent with a or history .	0.5925925925925926	0.2592592592592592	[('Synchronous', 'JJ'), ('Hodgkin', 'NNP'), ("'s", 'POS'), ('disease', 'NN'), ('and', 'CC'), ('myelofibrosis', 'NN'), ('terminating', 'VBG'), ('with', 'IN'), ('granulocytic', 'JJ'), ('sarcoma', 'NN'), ('and', 'CC'), ('acute', 'JJ'), ('megakaryocytic', 'JJ'), ('leukemia', 'NN'), ('.', '.'), ('Our', 'PRP$'), ('patient', 'NN'), ('had', 'VBD'), ('stage', 'NN'), ('IIIAI', 'NNP'), ('Hodgkin', 'NNP'), (…	likely -> like lee; late -> leight; a -> a a; the -> the a; and -> a and; a -> a a; from -> frum; and -> a and; a -> a a; rather -> wrather; leukemia -> leukemia a; or -> ore; bone -> bown; case -> caisse; had -> hadd; and -> a and; was -> waas; a -> a a; A -> a a; years -> yours; a -> a a; leukemia -> leukemia a; a -> a a; and -> a and; the -> the a; over -> hove her; the -> the a; and -> a and;
1cb625fc-65ea-4d86-8432-fa087f4f03f1	1	Lipomatous hamartoma of the orbit. Proliferations of mature adipose tissue, while common in retroperitoneal and subcutaneous sites, rarely occur in the orbit. We describe the clinical, radiographic, and histopathologic findings of a nonencapsulated lipomatous tissue overgrowth of the right orbit in a 35-year-old man. The mass had caused proptosis since childhood and was apparently present since b…	Lipomatous hamartoma of the a or but . Proliferations of mature adipose tissue , wile common in retroperitoneal and subcutaneous sites , rarely occur in the a or but . We describe the clinical , radiographic , and histopathologic findings of a nonencapsulated lipomatous tissue overgrowth of the a right orbit in a 35-year-old mann . The mass hadd caused proptosis since childhood and was apparently…	Lipomatous hamartoma of the or but . Proliferations of mature adipose tissue , wile calm in in retroperitoneal a and subcutaneous sites , rarely occur in the a or but . We describe the a clinical , radiographic , a and histopathologic findings of a a nonencapsulated lipomatous tissue over growth of the a write or but in a 35-year-old man . the a masse had caused proptosis since childhood and waas…	Lipomatous hamartoma of the a or but . Proliferations of mature adipose tissue , wile calm in in retroperitoneal a and subcutaneous sights , rarely occur in the a or but . We describe the a clinical , radiographic , a and histopathologic findings of a a nonencapsulated lipomatous tissue over growth of the a write or but in a a 35-year-old mann . the a masse hadd caused proptosis since childhood a…	Lipomatous hamartoma of the orbit . Proliferations of mature adipose tissue , while common in retroperitoneal and subcutaneous sites , rarely oscur in the orbit . We describe the clinical , radiographic , and histopxthologic findings of a nonencapsulated lipmatous tissue overgrowth of the right orbit in a 35-year-old man . The mass had cased proptosis since childhood and ewas apparently present s…	Lipomatous hamasrtoma of the oribt . Proliferations of mature adipose tisue , while cotmon in retroperitoneal and subcuatneous shtes , rrely ocucr in the oribt . We desrcibe the clincial , radgiographic , and histpoathologic findyings of a nonencapsulated lipomatous tissue overgrowth of the riht oribt in a 35-yar-old man . The mtass had caused proztosis since chlidhood and oas apparently present …	Lipoaatous haartoma of the orbit . Proliperations of maature adpiose tiyssue , while common in retrojperitoneal and subutaneous scites , rairely ocxur in the obit . We dyscribe the clizical , radiogdraphic , and hisptopathologic findngs of a nonecapsulated lipoatous thssue ovevrgrowth of the rfight oebit in a 35-yar-old zan . The mss ahd cyaused protposis since chiddhood and wcs apparently perese…	Lipomatous hamartoma of the orbit . Proliferations of mature adipose tissue , while common in retroperitoneal and , rarely occur in the orbit . We describe the clinical , , and histopathologic of a nonencapsulated lipomatous tissue overgrowth of the right orbit in a 35-year-old . The mass had caused proptosis since childhood and apparently since birth . to the age at , the histologic similarity t…	Lipomatous of the . Proliferations of mature adipose tissue , while in and sites , occur in the orbit . We the , , and histopathologic of a lipomatous overgrowth of the right orbit in a 35-year-old . The proptosis since and apparently since birth . Due to the at , the histologic to , and the lack of or , we propose the term for this entity .	Lipomatous of the . of , while in and , in the . We the , , and of a of the in a man . The since and since . to the at onset , the to , and the of or , we the for this .	0.5353535353535354	0.3232323232323232	[('Lipomatous', 'JJ'), ('hamartoma', 'NN'), ('of', 'IN'), ('the', 'DT'), ('orbit', 'NN'), ('.', '.'), ('Proliferations', 'NNS'), ('of', 'IN'), ('mature', 'NN'), ('adipose', 'JJ'), ('tissue', 'NN'), (',', ','), ('while', 'IN'), ('common', 'JJ'), ('in', 'IN'), ('retroperitoneal', 'NN'), ('and', 'CC'), ('subcutaneous', 'JJ'), ('sites', 'NNS'), (',', ','), ('rarely', 'RB'), ('occur', 'VBP'), ('in', '…	man -> mann; the -> the a; lack -> lac; and -> a and; the -> the a; and -> a and; right -> write; the -> the a; a -> a a; and -> a and; and -> a and; sites -> sights; orbit -> or but; Due -> do; or -> ore; the -> the a; common -> calm in; orbit -> or but; the -> the a; had -> hadd; The -> the a; while -> wile; orbit -> or but; the -> the a; overgrowth -> over growth; the -> the a; the -> the a; m…
dd684ee4-142e-4a1f-b532-1bcf4a4f1b04	1	Predicting distant metastases in operable breast cancer patients. Risk factors for distant metastases following mastectomy and axillary node dissection for breast cancer were analyzed in a review of 1022 women. From diagnosis until the end of the adjuvant treatment, six stages were identified that corresponded well to patient data acquisition. At each stage, a prognosis study based on the Cox mod…	Predicting distant metastases in operable breast cancer patients . Risk factors for distant metastases following mastectomy and axillary knowed dissection for breast cancer were analyzed in a a review of 1022 women . From diagnosis until the a end of the adjuvant treatment , six stages were identified that corresponded well to patient dat a acquisition . At each stage , a a prognosis study based …	Predicting distant metastases in operable brest cancer patients . Risk factors for distant metastases following mastectomy a and axillary knowed dissection for breast cancer were analyzed in a a review of 1022 whim in . frum diagnosis until the ende of the a adjuvant treatment , six stages were identified that corresponded well to patient data acquisition . At each stage , a a prognosis study bas…	Predicting distant metastases in operable brest cancer patients . risc factors for distant metastases following mastectomy a and axillary knowed dissection for brest cancer were analyzed in a a review of 1022 whim in . frum diagnosis until the a ende of the a adjuvant treatment , six stage his were identified that corresponded welle to patient dat a acquisition . At each stage , a a prognosis stu…	Predicting distant metastases in operable breast cancer patients . Rik factors for distant metastases following matectomy and axillary node dissection for breast cancer were analyzed in a rkview of 1022 wooen . From diagnosis until the end of the adjuvant treatment , six stages were identified that corresponded well to patient data acquisition . At each stage , a prognosis study based on the Cox …	Prdeicting ditsant metsatases in operable breast cancer patients . Risk fuctors for dvstant metastases follwoing maqtectomy and akillary node disection for brvast cancer were analyzed in a ruview of 1022 wwomen . From diagnosis until the end of the adujvant treatment , six stages were identified that corresopnded well to patient data acqrisition . At each soage , a prognosis study baed on the iCo…	Predicting dlstant metcstases in operlable brast cacer pgtients . Rgisk fasctors for distant metastases follwoing matsectomy and axillary nde dissection for brast cacner wee aalyzed in a reaiew of 1022 woomen . From diagvosis until the uend of the adjuwant treatment , six stgaes were identified that corresponded wlel to paitent daa acuisition . At each stge , a prongosis stwdy baased on the Cx mg…	Predicting distant in operable breast cancer patients . Risk factors for distant metastases following and axillary node for breast cancer were analyzed in a review of 1022 women . From diagnosis until the end of the adjuvant treatment , six were identified that corresponded well to data acquisition . At each stage , a prognosis study on the Cox model was carried out using all acquired information…	Predicting distant in . Risk for distant and axillary node dissection for were analyzed in a of 1022 women . From until the of the adjuvant , six stages were identified that corresponded well to acquisition . At each stage , a study based on the carried out all information from the first . The that size , nuclear pleomorphism , index , and status at the of axilla were factors in predicting ( ) . …	in . for and dissection for breast in a of 1022 women . From diagnosis until the of the adjuvant , six that corresponded to . At each , a on the Cox out all from the stage . The that , pleomorphism , , and at the top of in ( ) . These those that were to at one or several stages and their at a . This the with , , and emboli . as , , , and stage as independent factors at any . The four risk to defi…	0.5808383233532934	0.2844311377245509	[('Predicting', 'VBG'), ('distant', 'JJ'), ('metastases', 'NNS'), ('in', 'IN'), ('operable', 'JJ'), ('breast', 'NN'), ('cancer', 'NN'), ('patients', 'NNS'), ('.', '.'), ('Risk', 'NNP'), ('factors', 'NNS'), ('for', 'IN'), ('distant', 'JJ'), ('metastases', 'NNS'), ('following', 'VBG'), ('mastectomy', 'NN'), ('and', 'CC'), ('axillary', 'JJ'), ('node', 'NN'), ('dissection', 'NN'), ('for', 'IN'), ('br…	a -> a a; such -> sutch; tumor -> toomer; emboli -> emboly; also -> all so; and -> a and; and -> a and; rate -> rait; Risk -> risc; same -> sejm; and -> a and; a -> a a; proven -> prove in; from -> frum; a -> a a; The -> the a; women -> whim in; based -> baste; nuclear -> nuclear er; the -> the a; was -> waas; the -> the a; group -> groupe; tumor -> toomer; stages -> stage his; the -> the a; From…
bdf72382-2641-45e1-83a2-a4c0a0fd3e28	1	Acoustic schwannoma and epidermoid cyst occurring as a single cerebellopontine angle mass. The case of a 66-year-old man with a 3-year progressive hearing loss and a homogeneous left cerebellopontine angle mass on magnetic resonance imaging scan is described. At surgery, the major portion of the mass was a typical encapsulated, solid, acoustic schwannoma, but the most rostral portion was a distin…	Acoustic schwannoma and epidermoid cyst occurring as a singel cerebellopontine angle mass . the a case of a 66-year-old mann with a 3-year progressive hearing loss a and a a homogeneous left cerebellopontine angle mass on magnetic resonance imaging scan is described . At surgery , the major portion of the a mass was a typical encapsulated , sol id , acoustic schwannoma , but the a most rostral po…	Acoustic schwannoma a and epidermoid cist occuring as a a singel cerebellopontine angle mass . the a caisse of a a 66-year-old man with a 3-year progressive hearing loss and a homogeneous left cerebellopontine angle masse on magnetic resonance imaging scan is described . At surgery , the majer portion of the mass waas a a typical encapsulated , sol id , acoustic schwannoma , but the a most rostra…	Acoustic schwannoma a and epidermoid cist occuring as a a singel cerebellopontine angle mass . the a caisse of a a 66-year-old mann with a a 3-year progressive hearing loss a and a homogeneous left cerebellopontine angle mass on magnetic resonance imaging scan is described . At surgery , the a majer porsche in of the a masse waas a a typical encapsulated , sol id , acoustic schwannoma , but the a…	Acoustic schwannoma and epidermoid cyst occurring as a single cerebellopontine angle mass . The case of a 66-year-old man with a 3-eyar progressive hearing loss and a hoomgeneous left cerbeellopontine angle msas on magnetic resnance imaging scan is described . At suagery , the major portion of the mass was a typical encapsulated , solid , acoustic schwannoma , but the most rsotral portion was a d…	Acoustic schwannoma and epdermoid cyts occurring as a single cerebellopontine agnle mss . The csae of a 66-year-old mn with a 3-year progressive haering loss and a hoogeneous left cereebllopontine anzgle msas on magnetic resonance iraging scn ris described . At sudgery , the major potrtion of the mass was a tnypical encpasulated , slid , acustic schwannoma , but the most rostral pozrtion wsa a di…	Acoustic schwnanoma and epifdermoid cyts occuurring as a sengle cereebllopontine adgle mags . The crase of a 66-yeer-old aan with a 3r-year progrissive haring loss and a hovmogeneous lfet cerebelwopontine agnle mass on magnetic resnance imaping san s desrcribed . At suogery , the mxajor potrtion of the msas was a typcial encasulated , scolid , avcoustic schwannoma , but the mgost rnstral potion w…	Acoustic and cyst occurring as a single cerebellopontine angle mass . The case of a 66-year-old man with a 3-year progressive loss and a homogeneous left cerebellopontine angle mass on resonance imaging scan is . At , the major portion of the mass a typical encapsulated , solid , acoustic schwannoma , but the most rostral portion was a distinct , , cystic mass without a well-defined capsule , typ…	schwannoma and epidermoid cyst as a single mass . The of a 66-year-old man with a progressive hearing and a homogeneous cerebellopontine on magnetic described . At , the major portion of the mass was a typical , , acoustic , but the was a , flaky , without a capsule , of an epidermoid . The and operative findings of this unique of two different benign cerebellopontine angle presented .	and occurring as a . The of a 66-year-old with a 3-year and a on magnetic resonance is . At , the portion of the a , , schwannoma , but the a , , without a , of an . The radiographic and findings of this of two are .	0.6078431372549019	0.3431372549019608	[('Acoustic', 'JJ'), ('schwannoma', 'NN'), ('and', 'CC'), ('epidermoid', 'JJ'), ('cyst', 'NN'), ('occurring', 'VBG'), ('as', 'IN'), ('a', 'DT'), ('single', 'JJ'), ('cerebellopontine', 'NN'), ('angle', 'NN'), ('mass', 'NN'), ('.', '.'), ('The', 'DT'), ('case', 'NN'), ('of', 'IN'), ('a', 'DT'), ('66-year-old', 'JJ'), ('man', 'NN'), ('with', 'IN'), ('a', 'DT'), ('3-year', 'JJ'), ('progressive', 'JJ'…	single -> singel; was -> waas; cyst -> cist; occurring -> occuring; and -> a and; cyst -> cist; a -> a a; portion -> porsche in; a -> a a; a -> a a; and -> a and; cystic -> sistek; mass -> masse; The -> the a; case -> caisse; a -> a a; solid -> sol id; major -> majer; are -> r; man -> mann; the -> the a; the -> the a; a -> a a; The -> the a; portion -> porsche in; the -> the a; and -> a and; a ->…
479a8be3-4e72-45df-bfcd-1ce2cb9a9651	1	Secreted or nonsecreted forms of acidic fibroblast growth factor produced by transfected epithelial cells influence cell morphology, motility, and invasive potential. Addition of exogenous acidic fibroblast growth factor (aFGF) to NBT-II epithelial carcinoma cells results in fibroblastic transformation and cell motility. We have generated aFGF-producing NBT-II cells by transfection with recombina…	Secreted or nonsecreted forms of acidic fibroblast growth fact her produced by transfected epithelial sells influence cell morphology , motility , and invasive potential . Addition of exogenous acidic fibroblast growth factor ( aFGF ) to NBT-II epithelial carcinoma cells results in fibroblastic transformation and cell motility . We have generated aFGF-producing NBT-II sells by transfection with r…	Secreted ore nonsecreted forms of acidic fibroblast growth fact her produced by transfected epithelial sells influence sell morphology , motility , a and invasive potential . Addition of exogenous acidic fibroblast growth fact her ( aFGF ) to NBT-II epithelial carcinoma a sells results in fibroblastic transformation a and sell motility . We have generated aFGF-producing NBT-II sells by transfecti…	Secreted ore nonsecreted forms of acidic fibroblast growth fact her produced by transfected epithelial sells influence sell morphology , motility , a and invasive potential . edition of exogenous acidic fibroblast growth fact her ( aFGF ) to NBT-II epithelial carcinoma a sells results in fibroblastic transformation a and sell motility . We halve generated aFGF-producing NBT-II sells by transfecti…	Secreted or nonsecreted forms of acidic fiborblast growth factor produced by transfected epiethelial cells influence cell morphology , motility , and invasive potential . Addition of exogenous acidic fibroblast growth factor ( aFGF ) to NTB-II epithelial carcinoma cells results in fiborblastic transformation and cell motility . We have generated aFGF-producing NT-II cells by transfection with rec…	Secreted or noynsecreted forms of acidic fibroblast grwth factor produced by transfected epthelial cells influence clel mokphology , moitlity , and invasive potential . Addition of exogenous acwdic fibroblast gorwth factor ( aFGF ) to NBT-II epthelial caicinoma cels reults in fiboblastic transformation and cmell motility . We hae generated aFGF-producing NbT-II cklls by trcnsfection with reocmbin…	Secerted or nonsedreted foms of aidic fibrblast grwwth fvactor proudced by trasfected epthelial cyells inflwuence clel morphology , moptility , and inzasive poteantial . Addiution of exorgenous alcidic fiboblast grwoth factor ( aaFGF ) to NB-TII epithelial cacrinoma cells rbesults in fibrolbastic transformation and ccll mogility . We hae genterated aFGF-rpoducing NBT-II ceols by transfection with…	or nonsecreted forms of fibroblast growth factor produced by transfected epithelial influence cell morphology , motility , and invasive potential . Addition of exogenous acidic fibroblast growth ( aFGF ) to NBT-II epithelial carcinoma cells results in fibroblastic transformation and cell motility . We have generated aFGF-producing NBT-II by transfection with recombinant expression containing huma…	Secreted or nonsecreted forms of acidic growth factor by transfected cells , motility , and invasive . Addition of exogenous fibroblast ( aFGF ) to NBT-II epithelial carcinoma cells results in fibroblastic and . We generated by with expression containing human aFGF , or the human coupled to a signal ( SP ) . The of the nonsecreted and the secreted on the , , and cell ( gelatinase activity ) . aFG…	or of acidic produced by influence , , and invasive potential . of fibroblast ( ) to NBT-II carcinoma cells in and . We by with , or the to a signal ( ) sequence . The effects of the and the 16-kDa on the , , and invasive ( gelatinase ) . aFGF coupled to a out of the . The secretion of for induction of , as this in with or without . of , whether or , in in of ; , there no correlation between and …	0.6089108910891089	0.2623762376237624	[('Secreted', 'VBN'), ('or', 'CC'), ('nonsecreted', 'VBN'), ('forms', 'NNS'), ('of', 'IN'), ('acidic', 'JJ'), ('fibroblast', 'JJ'), ('growth', 'NN'), ('factor', 'NN'), ('produced', 'VBN'), ('by', 'IN'), ('transfected', 'JJ'), ('epithelial', 'JJ'), ('cells', 'NNS'), ('influence', 'NN'), ('cell', 'NN'), ('morphology', 'NN'), (',', ','), ('motility', 'NN'), (',', ','), ('and', 'CC'), ('invasive', 'J…	coupled -> cup hulled; Addition -> edition; cells -> sells; whether -> weather; a -> a a; cell -> sell; was -> waas; The -> the a; human -> heumann; The -> the a; was -> waas; carcinoma -> carcinoma a; cells -> sells; and -> a and; the -> the a; rate -> rait; the -> the a; The -> the a; cell -> sell; cells -> sells; no -> know; cell -> sell; human -> heumann; and -> a and; factor -> fact her; hav…
24489eff-8f43-469d-9cbc-d5630f3c6631	1	A case of multiple pilar tumors and pilar cysts involving the scalp and back. The case of a patient with multiple proliferating trichilemmal tumors and trichilemmal cysts of the scalp and back is discussed. The multicentric presentation of this tumor is unusual and, to our knowledge, has not been described previously. The appearance of trichilemmal cysts in association with multiple proliferating…	A case of multiple pile her tumors and pile her cysts involving the a scalp and back . The case of a a patient with multiple proliferating trichilemmal tumors and trichilemmal cysts of the scalp a and back is discussed . the a multicentric presentation of this toomer is unusual and , to our knowledge , has not been described previously . The appearance of trichilemmal cysts in association with mu…	A case of multiple pilar tumors and pile her cysts involving the a scalp a and bak . The caisse of a a patient with multiple proliferating trichilemmal tumors a and trichilemmal cysts of the scalp a and bak is discussed . the a multicentric presentation of this toomer is unusual a and , to our knowledge , has knot been described previously . the a appearance of trichilemmal cysts in association w…	a a caisse of multiple pile her tumors a and pile her cysts involving the a scalp a and bak . the a caisse of a a patient with multiple proliferating trichilemmal tumors a and trichilemmal cysts of the a scalp a and bak is discussed . the a multicentric presentation of this toomer is unusual a and , to our knowledge , has knot bin described previously . the a appearance of trichilemmal cysts in a…	A case of multiple pialr tumors and pilar csts involving the scpalp and back . The case of a patient with multiple proliferating trichilemmal tumors and trichilemmal cysts of the scalp and back is disussed . The multicentric presentation of this tumor is unuusal and , to our knowledge , has not been described prevfiously . The appearance of trichilemmal cysts in assocaition with multiple prolifer…	A case of multiple pclar tugors and pilar caysts involving the scalp and back . The case of a patient with multiple prolifrating trichlemmal ttumors and trichilemmal cysts of the scalp and baqck is discissed . The multicentric presntation of this tuor zis ucusual and , to our knowledge , ahs nct been decscribed previously . The appedarance of tricilemmal cysts in association with multiple prmlife…	A cxase of mulitple pilar ttumors and pdilar csts inovlving the sclap and bafck . The cse of a patient with murltiple prolbferating trichiemmal tusmors and trwichilemmal csts of the sdcalp and bakc iis discussed . The mulfticentric prespntation of this tmuor si unsual and , to our knoledge , has nto baen decsribed prveiously . The appeqarance of tricilemmal cfsts in assoiation with multiple proil…	A case of multiple pilar tumors and pilar cysts involving the and back . The case of a patient with multiple trichilemmal tumors and trichilemmal cysts of the scalp and back is . The of this tumor is unusual and , to our knowledge , has been described . The of trichilemmal in association with multiple proliferating trichilemmal tumors suggests a common histogenesis of these two neoplasms . The ty…	A case of pilar tumors and pilar involving the scalp and back . The case of a with trichilemmal and of the and discussed . The of this tumor is unusual and , to our , has not described . The of in association with multiple trichilemmal tumors a histogenesis of these two neoplasms . The , histologic , and recommended treatment for these reviewed .	A of pilar and the and . The of a patient with trichilemmal and of the and . The of this unusual and , to our knowledge , described . The of in association with a of these two . The , , and for these .	0.574468085106383	0.2765957446808511	[('A', 'DT'), ('case', 'NN'), ('of', 'IN'), ('multiple', 'JJ'), ('pilar', 'JJ'), ('tumors', 'NNS'), ('and', 'CC'), ('pilar', 'JJ'), ('cysts', 'NNS'), ('involving', 'VBG'), ('the', 'DT'), ('scalp', 'NN'), ('and', 'CC'), ('back', 'RB'), ('.', '.'), ('The', 'DT'), ('case', 'NN'), ('of', 'IN'), ('a', 'DT'), ('patient', 'NN'), ('with', 'IN'), ('multiple', 'JJ'), ('proliferating', 'VBG'), ('trichilemma…	back -> bak; and -> a and; and -> a and; and -> a and; are -> r; and -> a and; The -> the a; pilar -> pile her; common -> calm in; a -> a a; The -> the a; The -> the a; and -> a and; A -> a a; The -> the a; the -> the a; and -> a and; been -> bin; a -> a a; tumor -> toomer; the -> the a; not -> knot; case -> caisse; pilar -> pile her; back -> bak; case -> caisse;
64999c2e-8948-4937-8496-f158060d9111	1	Expression of enzymatically active sucrase-isomaltase is a ubiquitous property of colon adenocarcinomas. Adenocarcinoma of the colon is one of the most prevalent and lethal of all human malignancies. The early diagnosis and management of this disease could be improved if biological markers, whose expression was restricted to malignant colon cells, were identified. Sucrase-isomaltase is a glycopro…	Expression of enzymatically active sucrase-isomaltase is a a ubiquitous property of colen adenocarcinomas . Adenocarcinoma of the colon is one of the most prevalent a and lethal of all human malignancies . The early diagnosis and management of this disease could b improved if biological markers , whose expression was restricted to malignant colon cells , were identified . Sucrase-isomaltase is a …	Expression of enzymatically active sucrase-isomaltase is a a ubiquitous property e of colon adenocarcinoma is . Adenocarcinoma of the colen is won of the a most prevalent a and leith hill of aul human malignancies . the a early diagnosis a and management of this disease could b improved if biological markers , whose expression was restricted to malignant colen cells , were identified . Sucrase-is…	Expression of enzymatically active sucrase-isomaltase is a a ubiquitous property e of colen adenocarcinoma is . Adenocarcinoma of the a colen is won of the a most prevalent a and leith hill of aul heumann malignancies . the a earley diagnosis a and management of this disease could b improved if biological markers , whose expression waas restricted to malignant colen sells , were identified . Sucr…	Expression of enymatically active sucrase-isomaltase is a ubiquitous property of colon adenocarcinomas . Adenocarcinoma of the colon is one of the most prevalent and lehal of all human malignancies . The early diagnosis and management of this disease could be improved if biological mrkers , whose exrpession was restricted to malnignant colon ceals , were identified . Sucrase-isomaltase is a glyco…	Expression of enzymatically active sucrmse-isomaltase is a ubiwuitous porperty of cloon adenocarcinomas . Adenoarcinoma of the colon si one of the most prevalent and lethal of all human maligkancies . The early dianosis and management of this disease could be ibmproved if biolbogical markers , whose exrpession was restgricted to malignant cqolon cdells , were idenified . Sucase-isomaltase si a gl…	Exrression of enzytatically active sucrasge-isomaltase qis a ubiqhitous propgrty of cowlon adenocarcinomas . Adenoearcinoma of the cloon is one of the mnost prevalent and lethal of all hucman malignnancies . The edarly diganosis and management of this diesase could eb imprloved if bioolgical mcrkers , whose exprsesion ws restricted to malimgnant colon clls , wtre idebntified . Sucrase-isomaltase …	Expression of enzymatically active sucrase-isomaltase is a ubiquitous property of colon adenocarcinomas . Adenocarcinoma of the colon one of the most and lethal of all human malignancies . The early and management of this disease could be improved if biological markers , whose expression was restricted to colon cells , were identified . Sucrase-isomaltase a glycoprotein hydrolase expressed throug…	of is a property of adenocarcinomas . of the is one of the most and lethal of all malignancies . The diagnosis and of this could improved if , whose expression was to malignant , were identified . Sucrase-isomaltase a glycoprotein hydrolase throughout the and fetal colon but not in the normal . This that the of active is a ubiquitous property of primary and . Significant sucrase enzyme activity (…	of is a ubiquitous of . of the one of the prevalent and of all . The and of this could improved if , whose expression to , . is a throughout the and but in the . This shows that the of active a of and . ( i.e. , than 5 ) in 16 carcinomas but in . was in all using . a quantitative , this that the of in examined ( 3.4 10 ( ) to 3.19 10 ( ) ) than in ( 0 to 3.4 10 ( ) ) . This induction of and by im…	0.5780346820809249	0.2976878612716763	[('Expression', 'NN'), ('of', 'IN'), ('enzymatically', 'RB'), ('active', 'JJ'), ('sucrase-isomaltase', 'NN'), ('is', 'VBZ'), ('a', 'DT'), ('ubiquitous', 'JJ'), ('property', 'NN'), ('of', 'IN'), ('colon', 'NN'), ('adenocarcinomas', 'NN'), ('.', '.'), ('Adenocarcinoma', 'NNP'), ('of', 'IN'), ('the', 'DT'), ('colon', 'NN'), ('is', 'VBZ'), ('one', 'CD'), ('of', 'IN'), ('the', 'DT'), ('most', 'RBS'), …	adenocarcinomas -> adenocarcinoma is; was -> waas; addition -> edition; can -> cannes; examined -> exam and; x -> ex; examined -> exam and; cells -> sells; the -> the a; the -> the a; gene -> jean; the -> the a; the -> the a; mucosa -> mucosa a; the -> the a; and -> a and; x -> ex; be -> b; all -> aul; seen -> scene; gene -> jean; activity -> activity e; all -> aul; chain -> cheyne; study -> stud…
f09b8785-51d3-484a-b86b-f357448e2fc8	1	The Cancer Prevention Reminder System. The Cancer Prevention Reminder System is a computer-based system designed to increase the delivery of periodic health maintenance procedures. The program provides printed reminders that identify patients' overdue procedures, prints summary reports of the percentage of patients who are eligible and overdue for a procedure, and prints mailing labels for patien…	the a Cancer Prevention remind her System . the a Cancer Prevention remind her System is a computer-based system designed to increase the a delivery of periodic health maintenance procedures . The program provides printed reminders that identify patients ' overdo procedures , prints summary reports of the percentage of patients who are eligible a and overdue for a procedure , a and prints mailing…	The Cancer Prevention Reminder System . The Cancer Prevention remind her System is a a computer-based system designed to increase the a delivery of periodic health maintenance procedures . the a programme provides printed reminders that identify patients ' overdue procedures , printz summary e reports of the a percentage of patients hoo r eligible and overdo for a a procedure , a and printz maili…	the a Cancer Prevention remind her System . the a Cancer Prevention remind her System is a a computer-based system designed to increase the a deliver e of periodic health maintenance procedures . the a programme provides printed reminders that identify patients ' overdo procedures , printz summary e reports of the a percentage of patients hoo r eligible a and overdo for a a procedure , a and prin…	The Cancer Prevention Reminder System . The Cancer Prevention Reminder System is a computer-based system designed to increase the delivery of periodic health mauintenance procedures . The program provides prited reminders that identify patints ' ooverdue procedures , prints sumgary reports of the percnetage of patients who qare eligible and overdue for a procedure , and prints mailing labels for …	The Cyancer Prevention Reminder Soystem . The Cancer Prevention Reminder System is a compcter-based system designed to incease the deliiery of periodic halth maintenance proocedures . The program provides prited remiders that idetify patients ' ovhrdue procedures , pints summary repxrts of the percentage of paients who aae elgiible and overdue for a prcoedure , and prints miiling laebls for patie…	The Cncer Prevention Remider Syfstem . The Cncer Prsvention Rerminder Sytsem bis a compter-based sytem desined to inrease the delgvery of peroidic helath mainetnance procedures . The prgram pronvides prihnted remiuders that idetnify pazients ' ovedue procedures , prnts suqmary reports of the percentage of patients who rae eliugible and orverdue for a procedure , and prxints mriling lbels for paie…	The Cancer Prevention Reminder System . The Cancer Prevention Reminder is a computer-based system designed to increase the delivery of periodic health maintenance procedures . The program printed reminders that identify patients ' procedures , prints summary reports of the percentage of patients who are eligible and for a procedure , and prints mailing labels for patients . We performed a randomi…	The . The Cancer Prevention System a system to increase the of periodic maintenance . The program printed reminders that patients ' procedures , prints reports of the percentage of patients who and for a , and labels for patients . We a randomized , controlled in which the effects of computer-based reminders compared with those of two other among residents in a .	The . The Cancer a system to the of . The provides printed that ' , of the of who eligible and for a procedure , and for . We a , in which the of with those of two other interventions among in a .	0.5869565217391305	0.2826086956521739	[('The', 'DT'), ('Cancer', 'NNP'), ('Prevention', 'NNP'), ('Reminder', 'NNP'), ('System', 'NNP'), ('.', '.'), ('The', 'DT'), ('Cancer', 'NNP'), ('Prevention', 'NNP'), ('Reminder', 'NNP'), ('System', 'NNP'), ('is', 'VBZ'), ('a', 'DT'), ('computer-based', 'JJ'), ('system', 'NN'), ('designed', 'VBN'), ('to', 'TO'), ('increase', 'VB'), ('the', 'DT'), ('delivery', 'NN'), ('of', 'IN'), ('periodic', 'JJ…	overdue -> overdo; Reminder -> remind her; a -> a a; prints -> printz; prints -> printz; and -> a and; delivery -> deliver e; program -> programme; other -> uther; are -> r; which -> witch; Reminder -> remind her; The -> the a; who -> hoo; the -> the a; The -> the a; a -> a a; a -> a a; group -> groupe; summary -> summary e; the -> the a; the -> the a; overdue -> overdo; a -> a a; The -> the a; a…
3f642ed4-c9ac-4ee5-8bec-757d54b037a9	1	Selective G to T mutations of p53 gene in hepatocellular carcinoma from southern Africa Hepatocellular carcinoma (HCC) is a prevalent cancer in sub-Saharan Africa and eastern Asia. Hepatitis B virus and aflatoxins are risk factors for HCC, but the molecular mechanism of human hepatocellular carcinogenesis is largely unknown. Abnormalities in the structure and expression of the tumour-suppressor g…	Selective G to T mutations of p53 gene in hepatocellular carcinoma frum southern Africa Hepatocellular carcinoma a ( HCC ) is a a prevalent cancer in sub-Saharan Africa and eastern asia a . Hepatitis B vi rus and aflatoxins are risk factors for HCC , but the molecular mechanism of human hepatocellular carcinogenesis is largely unknown . Abnormalities in the a structure a and expression of the tum…	Selective G to tea mutations of p53 jean in hepatocellular carcinoma frum southern Africa Hepatocellular carcinoma a ( HCC ) is a a prevalent cancer in sub saharan Africa a and eastern asia a . Hepatitis be virus and aflatoxins r risc factors for HCC , but the molecular mechanism of heumann hepatocellular carcinogenesis is largely unknown . Abnormalities in the a structure and expression of the a…	Selective gee to tea mutations of p53 jean in hepatocellular carcinoma a frum southern africa a Hepatocellular carcinoma a ( HCC ) is a a prevalent cancer in sub saharan africa a a and eastern asia a . Hepatitis be vi rus a and aflatoxins r risc factors for HCC , but the a molecular mechanism of heumann hepatocellular carcinogenesis is largely unknown . Abnormalities in the a structure a and expr…	Selective G to T mutations of b53 gene in hepadtocellular carcinoma from southern Avfrica Hepatocellular carcinoma ( HCC ) is a prevalent cancer in subtSaharan Africa and eastern Asia . Hepatitis B virus and aflatoxins are risk factors for HCC , but the molecular mechanism of human hepatocellular carcinogenesis is larely unknown . Abnormalities in the structure and expression of the tumomr-suppre…	Selective G to T mutpations of pk3 gene in hepaltocellular carncinoma from souhern Africa Hepatoellular cavcinoma ( HCC ) ms a prevalent cancer in su-Saharan Africa and easetrn Asai . Hepatitis B virus and afltoxins are rsik factors for HcCC , but the molvcular mechnism of human hepaotcellular carcinogenesis is largely uhknown . Abnrmalities in the structure and expression of the tumour-suppresso…	Selcetive G to T muations of pz53 gene in hepaoocellular canrcinoma from soutmhern Africa Hepaotcellular caricnoma ( HCC ) is a prvealent cancer in subsSaharan Arica and estern Aisa . Hepatitis B viurs and aflaotxins ae rsk facctors for HsCC , but the moleuclar mehanism of hunman heptocellular carcnogenesis mis lragely uwknown . Abnorvmalities in the sturucture and exprssion of the tumuor-suppres…	G to T mutations of p53 gene in hepatocellular carcinoma from southern Africa Hepatocellular ( HCC ) a prevalent cancer in sub-Saharan Africa and Asia . Hepatitis B and are risk for HCC , but the mechanism of human hepatocellular carcinogenesis unknown . Abnormalities in the structure and expression of the tumour-suppressor gene p53 are frequent in HCC cell lines , and allelic losses from chromos…	Selective to T mutations of p53 in from southern Africa ( HCC ) is a cancer in Africa and . Hepatitis B and factors for HCC , but the molecular of hepatocellular . in the structure and of the gene in HCC cell lines , and losses from 17p found in HCCs from and . Here we on allelic deletions from 17p and mutations of the p53 found in 50 % of primary from southern . Four of five mutations detected w…	Selective to mutations of in from southern Hepatocellular ( ) is a in and . and for , but the of . in the and of the in , and from chromosome 17p in from and . we on from 17p and of the p53 gene in 50 of from Africa . Four of five -- -- , with at 249 . This specificity could to a , one being ( . 7 ) , a food in , which both a that to and a .	0.5714285714285714	0.3142857142857143	[('Selective', 'JJ'), ('G', 'NNP'), ('to', 'TO'), ('T', 'NNP'), ('mutations', 'NNS'), ('of', 'IN'), ('p53', 'NN'), ('gene', 'NN'), ('in', 'IN'), ('hepatocellular', 'JJ'), ('carcinoma', 'NN'), ('from', 'IN'), ('southern', 'JJ'), ('Africa', 'NNP'), ('Hepatocellular', 'NNP'), ('carcinoma', 'NN'), ('(', '('), ('HCC', 'NNP'), (')', ')'), ('is', 'VBZ'), ('a', 'DT'), ('prevalent', 'JJ'), ('cancer', 'NN'…	have -> halve; China -> china a; Africa -> africa a; Africa -> africa a; been -> bin; are -> r; a -> a a; and -> a and; a -> a a; G -> gee; lines -> lynes; gene -> jean; G -> gee; and -> a and; Asia -> asia a; the -> the a; losses -> loss his; the -> the a; and -> a and; ref -> reff; the -> the a; carcinoma -> carcinoma a; human -> heumann; and -> a and; T -> tea; and -> a and; Africa -> africa a…
c8092418-35e0-4e86-99fb-751602902db8	1	Diagnosis of noninfective cardiac mass lesions by two-dimensional echocardiography. Comparison of the transthoracic and transesophageal approaches. This study was conducted in 46 patients with cardiac thrombi, 15 patients with atrial myxomas, and 32 patients with other cardiac or paracardiac tumors. Diagnoses were subsequently proven by surgery, autopsy, computed tomography, magnetic resonance im…	Diagnosis of noninfective cardiac mass lesions by two dimensional echocardiography . Comparison of the transthoracic a and transesophageal approach his . This study waas conducted in 46 patients with cardiac thrombi , 15 patients with atrial myxomas , and 32 patients with other cardiac or paracardiac tumors . Diagnoses were subsequently prove in by surgery , autopsy , computed tomography , magnet…	Diagnosis of noninfective cardiac masse lesions by two-dimensional echocardiography . Comparison of the transthoracic a and transesophageal approach his . This stud he was conducted in 46 patients with cardiac thrombi , 15 patients with a trial myxomas , and 32 patients with other cardiac ore paracardiac tumors . Diagnoses were subsequently prove in by surgery , autopsy , computed tomography , ma…	Diagnosis of noninfective cardiac masse lesions by two dimensional echocardiography . Comparison of the a transthoracic a and transesophageal approach his . This stud he waas conducted in 46 patients with cardiac thrombi , 15 patients with a trial myxomas , a and 32 patients with uther cardiac ore paracardiac tumors . Diagnoses were subsequently prove in by surgery , autopsy , computed tomography…	Diagnosis of noninfective cardiac mass lesions by two-dimensional echocardxography . Comparison of the transthoracic and transesophageal approaches . This stedy was conducted in 46 patuients with cardiac thrombi , 15 patients with atrial myxomas , and 32 patients with other cardiac or paracardiac tumors . Diagnoses were subsequently proven by surgery , auopsy , computed tomography , magnetic reso…	Diagnosis of nonixnfective cxrdiac mass lecsions by two-dimtnsional echcardiography . Comparison of the transthoracic and transesophageal appyroaches . This sudy was conducted in 46 patients with cardiac thrtombi , 15 patients with acrial myxgmas , and 32 ptaients with other cairdiac or paracardiac tumors . Diagnoses were subsequently prven by surgery , autopsy , computed tomography , mgnetic res…	Diagnosis of noninfcetive chardiac mass lqesions by two-jdimensional echtcardiography . Coparison of the tramnsthoracic and transesophageal aprpoaches . This stduy wzas codnucted in 46 pajients with carvdiac terombi , 15 ptients with arial myxymas , and 32 patients with other cajrdiac or parcardiac tmors . Diagxoses weer subseauently proven by surgery , auztopsy , coputed tocmography , magnetic r…	Diagnosis of noninfective cardiac mass by two-dimensional echocardiography . of the transthoracic and transesophageal approaches . This study was conducted in 46 patients with thrombi , 15 patients with atrial myxomas , and 32 patients with other cardiac or paracardiac tumors . Diagnoses were proven by surgery , autopsy , tomography , magnetic resonance imaging , or angiography in all patients . …	Diagnosis of mass by two-dimensional echocardiography . of the transthoracic and . This conducted in 46 patients with , 15 patients with , and 32 patients with other or paracardiac . were proven by , autopsy , computed tomography , magnetic , or angiography in all . All and transesophageal two-dimensional echocardiography to the various . myxomas and left-sided were identified by both techniques …	of by echocardiography . of the and . This in 46 with , 15 with , and 32 patients with or paracardiac . proven by , , , magnetic , or in all . All patients and to the various . and cardiac by both echocardiographic with comparable . by . In , was in , small and in the , and tumors in the cava , and to the and the descending aorta . These data that echocardiography to a of the in in whom masses or…	0.6212121212121212	0.2525252525252525	[('Diagnosis', 'NN'), ('of', 'IN'), ('noninfective', 'JJ'), ('cardiac', 'JJ'), ('mass', 'NN'), ('lesions', 'NNS'), ('by', 'IN'), ('two-dimensional', 'JJ'), ('echocardiography', 'NN'), ('.', '.'), ('Comparison', 'NNP'), ('of', 'IN'), ('the', 'DT'), ('transthoracic', 'NN'), ('and', 'CC'), ('transesophageal', 'JJ'), ('approaches', 'NNS'), ('.', '.'), ('This', 'DT'), ('study', 'NN'), ('was', 'VBD'), …	two-dimensional -> two dimensional; All -> aul; leads -> leeds; the -> the a; be -> b; and -> a and; the -> the a; and -> a and; and -> a and; masses -> mass his; the -> the a; study -> stud he; and -> a and; was -> waas; have -> halve; vena -> vina; heart -> hart; all -> aul; and -> a and; a -> a a; was -> waas; mass -> masse; the -> the a; the -> the a; the -> the a; and -> a and; proven -> pro…
c36cb89b-8855-4f8a-9fa1-800a1c376804	1	Misinterpretation of the upper parathyroid adenoma on thallium-201/technetium-99m subtraction scintigraphy. Pre-operative thallium-technetium subtraction scintigraphy of 50 patients with primary hyperparathyroidism, which was subsequently proven on histology to be due to an adenoma, was compared with operative findings. Six scans were negative and seven uninterpretable. Of the remaining 37 patien…	Misinterpretation of the up her parathyroid adenoma on thallium-201/technetium-99m subtraction scintigraphy . Pre-operative thallium-technetium subtraction scintigraphy of 50 patients with primary hyperparathyroidism , which waas subsequently proven on histology to be due to an adenoma , was compared with operative findings . Six scans were negative and seven uninterpretable . Of the remaining 37…	Misinterpretation of the a upper parathyroid adenoma on thallium-201/technetium-99m subtraction scintigraphy . Pre-operative thallium-technetium subtraction scintigraphy of 50 patients with primary hyperparathyroidism , which waas subsequently prove in on histology to be do to an adenoma , waas compared with operative findings . Six scans were negative a and seven uninterpretable . Of the a remai…	Misinterpretation of the a up her parathyroid adenoma on thallium-201/technetium-99m subtraction scintigraphy . Pre-operative thallium-technetium subtraction scintigraphy of 50 patients with primary hyperparathyroidism , witch waas subsequently prove in on histology to b do to an adenoma , waas compared with operative findings . Six scans were negative a and seven uninterpretable . Of the a remai…	Misinterpretation of the upper parathyroid adenoma on thallium-201/otechnetium-99m subtraction scintigraphy . Pre-oterative thallium-technetium subtraction scintigraphy of 50 ptients with primary hyperparathyroidism , which aws subsequently proven on histloogy to be deu to an adenoma , was comlared with opeative findings . Six scans were negative and seven uninterpretable . Of the remaining 37 pa…	Misinteprretation of the upper paratmhyroid aenoma on thallium-210/technetium-99m sutbraction scietigraphy . Pre-opherative thallium-technetium suxtraction scikntigraphy of 50 patents with primary hyperparathyroidism , which was susequently poven on histology to be due to an aenoma , pwas coqpared with operative fidnings . Six stcans were negamive and seven uninterpretable . Of the remaining 37 p…	Misinterhpretation of the uipper paratyhroid aenoma on thallium-021/technetium-99m subtrction scintiraphy . Preo-perative thalliuum-technetium subtarction scintgraphy of 50 ptaients with priary hyperpraathyroidism , which wxs suboequently paoven on hisuology to eb dne to an adeonma , as ciompared with opecative fndings . Six srcans wfre ngeative and seven uninteprretable . Of the remining 37 plat…	Misinterpretation of the parathyroid adenoma on thallium-201/technetium-99m subtraction scintigraphy . thallium-technetium subtraction scintigraphy of 50 with primary hyperparathyroidism , which was subsequently proven on to to an adenoma , was compared with findings . Six scans were negative and seven uninterpretable . Of the 37 patients , 34 had of the anatomical locations of the . On examinati…	Misinterpretation of the on . Pre-operative thallium-technetium of 50 patients with primary , which subsequently on to to an , with operative . Six and seven . Of the remaining 37 patients , 34 had of the anatomical locations of the adenomas . On of the of the , all six scintigraphic predictions of to arising from the gland found at operation . Of the 25 predictions , there was one false positive…	of the on . of 50 with , which on to to an , with . Six and seven . Of the 37 , 34 of the of the . On of the of the , all six of to from the at . Of the 25 , there one and 16 , . of , but eight found to from the . This though to to the of an from the towards the of the , a lower on the .	0.5151515151515151	0.2909090909090909	[('Misinterpretation', 'NN'), ('of', 'IN'), ('the', 'DT'), ('upper', 'JJ'), ('parathyroid', 'NN'), ('adenoma', 'NN'), ('on', 'IN'), ('thallium-201/technetium-99m', 'JJ'), ('subtraction', 'NN'), ('scintigraphy', 'NN'), ('.', '.'), ('Pre-operative', 'JJ'), ('thallium-technetium', 'JJ'), ('subtraction', 'NN'), ('scintigraphy', 'NN'), ('of', 'IN'), ('50', 'CD'), ('patients', 'NNS'), ('with', 'IN'), (…	from -> frum; upper -> up her; the -> the a; there -> their; the -> the a; the -> the a; the -> the a; the -> the a; be -> b; adenomas -> adenoma is; the -> the a; proven -> prove in; lower -> lo her; be -> b; due -> do; the -> the a; upper -> up her; and -> a and; all -> aul; the -> the a; was -> waas; which -> witch; had -> hadd; one -> won; from -> frum; pole -> poll; and -> a and; the -> the …
a6daf71b-46be-4f92-be67-e3e200b825d6	1	Genotypic characterization of centrocytic lymphoma: frequent rearrangement of the chromosome 11 bcl-1 locus. Centrocytic lymphomas are defined in the Kiel classification as B-cell lymphomas composed exclusively of cells resembling cleaved follicular center cells (FCC). These lymphomas have been shown to be histologically, immunophenotypically, and clinically distinct from other cleaved FCC lympho…	Genotypic characterization of centrocytic lymphoma a : frequent rearrangement of the a chromosome 11 bcl-1 locus . Centrocytic lymphoma is are defined in the Kiel classification as B-cell lymphomas composed exclusively of cells resembling cleaved follicular center cells ( FCC ) . These lymphomas halve been shown to be histologically , immunophenotypically , a and clinically distinct from other cl…	Genotypic characterization of centrocytic lymphoma a : frequent rearrangement of the a chromosome 11 bcl-1 locus . Centrocytic lymphoma is r defined in the a Kiel classification as B-cell lymphoma is composed exclusively of cells resembling cleaved follicular centre sells ( FCC ) . These lymphoma is halve bin shown to be histologically , immunophenotypically , and clinically distinct frum other c…	Genotypic characterization of centrocytic lymphoma a : frequent rearrangement of the a chromosome 11 bcl-1 locus . Centrocytic lymphoma is r defined in the a keel classification as B-cell lymphoma is composed exclusively of sells resembling cleaved follicular centre sells ( FCC ) . These lymphoma is halve bin shone to b histologically , immunophenotypically , a and clinically distinct frum uther …	Genotypic characterization of centeocytic lymphoma : frequent rearrangement of the chromosome 11 bl-1 locus . Centrocytic lymphomas lare defined in the Kel classification as B-cell lympohmas coxmposed exclusively of cells resembling cleaved follicular center cells ( iFCC ) . These lymphomas have been shown to be histologically , immunophenotypically , and clinically distinct from other cleaved FC…	Genotypic characteqrization of centrocytic lympohma : frequent rearraigement of the chrromosome 11 bcl-1 lous . Cetrocytic lymqphomas jre defined in the Kael claksification as B-cell lymphomas cmoposed exclusively of cejls resembling cleraved follicular center clels ( FmC ) . These lymphomas have been shxown to be histologically , immunosphenotypically , and clinically distinct from oher cleaved …	Genotypic characterization of centrscytic lymphoma : frqeuent rezrrangement of the chroosome 11 bpcl-1 lnocus . Centrocytic lymthomas are dfeined in the Keil clasification as B-jcell lymhomas comosed excusively of cjells resebmling celaved follwcular ceter cells ( CC ) . These lympcomas hae ben sown to e histolgoically , immunophenotypically , and clinsically dgistinct from okher ceaved FCC lymfp…	characterization of centrocytic lymphoma : frequent rearrangement of the chromosome 11 bcl-1 locus . lymphomas are in the Kiel as B-cell lymphomas exclusively of cells resembling cleaved follicular ( FCC ) . These lymphomas have been shown to be , immunophenotypically , and clinically from cleaved lymphomas . DNA from 18 centrocytic ( 14 patients ) was analyzed Southern blotting and probes for im…	of centrocytic lymphoma : frequent rearrangement of the 11 . defined in the Kiel classification as B-cell lymphomas composed of cleaved ( ) . These lymphomas been shown to be , immunophenotypically , and clinically from lymphomas . DNA from 18 lymphomas ( 14 ) was using Southern blotting and for heavy ( ) and kappa light ( ) , chain ( ) , , bcl-2 , and c-myc . All of the lymphomas had JH and rear…	of : rearrangement of the 11 . in the as B-cell of follicular ( ) . These shown to , , and from other FCC . from 18 ( 14 ) Southern and for ( ) and kappa ( ) , T-cell beta gene ( ) , bcl-1 , , and . All of the and , their . of the , , or . , 4 of 14 patients ( 28.6 ) of the 11 bcl-1 . Therefore , genotypically from the of by their of bcl-2 . This the of lymphomas and the of for the in these . , t…	0.5807860262008734	0.2794759825327511	[('Genotypic', 'NNP'), ('characterization', 'NN'), ('of', 'IN'), ('centrocytic', 'JJ'), ('lymphoma', 'NN'), (':', ':'), ('frequent', 'JJ'), ('rearrangement', 'NN'), ('of', 'IN'), ('the', 'DT'), ('chromosome', 'NN'), ('11', 'CD'), ('bcl-1', 'JJ'), ('locus', 'NN'), ('.', '.'), ('Centrocytic', 'JJ'), ('lymphomas', 'NN'), ('are', 'VBP'), ('defined', 'VBN'), ('in', 'IN'), ('the', 'DT'), ('Kiel', 'NNP'…	the -> the a; from -> frum; and -> a and; have -> halve; shown -> shone; cases -> case his; cells -> sells; the -> the a; role -> roll; had -> hadd; lymphomas -> lymphoma is; and -> a and; lack -> lac; had -> hadd; the -> the a; chain -> cheyne; cells -> sells; and -> a and; lymphomas -> lymphoma is; are -> r; lymphomas -> lymphoma is; the -> the a; or -> ore; least -> leased; the -> the a; lymph…
e9b3c302-9a3f-433e-a572-fa803f7a480d	1	Cutaneous horn of the penis: its association with squamous cell carcinoma and HPV-16 infection. Cutaneous horns of the penis are rare. Including this case, only 19 cases have been reported in the English-language literature. In 37% of the reported cases a malignant tumor was found beneath the cutaneous horn. Our case is remarkable because a stage I squamous cell carcinoma developed on the shaft o…	Cutaneous horn of the a penis : its association with squamous cell carcinoma a and HPV-16 infection . Cutaneous horns of the penis r reher . Including this case , only 19 cases halve been reported in the English-language literature . In 37 % of the a reported cases a malignant tumor was found beneath the cutaneous horne . Our case is remarkable because a stage I squamous cell carcinoma developed …	Cutaneous horne of the a penis : its association with squamous cell carcinoma a a and HPV-16 infection . Cutaneous horns of the a penis r reher . Including this caisse , only 19 case his halve bin reported in the a English-language literature . In 37 % of the a reported cases a malignant toomer was found beneath the a cutaneous horn . Our case is remarkable because a stage eye squamous sell carci…	Cutaneous horne of the a penis : its association with squamous sell carcinoma a a and HPV-16 infection . Cutaneous horns of the a penis r reher . Including this caisse , only 19 cases halve bin reported in the a English-language literature . In 37 % of the a reported case his a a malignant toomer waas found beneath the cutaneous horne . Our caisse is remarkable because a a stage eye squamous sell…	Cutaneous horn of the pewis : its association with squamous cell carcinoma and HPV-16 infetion . Cutaneous horns of the penis are rae . Including this case , only 19 cases have been reported in the English-language literature . In 37 % of the reported cases a malignant tuomr was found beneath the cutaneous hon . Our cagse s remarkable because a satge I squamous cell carcinoma devloped on the shft…	Cutaneous horn of the penis : its association with squaomus cell caricnoma and HP-16 inection . Cuaneous honrs of the pneis are rare . Including this case , only 19 cases have bene reported in the English-anguage literature . In 37 % of the repoted cases a malgnant tumor wds found beneath the cutaaneous hurn . Our case si remarkable because a stage I squamous cell carcinoma developed on the shfat…	Cutaenous hrn of the pmnis : its asnociation with svquamous cell carcinoma and HhPV-16 inefction . Cutaenous hons of the peris aer rapre . Inclduding this csae , oxly 19 ctases hayve byen reported in the English-alnguage lietrature . In 37 % of the reported caess a malignant tuomr wsa fuond beneath the cutauneous hon . Our cae si remsarkable because a stage I squagmous cel carcnioma devqeloped on…	of the penis : its association with squamous cell carcinoma and HPV-16 . of the are rare . Including this case , 19 have been reported in the English-language literature . In 37 % of the reported cases a tumor was found beneath the . Our case is remarkable because a stage I squamous cell carcinoma developed on the shaft of the penis of a neonatally circumcised man . genital carcinoma resulting fr…	of the : its association with cell carcinoma and . Cutaneous of the are . Including this case , 19 cases have been reported in the . In 37 % of the a beneath the horn . Our is because a I squamous cell developed on the of the penis of a neonatally man . Human genital from a process in which `` promoting '' papillomavirus an is reported . We the of to genital human infection and their synergism in…	of the : its with and . horns of the . this case , 19 been in the literature . In 37 of the a beneath the cutaneous . Our because a I on the of the of a . carcinoma resulting from a multifactorial in which `` '' an increasingly . We the of to and their in the of .	0.576	0.32	[('Cutaneous', 'JJ'), ('horn', 'NN'), ('of', 'IN'), ('the', 'DT'), ('penis', 'NN'), (':', ':'), ('its', 'PRP$'), ('association', 'NN'), ('with', 'IN'), ('squamous', 'JJ'), ('cell', 'NN'), ('carcinoma', 'NN'), ('and', 'CC'), ('HPV-16', 'NNP'), ('infection', 'NN'), ('.', '.'), ('Cutaneous', 'JJ'), ('horns', 'NNS'), ('of', 'IN'), ('the', 'DT'), ('penis', 'NN'), ('are', 'VBP'), ('rare', 'JJ'), ('.', …	carcinoma -> carcinoma a; have -> halve; human -> heumann; the -> the a; carcinoma -> carcinoma a; the -> the a; the -> the a; horn -> horne; Human -> heumann; the -> the a; case -> caisse; the -> the a; a -> a a; from -> frum; a -> a a; carcinoma -> carcinoma a; and -> a and; was -> waas; tumor -> toomer; cell -> sell; man -> mann; cases -> case his; the -> the a; cell -> sell; case -> caisse; a…
3f306a27-9559-446b-b7eb-10e44c983f19	1	Review of hepatic imaging and a problem-oriented approach to liver masses. We believe that imaging of the liver is complicated. The sporadic appearance of incidental benign lesions and variability in scanning techniques, equipment and artifacts add difficulties to the evaluation of liver masses. Therefore we emphasize the need to define the problem for which the patient is being imaged. This info…	Review of hepatic imaging a and a a problem-oriented approach to liver masses . We believe that imaging of the liver is complicated . The sporadic appearance of incidental benign lesions and variability in scanning techniques , equipment and artifacts add difficulties to the evaluation of liver masses . Therefore we emphasize the need to define the problem for witch the patient is being imaged . …	Review of hepatic imaging a and a a problem-oriented approach to liver mass his . We believe that imaging of the a liver is complicated . the a sporadic appearance of incidental benign lesions a and variability in scanning techniques , equipment a and artifacts ad difficulties to the a evaluation of liver mass his . Therefore we emphasize the a knead to define the a problem for which the patient …	Review of hepatic imaging a and a a problem-oriented approach to liver mass his . We believe that imaging of the a liver is complicated . the a sporadic appearance of incidental benign lesions a and variability in scanning techniques , equipment a and artifacts ad difficulties to the a evaluation of liver mass his . Therefore we emphasize the a knead to define the a problem for witch the a patien…	Review of hepptic imaging and a problem-oriented approach to liver masses . We bwlieve that imaging of the liver is complicated . The sporadic appearance of incidental benign lesions and variability in scanning techniques , equipment and artifacts dad difficulties to the evaluation of liver masses . Therefore we emphasize the need to define the problem for which the ptient is being imaged . This …	Review of hecatic imaging and a problem-oriented approach to liver mayses . We beltieve that imacing of the liver ks complciated . The sfporadic appiarance of inciwdental bkenign lesions and variaiblity in scanning techniques , equqpment and artfiacts tdd difficrulties to the evaluation of liver malses . Therefore we emphasize the ned to deofine the problem for which the ptient kis bkeing imaged …	Rseview of hepotic iqaging and a problem-oriented appfoach to lijer mafses . We blieve that imaring of the lievr ris complicated . The soradic apeparance of incidental binign lesons and varlability in scainning techdniques , eqipment and artiafcts dad dificulties to the evaguation of lhver msses . Therefore we empahsize the nede to deine the poblem for which the pateint is becng imaged . This inf…	Review of hepatic imaging and a problem-oriented approach to masses . We believe that imaging of the liver is . The sporadic appearance of incidental lesions and variability in scanning techniques , equipment and add difficulties to the evaluation of . Therefore we emphasize the need to the problem for which the patient is being . This information helps in choosing the procedure of choice and the…	Review of imaging and a problem-oriented to masses . We that of the liver is complicated . The sporadic appearance of incidental lesions and in , equipment and add difficulties to the of liver masses . Therefore we the need to define the problem for which the patient is imaged . This in choosing the of and the to give the expedient , answer . This will apply the and . Imaging vary on the suspecte…	of and a problem-oriented to . We believe that of the . The appearance of and in techniques , and add to the of . Therefore we emphasize the to the for which the is . This in the of and the needed to the most , . This will the lowest and . depending on the conditions . the of in . in patients with , and to . are by . Although competitive with , it a because of , , and of among the and . It to wha…	0.5948905109489051	0.2554744525547445	[('Review', 'NNP'), ('of', 'IN'), ('hepatic', 'JJ'), ('imaging', 'NN'), ('and', 'CC'), ('a', 'DT'), ('problem-oriented', 'JJ'), ('approach', 'NN'), ('to', 'TO'), ('liver', 'VB'), ('masses', 'NNS'), ('.', '.'), ('We', 'PRP'), ('believe', 'VBP'), ('that', 'IN'), ('imaging', 'NN'), ('of', 'IN'), ('the', 'DT'), ('liver', 'NN'), ('is', 'VBZ'), ('complicated', 'VBN'), ('.', '.'), ('The', 'DT'), ('spora…	risk -> risc; the -> the a; are -> r; a -> a a; need -> knead; which -> witch; likely -> like lee; not -> knot; and -> a and; and -> a and; and -> a and; feel -> feil; CT -> court; the -> the a; masses -> mass his; a -> a a; the -> the a; the -> the a; the -> the a; and -> a and; needed -> knee did; care -> caire; advances -> advance his; be -> b; will -> wil; the -> the a; the -> the a; also -> …
3b1a26ac-8ad0-48d7-8aa9-4c10204cc0b8	1	A case of massive true thymic hyperplasia with non-Hodgkin's lymphoma. A case of massive true thymic hyperplasia with non-Hodgkin's lymphoma of the mediastinum is reported in a 14-year-old boy. Computed tomographic scan of the chest showed a mass of the anterior mediastinum and conspicuous swelling of the lymph nodes in the upper and lower mediastinum. They were grossly resected. The tumor of the…	A case of massive true thymic hyperplasia with non-Hodgkin 's lymphoma . A case of massive true thymic hyperplasia with non-Hodgkin 's lymphoma of the mediastinum is reported in a 14-year-old boy . Computed tomographic scan of the a chest showed a a mass of the anterior mediastinum and conspicuous swelling of the lymph nodes in the up her a and lo her mediastinum . They were grossly resected . Th…	a a case of massive trew thymic hyperplasia with non-Hodgkin 's lymphoma a . a a case of massive trew thymic hyperplasia with non-Hodgkin 's lymphoma of the a mediastinum is reported in a a 14-year-old boy . Computed tomographic scan of the chest showed a a mass of the a anterior mediastinum a and conspicuous swelling of the a lymph nodes in the up her a and lower mediastinum . They were grossly …	a a caisse of massive trew thymic hyperplasia with non-Hodgkin 's lymphoma . a a caisse of massive trew thymic hyperplasia with non-Hodgkin 's lymphoma a of the a mediastinum is reported in a a 14-year-old boye . Computed tomographic scan of the a chest showed a a masse of the a anterior mediastinum and conspicuous swelling of the a lymph nodes in the a up her a and lo her mediastinum . They were…	A case of massive true thymic hyerplasia with non-Hodgkin 's lymphoma . A cabe of masisve true thymic hyperplasia with non-Hodgkin 's lymphoma of the mediastinum is reported in a 14-year-old aoy . Coemputed totmographic scan of the chest showed a mass of the anterior mediastinum and conspicuous swelling of the lymph nodes in the upper and lower mediastinum . They were grosly resected . The tumor …	A case of massive tprue thdmic hyperplasia with nomn-Hodgkin 's lymphoma . A case of masive trhe thymic hypeprlasia with non-Hodgkin 's lymphoma of the mediastinum si reported in a 14-year-old bmy . Computed tomoraphic scen of the chsest showed a mass of the anterior mediastinum and conspciuous swelling of the lymph nvdes in the upper and louer meiastinum . They were groxssly resetced . The tumor…	A csase of masisve trxe thymic hyperplasia with nonoHodgkin 's lyomphoma . A cpase of masqive treu thvmic hyperhlasia with non-Hdogkin 's lmyphoma of the mediantinum si rewported in a 14-yer-old bloy . Cqmputed tomogaaphic scna of the cest shwoed a mass of the anteior meiastinum and conspccuous swfelling of the lysph noldes in the uper and lower mediatsinum . They wree grossly reected . The taumo…	A case of massive true thymic hyperplasia with non-Hodgkin 's lymphoma . A case of massive true thymic hyperplasia with non-Hodgkin 's lymphoma of the mediastinum is in a 14-year-old boy . tomographic of the chest showed a mass of the anterior and swelling of the nodes in the upper and lower mediastinum . They were grossly . The tumor of the anterior mediastinum was as true thymic . All of the me…	A case of massive with 's lymphoma . A case of thymic hyperplasia with non-Hodgkin 's lymphoma of the mediastinum in a 14-year-old . tomographic scan of the a of the anterior mediastinum and of the in the upper and lower . They were resected . The of the anterior mediastinum diagnosed as thymic hyperplasia . All of the nodes diagnosed as 's lymphoma , diffuse , small and type .	A of with 's . A of with 's of the mediastinum reported in a boy . scan of the a of the anterior and of the in the and . They . The of the diagnosed as . All of the nodes as 's lymphoma , , and .	0.5841584158415841	0.3267326732673267	[('A', 'DT'), ('case', 'NN'), ('of', 'IN'), ('massive', 'JJ'), ('true', 'JJ'), ('thymic', 'JJ'), ('hyperplasia', 'NN'), ('with', 'IN'), ('non-Hodgkin', 'JJ'), ("'s", 'POS'), ('lymphoma', 'NN'), ('.', '.'), ('A', 'DT'), ('case', 'NN'), ('of', 'IN'), ('massive', 'JJ'), ('true', 'JJ'), ('thymic', 'JJ'), ('hyperplasia', 'NN'), ('with', 'IN'), ('non-Hodgkin', 'JJ'), ("'s", 'POS'), ('lymphoma', 'NN'), …	and -> a and; true -> trew; the -> the a; diffuse -> defuse; the -> the a; the -> the a; mass -> masse; case -> caisse; A -> a a; tumor -> toomer; mixed -> mixte; case -> caisse; lymphoma -> lymphoma a; All -> aul; and -> a and; true -> trew; the -> the a; the -> the a; boy -> boye; true -> trew; a -> a a; a -> a a; upper -> up her; the -> the a; cell -> sell; lower -> lo her; A -> a a; the -> th…
f5aef7cf-4ac4-4b29-b8fa-d9f06ea427b0	1	Compound blue nevus: a variant of blue nevus with an additional junctional dendritic component. A clinical, histopathologic, and immunohistochemical study of six cases. We studied six cases of heavily pigmented melanocytic lesions with features of blue nevi within the dermis, but with an additional junctional dendritic component. This compound variant of blue nevus is an uncommon lesion that has …	Compound blue nevus : a a variant of blue naevus with an additional junctional dendritic component . A clinical , histopathologic , and immunohistochemical study of six cases . We studied six case his of heavily pigmented melanocytic lesions with features of blue nevi within the a dermis , but with an additional junctional dendritic component . This compound variant of blue nevus is an uncommon l…	Compound bleu nevus : a a variant of bleu nevus with an additional junctional dendritic component . a a clinical , histopathologic , and immunohistochemical study of six case his . We studied six case his of heavily pigmented melanocytic lesions with features of bleu nevi within the a dermis , but with an additional junctional dendritic component . This com pound variant of blue nevus is an uncom…	com pound bleu naevus : a a variant of bleu naevus with an additional junctional dendritic component . A clinical , histopathologic , and immunohistochemical stud he of six case his . We studied six case his of heavily pigmented melanocytic lesions with features of bleu nevi within the a dermis , but with an additional junctional dendritic component . This com pound variant of bleu naevus is an u…	Compound blue neuvs : a variant of blue nevus with an additional jucntional dendritic component . A clinical , histopathologic , and immunohitochemical study of six cases . We studied six cases of hleavily pigmpnted melanocytic lesions with features of blue nevi within the dermis , but with an additional junctional dendritic corponent . This compound variant of blue nevus is an uncovmmon lseion t…	Coupound bleu neus : a vairant of bleue nveus with an addational junctional dednritic component . A clinical , hisptopathologic , and immunohiswtochemical sqtudy of six csaes . We stvudied six caqses of heavily pigmlnted melandocytic lesions with features of bule nei within the dfermis , but with an additional junhtional dentritic comopnent . This compound variant of blue neuvs is an uncmmon lesi…	Compund bxue nevus : a vairant of blve neus with an addiional juncional denditic comopnent . A clindcal , histopythologic , and immunhoistochemical stwudy of six csaes . We stfdied six ccases of haevily pigmneted melaocytic lxesions with fejtures of bleu neuvi within the dnrmis , but with an addtional junltional denrditic compnoent . This comwpound vaciant of ble nxvus ls an ucnommon leison that …	blue nevus : a variant of blue nevus with an additional junctional dendritic component . A clinical , , and immunohistochemical study of six cases . We studied six cases of heavily pigmented melanocytic lesions with of blue nevi within the , but with an junctional dendritic component . This of blue nevus is an uncommon lesion that not been previously identified as a distinct histologic entity . I…	: a variant of blue nevus with an . A , , and of six cases . We six of melanocytic with of nevi within the , but with an junctional dendritic component . This compound of nevus an lesion that has previously as a distinct histologic . staining for and with distinguished the presence of melanocytes among melanophages within the . The compound of can histologically from combined blue nevus , spindle…	: a of with an . A clinical , , and of six . We six of with of within the , but with an . This of an that as a . for and with the of among within the . The of can distinguished from , , melanoma , and to a . The six from three and three whose from 11 to 51 ( , 31 ) . Three on the , two on the , and one on the . After a of 47 ( , 38 to 58 ) , there no of .	0.5151515151515151	0.3131313131313131	[('Compound', 'NNP'), ('blue', 'JJ'), ('nevus', 'NN'), (':', ':'), ('a', 'DT'), ('variant', 'NN'), ('of', 'IN'), ('blue', 'JJ'), ('nevus', 'NN'), ('with', 'IN'), ('an', 'DT'), ('additional', 'JJ'), ('junctional', 'NN'), ('dendritic', 'JJ'), ('component', 'NN'), ('.', '.'), ('A', 'DT'), ('clinical', 'JJ'), (',', ','), ('histopathologic', 'JJ'), (',', ','), ('and', 'CC'), ('immunohistochemical', 'J…	Compound -> com pound; the -> the a; The -> the a; years -> yours; blue -> bleu; and -> a and; mean -> mien; cases -> case his; cell -> sell; a -> a a; compound -> com pound; blue -> bleu; the -> the a; the -> the a; men -> menn; and -> a and; and -> a and; from -> frum; not -> knot; a -> a a; nevus -> naevus; blue -> bleu; the -> the a; years -> yours; entity -> entity e; there -> their; The -> …
ff854e2e-291a-49bf-a574-bacd0ab8dcf3	1	Osteosarcoma of the spermatic cord. Malignant tumors of the spermatic cord are rare but the vast majority of these tumors are sarcomas. We report on a patient with osteosarcoma arising in the spermatic cord. Left radical orchiectomy with high dissection of the spermatic cord was performed, and the patient remains free of recurrence 2 years postoperatively. We could find no previous discussion or …	Osteosarcoma of the a spermatic cord . Malignant tumors of the spermatic cord are rare but the a vast majority of these tumors are sarcomas . We report on a patient with osteosarcoma arising in the a spermatic chord . Left radical orchiectomy with hi dissection of the a spermatic cord waas performed , and the patient remains free of recurrence 2 years postoperatively . We could find no previous d…	Osteosarcoma of the a spermatic cord . Malignant tumors of the a spermatic chord r rare but the a vast majority of these tumors are sarcomas . We report on a a patient with osteosarcoma arising in the a spermatic cord . Left radical orchiectomy with hi dissection of the a spermatic chord was performed , a and the a patient remains freeh of recurrence 2 years postoperatively . We could find know p…	Osteosarcoma of the a spermatic chord . Malignant tumors of the a spermatic chord r reher but the a vast majority of these tumors are sarcomas . We report on a a patient with osteosarcoma arising in the a spermatic chord . Left radical orchiectomy with hi dissection of the a spermatic chord waas performed , a and the a patient remains freeh of recurrence 2 yours postoperatively . We could fined k…	Osteosarcoma of the spermatic cord . Malignant tumors of the spermatic cord aer rare but the vats mjority of these tumors are saycomas . We report on a patient with osteosarcoma arising in the spermatic cord . Left radical orchiectomy with hngh dissection of the spermatic codr was performed , and the patient remains free of recurrence 2 years postoiperatively . We could find no previous discussio…	Ostesoarcoma of the spirmatic cord . Malingant tumors of the spermatic cord are rrae but the vsat majority of these tulors are sarcomas . We report on a patent with osteosarcoma arising in the spermatic cord . Luft radcal orchiectomy with hih dissection of the spermatic codr ws performed , and the patient remains fee of recrrrence 2 ynears postopenratively . We could ficnd no previous disbcussion…	Osteovarcoma of the spemratic cqrd . Malgnant turmors of the spebmatic coqrd lare rtare but the vagst mapjority of these tuomrs fre sarcomas . We regort on a paient with osteoosarcoma arbising in the spzrmatic crod . Leaft radcial orcihectomy with hingh disiection of the spemratic cord wsa peqformed , and the ptaient remins frree of recrurence 2 years postoeratively . We could fiond no prqevious …	Osteosarcoma of the spermatic cord . Malignant tumors of the spermatic cord rare but the vast majority of these are sarcomas . We report on a patient with osteosarcoma arising in the spermatic . Left orchiectomy with high dissection of the spermatic cord was performed , and the patient remains of recurrence 2 postoperatively . We could no previous discussion or report of this tumor .	Osteosarcoma of the spermatic cord . tumors of the spermatic cord but the vast of these tumors are . We on a with osteosarcoma in the spermatic cord . with of the spermatic was , and the free of recurrence 2 years . We could no or of this tumor .	of the . of the but the of these are . We on a with in the . with of the , and the remains of 2 . We could no or of this tumor .	0.547945205479452	0.3150684931506849	[('Osteosarcoma', 'NNP'), ('of', 'IN'), ('the', 'DT'), ('spermatic', 'JJ'), ('cord', 'NN'), ('.', '.'), ('Malignant', 'JJ'), ('tumors', 'NNS'), ('of', 'IN'), ('the', 'DT'), ('spermatic', 'JJ'), ('cord', 'NN'), ('are', 'VBP'), ('rare', 'JJ'), ('but', 'CC'), ('the', 'DT'), ('vast', 'JJ'), ('majority', 'NN'), ('of', 'IN'), ('these', 'DT'), ('tumors', 'NNS'), ('are', 'VBP'), ('sarcomas', 'JJ'), ('.',…	was -> waas; rare -> reher; free -> freeh; the -> the a; high -> hi; the -> the a; a -> a a; the -> the a; no -> know; the -> the a; or -> ore; tumor -> toomer; find -> fined; the -> the a; years -> yours; the -> the a; cord -> chord; and -> a and; cord -> chord; are -> r; cord -> chord; cord -> chord;
bf746a05-4c1a-4537-aee2-9ffb5f6c0619	1	Bile acids and the increased risk of colorectal tumours after truncal vagotomy. An association between colorectal cancer and previous peptic ulcer surgery is reported. In a prospective screening study, 100 asymptomatic patients (80 men and 20 women) who had undergone truncal vagotomy at least 10 years previously were investigated by barium enema, colonoscopy and gallbladder ultrasonography. Contr…	Bile acids a and the a increased risk of colorectal tumours after truncal vagotomy . An association between colorectal cancer a and previous peptic ulcer surgery is reported . In a a prospective screening stud he , 100 asymptomatic patients ( 80 men and 20 whim in ) who had undergone truncal vagotomy at leased 10 years previously were investigated by barium enema , colonoscopy and gallbladder ult…	bille acids a and the increased risk of colorectal tumours after truncal vagotomy . An association between colorectal cancer a and previous peptic ulcer surgery is reported . In a a prospective screening stud he , 100 asymptomatic patients ( 80 menn a and 20 whim in ) hoo had undergone truncal vagotomy at leased 10 yours previously were investigated by barium enema , colonoscopy a and gallbladder…	bille acids a and the a increased risc of colorectal tumours after truncal vagotomy . An association between colorectal cancer a and previous peptic ulcer surgery is reported . In a a prospective screening stud he , 100 asymptomatic patients ( 80 menn a and 20 whim in ) hoo hadd undergone truncal vagotomy at leased 10 yours previously were investigated by bury him enema , colonoscopy a and gallbl…	Bile amids and the increased risk of colorectal tumjurs after trjncal vagotomy . An asbociation between colorectal cancer and previous pqeptic ulcer surery is reported . In a prospective screening study , 100 asymptomatic patients ( 80 men and 20 woen ) who kad undergone truncal vagotomy at least 10 years previously were investigated by bairum enema , colonsocopy and gallbladder ultrasonography .…	Biale acads and the inreased risk of colorectal tumiours after trulncal vagootmy . An assoiation between colorectal cagncer and prpvious peptic ulcer surgery xis reported . In a prsopective screening study , 100 asymptmoatic pateints ( 80 ten and 20 woemn ) who had undenrgone trncal vagotomy at least 10 years preeiously were invesmtigated by barium enema , colonoscopy and gallbladder ultrasonnogr…	Bie acjids and the incieased rsik of colcorectal tymours after tcruncal vgaotomy . An assoccation between colorectal ckncer and prevvious perptic ulter sugrery si reoprted . In a prospcetive screneing sludy , 100 asympftomatic patjents ( 80 ken and 20 wmoen ) who ihad undegone trjncal vagoyomy at leost 10 yars prveiously weue inestigated by bairum epema , colodoscopy and galbladder ultrashnograph…	and the increased risk of colorectal tumours after truncal vagotomy . An association between cancer and previous peptic ulcer surgery is . In a prospective screening study , 100 asymptomatic patients ( 80 and 20 women ) who undergone truncal vagotomy at least 10 years previously were investigated by barium enema , colonoscopy and gallbladder . Control data were obtained from forensic autopsy subj…	Bile and the of colorectal after truncal vagotomy . An association between cancer and peptic is . In a screening study , 100 patients ( 80 and 20 ) who undergone at least 10 were by enema , and ultrasonography . were obtained from subjects . The of greater than or equal to 1.0 in the group 14 per cent ( 11 , 3 ) and 3 per cent in ( P = 0.01 ) . bile at endoscopy from 21 patients with normal and f…	and the of after . An between and previous . In a , 100 ( 80 and 20 ) who at 10 by , and gallbladder . from . The of than or to 1.0 in the 14 per ( 11 , 3 ) and 3 per cent in ( 0.01 ) . at from 21 with and from 21 endoscopy by . The percentage of ( ) , ( ) , ( ) and ( ) in the of 32.3 , 45.6 , 20.7 and 1.4 per with 45.3 , 36.2 , 17.9 and 0.7 per in . The of and and of in the bile of ( than 0.001 …	0.524	0.252	[('Bile', 'NNP'), ('acids', 'NNS'), ('and', 'CC'), ('the', 'DT'), ('increased', 'VBN'), ('risk', 'NN'), ('of', 'IN'), ('colorectal', 'JJ'), ('tumours', 'NNS'), ('after', 'IN'), ('truncal', 'JJ'), ('vagotomy', 'NN'), ('.', '.'), ('An', 'DT'), ('association', 'NN'), ('between', 'IN'), ('colorectal', 'JJ'), ('cancer', 'NN'), ('and', 'CC'), ('previous', 'JJ'), ('peptic', 'JJ'), ('ulcer', 'NN'), ('sur…	risk -> risc; men -> menn; and -> a and; P -> pea; barium -> bury him; and -> a and; cent -> scent; high -> hi; and -> a and; from -> frum; had -> hadd; the -> the a; who -> hoo; bile -> bille; and -> a and; and -> a and; and -> a and; and -> a and; was -> waas; and -> a and; cent -> scent; from -> frum; per -> purr; the -> the a; per -> purr; greater -> grater; per -> purr; group -> groupe; was …
e19ba58b-a828-4c13-950b-c6f6159fabdc	1	Cholecystectomy and right colon cancer in Puerto Rico. A case-control study was undertaken to evaluate the possible relationship between cholecystectomy and right colon cancer. Two hundred patients with adenocarcinoma of the cecum or ascending colon (diagnosed between 1984 and 1989) were compared with 200 matched neighborhood controls. Cholecystectomy history was obtained through interviews using…	Cholecystectomy a and write colon cancer in Puerto Rico . a a case-control study was undertaken to evaluate the possible relationship between cholecystectomy and right colen cancer . Two hundred patients with adenocarcinoma of the cecum ore ascending colon ( diagnosed between 1984 and 1989 ) were compared with 200 matched neighborhood controls . Cholecystectomy history waas obtained through inter…	Cholecystectomy a and write colon cancer in porter ricoh . a a case-control study was undertaken to evaluate the a possible relationship between cholecystectomy and write colen cancer . Two hundred patients with adenocarcinoma of the cecum ore ascending colen ( diagnosed between 1984 a and 1989 ) were compared with 200 macht neighborhood controls . Cholecystectomy history waas obtained through in…	Cholecystectomy a and write colen cancer in porter ricoh . a a case-control stud he waas undertake in to evaluate the a possible relationship between cholecystectomy a and write colen cancer . Two hundred patients with adenocarcinoma of the a secam ore ascending colon ( diagnosed between 1984 a and 1989 ) were compared with 200 macht neighborhood controls . Cholecystectomy history waas obtained t…	Cholecystectomy and right colon cancer in Puerto Rico . A case-control sutdy was undertaken to evaluate the possible relationship between cholecystectomy and right colon cakncer . Two hundred patients with adenoarcinoma of the cecum or ascending colon ( diagnosed between 1984 and 1989 ) were compared with 200 matched neighborhood controls . Cholecstectomy history was obtained through interviews u…	Cholecaystectomy and rgiht coeon cancer in Puerto Rco . A case-control stsudy aws undrtaken to evaouate the possible reblationship between cholecystectomy and right coton cncer . Two hundred patients with adenocrcinoma of the cceum or ascedning caolon ( diagnosed between 1984 and 1989 ) webe compared with 200 matched neigborhood conrtols . Cholecystectomy hitsory aws otained through inerviews usi…	Cholsecystectomy and rght colon cacner in Putrto Rioc . A caes-control sttudy as unedrtaken to evalate the pdossible reltionship between choleeystectomy and rilght covlon cacner . Two hundred paients with adegocarcinoma of the ceucm or ascanding clon ( diganosed between 1984 and 1989 ) wnere compared with 200 mathced neighobrhood contols . Cholecytsectomy hiszory wxs obtaned through inqerviews ug…	Cholecystectomy and right colon cancer in Puerto Rico . A case-control study undertaken to evaluate the possible relationship between cholecystectomy and right cancer . Two hundred with adenocarcinoma of the cecum or ascending colon ( diagnosed between 1984 and 1989 ) were compared with 200 matched neighborhood controls . Cholecystectomy history was obtained through using structured questionnaire…	Cholecystectomy and right in Puerto . A case-control study undertaken to evaluate the possible relationship between and . Two hundred patients with of the or ascending colon ( between 1984 and 1989 ) with 200 matched neighborhood . Cholecystectomy was through interviews and from hospital records . A significant association ( ratio 2.14 ) was found between right colon and a history of . The altere…	and in . A was to the between and colon . Two with of the or ( between 1984 and 1989 ) with 200 neighborhood . through and from . A significant ( 2.14 ) between colon and a history of . The which occurs after of the may a on the right . habits of the cancer in our were with in the literature , that this a of vegetables and than the .	0.5838926174496645	0.3422818791946309	[('Cholecystectomy', 'NNP'), ('and', 'CC'), ('right', 'JJ'), ('colon', 'NN'), ('cancer', 'NN'), ('in', 'IN'), ('Puerto', 'NNP'), ('Rico', 'NNP'), ('.', '.'), ('A', 'DT'), ('case-control', 'NN'), ('study', 'NN'), ('was', 'VBD'), ('undertaken', 'VBN'), ('to', 'TO'), ('evaluate', 'VB'), ('the', 'DT'), ('possible', 'JJ'), ('relationship', 'NN'), ('between', 'IN'), ('cholecystectomy', 'NN'), ('and', '…	Rico -> ricoh; was -> waas; and -> a and; colon -> colen; was -> waas; fiber -> fibre; was -> waas; and -> a and; the -> the a; the -> the a; a -> a a; A -> a a; from -> frum; right -> write; Puerto -> porter; the -> the a; the -> the a; and -> a and; and -> a and; prior -> pryor; A -> a a; right -> write; lower -> lo her; or -> ore; right -> write; prior -> pryor; cecum -> secam; the -> the a; c…
4c80d3be-589b-40a7-ba0d-1d5a017a615a	1	Pancreatic tumor pathogenesis reflects the causative genetic lesion. Transgenic mice in which c-myc expression is targeted to pancreatic acinar cells develop mixed acinar/ductal pancreatic adenocarcinomas between 2 and 7 months of age. This contrasts with the effect on pancreas of the simian virus 40 tumor antigen or activated ras, which in adult mice causes lesions composed exclusively of acinar…	Pancreatic toomer pathogenesis reflects the causative genetic lesion . Transgenic mice in witch c-myc expression is targeted to pancreatic acinar sells develop mixed acinar/ductal pancreatic adenocarcinomas between 2 a and 7 months of age . This contrasts with the effect on pancreas of the simian virus 40 toomer antigen or activated ras , which in adult mice causes lesions composed exclusively of…	Pancreatic toomer pathogenesis reflects the a causative genetic lesion . Transgenic meiss in which c-myc expression is targeted to pancreatic acinar cells develop mixte acinar/ductal pancreatic adenocarcinoma is between 2 and 7 months of age . This contrasts with the a affect on pancreas of the a simeon vi rus 40 toomer antigen ore activated ras , witch in adult meiss cause his lesions composed e…	Pancreatic toomer pathogenesis reflects the a causative genetic lesion . Transgenic meiss in witch c-myc expression is targeted to pancreatic acinar sells develop mixte acinar/ductal pancreatic adenocarcinoma is between 2 a and 7 months of age . This contrasts with the a affect on pancreas of the a simeon vi rus 40 toomer antigen ore activated ras , witch in adult meiss cause his lesions composed…	Pancreatic tumor pathogenesis reflects the caulsative gzenetic lesion . Trawsgenic mice in which c-myc expression is targeted to pancreatic abcinar cells dveelop mixed acinqr/ductal pancreatic adenocarcinomas between 2 and 7 months of ge . This contrasts with the effect on pancreas of the siian virus 40 tumor antigen or activated ras , which in adult mice causes lesions cokmposed exclusively of a…	Pancreatic tuymor pathohenesis reflects the causative genetic leysion . Trangenic mice in which c-myc exgpression is targeted to panxreatic acnar cels develop mixed acinar/ductal panrceatic adencoarcinomas between 2 and 7 mofnths of age . This contrasts with the effect on pncreas of the smian vicrus 40 tumor asntigen or actiavted ras , which in adult mice causes lesions composed excusively of aci…	Pancreatic tuor pahtogenesis relects the causative gnetic lseion . Trransgenic mqice in which cmyc expdression s targteed to pancreatic acinar cells develop mxied acniar/ductal panceratic adenocagcinomas between 2 and 7 mnths of gae . This contcrasts with the effect on pancreas of the sbimian vrius 40 tcumor antigen or acotivated rks , which in abult mije causes lemions clmposed exclusively of ac…	Pancreatic pathogenesis the causative genetic lesion . Transgenic mice in which c-myc expression is targeted to pancreatic acinar cells develop mixed acinar/ductal pancreatic between 2 and 7 months of age . This with the effect on pancreas of the simian virus 40 tumor antigen or activated ras , which in adult mice causes lesions composed exclusively of cells . Furthermore , during an early stage …	Pancreatic tumor pathogenesis reflects the genetic lesion . Transgenic in which c-myc expression is to pancreatic acinar develop acinar/ductal pancreatic adenocarcinomas between 2 and 7 months of age . This with the on of the 40 or , which in mice lesions of . Furthermore , during an early of myc-induced , transformed within , that islet hormones may influence the progression of these exocrine pa…	the genetic . in which expression to acinar acinar/ductal between 2 and 7 of age . This with the on of the 40 or , which in of . , during an of , within islets , that may the of these exocrine tumors . These that the can the pattern of and , given that are predominantly ductal , the that may contribute to the of this serious in .	0.6083916083916084	0.2657342657342657	[('Pancreatic', 'JJ'), ('tumor', 'NN'), ('pathogenesis', 'NN'), ('reflects', 'VBZ'), ('the', 'DT'), ('causative', 'JJ'), ('genetic', 'JJ'), ('lesion', 'NN'), ('.', '.'), ('Transgenic', 'NNP'), ('mice', 'NN'), ('in', 'IN'), ('which', 'WDT'), ('c-myc', 'JJ'), ('expression', 'NN'), ('is', 'VBZ'), ('targeted', 'VBN'), ('to', 'TO'), ('pancreatic', 'JJ'), ('acinar', 'NN'), ('cells', 'NNS'), ('develop',…	and -> a and; which -> witch; virus -> vi rus; are -> r; the -> the a; which -> witch; the -> the a; adenocarcinomas -> adenocarcinoma is; tumor -> toomer; cells -> sells; the -> the a; adenocarcinomas -> adenocarcinoma is; the -> the a; given -> give in; pattern -> pat hearn; can -> cannes; tumor -> toomer; cells -> sells; mice -> meiss; causes -> cause his; mice -> meiss; man -> mann; early -> …
f36838a0-b8d5-4a18-9e16-ec9145885d05	1	Hormonal dependency of cerebral meningiomas. Part 2: In vitro effect of steroids, bromocriptine, and epidermal growth factor on growth of meningiomas. Cell culture and biochemical techniques have been employed to examine the effects of steroids, bromocriptine, and epidermal growth factor (EGF) on the growth and proliferative potential of meningiomas. In cell culture, the growth of meningiomas was…	Hormonal dependence e of cerebral meningiomas . parte 2 : In vitro affect of steroids , bromocriptine , and epidermal growth factor on growth of meningiomas . sell culture and biochemical techniques have been employed to examine the effects of steroids , bromocriptine , and epidermal growth fact her ( EGF ) on the a growth and proliferative potential of meningiomas . In cell culture , the growth …	Hormonal dependency of cerebral meningiomas . parte 2 : In vitro affect of steroids , bromocriptine , a and epidermal growth factor on growth of meningiomas . sell culture and biochemical techniques halve bin employed to examine the a effects of steroids , bromocriptine , a and epidermal growth fact her ( EGF ) on the a growth a and proliferative potential of meningiomas . In sell culture , the a…	Hormonal dependence e of cerebral meningiomas . parte 2 : In vitro affect of steroids , bromocriptine , a and epidermal growth fact her on growth of meningiomas . sell culture a and biochemical techniques halve bin employed to examine the a effects of steroids , bromocriptine , a and epidermal growth fact her ( EGF ) on the a growth a and proliferative potential of meningiomas . In sell culture ,…	Hormonal dependency of cerebral meningiomas . Part 2 : In vitro efect of steroids , brmoocriptine , and epidermal growth factor on growth of meningiomas . Cell culture and biochemical techniques hkave been employed to expamine the effects of steroids , bromocriptine , and epidermal growth factor ( EGF ) on the growth and proliferative potential of meningiomas . In cell cutlure , the growth of men…	Homonal deypendency of cerebral metingiomas . Part 2 : In vitro efnect of stferoids , bromocriptine , and epikdermal glrowth factor on growth of meaingiomas . Cell culnure and biocehmical techniques have been emuloyed to examine the effects of seteroids , bromocniptine , and epizermal gruowth faoctor ( ErF ) on the girowth and proliferative potential of meningiomas . In cell culture , the growth …	Huormonal depfendency of cerebral meninliomas . Part 2 : In vgtro efefct of stroids , brobmocriptine , and epijermal grlwth fator on gowth of mendingiomas . Cel culkure and biocemical teuhniques hae bveen employed to expamine the effects of streoids , bromocriptine , and epidsrmal gbrowth fiactor ( EGF ) on the grbwth and prolferative potntial of menincgiomas . In cel culture , the grwoth of meni…	Hormonal dependency of cerebral meningiomas . Part 2 : In vitro effect of steroids , bromocriptine , and growth factor on growth of meningiomas . Cell culture and biochemical techniques have employed to examine the effects of steroids , bromocriptine , and epidermal growth factor ( ) on the growth and proliferative of meningiomas . In cell culture , the of meningiomas was not altered by progestog…	of . Part 2 : In of , , and epidermal growth factor on growth of . and have been employed to the of steroids , bromocriptine , and epidermal growth ( EGF ) on the growth and of . In , the of not altered by progestogens , , or 17beta-estradiol . The , norethisterone , had no effect on the uptake by meningiomas of 3H-thymidine . , cytosolic deoxyribonucleic ( DNA ) polymerase activity of did with t…	of . Part 2 : In of , , and epidermal on of . culture and to the of , bromocriptine , and growth ( ) on the and of . In , the of by , , or 17beta-estradiol . The , , no on the uptake by of . Furthermore , acid ( ) activity of did with the of the . In , the , and 11-alpha-hydroxyprogesterone , and the agonist , , all the in of . The of was by , and a between the and in . These that growth of in , …	0.5564853556485355	0.2635983263598326	[('Hormonal', 'NNP'), ('dependency', 'NN'), ('of', 'IN'), ('cerebral', 'JJ'), ('meningiomas', 'NN'), ('.', '.'), ('Part', 'CC'), ('2', 'CD'), (':', ':'), ('In', 'IN'), ('vitro', 'JJ'), ('effect', 'NN'), ('of', 'IN'), ('steroids', 'NNS'), (',', ','), ('bromocriptine', 'NN'), (',', ','), ('and', 'CC'), ('epidermal', 'JJ'), ('growth', 'NN'), ('factor', 'NN'), ('on', 'IN'), ('growth', 'NN'), ('of', '…	have -> halve; and -> a and; and -> a and; the -> the a; the -> the a; dependency -> dependence e; the -> the a; the -> the a; addition -> edition; had -> hadd; cell -> sell; there -> their; cells -> sells; and -> a and; activity -> activity e; the -> the a; role -> roll; the -> the a; effect -> affect; was -> waas; the -> the a; was -> waas; and -> a and; do -> due; Part -> parte; content -> con…
91303704-47e7-4a4b-ab0d-c8d203ce9d72	1	Lack of correlation of clinical breast examination with high-risk histopathology. PURPOSE: Routine breast examination frequently finds differences in palpable density and palpable nodularity, but it is not known if these differences correlate with the presence of high-risk histopathology. PATIENTS AND METHODS: To test for a relationship between clinical breast examination and histopathology, we d…	Lack of correlation of clinical breast examination with high risk histopathology . PURPOSE : Routine breast examination frequently finds differences in palpable dense city and palpable nodularity , but it is not known if these differences correlate with the a presence of high-risk histopathology . PATIENTS AND METHODS : To test for a a relationship between clinical brest examination a and histopa…	lac of correlation of clinical breast examination with high-risk histopathology . PURPOSE : Routine brest examination frequently finds differences in palpable dense city a and palpable nodularity , but it is knot known if these differences correlate with the a presence of high risk histopathology . PATIENTS AND METHODS : To test for a a relationship between clinical brest examination a and histop…	lac of correlation of clinical brest examination with high risk histopathology . PURPOSE : Routine brest examination frequently finds differences in palpable dense city a and palpable nodularity , but it is knot known if these differences correlate with the a presence of high risk histopathology . PATIENTS a and METHODS : To test for a a relationship between clinical brest examination a and histo…	Laek of correlation of clinical breast examination with high-risk histopathology . PURPOSE : Routine breast examination frequently fids differences in palpable desity and palpble nodularity , but it is not known if these differences correlate with the prseence of high-risk histopathology . PATIENTS AND METHODS : To test for a relationship between clinical breast examination and histopathology , w…	Lanck of correlation of clinical brast exaination with higc-risk histzpathology . PURPOSE : Ruotine brast examination freqaently finds diffeernces in palpable density and pklpable nodularity , but it is not kbown if these differences coreelate with the presence of high-risk histopathology . PAIENTS AND MTHODS : To tyst for a reltionship between clinical breast examiation and histopjathology , we …	Lvck of corelation of csinical btreast examiation with highrisk histotathology . PUPROSE : Rhutine brnast examcination freqauently fnds diffewences in palepable denisty and palnpable noularity , but it ks ot kngown if these diflferences corrilate with the presnce of highy-risk histpathology . PATINETS AND MTEHODS : To tvest for a relatinship between clincal braest examiation and histoathology , w…	of correlation of breast with histopathology . : Routine breast examination frequently finds differences in palpable density and palpable , but it is not known if these differences correlate with the presence of histopathology . PATIENTS AND : To test for a relationship between clinical breast examination and , we devised , 4-point scales of clinical and nodularity and validated these scales by r…	Lack of of clinical examination with high-risk histopathology . PURPOSE : finds differences in and , but it if these with the presence of high-risk histopathology . AND : To for a between clinical and histopathology , we separate , of clinical and nodularity and these by 4 or apart in 199 breasts ( the scale was the same or within 1 point on examination 87 % of the time for and 90 % for ) . We th…	of of with . : differences in and , but it if these with the of . AND : To for a between clinical breast and , we devised , of and and these scales by repeat 4 or in 199 ( the the or within 1 on 87 of the for and 90 for ) . We these two to and nodularity to of at the of in 60 of . In as these , a of `` '' is removed when the done to . at the to the of the of ; as might in with , some higher-risk …	0.5634218289085545	0.2566371681415929	[('Lack', 'NN'), ('of', 'IN'), ('correlation', 'NN'), ('of', 'IN'), ('clinical', 'JJ'), ('breast', 'NN'), ('examination', 'NN'), ('with', 'IN'), ('high-risk', 'JJ'), ('histopathology', 'NN'), ('.', '.'), ('PURPOSE', 'NN'), (':', ':'), ('Routine', 'JJ'), ('breast', 'NN'), ('examination', 'NN'), ('frequently', 'RB'), ('finds', 'VBZ'), ('differences', 'NNS'), ('in', 'IN'), ('palpable', 'JJ'), ('dens…	density -> dense city; breast -> brest; breast -> brest; and -> a and; density -> dense city; American -> america in; nor -> knorr; and -> a and; the -> the a; the -> the a; women -> whim in; breast -> brest; not -> knot; a -> a a; be -> b; find -> fined; might -> mite; breast -> brest; rho -> row; the -> the a; or -> ore; point -> pointe; high-risk -> high risk; likely -> like lee; density -> de…
cac1540d-dd33-47ea-b6f7-3f95c95f9b14	1	Giant hemangioma of the liver with pain, fever, and abnormal liver tests. Report of two cases. In conclusion, we report the cases of two patients with large hemangiomas of the liver, abdominal pain, increased ESR and fibrinogen, increased serum alkaline phosphatase and gamma-glutamyltransferase activity, and normal white blood cell counts. Clinical and biochemical abnormalities disappeared after …	Giant hemangioma of the liver with pane , fever , and abnormal liver testes . Report of two cases . In conclusion , we report the a cases of two patients with large hemangiomas of the liver , abdominal pane , increased ESR and fibrinogen , increased serum alkaline phosphatase a and gamma-glutamyltransferase activity e , a and normal white blood cell counts . Clinical and biochemical abnormalities…	Giant hemangioma of the a liver with pane , fever , a and abnormal liver tests . Report of two case his . In conclusion , we report the case his of two patients with large hemangiomas of the a liver , abdominal pain , increased ESR a and fibrinogen , increased serum alkaline phosphatase a and gamma-glutamyltransferase activity e , a and normal wight blood cell kountz . Clinical a and biochemical …	Giant hemangioma of the a liver with pane , fever , a and abnormal liver testes . Report of two case his . In conclusion , we report the a case his of two patients with large hemangiomas of the a liver , abdominal pane , increased ESR a and fibrinogen , increased sear him alkaline phosphatase a and gamma-glutamyltransferase activity e , a and normal wight blood sell kountz . Clinical a and bioche…	Giant heamngioma of the liver with pabin , fever , and abnormal liver tests . Report of two cases . In conclusion , we report the cfases of two patients with large hemangiomas of the liqver , abduminal pain , increased ESR and fibrinogen , increased serum alkaline phosphatase and gamma-glutamyltransferase activity , and normal white blood cell counts . Clinical and biochemical abnormalities disap…	Giant hemdngioma of the liver with pain , fveer , and abnormal liwer tests . Rseport of two cases . In coclusion , we report the cases of two patnents with large hemangiomas of the liver , abdominal pain , increased ER and fibrinogen , inireased serum ankaline phospyatase and gamma-glutamyltransferase activity , and nbrmal wrhite blwood cegll counts . Clindcal and biolchemical abnrmalities disapg…	Gint hemadgioma of the lver with pian , frver , and abnromal lievr txsts . Reoport of two chses . In conlusion , we reoprt the caes of two patpients with labrge hehmangiomas of the lier , abdominal pajn , incraesed EjR and fibrnogen , inceased seurm aklaline phosophatase and gamma-gultamyltransferase activity , and normal whtie blood cdell conunts . Clvnical and biocemical abnormtlities disatpear…	Giant hemangioma of the liver with pain , , and abnormal liver tests . Report of two cases . In , we report the cases of two with large hemangiomas of the liver , abdominal pain , increased ESR and , increased serum alkaline and gamma-glutamyltransferase activity , and normal white blood cell counts . Clinical and biochemical abnormalities disappeared after resection . Increased ESR and fibrinoge…	Giant hemangioma of the with , fever , and abnormal tests . Report of two cases . In , we report the of two patients with hemangiomas of the , abdominal pain , and fibrinogen , increased alkaline phosphatase and , and normal blood . and after surgical . ESR and fibrinogen are to within the . This mode of may suggest a of carcinoma .	of the with , fever , and abnormal . of two . In , we the of two with of the , , and , alkaline and , and normal . and after . and to within the . This of may suggest a of carcinoma .	0.5638297872340425	0.2765957446808511	[('Giant', 'NNP'), ('hemangioma', 'NN'), ('of', 'IN'), ('the', 'DT'), ('liver', 'NN'), ('with', 'IN'), ('pain', 'NN'), (',', ','), ('fever', 'NN'), (',', ','), ('and', 'CC'), ('abnormal', 'JJ'), ('liver', 'NN'), ('tests', 'NNS'), ('.', '.'), ('Report', 'NNP'), ('of', 'IN'), ('two', 'CD'), ('cases', 'NNS'), ('.', '.'), ('In', 'IN'), ('conclusion', 'NN'), (',', ','), ('we', 'PRP'), ('report', 'VBP'…	and -> a and; the -> the a; tumor -> toomer; may -> mae; and -> a and; the -> the a; the -> the a; mode -> moad; and -> a and; counts -> kountz; and -> a and; pain -> pane; pain -> pane; cell -> sell; are -> r; cases -> case his; carcinoma -> carcinoma a; and -> a and; a -> a a; activity -> activity e; serum -> sear him; white -> wight; cases -> case his; tests -> testes; and -> a and; the -> the…
90bfb51a-4118-4391-8e2a-114f74442573	1	Giant sclerosing leiomyoma of bladder presenting as chronic renal failure. The clinical and pathologic features of a case of giant sclerosing leiomyoma of the bladder in a male Polynesian patient are reported. The presenting complication of chronic renal failure due to tumor envelopment of both ureters and consequent bilateral renal obstruction appears to be unique in the literature.	Giant sclerosing leiomyoma of bladder presenting as chronic renal failure . The clinical and pathologic features of a a caisse of giant sclerosing leiomyoma of the bladder in a a male Polynesian patient r reported . the a presenting complication of kronick renal failure due to tumor envelopment of both ureters and consequent bilateral renal obstruction appears to be unique in the literature .	Giant sclerosing leiomyoma of bladder presenting as chronic renal failure . the a clinical a and pathologic features of a caisse of giant sclerosing leiomyoma of the bladder in a a mail polynesia in patient r reported . the a presenting complication of kronick renal failure due to tumor envelopment of both ureters a and consequent bilateral renal obstruction appears to b unique in the a literatur…	Giant sclerosing leiomyoma of bladder presenting as kronick renal failure . the a clinical a and pathologic features of a a caisse of giant sclerosing leiomyoma of the a bladder in a a mail polynesia in patient r reported . the a presenting complication of kronick renal failure do to toomer envelopment of both ureters a and consequent bilateral renal obstruction appears to b unique in the a liter…	Giant sclerrosing leioyoma of bladder presenting as chronic refal failure . The clinical and pathologic features of a caue of giant sclerosing leimyoma of the bladder in a male Polynesian pateint are reported . The presenting complication of chronic renal failure due to tumor envelopment of both ureters and consequent bilateral renal obstruction appears to be unique in the literature .	Gint sclerosing leiomyoma of bladder preenting as chrnoic renal failure . The clinscal and pathologic features of a caese of giant sclerosing leiiomyoma of the baladder in a male Poxlynesian pfatient are repoted . The presenting complcation of chronic recnal failure due to tumor envegopment of both ureters and conequent bilalteral reanl obstruction appears to be unique in the liaterature .	Goant scilerosing leimyoma of bluadder preesnting as chrnoic rneal faxlure . The clincal and pathlogic feetures of a case of gidnt scerosing leiomyoma of the bladder in a male Poynesian patient are repuorted . The preesnting complmication of chonic renal failure due to tuamor envelopment of both uoeters and cosnequent bixlateral regal obstrction apjears to e unrque in the lizerature .	sclerosing of bladder presenting as chronic renal failure . The clinical and features of a case of giant sclerosing leiomyoma of the bladder in a male Polynesian patient are reported . The presenting complication of chronic renal failure due to envelopment of both ureters and bilateral obstruction appears to be unique in the literature .	Giant leiomyoma of bladder as renal failure . The clinical and features of a case of giant sclerosing leiomyoma of the in a reported . The complication of to tumor of both ureters and bilateral obstruction to be unique in the literature .	of as renal . The and pathologic of a of sclerosing of the in a patient . The of failure due to of both ureters and renal to in the .	0.6229508196721312	0.2786885245901639	[('Giant', 'JJ'), ('sclerosing', 'VBG'), ('leiomyoma', 'NN'), ('of', 'IN'), ('bladder', 'NN'), ('presenting', 'NN'), ('as', 'IN'), ('chronic', 'JJ'), ('renal', 'JJ'), ('failure', 'NN'), ('.', '.'), ('The', 'DT'), ('clinical', 'JJ'), ('and', 'CC'), ('pathologic', 'JJ'), ('features', 'NNS'), ('of', 'IN'), ('a', 'DT'), ('case', 'NN'), ('of', 'IN'), ('giant', 'JJ'), ('sclerosing', 'VBG'), ('leiomyoma…	the -> the a; Polynesian -> polynesia in; be -> b; the -> the a; chronic -> kronick; case -> caisse; tumor -> toomer; The -> the a; are -> r; a -> a a; The -> the a; a -> a a; and -> a and; chronic -> kronick; due -> do; male -> mail; and -> a and;
c157749a-5fca-4c3b-912e-cadb367b43b5	1	Lymphokine-activated killer cell suppressor factor in malignant effusions. We examined the possibility that tumor-released products inhibit lymphokine-activated killer cell activation. Lymphokine-activated killer cells from human peripheral blood lymphocytes were activated with recombinant interleukin 2 for 4 days in the presence of malignant effusions or conditioned media from cultured cell line…	Lymphokine-activated kill her cell suppress her fact her in malignant effusions . We examined the possibility that tumor-released products inhibit lymphokine-activated killer sell activation . Lymphokine-activated kill her cells from human peripheral blood lymphocytes were activated with recombinant interleukin 2 for 4 days in the presence of malignant effusions or conditioned media from cultured…	Lymphokine-activated killer cell suppress her factor in malignant effusions . We exam and the a possibility that tumor-released products inhibit lymphokine-activated kill her sell activation . Lymphokine-activated killer sells from heumann peripheral blood lymphocytes were activated with recombinant interleukin 2 for 4 dais in the a presence of malignant effusions or conditioned media frum cultur…	Lymphokine-activated kill her sell suppress her fact her in malignant effusions . We exam and the a possibility that tumor-released products inhibit lymphokine-activated kill her sell activation . Lymphokine-activated kill her sells frum heumann peripheral blood lymphocytes were activated with recombinant interleukin 2 for 4 dais in the a presence of malignant effusions ore conditioned media a fr…	Lymphokine-activated killer cell suppressor factor in malignant effusions . We examined the possibility that tumor-released products inhibit lymphokine-activated kiler cell activation . Lymphokine-activated killer cells from huxman perirheral blood lymphocytes were activated with recombinant intrleukin 2 for 4 days in the presence of malignant effusions or condtiioned media from culutred cell lin…	Lymphokine-activated ksiller cell suppressor fatcor in malirgnant efusions . We examined the possrbility that tumori-released products ihnibit lymphokine-activated killer clel activation . Lymphokize-activated killer cels from hman peirpheral blood lymphcytes were actiated with recombinant inuerleukin 2 for 4 days in the presence of maxlignant efhusions or conditioned media from cultured cell lin…	Lymphokien-activated killer cell supperssor factor in maignant effuyions . We examined the povsibility that tumkr-released products inhibit lymphokine-activated kicller cell aclivation . Lympokine-activated kller clels from huwman peiipheral blcod lymhocytes weer actvated with recolbinant inerleukin 2 for 4 doys in the presnece of maliinant effrusions or conitioned mzdia from cltured cell lizes (…	Lymphokine-activated killer cell suppressor factor in malignant effusions . We examined the possibility that tumor-released products inhibit lymphokine-activated cell activation . Lymphokine-activated killer cells from peripheral blood lymphocytes were activated with recombinant interleukin 2 for 4 days in the of malignant effusions or conditioned media from cultured cell lines ( 10 % vol/vol ) .…	cell factor in malignant effusions . We the possibility that tumor-released products inhibit activation . cells from peripheral blood lymphocytes activated with recombinant 2 for 4 days in the presence of malignant effusions or conditioned from ( 10 % ) . Eight of 10 malignant effusions/media suppressed the of killer cytotoxicity , as in a 4-hour release assay . of 10 inhibited lymphokine-activat…	cell in . We the that activation . killer from blood were with 2 for 4 days in the of or from ( 10 ) . of 10 suppressed the induction of lymphokine-activated , as in a sodium . of 10 inhibited . was both and time . A representative by gel , with of and lipids , and . fractions in from 1 10 ( 5 ) to 3 10 ( 5 ) d . It speculated that this may represent a large with .	0.622093023255814	0.2558139534883721	[('Lymphokine-activated', 'JJ'), ('killer', 'NN'), ('cell', 'NN'), ('suppressor', 'NN'), ('factor', 'NN'), ('in', 'IN'), ('malignant', 'JJ'), ('effusions', 'NNS'), ('.', '.'), ('We', 'PRP'), ('examined', 'VBD'), ('the', 'DT'), ('possibility', 'NN'), ('that', 'IN'), ('tumor-released', 'JJ'), ('products', 'NNS'), ('inhibit', 'JJ'), ('lymphokine-activated', 'JJ'), ('killer', 'NN'), ('cell', 'NN'), (…	suppressor -> suppress her; killer -> kill her; cell -> sell; killer -> kill her; x -> ex; cell -> sell; media -> media a; days -> dais; was -> waas; and -> a and; from -> frum; cell -> sell; or -> ore; killer -> kill her; a -> a a; x -> ex; A -> a a; and -> a and; cells -> sells; was -> waas; and -> a and; the -> the a; factor -> fact her; Eight -> ate; cell -> sell; the -> the a; from -> frum; …
614fca5e-aa35-4d25-b8ae-636f374836aa	1	A prospective study of double diagnosis of nonpalpable lesions of the breast. Approximately three-fourths of open biopsies of the breast performed for mammographically detected suspicious lesions are shown histologically to be benign. Under the narrow conditions described herein, stereotaxic fine-needle aspiration (FNA) can identify these lesions with an accuracy of more than 90 per cent and a fa…	a a prospective study of double diagnosis of nonpalpable lesions of the a breast . approximately e three fourths of open biopsies of the brest performed for mammographically detected suspicious lesions r shown histologically to be benign . Under the narrow conditions described herein , stereotaxic fine-needle aspiration ( FNA ) cannes identify these lesions with an accuracy e of more than 90 purr…	a a prospective stud he of double diagnosis of nonpalpable lesions of the a brest . approximately e three-fourths of hope in biopsies of the brest performed for mammographically detected suspicious lesions r shone histologically to b benign . Under the a narrow conditions described herein , stereotaxic fine-needle aspiration ( FNA ) can identify these lesions with an accuracy e of moore than 90 p…	a a prospective stud he of double diagnosis of nonpalpable lesions of the a brest . approximately e three fourths of hope in biopsies of the a brest performed for mammographically detected suspicious lesions r shone histologically to b benign . Under the a narrow conditions described herein , stereotaxic fine-needle aspiration ( FNA ) cannes identify these lesions with an accuracy e of moore than…	A prospective study of double diagnosis of nonpalpable lesions of the bfreast . Approximately three-fourths of open biopsies of the braest performed for mammographically detetced suspicious lesions are shown hisotlogically to be benign . Under the narrow conditions described herein , stereotaxic fine-peedle aspgiration ( FNA ) can identify these lesions with an accuracy of more than 90 per cent a…	A prospective steudy of duble diabnosis of nonpalpable leions of the breast . Approqximately three-fourths of open bxiopsies of the bheast pecformed for mammographically deetcted sugspicious lesons aer shown histloogically to be benign . Under the narrow condetions described herein , steeotaxic finen-eedle aspiration ( NFA ) can iientify these lesions with an acucracy of more than 90 per cent and…	A prospuctive stdy of dodble diagnosis of nonppalpable lseions of the brqast . Approxxmately threefourths of oven biosies of the brxeast pergformed for mammqgraphically deqtected susicious lseions aer shbown hisqtologically to eb bnign . Under the nrarow condsitions degscribed heqrein , steretoaxic finw-needle aspimration ( FpNA ) can idenitfy these lysions with an accuacy of mre than 90 per cetn…	A of double diagnosis of nonpalpable lesions of the breast . Approximately three-fourths of open biopsies of the breast performed for mammographically detected suspicious lesions shown histologically to be benign . Under the narrow conditions described , stereotaxic fine-needle aspiration ( FNA ) can identify these lesions with an accuracy of than 90 per cent and a false-negative rate of 5 per ce…	A of diagnosis of of the . of biopsies of the for detected shown to be . Under the narrow herein , aspiration ( ) can these lesions with an of than 90 per and a of 5 per cent . In an to reduce this failure rate , the and of these lesions each were given scores on a scale of ( benign ) to five ( malignant ) , to derive an risk prospectively applied to 264 suspicious occult lesions of the breast to…	A of of of the . of of the for to . Under the , ( ) can these with an of than 90 per and a of 5 per . In an to this , the and of these each on a of ( ) to five ( ) , to an to 264 of the to , . While all 264 could a , for of a could from 150 . Of the 150 , 53 and 97 , . With a of two as the for , 21 of 150 ( 14 per ) to , with no . If the an to four , the 61 of 150 ( 40 per ) and two of in . for ,…	0.5	0.2711267605633803	[('A', 'DT'), ('prospective', 'JJ'), ('study', 'NN'), ('of', 'IN'), ('double', 'JJ'), ('diagnosis', 'NN'), ('of', 'IN'), ('nonpalpable', 'JJ'), ('lesions', 'NNS'), ('of', 'IN'), ('the', 'DT'), ('breast', 'NN'), ('.', '.'), ('Approximately', 'RB'), ('three-fourths', 'JJ'), ('of', 'IN'), ('open', 'JJ'), ('biopsies', 'NNS'), ('of', 'IN'), ('the', 'DT'), ('breast', 'NN'), ('performed', 'VBD'), ('for'…	the -> the a; A -> a a; be -> b; breast -> brest; cent -> scent; no -> know; cent -> scent; the -> the a; accuracy -> accuracy e; breast -> brest; breast -> brest; the -> the a; false-negative -> false negative; false-negative -> false negative; can -> cannes; and -> a and; the -> the a; per -> purr; score -> scor; be -> b; the -> the a; the -> the a; the -> the a; prior -> pryor; open -> hope in…
8f5b315d-3c28-4526-93b0-c9ee94036260	1	Community lifestyle characteristics and risk of acute lymphoblastic leukaemia in children. High rates of leukaemia in children and young people have been associated with features of community isolation and population growth. Incidence data collected by two specialist registries were used to compare incidence rates at ward level with relevant ward characteristics derived from routine census and Or…	Community lifestyle characteristics a and risc of acute lymphoblastic leucaemia in children . hi rates of leukaemia in children and young people have been associated with features of community isolation and population growth . Incidence dat a collected by two specialist registries were used to compare incidence rates at ward level with relevant ward characteristics derived frum routine census and…	Community lifestyle characteristics a and risc of acute lymphoblastic leucaemia in children . High rates of leucaemia in children and young people have been associated with features of community isolation a and population growth . Incidence dat a collected by two special list registries were used to compare incidence rates at warde level with relevant warde characteristics derived frum routine ce…	Community lifestyle characteristics a and risc of acute lymphoblastic leucaemia in children . hi rates of leucaemia in children a and yung people halve bin associated with features of community isolation a and population growth . Incidence dat a collected by two specialist registries were used to compare incidence rates at warde level with relevant warde characteristics derived frum routine sense…	Community lifestyle charcateristics and risk of acute lymphoblastic leukaemia in children . High rates of leukaemia in children and young pople haev been associated with features of community isolation and population growth . Incidence data collected by two specialist registries were used to compare incidence rates at ward level with rlevant ward characteristics derived from routine census and Or…	Comunity lifestyle characteristics and rsisk of acute lympohblastic leukaemia in children . High rates of leukaemia in children and young people have been associated with features of community isloation and popualtion growth . Incicence data collected by two specialist registries wee usde to compare incidence rades at waqrd lnevel with rolevant ward charcateristics derved from routine census and …	Community lifeltyle characteristics and rsik of alcute lymhpoblastic lekukaemia in children . Hihg rates of leuakemia in chnildren and yomng poeple hame been assoiated with fetures of comfmunity islation and poulation grewth . Incmidence dtaa collected by two speialist rekgistries weer ussed to comuare incbdence raqtes at waid lpvel with reelvant wad characteristics dreived from rouine cesnus and…	characteristics and risk of acute lymphoblastic in children . High rates of leukaemia in children and young people have been associated with features of community isolation and population growth . Incidence data collected by two specialist registries were used to rates at ward level with relevant ward characteristics derived from census and Survey data for England and Wales . An excess risk of ch…	lifestyle and of lymphoblastic leukaemia in . rates of in and people associated with of isolation and population . collected by two specialist registries were to compare incidence at ward level with characteristics derived from routine census and Ordnance Survey for England and Wales . An risk of ( ) was found for which are from large urban centres . The excess was for wards of socioeconomic stat…	and of in children . of in and young people been with of and population . by two used to at ward with derived from and Ordnance for England and . An of ( ) for which are farthest from . The for of higher and for aged 1-7 ( the childhood ) , for which a . These findings in support the hypothesis that an .	0.6343283582089553	0.3283582089552239	[('Community', 'NNP'), ('lifestyle', 'JJ'), ('characteristics', 'NNS'), ('and', 'CC'), ('risk', 'NN'), ('of', 'IN'), ('acute', 'JJ'), ('lymphoblastic', 'JJ'), ('leukaemia', 'NN'), ('in', 'IN'), ('children', 'NNS'), ('.', '.'), ('High', 'JJ'), ('rates', 'NNS'), ('of', 'IN'), ('leukaemia', 'NN'), ('in', 'IN'), ('children', 'NNS'), ('and', 'CC'), ('young', 'JJ'), ('people', 'NNS'), ('have', 'VBP'), …	risk -> risc; and -> a and; data -> dat a; Wales -> whales; census -> sense us; was -> waas; and -> a and; been -> bin; which -> witch; years -> yours; and -> a and; and -> a and; ward -> warde; ALL -> aul; from -> frum; peak -> pique; leukaemia -> leucaemia; leukaemia -> leucaemia; have -> halve; the -> the a; centres -> centers; the -> the a; data -> dat a; risk -> risc; young -> yung; a -> a a…
79fea43b-b40c-4102-8b0a-b35a0c3c952c	1	Malignant melanoma presenting as nasal obstruction. Mucosal melanomas arising in the nasal cavity are rare tumors comprising less than 1 percent of all melanomas. Often, the common clinical symptom is nasal obstruction. Grossly, they may or may not be pigmented and frequently attain large sizes. Histologic diagnosis of these tumors may be difficult, requiring immunohistochemical or electron micro…	Malignant melanoma a presenting as nasal obstruction . Mucosal melanomas arising in the nasal cavity are reher tumors comprising less than 1 percent of aul melanomas . Often , the calm in clinical symptom is nasal obstruction . Grossly , they may or may knot be pigmented and frequently attain large sizes . Histologic diagnosis of these tumors mae b difficult , requiring immunohistochemical or ele…	Malignant melanoma a presenting as nasal obstruction . Mucosal melanomas arising in the a nasal cavity are reher tumors comprising les than 1 percent of all melanomas . offen , the calm in clinical symptom is nasal obstruction . Grossly , they mae ore mae not b pigmented a and frequently attain large size his . Histologic diagnosis of these tumors may be difficult , requiring immunohistochemical …	Malignant melanoma a presenting as nasal obstruction . Mucosal melanomas arising in the a nasal cavity r reher tumors comprising les than 1 percent of aul melanomas . offen , the a calm in clinical symptom is nasal obstruction . Grossly , they mae ore mae knot b pigmented a and frequently attain large size his . Histologic diagnosis of these tumors mae b difficult , requiring immunohistochemical …	Malignant meanoma presenting as nasal obstruction . Mucosal melanomas arising in the nasal cavity are rare tumors comprising less than 1 percent of all melanomas . Often , the common clinical symptom is nasal obstruction . Grossly , they may or may nt be pibgmented and frequently attain large siles . Histologic diagnosis of these tumors may be diffkcult , requiring immunohitochemical or electron …	Maliognant melaoma presenting as nasal obstluction . Mucsal melanomas arsing in the naal cavity aee rare tumors comprising less than 1 perucent of all meltnomas . Often , the comon cliinical symptom is nsal obstruction . Grossly , they may or may not be pigmneted and frqeuently attain large sizes . Hisltologic diagnosis of these tuomrs may be dififcult , requiring immunohisotchemical or electron …	Malimgnant melaonma preenting as nasal obstrcution . Myucosal melaonmas ariwing in the nsaal cvaity ae rxare tmors copmrising leqs than 1 prercent of all melanomas . Often , the cmmon cminical synmptom gis nsal obstrmction . Groxsly , they may or may nt be pigmented and fruequently aqttain laurge seizes . Hitologic diagnosis of these tujors may ube dificult , reqeuiring immunoistochemical or eect…	melanoma as nasal obstruction . Mucosal melanomas arising in the nasal cavity are rare tumors comprising less than 1 percent of all . Often , the common clinical is nasal . Grossly , they may or may not be pigmented and attain large sizes . diagnosis of these may be difficult , immunohistochemical or electron microscopic confirmation . Aggressive surgical management is the treatment of choice in …	melanoma as obstruction . Mucosal arising in the rare comprising less than 1 of all melanomas . Often , the symptom is nasal . Grossly , they may or may not pigmented and large sizes . Histologic diagnosis of these may difficult , requiring immunohistochemical or microscopic . Aggressive is the of choice in clinical I disease . for is . such as 5-S-cysteinyldopa may useful in , prognosticating , …	as . Mucosal arising in the than 1 of all . Often , the common is obstruction . Grossly , they may or may not and large . of these may , requiring or confirmation . the of in I . Subsequent for mandatory . as may prove in , prognosticating , and for early , but their to . .	0.6229508196721312	0.2540983606557377	[('Malignant', 'JJ'), ('melanoma', 'NN'), ('presenting', 'NN'), ('as', 'IN'), ('nasal', 'JJ'), ('obstruction', 'NN'), ('.', '.'), ('Mucosal', 'NNP'), ('melanomas', 'VBD'), ('arising', 'VBG'), ('in', 'IN'), ('the', 'DT'), ('nasal', 'JJ'), ('cavity', 'NN'), ('are', 'VBP'), ('rare', 'JJ'), ('tumors', 'NNS'), ('comprising', 'VBG'), ('less', 'JJR'), ('than', 'IN'), ('1', 'CD'), ('percent', 'NN'), ('of…	or -> ore; be -> b; may -> mae; less -> les; early -> earley; not -> knot; sizes -> size his; may -> mae; be -> b; and -> a and; melanoma -> melanoma a; role -> roll; such -> sutch; yet -> yett; be -> b; the -> the a; electron -> elektron; Often -> offen; the -> the a; may -> mae; choice -> choyce; are -> r; the -> the a; all -> aul; I -> eye; common -> calm in; or -> ore; and -> a and; rare -> r…
ef131f71-47f9-43a9-97e3-45dbc3fe3dd2	1	Therapy of renal cell carcinoma with interleukin-2 and lymphokine-activated killer cells: phase II experience with a hybrid bolus and continuous infusion interleukin-2 regimen. Forty-seven patients with metastatic or unresectable renal cell carcinoma were treated with interleukin-2 (IL-2) and lymphokine-activated killer (LAK)-cell therapy, using a hybrid IL-2 regimen. IL-2 was administered initia…	Therapy of renal cell carcinoma with interleukin 2 a and lymphokine-activated killer sells : phase II experience with a hybrid bolus a and continue us infusion interleukin 2 regimen . Forty-seven patients with metastatic ore unresectable renal cell carcinoma were treated with interleukin-2 ( IL-2 ) a and lymphokine-activated killer ( lack ) -cell therapy , using a a hybrid IL-2 regimen . IL-2 waa…	Therapy of renal sell carcinoma a with interleukin 2 a and lymphokine-activated kill her sells : faze II experience with a a hybrid bowlus and continuous infusion interleukin 2 regimen . Forty-seven patients with metastatic or unresectable renal sell carcinoma a were treated with interleukin-2 ( IL-2 ) and lymphokine-activated kill her ( LAK ) -cell therapy , using a a hybrid IL-2 regimen . IL-2 …	Therapy of renal sell carcinoma a with interleukin 2 a and lymphokine-activated kill her sells : faze II experience with a a hybrid bowlus a and continue us infusion interleukin 2 regimen . forty seven patients with metastatic ore unresectable renal sell carcinoma a were treated with interleukin 2 ( IL-2 ) a and lymphokine-activated kill her ( lack ) -cell therapy , using a a hybrid IL-2 regimen …	Therapy of renal cell carcinoma with interleukin-2 and lymphokine-activated killer cllls : phase II experience with a hybrid bnolus and continuous infusion interleukin-2 regimen . Forty-seven patients with metastatic or unresectable repal cell cacrinoma wtre treated with interleukin-2 ( I-L2 ) and lymphokine-activated killer ( LAK ) -cell therapy , usnig a hybrid IL-2 regimen . IL-2 was administe…	Therapy of renal cel carcinoma with interbeukin-2 and lymphokie-activated kiler cells : phsae II experience with a hybrid bplus and concinuous infuhsion intelreukin-2 regmen . Fortdy-seven patents with metastatic or unrresectable renal cell carcinoma were treted with inlerleukin-2 ( IL2- ) and lymphokine-activated killer ( LAK ) -zell therapy , uing a hybrid ILc-2 regimen . I-L2 as administered i…	Thsrapy of rneal cel carinoma with interlukin-2 and lymphokinie-activated killer cwells : phse I exerience with a hyrbid blous and corntinuous infuvion inteleukin-2 rgimen . Fortys-even pataents with metatatic or unesectable renal cell carcinoma wee trected with interlhukin-2 ( IuL-2 ) and lymphokineg-activated kller ( ALK ) -cyll tehrapy , uisng a hyrbid I-2 rzegimen . I-2 ws administered initia…	Therapy of cell carcinoma with interleukin-2 and lymphokine-activated killer cells : phase II experience with a hybrid and continuous interleukin-2 regimen . patients with metastatic or unresectable renal cell carcinoma were treated with interleukin-2 ( IL-2 ) and lymphokine-activated killer ( LAK ) -cell , using a hybrid regimen . was administered initially by bolus ( 10 ( 5 ) U/kg [ , Emeryvill…	of renal cell carcinoma with and lymphokine-activated : phase with a hybrid bolus and infusion regimen . Forty-seven with or unresectable renal cell with ( ) and ( ) therapy , using a . IL-2 was by intravenous bolus ( 10 ( 5 ) Corp , , CA every 8 for 3 days ) during the phase , and by continuous infusion ( 3 10 ( 6 ) U/m2 for 6 ) ; during this treatment period , in were . Despite of patients for …	of with and : phase with a and . with or with ( ) and ( ) -cell , a IL-2 . by ( 10 ( 5 ) , , CA every 8 for 3 ) during the , and by ( 3 10 ( 6 ) for 6 ) ; during this , in . Despite of for ( ) ( 29 , 0 ; 18 , 1 ) prior ( 43 of the 47 ) , and , the was ( two and two , for an of 9 ) . was to that with the . These that the and of IL-2 may the of to in .	0.5381165919282511	0.273542600896861	[('Therapy', 'NN'), ('of', 'IN'), ('renal', 'JJ'), ('cell', 'NN'), ('carcinoma', 'NN'), ('with', 'IN'), ('interleukin-2', 'JJ'), ('and', 'CC'), ('lymphokine-activated', 'JJ'), ('killer', 'NN'), ('cells', 'NNS'), (':', ':'), ('phase', 'NN'), ('II', 'NNP'), ('experience', 'NN'), ('with', 'IN'), ('a', 'DT'), ('hybrid', 'JJ'), ('bolus', 'NN'), ('and', 'CC'), ('continuous', 'JJ'), ('infusion', 'NN'), …	Cetus -> seat us; bolus -> bowlus; carcinoma -> carcinoma a; and -> a and; killer -> kill her; partial -> parshall; interleukin-2 -> interleukin 2; cells -> sells; interleukin-2 -> interleukin 2; a -> a a; the -> the a; second -> cech and; prior -> pryor; may -> mae; killer -> kill her; burden -> burdon; bolus -> bowlus; rate -> rait; carcinoma -> carcinoma a; carcinoma -> carcinoma a; and -> a a…
d5ba7082-6f75-4c0f-92ae-acc5d3b69956	1	Chronic anaemia, hyperbaric oxygen and tumour radiosensitivity. Anaemia is an important factor in the response of some human tumours to radiotherapy. The outcome is also influenced by whether the treatment is given in air or high pressure oxygen (HPO). The present study examined the relationship between anaemia and tumour response to radiation given in air or HPO in C3H mice transplanted with a m…	Chronic anaemia , hyperbaric oxygen and tumour radiosensitivity . anaemia a is an important factor in the a response of some human tumours to radiotherapy . The outcome is all so influenced by whether the treatment is given in air ore high pressure oxygen ( HPO ) . the a present study examined the a relationship between anaemia a and tumour response to radiation given in ere or HPO in C3H mice tr…	Chronic anaemia , hyperbaric oxygen a and tumour radiosensitivity . Anaemia is an important factor in the response of some human tumours to radiotherapy . The outcome is also influenced by whether the a treatment is give in in air or high pressure oxygen ( HPO ) . the a present study examined the a relationship between anaemia a and tumour response to radiation give in in air ore HPO in C3H mice …	kronick anaemia , hyperbaric oxygen a and tumour radiosensitivity . anaemia a is an important fact her in the response of some human tumours to radiotherapy . the a outcome is all so influenced by whether the a treatment is give in in ere or hi pressure oxygen ( HPO ) . the a present stud he exam and the a relationship between anaemia a a and tumour response to radiation given in air ore HPO in C…	Cdronic anaemia , hyperbaric oxgyen and tumour radiosensitivity . Anaemia si an important factor in the response of some human tumours to radiotherapy . The outcome is also influenced by whether the treltment is gven in air or high presusre oxygen ( HPO ) . The present study examined the relationship between anaemia and tmour response to radiation given in iar or HPO in C3H mice tranplanted with …	Chronic anaemia , hyperbaric oyxgen and tzumour radiosensitivity . Aanemia hs an impoatant ffactor in the response of some human tmours to radimtherapy . The outcome ms axso infsluenced by whether the trreatment es given in uair or high pressure oxcygen ( HPO ) . The preent study exaimned the relatinship between anaemia and tumour repsonse to raditaion gvien in air or HPO in 3CH mice transplanted…	Chrbonic anameia , hypyerbaric oygen and tcmour radiusensitivity . Abaemia is an impotrant fatcor in the rvsponse of some hutan tusmours to radiotherapy . The outcome uis alko infuenced by whether the tretament s gievn in ir or hhigh presure oxgen ( HPO ) . The persent study eoxamined the relatinship between aaemia and tuemour resopnse to ragiation given in sir or HPO in C3H mikce transpalnted wi…	Chronic anaemia , and tumour radiosensitivity . Anaemia is an important factor in the response of some human tumours to radiotherapy . The outcome is influenced by whether the treatment is given in air or high pressure oxygen ( ) . The present study examined the relationship between anaemia and tumour response to radiation given in air or HPO in C3H mice with a mammary adenocarcinoma using a grow…	Chronic , hyperbaric and radiosensitivity . Anaemia is an in the of some human to . The also by whether the is in air or pressure oxygen ( ) . The present study examined the relationship between anaemia and tumour to in or in mice with a mammary adenocarcinoma a to the . Chronic anaemia by the of a iron diet and characterized by a reduction in host haematocrit and whole blood . In , anaemia was a…	, and radiosensitivity . an in the response of some to . The by whether the in or pressure ( ) . The present study the between and tumour to radiation in or in with a a to the . by the of a iron and by a in host and . In , anaemia with a in the oxyhaemoglobin and an in the of the ; but there no in the of in the . with these that the decreased when in . HPO was successful in the with . This that i…	0.592436974789916	0.3655462184873949	[('Chronic', 'NNP'), ('anaemia', 'NN'), (',', ','), ('hyperbaric', 'JJ'), ('oxygen', 'NN'), ('and', 'CC'), ('tumour', 'JJ'), ('radiosensitivity', 'NN'), ('.', '.'), ('Anaemia', 'NNP'), ('is', 'VBZ'), ('an', 'DT'), ('important', 'JJ'), ('factor', 'NN'), ('in', 'IN'), ('the', 'DT'), ('response', 'NN'), ('of', 'IN'), ('some', 'DT'), ('human', 'JJ'), ('tumours', 'NNS'), ('to', 'TO'), ('radiotherapy',…	se -> southeast; and -> a and; given -> give in; the -> the a; and -> a and; the -> the a; low -> lo; Changes -> change his; a -> a a; the -> the a; high -> hi; use -> yous; a -> a a; seen -> scene; may -> mae; anaemia -> anaemia a; anaemia -> anaemia a; be -> b; there -> their; the -> the a; and -> a and; right -> write; examined -> exam and; Anaemia -> anaemia a; may -> mae; red -> read; higher…
b8e14f01-f50b-44b6-98f0-e6bfc1f26f40	1	Facilitating clinical trials. The expanding role of the nurse. Clinical trials are becoming increasingly difficult to carry out in the face of a changing health care delivery system. The reluctance of third party payers to reimburse for experimental therapy and the growing practice of providers to limit resources allocated for the care of cancer patients undergoing such therapies seriously curtai…	Facilitating clinical trials . The expanding role of the nurse . Clinical trials r becoming increasingly difficult to carry out in the face of a changing health care delivery system . the a reluctance of third party payers to reimburse for experimental therapy a and the a growing practice of providers to limit resources allocated for the care of cancer patients undergoing sutch therapies seriousl…	Facilitating clinical trials . the a expanding roll of the a nurse . Clinical trials r becoming increasingly difficult to carry out in the a face of a a changing health caire deliver e system . The reluctance of third parti payers to reimburse for experimental therapy a and the a growing practice of providers to limit resources allocated for the a care of cancer patients undergoing sutch therapie…	Facilitating clinical trials . the a expanding roll of the a nurse . Clinical trials r becoming increasingly difficult to kerry out in the a face of a a changing health caire deliver e system . the a reluctance of third parti payers to reimburse for experimental therapy a and the a growing practice of providers to limb it resources allocated for the a caire of cancer patients undergoing sutch the…	Facilitating clinical trials . The expanding roel of the nurse . Clinical trials are becoming increasingly difficult to carry out in the face of a changing health care delivery sytem . The reluctance of third party payers to reimburse for experimental therapy and the growing practice of providers to lmit resources allocated for the cqare of cancer patients undergoing sch therapies serimusly curya…	Facilitating cmlinical tirals . The expanding roke of the nurse . Clginical trials vare beocming increzasingly difficult to cacrry out in the fadce of a changing hiealth care delivery system . The realuctance of third party payers to reizmburse for experimental therapy and the growing practice of proziders to limit resuorces allocated for the caer of cancer patinets undergoing such therapies sero…	Facmlitating clniical ttials . The expnding role of the nurse . Cliical trals rae becoming increansingly dificult to curry out in the faace of a changing helth cure delizvery sstem . The relutance of tird prty padyers to relimburse for exerimental therapy and the groing prjctice of provders to lmit resorces alloacted for the cre of czncer patents undhergoing suqch thearpies sehriously curyail the…	Facilitating clinical . The expanding role of the nurse . Clinical are becoming difficult to out in the face of a changing health care delivery system . The reluctance of third payers to reimburse for experimental therapy and the growing practice of providers to resources allocated for the care of cancer patients undergoing such therapies curtail the of to test new cancer treatments clinically . …	Facilitating clinical . The expanding of the nurse . Clinical trials are becoming increasingly difficult to out in the of a changing care system . The reluctance of party payers to reimburse for therapy and the practice of to limit resources for the care of patients such seriously the ability of to test new treatments . In addition , , , and perceptions by the may interfere with case . can facili…	. The of the . trials to out in the face of a . The of party to for therapy and the practice of to for the care of undergoing the of to . In , , , and held by the public may interfere with . Nurses can help both to and of clinical . This and that . The of the in the of , , direct , and research .	0.6054421768707483	0.272108843537415	[('Facilitating', 'VBG'), ('clinical', 'JJ'), ('trials', 'NNS'), ('.', '.'), ('The', 'DT'), ('expanding', 'VBG'), ('role', 'NN'), ('of', 'IN'), ('the', 'DT'), ('nurse', 'NN'), ('.', '.'), ('Clinical', 'JJ'), ('trials', 'NNS'), ('are', 'VBP'), ('becoming', 'VBG'), ('increasingly', 'RB'), ('difficult', 'JJ'), ('to', 'TO'), ('carry', 'VB'), ('out', 'RP'), ('in', 'IN'), ('the', 'DT'), ('face', 'NN'),…	care -> caire; such -> sutch; role -> roll; may -> mae; the -> the a; certain -> sur ton; conduct -> con duct; and -> a and; the -> the a; The -> the a; limit -> limb it; selected -> select id; care -> caire; case -> caisse; the -> the a; addition -> edition; role -> roll; The -> the a; The -> the a; and -> a and; are -> r; the -> the a; Nurses -> nurse his; and -> a and; also -> all so; care -> …
09ab2e3a-59a1-49d7-b2c2-b0b7643b2390	1	Nonhomologous chromatid exchange in hereditary and sporadic renal cell carcinomas. For the development of renal cell carcinomas, it has been suggested that a germ-line or somatic mutation occurs on one of the homologous chromosomes 3p, and subsequently the other 3p segment is lost. We have examined the karyotype and/or the allelic combination on chromosomes 3 and 5 by restriction fragment length …	Nonhomologous chromatid exchange in hereditary a and sporadic renal cell carcinomas . For the a development of renal sell carcinomas , it has been suggested that a germ-line or somatic mutation occurs on one of the homologous chromosomes 3p , a and subsequently the other 3p segment is lost . We halve exam and the karyotype and/or the a allelic combination on chromosomes 3 a and 5 by restriction f…	Nonhomologous chromatid exchange in hereditary a and sporadic renal sell carcinomas . For the a development of renal sell carcinomas , it has bin suggested that a a germ-line ore somatic mutation occurs on one of the a homologous chromosomes 3p , a and subsequently the uther 3p segment is last . We have exam and the karyotype and/or the a allelic combination on chromosomes 3 a and 5 by restrictio…	Nonhomologous chromatid exchange in hereditary a and sporadic renal sell carcinomas . For the a development of renal sell carcinomas , it has bin suggested that a a germ-line ore somatic mutation occurs on won of the a homologous chromosomes 3p , a and subsequently the a uther 3p segment is last . We halve exam and the a karyotype and/or the a allelic combination on chromosomes 3 a and 5 by restr…	Nonhomologous chromatid exchange in heareditary and sporadic real cell carchinomas . For the development of renal cell carcinomas , it has been suggested that a germ-line or somatic muttion occurs on one of the homologous chromosomes 3p , and subsequently the other 3p sedgment is lost . We have examoned the karyotype aned/or the allelic combination on chrommsomes 3 and 5 by restriction fragment l…	Nonohmologous chroatid echange in hereditary and sporladic renal cedl caricnomas . For the deveolpment of rdnal cefll carcinomas , it has been sugested that a germ-line or soatic muation occurs on one of the hoomlogous chromosomes 3p , and subsequently the other 3p sement is lost . We hae eamined the karyotype and/or the allleic combination on chromosomes 3 and 5 by restriction fagment length poy…	Nonhotmologous chrdomatid excfhange in heneditary and sporadic reynal cbll carsinomas . For the deoelopment of reoal cqll carcniomas , it as been sugmgested that a germl-ine or soatic mutation ozcurs on one of the homtlogous chroposomes 3p , and subhequently the oter 3p sedgment lis lots . We hae eamined the kayrotype adn/or the alflelic comination on chroosomes 3 and 5 by restirction fragfent le…	Nonhomologous exchange in hereditary and sporadic . For the development of renal cell carcinomas , it has been suggested that a germ-line or somatic occurs on one of the homologous chromosomes 3p , and subsequently the other 3p segment lost . We have examined the karyotype the allelic combination on chromosomes 3 and 5 by restriction fragment length polymorphism analysis in normal and tumor sampl…	chromatid in and sporadic cell . For the of renal , it that a germ-line or somatic on one of the homologous chromosomes 3p , and subsequently the other 3p segment . We have examined the and/or the allelic on chromosomes 3 and 5 by in normal kidney and samples from 28 carcinomas that in two patients with von Hippel-Lindau disease ; we compared the to those of . An translocation between 3p and 5q o…	in hereditary and . For the of , it that a or on one of the 3p , and the other 3p lost . We the the on 3 and 5 by restriction in and from 28 that in two with ; we the to those of . An between 3p and 5q or to the . We a of at 3p13 , 3p11.2 , 5q22 , and 8q11.2 . Subsequent may in of the 3p either ( ) in one or ( ) after a of the the 3p . This could implicated to in of .	0.5306122448979592	0.25	[('Nonhomologous', 'NNP'), ('chromatid', 'NN'), ('exchange', 'NN'), ('in', 'IN'), ('hereditary', 'JJ'), ('and', 'CC'), ('sporadic', 'JJ'), ('renal', 'NN'), ('cell', 'NN'), ('carcinomas', 'NN'), ('.', '.'), ('For', 'IN'), ('the', 'DT'), ('development', 'NN'), ('of', 'IN'), ('renal', 'JJ'), ('cell', 'NN'), ('carcinomas', 'NN'), (',', ','), ('it', 'PRP'), ('has', 'VBZ'), ('been', 'VBN'), ('suggested…	lost -> last; a -> a a; was -> waas; other -> uther; and -> a and; the -> the a; examined -> exam and; be -> b; the -> the a; step -> steppe; cell -> sell; and -> a and; or -> ore; the -> the a; or -> ore; have -> halve; one -> won; net -> nett; from -> frum; the -> the a; other -> uther; changes -> change his; the -> the a; the -> the a; also -> all so; be -> b; and -> a and; occurring -> occuri…
95cff695-14bb-4c6c-ba42-7b268b339687	1	The use of L-dopa and carbidopa in metastatic malignant melanoma. A combination of L-dopa and carbidopa was given orally to 17 patients with metastatic melanoma. Maximum tolerated oral doses were given, up to 4 grams daily. No response was seen in 15 patients evaluable for response. Toxicity was considerable, with seven of 17 patients (41%) stopping treatment because of unacceptable gastrointesti…	The yous of L-dopa and carbidopa in metastatic malignant melanoma a . a a combination of L-dopa and carbidopa waas given oreilly to 17 patients with metastatic melanoma . Maximum tolerated aural doses were give in , up to 4 grams daily . No response was scene in 15 patients evaluable for response . Toxicity was considerable , with seven of 17 patients ( 41 % ) stopping treatment because of unacce…	the a yous of l dopa a and carbidopa in metastatic malignant melanoma a . a a combination of l dopa and carbidopa waas give in oreilly to 17 patients with metastatic melanoma a . Maximum tolerated aural dose is were give in , up to 4 grahams daily . No response waas scene in 15 patients evaluable for response . Toxicity was considerable , with seven of 17 patients ( 41 % ) stopping treatment beca…	the a yous of l dopa a and carbidopa in metastatic malignant melanoma a . a a combination of l dopa a and carbidopa waas give in oreilly to 17 patients with metastatic melanoma a . Maximum tolerated aural dose is were give in , upp to 4 grahams daly . know response waas scene in 15 patients evaluable for response . Toxicity waas considerable , with seven of 17 patients ( 41 % ) stopping treatment…	The use of L-dopa and carbidopa in metastatic malignant melanoma . A combination of Ldopa and carbidopa was given orally to 17 patients with metastatic melanoma . Maximum tolerated oal doses were given , up to 4 grams daily . No response ws sesn in 15 paaients evaluable for response . Toxicity was considerable , with seven of 17 patients ( 41 % ) stopping treatment because of unacceptable gastroi…	The use of Lvdopa and carbsidopa in metatatic mazlignant melfanoma . A combination of L-dopa and carnidopa was given orally to 17 patients with metastatic melanoma . Maimum tolreated oral doess wfere given , up to 4 grams daily . No response mas seen in 15 patients evaluable for respzonse . Tgoxicity ras considerable , with seven of 17 potients ( 41 % ) stopping treazment because of unacceptable …	The se of L-dopa and caribdopa in meastatic malrignant melnaoma . A cobmination of Ldopa and caridopa aws gven ourally to 17 patints with metastatic melayoma . Mximum tolerated oarl doses wjre gipen , pu to 4 gams daliy . No respsnse ws sen in 15 patients evauable for resmonse . Texicity wds considerable , with seven of 17 paients ( 41 % ) sopping treament because of unccceptable gastrointestinal…	The of L-dopa and in metastatic malignant melanoma . A combination of L-dopa and carbidopa was given orally to 17 patients with melanoma . Maximum oral doses were given , up to 4 grams daily . No was seen in 15 patients evaluable for response . Toxicity was considerable , with seven of 17 ( 41 ) stopping treatment because of unacceptable gastrointestinal toxicity or postural hypotension . Contrar…	The of and carbidopa in metastatic malignant . A of and carbidopa to 17 patients with melanoma . Maximum doses , up to 4 daily . No was in 15 for response . was , with seven of 17 ( 41 % ) stopping because of or postural hypotension . Contrary to previous anecdotal , there was no evidence that L-dopa/carbidopa resulted in accelerated of metastatic melanoma . L-dopa/carbidopa ineffective as for ad…	The of L-dopa and in . A of and to 17 with metastatic melanoma . Maximum , to 4 . No in 15 for . considerable , with seven of 17 patients ( 41 ) treatment because of or . to , there no that treatment resulted in progression of . as therapy for melanoma when .	0.6017699115044248	0.2743362831858407	[('The', 'DT'), ('use', 'NN'), ('of', 'IN'), ('L-dopa', 'NNP'), ('and', 'CC'), ('carbidopa', 'NN'), ('in', 'IN'), ('metastatic', 'JJ'), ('malignant', 'JJ'), ('melanoma', 'NN'), ('.', '.'), ('A', 'DT'), ('combination', 'NN'), ('of', 'IN'), ('L-dopa', 'NNP'), ('and', 'CC'), ('carbidopa', 'NN'), ('was', 'VBD'), ('given', 'VBN'), ('orally', 'RB'), ('to', 'TO'), ('17', 'CD'), ('patients', 'NNS'), ('wi…	oral -> aural; use -> yous; seen -> scene; was -> waas; A -> a a; up -> upp; L-dopa -> l dopa; given -> give in; was -> waas; there -> their; given -> give in; orally -> oreilly; doses -> dose is; grams -> grahams; No -> know; melanoma -> melanoma a; was -> waas; The -> the a; melanoma -> melanoma a; daily -> daly; Orally -> oreilly; and -> a and; are -> r; or -> ore; no -> know; melanoma -> mela…
60a08af3-8630-4943-ac92-66adbad61aca	1	Male breast cancer. Male breast cancer is uncommon but important. The diagnosis is easily made by breast biopsy, and patients are presenting earlier in the course of the disease than in the past. Despite this, patients are often first seen with tumors that have metastasized to the axillary nodes, which markedly decreases the survival rate. Therapy of localized disease includes simple excision, mo…	mail breast cancer . mail breast cancer is uncommon but important . the a diagnosis is easily made by breast biopsy , and patients r presenting earlier in the coarse of the disease than in the passed . Despite this , patients r often furst seen with tumors that have metastasized to the a axillary nodes , which markedly decreases the a survival rate . Therapy of localized disease includes simple e…	mail brest cancer . mail brest cancer is uncommon but important . the a diagnosis is easily maid by brest biopsy , and patients r presenting earlier in the coarse of the a disease than in the a past . Despite this , patients r offen furst scene with tumors that halve metastasized to the a axillary nodes , witch markedly decreases the a survival rait . Therapy of localized disease includes simple …	mail brest cancer . mail brest cancer is uncommon but important . the a diagnosis is easily maid by brest biopsy , a and patients r presenting earlier in the a coarse of the a disease than in the a passed . Despite this , patients r offen furst scene with tumors that halve metastasized to the a axillary nodes , witch markedly decrease his the a survival rait . Therapy of localized disease include…	Male breast cancer . Male brast cauncer is uncommon but imgortant . The diagnosis cs easily made by breast biopsy , and patients are prerenting earlier in the course of the disease than in the past . Despite this , patients aer often first seen with tumors that have metastasized to the axillary nodes , which markedly decreases the survival rate . Therapy of locaflized disease inclcudes simple exc…	Mae braest cavcer . Male beast cancer is uncopmon but important . The dianosis s etasily made by breast biopsy , and patients cre precenting earlier in the course of the disease than in the past . Despite this , patients are often fisrt seqn with tuomrs that have metastasized to the axillary nodes , which markedly decreases the survival rae . Therapy of localized diease inculudes smple excision ,…	Mane berast catcer . Male bheast cacner qs unkommon but imqportant . The dignosis ais eaisly made by briast biopsy , and pakients are precsenting ealrier in the course of the dsease than in the pavt . Despite this , ptients ajre ofetn fiest seun with tuomrs that haev meastasized to the axilaary noes , which markedly decpeases the sutvival rfte . Therapy of locailzed dcisease inludes sirmple excii…	Male breast cancer . Male breast cancer is uncommon but important . The diagnosis is easily made by breast biopsy , and patients are presenting earlier in the course of the disease than in the past . Despite this , patients are first with tumors that have metastasized to the axillary nodes , which markedly decreases the survival . of localized disease includes simple excision , modified radical m…	breast . cancer is uncommon but important . The easily made by breast , and patients are presenting in the course of the disease than in the . Despite this , seen with that metastasized to the axillary nodes , which decreases the survival . Therapy of localized disease , mastectomy , and radical mastectomy , but there no for which appropriate . Radiation should in with metastases to the nodes , b…	. uncommon but . The is easily by , and in the of the than in the . Despite this , with that metastasized to the , which markedly the . of disease excision , , and radical , but there no for which . should in with to the , but the role of or chemotherapy . For of , to orchiectomy . The , in with , the lack of effects , and the of it an .	0.577639751552795	0.2795031055900621	[('Male', 'JJ'), ('breast', 'NN'), ('cancer', 'NN'), ('.', '.'), ('Male', 'NNP'), ('breast', 'NN'), ('cancer', 'NN'), ('is', 'VBZ'), ('uncommon', 'JJ'), ('but', 'CC'), ('important', 'JJ'), ('.', '.'), ('The', 'DT'), ('diagnosis', 'NN'), ('is', 'VBZ'), ('easily', 'RB'), ('made', 'VBN'), ('by', 'IN'), ('breast', 'NN'), ('biopsy', 'NN'), (',', ','), ('and', 'CC'), ('patients', 'NNS'), ('are', 'VBP')…	side -> sighed; often -> offen; rate -> rait; especially -> especially e; The -> the a; there -> their; course -> coarse; high -> hi; the -> the a; first -> furst; the -> the a; are -> r; the -> the a; seems -> seams; seen -> scene; The -> the a; no -> know; the -> the a; be -> b; the -> the a; or -> ore; decreases -> decrease his; the -> the a; breast -> brest; choice -> choyce; and -> a and; Ma…
1b980efd-9beb-4bf8-ac14-25ff1c7517e2	1	Detection of Ki-67 proliferation rate in breast cancer. Correlation with clinical and pathologic features. In situ determination of proliferative activity was performed on 203 breast cancers by use of Ki-67 monoclonal antibody and immunohistochemical methods. Tumor proliferation rate was analyzed and correlated to tumor size and nodal status. The relationship between Ki-67 proliferative activity …	Detection of Ki-67 proliferation rate in breast cancer . Correlation with clinical and pathologic features . In situ determination of proliferative activity was performed on 203 breast cancers by yous of Ki-67 monoclonal antibody and immunohistochemical methods . Tumor proliferation rate was analyzed and correlated to toomer sighs and nodal status . The relationship between Ki-67 proliferative ac…	Detection of Ki-67 proliferation rate in brest cancer . Correlation with clinical and pathologic features . In situ determination of proliferative activity e waas performed on 203 brest cancers by yous of Ki-67 monoclonal antibody a and immunohistochemical methods . Tumor proliferation rait waas analyzed and correlated to toomer sighs and nodal status . the a relationship between Ki-67 proliferat…	Detection of Ki-67 proliferation rait in brest cancer . Correlation with clinical a and pathologic features . In situ determination of proliferative activity e waas performed on 203 brest cancers by yous of Ki-67 monoclonal antibody a and immunohistochemical methods . toomer proliferation rait waas analyzed a and correlated to toomer sighs a and nodal status . the a relationship between Ki-67 pro…	Detection of Kri-67 proliferation rate in breast cncer . Correlation with clinical and pathologic feautres . In situ determination of proliferative activity was performed on 203 breast cancers by use of Ki-67 monoclonal antivbody and immunohisochemical mmethods . Tumor proliferation rate wkas analyzed and correlated to tuor size and nodal status . The relationship between Ki-67 priliferative acti…	Deteftion of K-i67 proliferation raet in beast caecer . Correlation with cpinical and pathloogic features . In situ detecrmination of proliferative actvity was performed on 203 breast cancers by ue of Ki-67 monoclonal alntibody and immunohistochemical methods . Tumor proliferation rate was analyzed and corrkelated to tgumor size and noal status . The relatqionship between Kw-67 proliferative avct…	Detection of Ki-67 prolifaration rave in braest cacner . Corelation with cilnical and pathloogic fetures . In sinu determination of prolxiferative actiity ws penformed on 203 beast caincers by ue of K-67 montclonal atibody and immunohistochemical mtehods . Tuwmor proliweration rtae swas anlyzed and corryelated to tqumor size and ndal sotatus . The relationship between K-67 prolliferative activity…	Detection of proliferation in breast cancer . Correlation with clinical and pathologic . In situ of proliferative activity performed on 203 cancers by use of Ki-67 monoclonal and immunohistochemical . Tumor proliferation rate was analyzed and correlated to tumor and nodal status . The relationship between Ki-67 proliferative activity and nuclear estrogen receptor content was also on tissue sectio…	Detection of in . Correlation with and features . In determination of on 203 cancers by use of Ki-67 monoclonal and immunohistochemical . proliferation rate was analyzed and correlated to and status . The relationship between Ki-67 activity and nuclear content was investigated on . Ki-67 ranged from 1 to 75 % , with a median of 10 % . Premenopausal Ki-67 ( median , 14.1 % ) than postmenopausal ( …	of in . with and pathologic features . In determination of was on 203 by of and methods . was and correlated to and . The relationship between Ki-67 and was on . values ranged from 1 to 75 % , with a of 10 . had ( value , 14.1 ) than ( value , 9.8 ) . The no with , whereas a with size ( than 0.01 ) . An ( 's ; less than 0.001 ) between and . These , to those reported for , that in detection of a …	0.6105769230769231	0.2692307692307692	[('Detection', 'NN'), ('of', 'IN'), ('Ki-67', 'NNP'), ('proliferation', 'NN'), ('rate', 'NN'), ('in', 'IN'), ('breast', 'NN'), ('cancer', 'NN'), ('.', '.'), ('Correlation', 'NN'), ('with', 'IN'), ('clinical', 'JJ'), ('and', 'CC'), ('pathologic', 'JJ'), ('features', 'NNS'), ('.', '.'), ('In', 'IN'), ('situ', 'JJ'), ('determination', 'NN'), ('of', 'IN'), ('proliferative', 'JJ'), ('activity', 'NN'),…	no -> know; from -> frum; was -> waas; greater -> grater; P -> pea; and -> a and; was -> waas; was -> waas; was -> waas; tumor -> toomer; nuclear -> nuclear er; median -> media in; other -> uther; size -> sighs; value -> valu; Follow-up -> follow up; and -> a and; Tumor -> toomer; a -> a a; similar -> simler; needed -> knee did; value -> valu; be -> b; cell -> sell; less -> les; also -> all so; h…
fb884851-f413-4b89-8eb0-90cba7db1d71	1	Endothelial markers in malignant vascular tumours of the liver: superiority of QB-END/10 over von Willebrand factor and Ulex europaeus agglutinin 1. A new monoclonal antibody, QB-END/10, raised against the CD34 antigen in human endothelial cell membranes and haemopoietic progenitor cells, was studied for its usefulness as a marker of neoplastic vascular cells in 21 angiosarcomas and seven maligna…	Endothelial markers in malignant vascular tumours of the liver : superiority of QB-END/10 hove her von Willebrand factor and Ulex europaeus agglutinin 1 . A gnu monoclonal antibody , QB-END/10 , razed against the a CD34 antigen in heumann endothelial cell membranes and haemopoietic progenitor cells , was studied for its usefulness as a mark her of neoplastic vascular cells in 21 angiosarcomas and…	Endothelial markers in malignant vascular tumours of the a liver : superiority of QB-END/10 hove her vaughan Willebrand fact her and Ulex europaeus agglutinin 1 . a a new monoclonal antibody , QB-END/10 , razed against the a CD34 antigen in human endothelial sell membranes a and haemopoietic progenitor sells , waas studied for its usefulness as a a mark her of neoplastic vascular sells in 21 angi…	Endothelial markers in malignant vascular tumours of the a liver : superiority of QB-END/10 hove her vaughan Willebrand fact her a and Ulex europaeus agglutinin 1 . a a gnu monoclonal antibody , QB-END/10 , razed against the a CD34 antigen in heumann endothelial sell membranes a and haemopoietic progenitor sells , waas studied for its usefulness as a a mark her of neoplastic vascular sells in 21 …	Endothelial markers in malignant vacsular tumours of the laiver : supriority of QB-END/10 over von Willebrand faetor and Ulex europaeus agglutinin 1 . A new monoclonal antibody , QB-END/10 , raised against the CD34 antigen in human endothelial cell membranes and haemopoietic progenitor cells , was studied for its usefulness as a marker of nepolastic vascular cells in 21 angiosarcomas and seven ma…	Enjdothelial markers in malignant vascular tuours of the liver : superoirity of QB-ED/10 over von Willlebrand fautor and Ulex europaeus agglutinin 1 . A new monoclonal antibody , QB-EDN/10 , raised against the CD4 antigen in human endotkhelial cell membranes and haemopoietic progenitor cells , wsa sbtudied for its usefiulness as a mawker of neoplastic vascular cells in 21 angiosarcomas and seven …	Enkdothelial marekrs in mailgnant vasular txumours of the lier : superiority of QBEND/10 over ovn Wilelbrand fatcor and Ulex eurfopaeus agglutinin 1 . A ndw monomlonal antbody , QB-sND/10 , riased against the C34 anigen in human enothelial cll memcranes and haemoopietic proegnitor czells , zas studied for its usfulness as a mgarker of neolpastic vxascular clls in 21 angiosaarcomas and seven maoli…	markers in malignant vascular tumours of the liver : superiority of over von Willebrand factor and Ulex agglutinin 1 . A monoclonal antibody , QB-END/10 , raised against the CD34 antigen in human endothelial cell and progenitor , studied for its usefulness as a of vascular cells in 21 angiosarcomas and seven malignant haemangioendotheliomas of the liver . QB-END/10 was both more sensitive and spe…	markers in of the : superiority of over factor and Ulex 1 . A new antibody , , against the CD34 in human endothelial membranes and progenitor cells , was for its as a marker of neoplastic cells in 21 angiosarcomas and seven malignant haemangioendotheliomas of the liver . QB-END/10 was both more and more than Willebrand factor ( VWF ) and Ulex europaeus 1 agglutinin ( UEA-1 ) in labelling and it d…	in of the : of over and 1 . A new , , against the in endothelial membranes and , for its as a of in 21 and seven haemangioendotheliomas of the . QB-END/10 both more and specific than ( ) and Ulex 1 ( ) in and it react with as . uniformly and in all of these two . should useful in the of of the liver .	0.5857142857142857	0.2642857142857143	[('Endothelial', 'JJ'), ('markers', 'NNS'), ('in', 'IN'), ('malignant', 'JJ'), ('vascular', 'JJ'), ('tumours', 'NNS'), ('of', 'IN'), ('the', 'DT'), ('liver', 'NN'), (':', ':'), ('superiority', 'NN'), ('of', 'IN'), ('QB-END/10', 'NNP'), ('over', 'IN'), ('von', 'NNP'), ('Willebrand', 'NNP'), ('factor', 'NN'), ('and', 'CC'), ('Ulex', 'NNP'), ('europaeus', 'VBP'), ('agglutinin', 'JJ'), ('1', 'CD'), (…	raised -> razed; cells -> sells; clear -> cleere; not -> knot; was -> waas; factor -> fact her; and -> a and; cell -> sell; and -> a and; over -> hove her; factor -> fact her; a -> a a; von -> vaughan; was -> waas; was -> waas; and -> a and; and -> a and; the -> the a; and -> a and; human -> heumann; cells -> sells; the -> the a; all -> aul; and -> a and; the -> the a; more -> moore; the -> the a…
63951de5-93dd-4165-be87-8d1314f083f4	1	In vitro evaluation of bleomycin-induced cell lethality from plastic and glass containers. To optimize cancer chemotherapy, a considerable amount of research has been expended to study pharmacologic, pharmacokinetic, biochemical, and pharmaceutic properties of antineoplastic agents. However, published data on the stability and compatibility of these agents in various administration fluids and con…	In vitro evaluation of bleomycin-induced cell lethality frum plastic and glas containers . To optimize cancer chemotherapy , a a considerable amount of research has been expended to study pharmacologic , pharmacokinetic , biochemical , and pharmaceutic properties of antineoplastic agents . However , published dat a on the a stability and compatibility of these agents in various administration flu…	In vitro evaluation of bleomycin-induced cell lethality frum plastic and glas containers . To optimize cancer chemotherapy , a a considerable amount of research has bin expended to stud he pharmacologic , pharmacokinetic , biochemical , a and pharmaceutic properties of antineoplastic agents . However , published data on the a stability a and compatibility of these agents in various administration…	In vitro evaluation of bleomycin-induced sell lethality frum plastic a and glas containers . To optimize cancer chemotherapy , a a considerable amount of research has bin expended to stud he pharmacologic , pharmacokinetic , biochemical , a and pharmaceutic properties of antineoplastic agents . However , published dat a on the a stability a and compatibility of these agents in various administrat…	In vitro evaluation of bleomycimn-induced cell lethality from plastic and glsas continers . To optimize cancer chemotpherapy , a considerable amount of research has been expended to study pharmacologic , pharmacokinetic , biochemical , and pharfaceutic properties of antineoplastic agents . However , published data on the stability and compatibility of these agents in vairous administration fluids…	In vitro evaluation of bleomycin-induced cell lethality from puastic and galss conpainers . To optimize cnncer chemotherapy , a cosiderable amount of revearch bas ben expended to study pharmacologic , phapmacokinetic , bicohemical , and pharmceutic properties of antikneoplastic aggents . Hwever , pulbished daxa on the staubility and compatfibility of these aments in various administration fliuds …	In viro evqaluation of bleoycin-induced cefl lethclity from plsatic and gass continers . To optimize cuancer chemotherapy , a coxsiderable ameunt of rseearch hsa bejn expeded to satudy pharamcologic , pharamcokinetic , biochemical , and pharamceutic proprties of antinoeplastic agents . Hwever , pulbished dota on the stabliity and compatbiility of these agnets in vraious admnistration fiuids and c…	In vitro evaluation of bleomycin-induced cell lethality from plastic and glass containers . To optimize cancer chemotherapy , a of research been expended to study , pharmacokinetic , biochemical , and pharmaceutic properties of antineoplastic agents . However , published data on the stability and compatibility of these agents in administration and containers in number . Evidence of a significant …	In vitro evaluation of from and glass . To chemotherapy , a of research has expended to study , pharmacokinetic , , and properties of agents . , data on the and compatibility of these agents in administration and containers few in . Evidence of a significant decrease in stability as by high-performance liquid chromatography when was in plastic for prolonged ( over 24 hours ) as compared with the …	In vitro of from and . To , a of research to , , , and of agents . , on the and compatibility of these agents in and in . of a in as by been when infused in for periods ( over 24 ) as with the with . Because administration of given as a , we undertook this to whether the of stability that in in a of ( ) . By a we the of in and on . The from our showed no in by from its aqueous in and over the . I…	0.5807860262008734	0.2576419213973799	[('In', 'IN'), ('vitro', 'JJ'), ('evaluation', 'NN'), ('of', 'IN'), ('bleomycin-induced', 'JJ'), ('cell', 'NN'), ('lethality', 'NN'), ('from', 'IN'), ('plastic', 'NN'), ('and', 'CC'), ('glass', 'NN'), ('containers', 'NNS'), ('.', '.'), ('To', 'TO'), ('optimize', 'VB'), ('cancer', 'NN'), ('chemotherapy', 'NN'), (',', ','), ('a', 'DT'), ('considerable', 'JJ'), ('amount', 'NN'), ('of', 'IN'), ('rese…	a -> a a; few -> phew; a -> a a; glass -> glas; from -> frum; the -> the a; tumor -> toomer; a -> a a; over -> hove her; may -> mae; study -> stud he; hours -> ours; cell -> sell; from -> frum; cell -> sell; been -> bin; over -> hove her; the -> the a; more -> moore; glass -> glas; been -> bin; and -> a and; high-performance -> high performance; a -> a a; had -> hadd; the -> the a; from -> frum; …
91841331-beef-4f74-a843-a9ab2e6d56b2	1	The internal oblique-iliac crest free flap in composite defects of the oral cavity involving bone, skin, and mucosa. The reconstruction of oromandibular defects following ablative surgery is a challenging undertaking. When the defect involves skin as well as mucosa, the challenge becomes even greater. The internal oblique iliac crest osteomyocutaneous free flap is particularly useful for reconstr…	The internal oblique-iliac crest free flap in composite defects of the a oral cavity involving bown , skin , and mucosa . the a reconstruction of oromandibular defects following ablative surgery is a challenging undertaking . When the a defect involves skin as well as mucosa , the a challenge becomes even grater . The internal oblique iliac crest osteomyocutaneous freeh flap is particularly usefu…	the a internal oblique-iliac crest freeh flap in composite defects of the a aural cavity involving bone , skin , and mucosa a . the a reconstruction of oromandibular defects following ablative surgery is a a challenging undertaking . When the defect involves skin as welle as mucosa a , the a challenge becomes even grater . the a internal oblique iliac chrest osteomyocutaneous freeh flap is partic…	the a internal oblique-iliac chrest freeh flap in composite defects of the a aural cavity involving bown , skin , a and mucosa a . the a reconstruction of oromandibular defects following ablative surgery is a a challenging undertaking . When the a defect involves skin as welle as mucosa a , the a challenge becomes even grater . the a internal oblique iliac chrest osteomyocutaneous freeh flap is p…	The internal oblique-iliac crest free flap in comwposite defects of the oral cavity involving bone , skin , and muocsa . The reconstruction of oroamndibular defects following ablative surgery is a challenging undertaking . When the defect involves skin as well as mucosa , the challenge becomes even greater . The internal oblique iliac crest osteomyocutaneous free flap is particularly useful for r…	The internal oblique-iliac crest fqee flap in composite deefcts of the oral cavity invomving bnoe , stin , and mqucosa . The reconstruction of oromandibular defects following ablative surugery s a choallenging undertaking . When the defect ipnvolves skin as well as muosa , the challenge becomes evne gureater . The internal oblique iiac crset osteomyocutaneous fee flap is patricularly ueful for re…	The intekrnal oblqiue-iliac ctest fre flp in comiosite defcets of the oal cavity inmvolving boen , skan , and mubcosa . The reconstruction of oromandibular defjects follwoing ablanive suigery xis a chalenging undetraking . When the deefct invlves skin s wll as mucosa , the chaleenge becgomes evne greater . The intebrnal obltique ilaic crset osteoymocutaneous feee fpap si parzticularly udeful for …	The internal oblique-iliac crest free flap in composite defects of the cavity involving bone , skin , and mucosa . The reconstruction of defects ablative surgery a challenging undertaking . When the defect involves skin as well as mucosa , the challenge becomes even . The internal oblique iliac crest free flap is particularly useful for reconstruction of through-and-through composite defects due …	The in composite of the cavity bone , skin , and mucosa . The reconstruction of oromandibular following a challenging . When the involves skin well as mucosa , the becomes . The oblique crest free for reconstruction of through-and-through composite due to the inclusion of two soft-tissue on the vascular pedicle . We report our with this flap in the of 10 with such defects . The utility , and the …	The in composite of the , , and . The of a undertaking . When the skin well as , the . The oblique osteomyocutaneous useful for of to the of two on the . We report our with this in the of 10 with defects . The , and the of this of discussed in .	0.5826086956521739	0.2608695652173913	[('The', 'DT'), ('internal', 'JJ'), ('oblique-iliac', 'JJ'), ('crest', 'NN'), ('free', 'JJ'), ('flap', 'NN'), ('in', 'IN'), ('composite', 'JJ'), ('defects', 'NNS'), ('of', 'IN'), ('the', 'DT'), ('oral', 'JJ'), ('cavity', 'NN'), ('involving', 'VBG'), ('bone', 'NN'), (',', ','), ('skin', 'NN'), (',', ','), ('and', 'CC'), ('mucosa', 'NN'), ('.', '.'), ('The', 'DT'), ('reconstruction', 'NN'), ('of', …	the -> the a; free -> freeh; and -> a and; crest -> chrest; due -> do; and -> a and; a -> a a; detail -> de taille; the -> the a; greater -> grater; are -> r; the -> the a; the -> the a; bone -> bown; crest -> chrest; such -> sutch; The -> the a; free -> freeh; oral -> aural; same -> sejm; well -> welle; pedicle -> pedocal; mucosa -> mucosa a; the -> the a; the -> the a; The -> the a; The -> the …
214e1ac5-1762-419b-844f-7eecbaf3a861	1	Expression of ABH blood group antigens, Ulex europaeus agglutinin I, and type IV collagen in the sinusoids of hepatocellular carcinoma. The expression of blood group antigens (A, B, H, Lewis(a) and Lewis(b)), Ulex europaeus agglutinin I (UEA-I), factor VIII-related antigen, and type IV collagen on the sinusoids was examined immunohistochemically in 15 cases of hepatocellular carcinomas (HCC), 11 …	Expression of ABH blood group antigens , Ulex europaeus agglutinin eye , and type IV collagen in the sinusoids of hepatocellular carcinoma . the a expression of blood group antigens ( A , B , H , louis ( a a ) and louis ( be ) ) , Ulex europaeus agglutinin I ( UEA-I ) , factor VIII-related antigen , a and type IV collagen on the sinusoids was examined immunohistochemically in 15 case his of hepat…	Expression of ABH blood groupe antigens , Ulex europaeus agglutinin eye , a and type IV collagen in the a sinusoids of hepatocellular carcinoma a . the a expression of blood group antigens ( a a , be , H , louis ( a a ) a and Lewis ( be ) ) , Ulex europaeus agglutinin I ( UEA-I ) , fact her VIII-related antigen , a and type IV collagen on the a sinusoids was exam and immunohistochemically in 15 c…	Expression of ABH blood groupe antigens , Ulex europaeus agglutinin eye , a and type IV collagen in the a sinusoids of hepatocellular carcinoma a . the a expression of blood groupe antigens ( a a , be , H , louis ( a a ) a and louis ( be ) ) , Ulex europaeus agglutinin eye ( UEA-I ) , fact her VIII-related antigen , a and type IV collagen on the a sinusoids waas exam and immunohistochemically in …	Expression of ABH blood group antigens , Ulex europaeus agglutinin I , and type IV collagen in the siousoids of hepatocellular carcinoma . The extpression of blood group antigens ( A , B , H , Lewis ( a ) and Lewis ( b ) ) , Ulex euroapeus agglutinin I ( UEA-I ) , factor VIII-related antigen , and type IV collagen on the sinusoids as examqned immunwhistochemically in 15 cases of hepatocellular ca…	Exprvession of ABH blood group antigens , Ulex euopaeus agglutinin I , and tyte IV collagen in the sinusoids of hepatocellular carcinoma . The exprssion of blood group antigens ( A , B , H , Lewis ( a ) and Leis ( b ) ) , Uex eurpoaeus agglutinin I ( UEA-I ) , faxtor VIIIu-related antigen , and tyie VI cllagen on the sinusoids wds examined immunohstochemically in 15 csaes of hepatocellular carino…	Exression of AH blood grup antiuens , Uex eurojaeus aglgutinin I , and tyte IV colhlagen in the sinsoids of hepadtocellular cacrinoma . The expression of blod gmoup atnigens ( A , B , H , Leais ( a ) and Luewis ( b ) ) , Ulyex euroapaeus aggultinin I ( UE-AI ) , faktor VIIIhrelated anxigen , and tyep V cellagen on the sinusoids wms expamined immunohstochemically in 15 cases of hepaocellular carcn…	Expression of ABH blood group antigens , Ulex agglutinin I , and IV collagen in the sinusoids of hepatocellular carcinoma . The expression of blood antigens ( A , B , H , ( a ) and Lewis ( b ) ) , Ulex I ( UEA-I ) , antigen , and type IV collagen on the sinusoids was examined immunohistochemically in 15 cases of hepatocellular carcinomas ( HCC ) , 11 cases of , 12 of chronic active hepatitis , an…	of ABH group antigens , agglutinin I , and type IV in the sinusoids of carcinoma . The expression of ( A , B , , ( a ) and Lewis ( b ) ) , I ( UEA-I ) , factor VIII-related , and collagen on the immunohistochemically in 15 of carcinomas ( ) , 11 cases of cirrhosis , 12 cases of active hepatitis , and in a sample of 16 normal . endothelial of characteristically a and immunoreactivity to group anti…	of blood , I , and type in the of . The expression of ( , , , ( a ) and ( b ) ) , europaeus I ( ) , , and type IV collagen on the examined in 15 cases of ( ) , 11 of , 12 of , and in a control of 16 . of showed a and to in the with a ABO group . The sinusoidal and strongly for UEA-I . In , in and hepatitis a were for group and . In , only a for ABH and . for antigen and antigens on . Although in …	0.6079734219269103	0.2524916943521594	[('Expression', 'NN'), ('of', 'IN'), ('ABH', 'NNP'), ('blood', 'NN'), ('group', 'NN'), ('antigens', 'VBZ'), (',', ','), ('Ulex', 'NNP'), ('europaeus', 'VBP'), ('agglutinin', 'NN'), ('I', 'PRP'), (',', ','), ('and', 'CC'), ('type', 'NN'), ('IV', 'NNP'), ('collagen', 'NN'), ('in', 'IN'), ('the', 'DT'), ('sinusoids', 'NNS'), ('of', 'IN'), ('hepatocellular', 'JJ'), ('carcinoma', 'NN'), ('.', '.'), ('…	examined -> exam and; cases -> case his; and -> a and; cells -> sells; group -> groupe; I -> eye; chronic -> kronick; and -> a and; and -> a and; and -> a and; also -> all so; I -> eye; B -> be; and -> a and; group -> groupe; group -> groupe; cells -> sells; factor -> fact her; Lewis -> louis; factor -> fact her; cells -> sells; group -> groupe; few -> phew; a -> a a; and -> a and; the -> the a; …
80cdf32a-addf-43c9-94a6-a6146ddce528	1	Expression of the human nephron differentiation molecules in renal cell carcinomas. The authors tested frozen sections from 28 renal cell carcinomas (RCC)--21 clear, 1 eosinophilic, 4 basophilic, and 2 spindle-shaped cell type--with monoclonal antibodies (MAb) reacting against cytokeratin, vimentin, CD24, CALLA/CD10, villin, CD26, and HLA class I and class II molecules. These molecules are marker…	Expression of the heumann nephron differentiation molecules in renal sell carcinomas . The authors test id froze in sections frum 28 renal cell carcinomas ( RCC ) -- 21 clear , 1 eosinophilic , 4 basophilic , and 2 spindle shaped cell type -- with monoclonal antibodies ( MAb ) reacting against cytokeratin , vimentin , CD24 , CALLA/CD10 , villin , CD26 , a and HLA klass I and klass II molecules . …	Expression of the human nephron differentiation molecules in renal sell carcinomas . the a authors test id froze in sections frum 28 renal sell carcinomas ( RCC ) -- 21 clear , 1 eosinophilic , 4 basophilic , a and 2 spindle shaped sell type -- with monoclonal antibodies ( MAb ) reacting against cytokeratin , vimentin , CD24 , CALLA/CD10 , villin , CD26 , a and HLA klass I and klass II molecules …	Expression of the a heumann nephron differentiation molecules in renal sell carcinomas . the a authors test id froze in sections frum 28 renal sell carcinomas ( RCC ) -- 21 cleere , 1 eosinophilic , 4 basophilic , a and 2 spindle shaped sell type -- with monoclonal antibodies ( MAb ) reacting against cytokeratin , vimentin , CD24 , CALLA/CD10 , villin , CD26 , a and HLA klass eye a and klass II m…	Exprsesion of the human neprhon differentiation molecules in renal cell carcinomas . The authors tested frnzen sections from 28 reynal cell cacinomas ( RCC ) -- 21 clear , 1 eosinophilic , 4 basphilic , and 2 spindle-shaped cell type -- with monaoclonal antibodies ( MAb ) reacting against cytokeratin , vimentin , CD24 , CALLA/CD10 , villin , CD26 , and HLA class I and clss II molecules . These mo…	Expression of the hman nepron differentiation mosecules in renal cell cacrinomas . The authors tested forzen setions from 28 rneal cell carcinomas ( CC ) -- 21 clear , 1 eosibophilic , 4 basoqhilic , and 2 spinde-shaped cell tyse -- with moonclonal antibodies ( MmAb ) reacitng against cytokeratin , vimentin , CD24 , CALLA/CD10 , vmllin , C26 , and HLA cplass I and cass II moxecules . These modlec…	Exprossion of the hueman npehron difrferentiation molehules in renal cel carinomas . The atuhors tsted friozen sectzons from 28 reanl cdell carvcinomas ( RCC ) -- 21 clpar , 1 eosinoyhilic , 4 basofphilic , and 2 spixdle-shaped cell type -- with monoolonal antbiodies ( MAb ) recting against cytwkeratin , vmientin , C2D4 , CALxLA/CD10 , vllin , CD6 , and LHA cnlass I and clsas I molceules . These …	Expression of the nephron differentiation molecules in renal carcinomas . The authors tested sections from 28 renal cell carcinomas ( RCC ) -- 21 clear , 1 eosinophilic , 4 basophilic , and 2 spindle-shaped cell type -- with ( ) against cytokeratin , vimentin , CD24 , CALLA/CD10 , villin , , and HLA class I and class II molecules . These molecules are markers of specific segments of the mature ki…	of the nephron molecules in carcinomas . The frozen sections from 28 renal cell carcinomas ( ) -- 21 , 1 , 4 basophilic , and 2 spindle-shaped cell type -- with antibodies ( ) against , , CD24 , , , , and HLA I and class molecules . These molecules are of segments of the kidney , and their loss or the different of nephrogenesis . KI67 used to evaluate . All RCC . Coexpression of vimentin was obse…	of the in . The from 28 ( RCC ) -- 21 clear , 1 , 4 , and 2 -- with ( MAb ) reacting against , , , , , CD26 , and class I and . These of specific of the , and their or the of . used to . All . of in 21 of 28 . of or , all cells , on . All clear-type expressed CALLA/CD10 and 60 % were ; some faintly for . , , and in type . HLA class I in almost all cases , but never on . Except for the , . These t…	0.5962962962962963	0.2666666666666666	[('Expression', 'NN'), ('of', 'IN'), ('the', 'DT'), ('human', 'JJ'), ('nephron', 'NN'), ('differentiation', 'NN'), ('molecules', 'NNS'), ('in', 'IN'), ('renal', 'JJ'), ('cell', 'NN'), ('carcinomas', 'NN'), ('.', '.'), ('The', 'DT'), ('authors', 'NNS'), ('tested', 'VBD'), ('frozen', 'JJ'), ('sections', 'NNS'), ('from', 'IN'), ('28', 'CD'), ('renal', 'JJ'), ('cell', 'NN'), ('carcinomas', 'NN'), ('(…	the -> the a; was -> waas; human -> heumann; cells -> sells; have -> halve; the -> the a; and -> a and; All -> aul; or -> ore; tested -> test id; cells -> sells; from -> frum; favor -> faver; cell -> sell; CALLA -> kalla; was -> waas; spindle-shaped -> spindle shaped; the -> the a; and -> a and; CALLA -> kalla; cases -> case his; all -> aul; Clear -> cleere; frozen -> froze in; the -> the a; clas…
f4eb58f5-3188-43aa-a74f-16c3c594e47e	1	Expression of beta 1 integrins in normal human keratinocytes. The majority of cell adhesive events to the extracellular matrix are mediated by cell surface receptors, beta 1 integrins. Keratinocytes express at least six different polypeptides of beta 1 integrin class, namely beta 1, alpha 2, alpha 3, alpha 5, and alpha 6 (alpha 6 is mainly associated with beta 4 polypeptide). These epithelial cel…	Expression of bait a 1 integrins in normal human keratinocytes . The majority of cell adhesive events to the extracellular matrix are mediated by cell surface receptors , beta 1 integrins . Keratinocytes express at least six different polypeptides of bait a 1 integrin class , namely beta 1 , alpha 2 , alpha 3 , alpha 5 , and alfa 6 ( alpha 6 is mainly associated with bait a 4 polypeptide ) . Thes…	Expression of bait a 1 integrins in normal heumann keratinocytes . the a majority of sell adhesive events to the a extracellular matrix are mediated by sell surface receptors , bait a 1 integrins . Keratinocytes express at leased six different polypeptides of beta 1 integrin klass , name lee beta 1 , alpha 2 , alpha 3 , alfa 5 , and alfa 6 ( alfa 6 is mainly associated with bait a 4 polypeptide )…	Expression of bait a 1 integrins in normal heumann keratinocytes . the a majority of sell adhesive events to the a extracellular matrix r mediated by sell searfoss receptors , bait a 1 integrins . Keratinocytes express at leased six different polypeptides of bait a 1 integrin klass , name lee bait a 1 , alfa 2 , alfa 3 , alfa 5 , a and alfa 6 ( alfa 6 is mainly associated with bait a 4 polypeptid…	Exrpession of beqta 1 integrins in normal human keratinocytes . The majority of cell adhesive events to the extracellular matrix re mediated by cell surface receptors , bta 1 interrins . Keratinocytes express at least six different polypieptides of beta 1 intenrin class , namely beta 1 , alpha 2 , alpha 3 , alpha 5 , and alpha 6 ( alpha 6 eis mainly associated with beta 4 polypeptide ) . These ep…	Exspression of beta 1 inegrins in nwormal human keratinocytes . The mcjority of cebl adhseive events to the extracellular maurix re mediated by cell sufrace recetors , bea 1 integrins . Kerrtinocytes express at least six different polypeptides of beta 1 intgerin class , naely beta 1 , atlpha 2 , alhpa 3 , alpha 5 , and alpha 6 ( alha 6 is mainly asesociated with beta 4 polypeptide ) . These epitg…	Experssion of beta 1 interins in nromal hmuan keroatinocytes . The maority of clell ahesive euvents to the extrecellular mtrix sre meidated by ccll srurface receztors , bta 1 integrins . Kertinocytes ezxpress at lezast six difnerent polyepptides of beat 1 intbegrin cldass , nmaely btea 1 , alpha 2 , alha 3 , alhpa 5 , and aspha 6 ( appha 6 ois mabinly asosciated with bbta 4 polyzpeptide ) . These…	Expression of beta 1 integrins in normal human . The majority of adhesive events to the extracellular are mediated by surface receptors , beta 1 integrins . Keratinocytes express at least six different of beta 1 integrin , namely beta 1 , alpha 2 , 3 , alpha 5 , and alpha 6 ( alpha 6 is associated with beta 4 ) . These cells use alpha 2 beta 1 as a receptor and alpha 3 beta 1 as a receptor , whil…	Expression of 1 in normal human keratinocytes . The of cell to the matrix mediated by , 1 . Keratinocytes express at six of 1 , namely 1 , 2 , alpha 3 , alpha 5 , and alpha 6 ( alpha 6 is mainly associated with 4 polypeptide ) . These use 2 1 as a receptor and alpha 3 beta 1 as a receptor , while 6 beta 4 is the major receptor . of 5 1 complex is . of beta 1 is in keratinocytes ; takes only 3 . I…	of 1 in . The of to the by , 1 . at six of 1 class , beta 1 , 2 , 3 , 5 , and 6 ( 6 with 4 ) . These alpha 2 1 as a and alpha 3 1 as a receptor , while 6 4 the . of 5 1 . of beta 1 in ; half-maximal 3 hours . In to their in , 1 ( 2 1 and alpha 3 1 ) have a in . It that 1 as receptors , and during , like in , these to .	0.5472636815920398	0.2885572139303483	[('Expression', 'NN'), ('of', 'IN'), ('beta', 'NN'), ('1', 'CD'), ('integrins', 'NNS'), ('in', 'IN'), ('normal', 'JJ'), ('human', 'JJ'), ('keratinocytes', 'NNS'), ('.', '.'), ('The', 'DT'), ('majority', 'NN'), ('of', 'IN'), ('cell', 'NN'), ('adhesive', 'JJ'), ('events', 'NNS'), ('to', 'TO'), ('the', 'DT'), ('extracellular', 'JJ'), ('matrix', 'NN'), ('are', 'VBP'), ('mediated', 'VBN'), ('by', 'IN'…	also -> all so; alpha -> alfa; cell -> sell; low -> lo; beta -> bait a; alpha -> alfa; alpha -> alfa; beta -> bait a; a -> a a; use -> yous; and -> a and; alpha -> alfa; hours -> ours; major -> majer; use -> yous; beta -> bait a; alpha -> alfa; healing -> heeling; the -> the a; least -> leased; alpha -> alfa; beta -> bait a; beta -> bait a; and -> a and; class -> klass; beta -> bait a; beta -> ba…
865e6b5c-59c1-43e3-8520-47bdbed3bb67	1	Combined tensor fasciae latae musculocutaneous flap and sartorius musculocutaneous flap for the repair of wide defects of the lower leg. The tensor fasciae latae musculocutaneous flap has great advantages for reconstruction of the abdominal wall, but the medial border of its territory is limited to the thigh. In order to expand the territory, a combined tensor fasciae latae musculocutaneous flap …	Combined tensor fasciae latae musculocutaneous flap a and sartorius musculocutaneous flap for the a repair of wide defects of the lower leg . The tenser fasciae latae musculocutaneous flap has grate advantages for reconstruction of the a abdominal wall , but the medial border of its territory is ltd to the thigh . In order to expand the territory , a combined tensor fasciae latae musculocutaneous…	Combined tenser fasciae latae musculocutaneous flap a and sartorius musculocutaneous flap for the a repair of wyden defects of the lo her leg . the a tenser fasciae latae musculocutaneous flap has grate advantages for reconstruction of the abdominal wal , but the a medial border of its territory is ltd to the thigh . In order to expand the territory , a a combined tensor fasciae latae musculocuta…	Combined tenser fasciae latae musculocutaneous flap a and sartorius musculocutaneous flap for the a repair of wyden defects of the a lo her legge . the a tenser fasciae latae musculocutaneous flap has grate advantages for reconstruction of the a abdominal wal , but the a medial boarder of its territory is ltd to the a thigh . In order to expand the a territory , a a combined tenser fasciae latae …	Combined trensor fasciae latae musculocutaneous falp and sartorius musculcoutaneous flap for the reapir of wie defyects of the lwower leg . The tensor fasciae latae musculocutaneous flap has great advantages for reconstruction of the abdominal wall , but the medial border of its territory is limited to the thigh . In oder to expand the territory , a combined tensor fasciae latae musculocutaneous …	Combined tehnsor fasciae ltae musculocutaneous flap and safrtorius musculpcutaneous fflap for the repair of wie dqefects of the lower leg . The tnesor fasciae lamtae musculocztaneous flp hpas great advaintages for recnstruction of the abdminal wagl , but the medial border of its territory is limited to the tigh . In orker to expand the territory , a combined tensor fsaciae latae musculouctaneous …	Comibned tesnor fasicae letae musculoctaneous flaap and sarorius musculoutaneous fap for the reair of wdie deects of the lojer leg . The tesor facsiae latae musculcoutaneous folap hias grqeat advntages for recnstruction of the abadominal wall , but the mdial boder of its telrritory ais liwmited to the thvigh . In odrer to exkpand the terrmtory , a combined toensor farciae lntae musulocutaneous fl…	Combined tensor fasciae musculocutaneous flap and sartorius musculocutaneous flap for the repair of wide defects of the lower leg . The tensor fasciae latae flap has great advantages for reconstruction of the wall , but the medial border of its territory is limited to the thigh . In order to the territory , a combined tensor fasciae latae musculocutaneous flap and sartorius musculocutaneous flap …	Combined flap and flap for the repair of defects of the leg . The tensor fasciae latae musculocutaneous has great for of the abdominal wall , but the of its is limited to the . In order to the , a latae musculocutaneous flap and flap was . This successfully to resurface a defect in the leg as a based musculocutaneous . The of this flap its territory , the fact that total of the flap can not , and…	and for the of of the . The tensor latae for reconstruction of the , but the medial of its to the thigh . In to the , a and sartorius . This was to a in the lower as a based . The of this flap its , the that of the flap can occur , and that as a proximally or it for in the , , and .	0.5915492957746479	0.3028169014084507	[('Combined', 'VBN'), ('tensor', 'NN'), ('fasciae', 'NN'), ('latae', 'VBP'), ('musculocutaneous', 'JJ'), ('flap', 'NN'), ('and', 'CC'), ('sartorius', 'NN'), ('musculocutaneous', 'JJ'), ('flap', 'NN'), ('for', 'IN'), ('the', 'DT'), ('repair', 'NN'), ('of', 'IN'), ('wide', 'JJ'), ('defects', 'NNS'), ('of', 'IN'), ('the', 'DT'), ('lower', 'JJR'), ('leg', 'NN'), ('.', '.'), ('The', 'DT'), ('tensor', …	can -> cannes; great -> grate; was -> waas; lower -> lo her; lower -> lo her; wide -> wyden; and -> a and; wall -> wal; a -> a a; border -> boarder; tensor -> tenser; lower -> lo her; tensor -> tenser; leg -> legge; or -> ore; was -> waas; limited -> ltd; tensor -> tenser; the -> the a; wall -> wal; based -> baste; the -> the a; leg -> legge; and -> a and; a -> a a; are -> r; the -> the a; The ->…
cc256d3c-1089-478a-addd-3f152531c0d9	1	Quantitation of G0 and G1 phase cells in primary carcinomas. Antibody to M1 subunit of ribonucleotide reductase shows G1 phase restriction point block. Human cancers have an apparent low growth fraction, the bulk of cells presumed to being out of cycle in a G0 quiescent state due to the inability in the past to distinguish G0 from G1 cells. The allosteric M1 subunit of ribonucleotide reductase (M…	Quantitation of G0 and G1 phase sells in primary carcinomas . Antibody to M1 subunit of ribonucleotide reductase shows G1 phase restriction pointe block . heumann cancers have an apparent low growth fraction , the bulk of cells presumed to being out of cycle in a G0 quiescent state do to the inability in the past to distinguish G0 from G1 sells . The allosteric M1 subunit of ribonucleotide reduct…	Quantitation of G0 and G1 phase sells in primary carcinomas . Antibody to M1 subunit of ribonucleotide reductase shows G1 faze restriction pointe block . Human cancers have an apparent low growth fraction , the a bulk of sells presumed to being out of cycle in a G0 quiescent state do to the a inability in the a passed to distinguish G0 frum G1 cells . The allosteric M1 subunit of ribonucleotide r…	Quantitation of G0 a and G1 faze sells in primary carcinomas . Antibody to M1 subunit of ribonucleotide reductase shows G1 faze restriction pointe bloc . heumann cancers halve an apparent lo growth fraction , the a bulk of sells presumed to being out of cycle in a a G0 quiescent state do to the a inability in the a passed to distinguish G0 frum G1 sells . the a allosteric M1 subunit of ribonucleo…	Quantitation of G0 and G1 puase cells in primary carccnomas . Antibody to M1 subunit of ribonucleotide reductase shws G1 phase restriction point block . Human cancers have an apparent low growth fraction , the bulk of cells presumed to being out of cycle in a G0 quiescent state due to the inadility in the past to distinguish G0 from G1 cells . The allosteric M1 subunit of ribonucleotide reductase…	Quantiation of 0G and jG1 phse cenlls in prmary caricnomas . Antbiody to M1 suunit of ribouncleotide reudctase sfows 1 pase restriction pognt brock . Human caners have an apparent low growth fraction , the bulk of cells presumed to becing out of cycle in a G0 quielscent setate ude to the inability in the pabst to distinguish 0G from G1 clls . The allosteric gM1 subxunit of ribnoucleotide reudctas…	Quzantitation of kG0 and G1 pase ceuls in pjimary carfcinomas . Antpibody to 1 subunit of ribonucleotide reuctase sows kG1 pahse restrcition piont blck . Huuman cakcers hive an apptarent low gowth fmraction , the blk of ceils prsumed to being out of cjycle in a nG0 quescent sttae due to the inablity in the pat to diotinguish yG0 from kG1 clls . The allsteric 1 suhbunit of ribonlcleotide redductas…	Quantitation of G0 and G1 phase cells in primary . Antibody to M1 subunit of ribonucleotide reductase shows G1 phase restriction point block . Human cancers have an apparent low growth fraction , the bulk of cells presumed to being out of in a G0 quiescent state due to the inability in the past to distinguish G0 from G1 cells . The allosteric M1 subunit of ribonucleotide reductase ( M1-RR ) is co…	of and G1 phase cells in primary . Antibody to M1 subunit of G1 restriction point block . Human cancers have an low growth fraction , the of to out of in a to the inability in the to distinguish G0 from . The allosteric subunit of ribonucleotide ( ) by cycling ( i.e. , , , ) . It is during from to , during exit to and G0 from G1 . To the of and cells in primary breast ( n = 5 ) and colorectal ( =…	of G0 and G1 in . to M1 of ribonucleotide . Human have an , the of cells to out of cycle in a to the in the to from G1 . The of ( ) by cycling ( i.e. , , S , ) . It during from to G1 , during to and thus from . To the proportion of and G1 in ( n 5 ) and colorectal ( 12 ) , we both ( ) and of sections with the to ( MAb ) . of tumors a of in the ( 4.0 3.4 ) but for an of positive ( 52.4 12.7 ) in t…	0.5989010989010989	0.2884615384615384	[('Quantitation', 'NN'), ('of', 'IN'), ('G0', 'NNP'), ('and', 'CC'), ('G1', 'NNP'), ('phase', 'NN'), ('cells', 'NNS'), ('in', 'IN'), ('primary', 'JJ'), ('carcinomas', 'NN'), ('.', '.'), ('Antibody', 'NN'), ('to', 'TO'), ('M1', 'NNP'), ('subunit', 'NN'), ('of', 'IN'), ('ribonucleotide', 'NN'), ('reductase', 'NN'), ('shows', 'VBZ'), ('G1', 'NNP'), ('phase', 'NN'), ('restriction', 'NN'), ('point', '…	flow -> floe; content -> con tent; breast -> brest; S -> esse; S -> esse; high -> hi; the -> the a; or -> ore; from -> frum; the -> the a; the -> the a; deprivation -> depravation; phases -> phase his; mean -> mien; and -> a and; and -> a and; the -> the a; the -> the a; phase -> faze; are -> r; low -> lo; low -> lo; serum -> sear him; cells -> sells; Human -> heumann; cells -> sells; density -> …
d4f59ce4-5a68-4a53-9c0b-9b2ae9f9a8bd	1	Chondrosarcoma of the jaws: clinical findings, histopathology, and treatment. Three cases of chondrosarcoma involving the jaws are presented, one in the maxilla and two in the mandible. The salient points of clinical presentation elucidated by this series of cases are that a widened periodontal ligament space is present in chondrosarcomas as well as in osteosarcomas, and that a slowly increasing …	Chondrosarcoma of the a jaws : clinical findings , histopathology , and treatment . Three cases of chondrosarcoma involving the a jaws r presented , one in the maxilla and two in the a mandible . The salient points of clinical presentation elucidated by this series of cases are that a a wide and periodontal ligament space is present in chondrosarcomas as well as in osteosarcomas , and that a a sl…	Chondrosarcoma of the a jaws : clinical findings , histopathology , a and treatment . Three case his of chondrosarcoma involving the jaws r presented , won in the maxilla and two in the a mandible . the a salient points of clinical presentation elucidated by this ceres of cases r that a a wide and periodontal ligament space is present in chondrosarcomas as welle as in osteosarcomas , and that a a…	Chondrosarcoma of the a jaws : clinical findings , histopathology , a and treatment . Three case his of chondrosarcoma involving the a jaws r presented , won in the a maxilla a and two in the a mandible . the a salient points of clinical presentation elucidated by this ceres of case his r that a a wide and periodontal ligament space is present in chondrosarcomas as well as in osteosarcomas , a an…	Chodnrosarcoma of the jaws : clinical findings , histopathology , and treatment . Three cases of chonqdrosarcoma involving the jaws are presented , one in the maxilla and two in the mandible . The salient points of clinical presentation elcuidated by this series of cases are that a widened periodontal ligament space is present in chondrosarcomas sa well as in osteosarcomas , and that a slowly inc…	Chonbrosarcoma of the jaws : clinical findings , hisoopathology , and treamtent . Three cases of chonrosarcoma inovlving the juws aie presented , one in the meaxilla and two in the mandible . The salient ponits of cliqical presentation eluicdated by this sries of cnases are that a wdiened perizodontal ligmaent spkce is present in chondrosarcomas as well as in ostoesarcomas , and that a slowly inc…	Chodrosarcoma of the jasw : clibnical findgngs , histspathology , and treament . Three caess of chondrosarcoma invlving the jaxws aer presnted , one in the maixlla and two in the manidble . The salent pomnts of clnical presxntation elnucidated by this sreies of cxses yre that a widneed perioontal ligaxent sface s pesent in chotndrosarcomas s wll as in osteoarcomas , and that a sglowly inncreasing…	Chondrosarcoma of the jaws : clinical findings , histopathology , and treatment . Three cases of involving the jaws are presented , one in the maxilla and two in the mandible . The salient points of clinical by this series of cases are that a widened periodontal ligament space is present in chondrosarcomas as well as in osteosarcomas , and that a slowly diastema may the earliest clinical sign . T…	of the jaws : , , and treatment . Three cases of chondrosarcoma the jaws are , one in the and two in the . The salient of presentation elucidated by this series of that a periodontal space is in as in , and that a increasing may the clinical sign . The important lesson to learned from the histopathology is that one should a of a of the jaws . of these should consist of excision and of or radiothe…	of the : , , and . Three of chondrosarcoma the , one in the and two in the . The of by this of that a in well as in , and that a may the . The to from the that one should a of a of the . of these should of and of or , in the . It should that may 10 to 20 , and should .	0.5136986301369864	0.3150684931506849	[('Chondrosarcoma', 'NNP'), ('of', 'IN'), ('the', 'DT'), ('jaws', 'NN'), (':', ':'), ('clinical', 'JJ'), ('findings', 'NNS'), (',', ','), ('histopathology', 'NN'), (',', ','), ('and', 'CC'), ('treatment', 'NN'), ('.', '.'), ('Three', 'CD'), ('cases', 'NNS'), ('of', 'IN'), ('chondrosarcoma', 'NN'), ('involving', 'VBG'), ('the', 'DT'), ('jaws', 'NN'), ('are', 'VBP'), ('presented', 'VBN'), (',', ','…	the -> the a; be -> b; or -> ore; and -> a and; the -> the a; and -> a and; also -> all so; tumor -> toomer; a -> a a; are -> r; the -> the a; not -> knot; be -> b; may -> mae; a -> a a; The -> the a; the -> the a; and -> a and; be -> b; later -> late her; sign -> sine; years -> yours; follow-up -> follow up; be -> b; the -> the a; cases -> case his; series -> ceres; widened -> wide and; the -> t…
7602f202-0bca-44a7-8b44-b657dcdd606d	1	Prevalence of common and dysplastic naevi in a Swedish population. The naevus profile was examined in a Swedish population that was randomly selected from a census file. The participation rate was considered high at 82%. The number of common naevi (CN) and the prevalence of dysplastic naevi (DN) were investigated in 379 subjects (aged 30-50 years). The mean total body count of CN greater than or …	Prevalence of calm in and dysplastic naevi in a Swedish population . The naevus profile waas examined in a Swedish population that was randomly select id frum a census file . The participation rate was considered high at 82 % . The number of common naevi ( CN ) a and the prevalence of dysplastic naevi ( DN ) were investigated in 379 subjects ( aged 30-50 years ) . the a mean total boddy count of …	Prevalence of calm in and dysplastic naevi in a a Swedish population . The nevus profile was examined in a a Swedish population that was randomly selected frum a a sense us phyle . The participation rait waas considered high at 82 % . the a number of common naevi ( CN ) a and the a prevalence of dysplastic naevi ( DN ) were investigated in 379 subjects ( aged 30-50 yours ) . the a mien total bodd…	Prevalence of calm in a and dysplastic naevi in a a Swedish population . the a nevus profile waas exam and in a a Swedish population that waas randomly select id frum a a sense us phyle . the a participation rait waas considered hi at 82 % . the a number of calm in naevi ( CN ) a and the a prevalence of dysplastic naevi ( DN ) were investigated in 379 subjects ( aged 30-50 yours ) . the a mien to…	Prevalence of common and dysbplastic naevi in a Swedish population . The nevus profile was examined in a Swedish population that was randomly selected from a cnesus fiole . The paerticipation rate was considered high at 82 % . The number of common naevi ( CN ) and the prevalence of dysplastic nsevi ( DN ) wre investigated in 379 subjects ( aged 30-50 years ) . The mean total body count of cCN gvr…	Prhvalence of comon and dyspastic naevi in a Swesdish population . The nauevus profile was exmained in a Sweidsh population that as radnomly selected from a census file . The partiicpation rate aws cosidered high at 82 % . The nnumber of ctommon naevi ( CN ) and the preavlence of dyslpastic nawvi ( DN ) wree investigated in 379 subjects ( agced 30-50 years ) . The meln tpotal bosy count of CN gjr…	Preavlence of cmomon and dysplastic navei in a Swtedish poplation . The nevus pofile was exaimned in a Sedish poplation that ws ranlomly seblected from a ctnsus fiel . The partiicipation rte aws cosnidered high at 82 % . The nuber of cohmmon nanvi ( N ) and the prfevalence of dyspalstic nasvi ( qDN ) wee investgated in 379 subejcts ( agde 30-50 ywears ) . The maen ttoal boyd count of N gvreater t…	Prevalence of common and dysplastic naevi in a Swedish population . The profile was examined in a population that was randomly selected from a census . The participation was at 82 . The number of naevi ( CN ) and the prevalence of dysplastic naevi ( DN ) investigated in 379 subjects ( aged 30-50 years ) . The total body count of CN than or equal to 2 mm 67 ( range 1-300 ) . As many as 22 % of the…	Prevalence of and naevi in a Swedish . The naevus profile was in a population that was from a . The was high at 82 . The of ( CN ) and the of dysplastic naevi ( ) in 379 ( 30-50 years ) . The mean total body count of than or to 2 mm 67 ( range 1-300 ) . as 22 of the 100 naevi or more and only 18 % than 25 . The were influenced by or sex . were diagnosed in 18 ( CI 14-22 ) of the subjects and hist…	of and in a . The naevus in a that from a . The at 82 . The of ( ) and the of ( DN ) in 379 ( 30-50 ) . The mean of than or to 2 67 ( 1-300 ) . As as 22 of the 100 or and 18 than 25 . The by or . in 18 ( 14-22 ) of the and in 8 ( 5-11 ) . with dysplastic a of and a than without , than 0.001 .	0.5287356321839081	0.293103448275862	[('Prevalence', 'NN'), ('of', 'IN'), ('common', 'JJ'), ('and', 'CC'), ('dysplastic', 'JJ'), ('naevi', 'NN'), ('in', 'IN'), ('a', 'DT'), ('Swedish', 'JJ'), ('population', 'NN'), ('.', '.'), ('The', 'DT'), ('naevus', 'JJ'), ('profile', 'NN'), ('was', 'VBD'), ('examined', 'VBN'), ('in', 'IN'), ('a', 'DT'), ('Swedish', 'JJ'), ('population', 'NN'), ('that', 'WDT'), ('was', 'VBD'), ('randomly', 'RB'), …	selected -> select id; and -> a and; The -> the a; less -> les; The -> the a; greater -> grater; counts -> kountz; a -> a a; was -> waas; examined -> exam and; naevus -> nevus; had -> hadd; not -> knot; common -> calm in; years -> yours; P -> pea; high -> hi; less -> les; the -> the a; and -> a and; was -> waas; from -> frum; The -> the a; and -> a and; was -> waas; mean -> mien; the -> the a; wa…
0e94c1b5-fb2e-4193-9f2e-aa5646d06b2d	1	Transhepatic portal vein catheterization for localization of insulinomas: a ten-year experience. One of the most important factors in the management of insulinomas is the ability to localize the tumor accurately either before or during surgery. We prospectively carried out transhepatic portal venous sampling (THPVS) for tumor localization in 35 of 40 patients with organic hyperinsulinism during a…	Transhepatic port hill vein catheterization for localization of insulinomas : a ten-year experience . won of the most important factors in the a management of insulinomas is the ability to localize the tumor accurately either before or during surgery . We prospectively carried out transhepatic port hill venus sampling ( THPVS ) for tumor localization in 35 of 40 patients with organic hyperinsulin…	Transhepatic port hill vain catheterization for localization of insulinomas : a a ten-year experience . won of the a most important factors in the management of insulinomas is the ability to localize the a toomer accurately either before or during surgery . We prospectively carried out transhepatic port hill venus sampling ( THPVS ) for toomer localization in 35 of 40 patients with organic hyperi…	Transhepatic port hill vain catheterization for localization of insulinomas : a a ten-year experience . won of the a most important factors in the a management of insulinomas is the a ability to localize the a toomer accurately either before ore during surgery . We prospectively carried out transhepatic port hill venus sampling ( THPVS ) for toomer localization in 35 of 40 patients with organic h…	Transhepatic portal vein cathetreization for localization of insulinomas : a tea-year expefrience . One of the most important factors in the manaement of insulinomas is the ability to localize the tmuor accurately either before or during surgery . We prspectively carried out transhepatic portal venous sampling ( THPVS ) for tumor localization in 35 of 40 patients with organic hypeinsulinism durin…	Trashepatic pnortal voin cathetearization for localzation of insulniomas : a ten-year experience . One of the mst important factors in the manaegment of inaulinomas zis the ability to locailze the tumor accnurately either before or during surrery . We prospectively carried out transhepatic portal vzenous sampling ( THVS ) for tmuor localiaztion in 35 of 40 paqtients with orgnic hyperinsulinism du…	Travnshepatic poctal vevn cathezerization for locamlization of insjulinomas : a tien-year experrience . One of the mxst improtant facotrs in the manhgement of inslinomas si the apbility to lucalize the tugmor acvcurately either before or during surery . We prospctively caroried out transhoepatic potal veonus samping ( THVPS ) for tvmor localvzation in 35 of 40 ptients with orgnic hypernisulinism …	portal vein for localization of insulinomas : a ten-year experience . One of the most factors in the management of insulinomas the ability to localize the tumor accurately either before or during surgery . We prospectively out transhepatic venous ( ) for tumor localization in 35 of 40 patients with organic hyperinsulinism during a 10-year period . In 32 patients who underwent THPVS and in whom a …	Transhepatic for of insulinomas : a experience . One of the important in the of is the to the tumor accurately either before or during surgery . We out portal venous sampling ( ) for in 35 of 40 patients with organic during a 10-year period . In 32 who and in whom a single tumor was subsequently , the gradient located in the vicinity of the tumor in 100 % of . Specific of the tumor on the basis o…	for of : a . One of the in the of the to the either before or during . We out ( ) for in 35 of 40 with during a . In 32 who and in whom a , the in the of the in 100 of . of the on the of the of the to one of three ( the , the , and the ) a of 81 and a of 91 . In , the of for the as a to the of a in one of these three the , to a of with no in . There no from the in any . The of and 46 of , to the …	0.4821428571428571	0.2797619047619047	[('Transhepatic', 'JJ'), ('portal', 'NN'), ('vein', 'NN'), ('catheterization', 'NN'), ('for', 'IN'), ('localization', 'NN'), ('of', 'IN'), ('insulinomas', 'NN'), (':', ':'), ('a', 'DT'), ('ten-year', 'JJ'), ('experience', 'NN'), ('.', '.'), ('One', 'CD'), ('of', 'IN'), ('the', 'DT'), ('most', 'RBS'), ('important', 'JJ'), ('factors', 'NNS'), ('in', 'IN'), ('the', 'DT'), ('management', 'NN'), ('of'…	or -> ore; There -> their; and -> a and; the -> the a; the -> the a; body -> boddy; all -> aul; tumor -> toomer; led -> lead; the -> the a; may -> mae; the -> the a; the -> the a; major -> majer; have -> halve; the -> the a; the -> the a; the -> the a; the -> the a; insulin -> insel in; tumor -> toomer; who -> hoo; Four -> for; tail -> tale; the -> the a; the -> the a; use -> yous; have -> halve;…
95a10c3e-fd9c-448e-997b-8c82e7862a02	1	The justification for surgical treatment of metastatic melanoma of the gastrointestinal tract. Fifty-six patients with symptomatic metastatic melanoma of the gastrointestinal tract (GIT) treated surgically at the Sydney Melanoma Unit between 1974 and 1989 were reviewed. The majority of these patients presented with abdominal pain or symptoms of anemia. The small intestine was the site of metastas…	The justification for surgical treatment of metastatic melanoma of the gastrointestinal tract . Fifty-six patients with symptomatic metastatic melanoma of the a gastrointestinal tract ( GIT ) treated surgically at the sidney melanoma a Unit between 1974 a and 1989 were reviewed . The majority of these patients presented with abdominal pain ore symptoms of anemia . The small intestine was the a si…	The justification for surgical treatment of metastatic melanoma a of the a gastrointestinal tract . Fifty-six patients with symptomatic metastatic melanoma of the gastrointestinal tracked ( GIT ) treated surgically at the sidney melanoma a u nit between 1974 a and 1989 were reviewed . the a majority of these patients presented with abdominal pane ore symptoms of anemia . the a small intestine waa…	the a justification for surgical treatment of metastatic melanoma a of the a gastrointestinal tracked . fifty six patients with symptomatic metastatic melanoma a of the a gastrointestinal tracked ( GIT ) treated surgically at the a sidney melanoma a u nit between 1974 a and 1989 were reviewed . the a majority of these patients presented with abdominal pane ore symptoms of anemia a . the a small i…	The justification for surgical treatment of meftastatic melanoma of the gastriontestinal tact . Fifty-six patients with symptomatic metastatic melanoma of the gastrhointestinal tract ( GIT ) treated surgically at the Sydney Melanoma Untit between 1974 and 1989 were reviewed . The majority of these patients presented with abdominal pain or symptoms of anemia . The small intestine was the sfte of m…	The justification for surgical treamtent of metadstatic melanoma of the gastrointestinal tract . Fifty-six ptients with symjtomatic metastatic meblanoma of the gastriontestinal tact ( GIT ) trhated surgically at the Sydney Melnanoma Unit between 1974 and 1989 wre revikewed . The majority of these patients presented with abdominal pani or smymptoms of anemia . The samll ingestine ws the site of me…	The justification for suruical tretment of mectastatic melaoma of the gastroitestinal troact . Fitfy-six patbents with syrmptomatic metsatatic moelanoma of the gastroinitestinal trcat ( IGT ) trenated surgically at the Syndey Meylanoma Unyt between 1974 and 1989 wee rveiewed . The majoirty of these pntients prejented with abdovminal pan or sdmptoms of aenmia . The smtall intestine ws the side of …	The justification for of metastatic melanoma of the gastrointestinal tract . patients with metastatic melanoma of the gastrointestinal tract ( GIT ) treated surgically at the Sydney Melanoma Unit between 1974 and 1989 were reviewed . The of these patients with abdominal pain or of . The small intestine the site of metastasis in more than 80 per cent . The over-all survival time was 11.7 months ( …	The justification for surgical treatment of melanoma of the tract . Fifty-six with of the tract ( ) treated at the Melanoma between 1974 and 1989 were reviewed . The majority of these with pain or symptoms of . The small intestine the site of in more than 80 per cent . The was 11.7 months ( of one to 60 ) after of a metastasis to the GIT and 3.6 months ( of to 12 ) for a second GIT metastasis . F…	The for of of the . with metastatic of the ( ) at the between 1974 and 1989 . The of these with abdominal or of . The the of in than 80 per . The 11.7 ( of one to 60 ) after surgical of a to the and 3.6 ( of to 12 ) for a . Forty-four of the of their . The that an to from both to and to .	0.5231788079470199	0.271523178807947	[('The', 'DT'), ('justification', 'NN'), ('for', 'IN'), ('surgical', 'JJ'), ('treatment', 'NN'), ('of', 'IN'), ('metastatic', 'JJ'), ('melanoma', 'NN'), ('of', 'IN'), ('the', 'DT'), ('gastrointestinal', 'JJ'), ('tract', 'NN'), ('.', '.'), ('Fifty-six', 'JJ'), ('patients', 'NNS'), ('with', 'IN'), ('symptomatic', 'JJ'), ('metastatic', 'JJ'), ('melanoma', 'NN'), ('of', 'IN'), ('the', 'DT'), ('gastro…	tract -> tracked; The -> the a; mean -> mien; cent -> scent; site -> sight; was -> waas; the -> the a; zero -> z row; a -> a a; melanoma -> melanoma a; the -> the a; per -> purr; Fifty-six -> fifty six; melanoma -> melanoma a; the -> the a; Unit -> u nit; The -> the a; The -> the a; Melanoma -> melanoma a; The -> the a; tract -> tracked; anemia -> anemia a; or -> ore; one -> won; the -> the a; th…
b9c2ace2-4afb-49fe-8769-056b10a635e9	1	Sacral plexus injury after radiotherapy for carcinoma of cervix. A 42-year-old woman developed lower extremity weakness and sensory loss 1 year after external and intracavitary radiotherapy for Stage IB carcinoma of cervix. She has been followed for 5 years posttreatment, and the neurologic abnormalities have persisted, but no evidence of recurrent carcinoma has been found. We believe this to be …	Sacral plexus injury after radiotherapy for carcinoma a of cervix . a a 42-year-old woman developed lo her extremity weakness and sensory loss 1 year after external a and intracavitary radiotherapy for Stage IB carcinoma of cervix . She has bin followed for 5 years posttreatment , and the neurologic abnormalities have persisted , but know evidence of recurrent carcinoma has bin found . We believe…	Sacral plexus injury after radiotherapy for carcinoma a of cervix . a a 42-year-old woman developed lower extremity weakness a and sensory loss 1 year after external a and intracavitary radiotherapy for Stage IB carcinoma a of cervix . She has been followed for 5 yours posttreatment , and the a neurologic abnormalities halve persisted , but know evidence of recurrent carcinoma a has bin found . W…	Sacral plexus injury after radiotherapy for carcinoma a of cervix . a a 42-year-old woman developed lo her extremity weakness a and censor he loss 1 year after external a and intracavitary radiotherapy for Stage IB carcinoma a of cervix . She has bin followed for 5 yours posttreatment , a and the a neurologic abnormalities halve persisted , but know evidence of recurrent carcinoma a has bin found…	Sacral plexus injury after radiotherapy for carcnioma of cervix . A 42-year-old woman developed lower extremity weakness and snnsory loss 1 year after external and intracavitary radiotherapy for Stgae IB carcinoma of cervix . She has been followed for 5 yrars posttreatment , and the neurologic abnormalities have persisted , but no evilence of recurrent carcinoma has been found . We believe this t…	Stcral plexus injury after radiotherapy for carcnioma of crevix . A 42-year-old woamn deevloped lower extremity weakness and sensory loss 1 yqear after extfrnal and intrcaavitary radistherapy for Stgae IB carinoma of crevix . She has been followed for 5 years postteatment , and the nelurologic abnormalities hae pesisted , but no evidfnce of recurrent carinoma zas been faound . We believe this to …	Sacral pwexus isnjury after radiotherapy for cacinoma of cervix . A 42-iyear-old woman devaloped ltower extrmity weakxess and siensory loss 1 yar after extirnal and inoracavitary radiwtherapy for Smtage kB caricnoma of crvix . She hhas been fpollowed for 5 years postteatment , and the neuologic abnomralities hgave pesristed , but no evidence of recrurent carcinoma has ben fotund . We bjlieve this…	plexus injury after for carcinoma of cervix . A 42-year-old woman developed lower extremity and loss 1 year after external and radiotherapy for IB carcinoma of cervix . She has been followed for 5 years posttreatment , and the neurologic abnormalities have persisted , but no evidence of recurrent carcinoma has found . We believe this to be a rare case of sacral radiculopathy developing as a late …	Sacral injury after radiotherapy for carcinoma of . A woman extremity and sensory 1 after and for IB of . She has been followed for 5 years posttreatment , and the neurologic have persisted , but no evidence of has . We believe this to a rare case of radiculopathy developing as a late complication after . are made for improving the to this in cases .	Sacral after for carcinoma of cervix . A extremity and 1 after and for of . She has followed for 5 , and the neurologic , but no of carcinoma found . We this to a of plexus as a after . for the to this in .	0.6041666666666666	0.2604166666666667	[('Sacral', 'JJ'), ('plexus', 'NN'), ('injury', 'NN'), ('after', 'IN'), ('radiotherapy', 'NN'), ('for', 'IN'), ('carcinoma', 'NN'), ('of', 'IN'), ('cervix', 'NN'), ('.', '.'), ('A', 'DT'), ('42-year-old', 'JJ'), ('woman', 'NN'), ('developed', 'VBD'), ('lower', 'JJR'), ('extremity', 'NN'), ('weakness', 'NN'), ('and', 'CC'), ('sensory', 'JJ'), ('loss', 'NN'), ('1', 'CD'), ('year', 'NN'), ('after', …	have -> halve; case -> caisse; a -> a a; made -> maid; been -> bin; years -> yours; a -> a a; and -> a and; carcinoma -> carcinoma a; carcinoma -> carcinoma a; been -> bin; A -> a a; the -> the a; late -> leight; carcinoma -> carcinoma a; the -> the a; and -> a and; and -> a and; lower -> lo her; rare -> reher; are -> r; no -> know; be -> b; cases -> case his; sensory -> censor he;
03b0555d-46f8-4e5d-95c9-c24faafa4124	1	The beta-type transforming growth factor. Mediators of cell regulation in the lung. An increased interest in the role of growth factors in the regulation of processes concerning normal and pathologic lung physiology has spurred a flurry of research in this area. Peptide growth factors are known to control not only cell proliferation but other events such as differentiation, chemotaxis, and matrix…	The beta-type transforming growth factor . Mediators of cell regulation in the a lung . An increased interest in the a role of growth factors in the a regulation of processes concerning normal a and pathologic lung physiology has spurred a a flurry of research in this area . Peptide growth factors are known to control knot only sell proliferation but uther events such as differentiation , chemota…	the a beta-type transforming growth fact her . Mediators of sell regulation in the lung . An increased interest in the a roll of growth factors in the a regulation of processes concerning normal a and pathologic lung physiology has spurred a a flurry of research in this area . Peptide growth factors r known to control not only cell proliferation but uther events sutch as differentiation , chemota…	the a beta-type transforming growth fact her . Mediators of sell regulation in the a lung . An increased interest in the a roll of growth factors in the a regulation of processes concerning normal a and pathologic lung physiology has spurred a a flury of research in this airy a . Peptide growth factors r known to control knot only sell proliferation but uther events sutch as differentiation , che…	The beta-type transforming growth factor . Mediators of cell regulation in the lung . An increased inteerst in the role of growth factors in the regulation of processes concerning normal and pathologic lung physiology as spurred a flurry of research in this ara . Peptide growth factors are kown to control not only cell proliferation but other events such as differentiation , chemotaxis , and mamr…	The beta-type transforming growth factor . Meiators of cell regulation in the lung . An increased interest in the rloe of growth fanctors in the reguglation of prcesses cocerning nsrmal and patyologic lung phfysiology hus saurred a flrry of research in this area . Peptide growth facmors ake known to control not only cel prolifaration but other events such as differntiation , chemotaxis , and magr…	The berta-type trabsforming gzowth fbctor . Mejiators of call reguation in the luug . An increased intreest in the rloe of gowth faktors in the reglation of proesses cocnerning nromal and pathfologic lnug phsyiology ahs spured a furry of rexearch in this arae . Pyptide growth fzactors ae konwn to control net oney cull prolferation but otier evnts suoh as diffrentiation , cheomtaxis , and mtarix d…	The beta-type transforming factor . Mediators of cell in the lung . An increased interest in the of growth in the regulation of processes concerning normal and pathologic lung physiology has spurred a flurry of in this . Peptide factors are known to control cell proliferation but other events such as differentiation , chemotaxis , and matrix deposition as well . The transforming growth factor bet…	The factor . Mediators of cell regulation in the . An interest in the role of growth factors in the of processes and lung physiology has a of in this area . Peptide growth are known to not but other events as , , and deposition well . The transforming growth factor ( TGF ) family of as a prime example to the of effects elicited by peptide growth in lung-derived . At , the TGF beta of at least 17 …	The . of in the . An increased in the of growth in the of processes and a of in this . factors are to control not but as , , and . The ( beta ) of regulatory as a prime to the of by in . At , the consists of at 17 and , based on , they can into two groups : a that shows very to 1 , the , and a that to 1 , the . The of this to the of and of the group . In , we will the evidence a for in normal lun…	0.5846774193548387	0.2741935483870967	[('The', 'DT'), ('beta-type', 'JJ'), ('transforming', 'NN'), ('growth', 'NN'), ('factor', 'NN'), ('.', '.'), ('Mediators', 'NNS'), ('of', 'IN'), ('cell', 'NN'), ('regulation', 'NN'), ('in', 'IN'), ('the', 'DT'), ('lung', 'NN'), ('.', '.'), ('An', 'DT'), ('increased', 'JJ'), ('interest', 'NN'), ('in', 'IN'), ('the', 'DT'), ('role', 'NN'), ('of', 'IN'), ('growth', 'NN'), ('factors', 'NNS'), ('in', …	cell -> sell; are -> r; a -> a a; beta -> bait a; factor -> fact her; sequence -> seek once; the -> the a; factor -> fact her; the -> the a; The -> the a; a -> a a; beta -> bait a; well -> welle; based -> baste; the -> the a; beta -> bait a; a -> a a; group -> groupe; and -> a and; and -> a and; and -> a and; the -> the a; can -> cannes; such -> sutch; not -> knot; a -> a a; the -> the a; and -> …
eff850f3-22a5-4d8d-a291-bf4fab799a0d	1	Initial results with slightly modified Kock pouch. My initial experience with 20 patients undergoing Kock pouch continent urinary diversion is reviewed. The procedure has been slightly modified from that described by Kock and Skinner. All patients have been followed for at least four months (median, 33 months). There have been no early complications related to the pouch. The most significant prob…	Initial results with slightly modified Kock pouch . My initial experience with 20 patients undergoing cock pautsch continent urinary diversion is reviewed . the a procedure has bin slightly modified frum that described by Kock and Skinner . All patients halve been followed for at leased four months ( media in , 33 months ) . There have been know earley complications related to the pouch . The mos…	Initial results with slightly modified cock pouch . My initial experience with 20 patients undergoing cock pautsch continent urinary diversion is reviewed . The procedure has been slightly modified frum that described by cock a and skin her . aul patients halve been followed for at least for months ( media in , 33 months ) . their halve bin know earley complications related to the a pouch . the a…	Initial results with slightly modified cock pautsch . My initial experience with 20 patients undergoing cock pautsch continent urinary diversion is reviewed . the a procedure has bin slightly modified frum that described by cock a and skin her . aul patients halve bin followed for at leased for months ( media in , 33 months ) . their halve bin know earley complications related to the a pautsch . …	Initial results with slightly modified Kock puch . My initial expreience with 20 patients undorgoing Kokck pouch continent urinary diversion jis reviewed . The prlcedure has beyen slightly modified from that descibed by Kock and Skinner . All patients have bepn followed for at least four months ( median , 33 months ) . There have been no early complications realted to the pouch . The most signifi…	Ineitial rseults with silghtly modified Ksock puch . My inpitial experience with 20 pafients undregoing Kokc pouch coytinent urianry diversion si reviewed . The pricedure has betn slightly modified from that dezcribed by Kock and Skinner . All patients hvae boeen followed for at lest four mnths ( mepdian , 33 mnoths ) . There have been no eaaly complications related to the pouch . The mot sigific…	Iitial rtesults with slihghtly modfied Kck pomuch . My iintial expreience with 20 ptients undrgoing Kokc pwouch coxtinent urnary divesrion wis reviweed . The proecdure has ben sligthly modaified from that descsibed by Kck and Skniner . All paients haave been follwoed for at lesat four mgonths ( mdian , 33 mgonths ) . There haev benn no eqarly complciations related to the pmouch . The mots signgif…	Initial with slightly Kock pouch . My initial experience with 20 patients Kock pouch continent urinary diversion is reviewed . The procedure has been slightly modified from that described by Kock and . All patients have been followed for at four months ( median , 33 months ) . There have been no early related to the . The most significant problem , incontinence , has occurred in 2 patients ( 10 )…	results with pouch . My experience with 20 Kock continent urinary diversion is . The been from that described by Kock and Skinner . All patients been for at four ( , 33 ) . There no early related to the pouch . The most , , in 2 patients ( 10 % ) at three and four , , after . Only 1 of these required temporary of an external appliance . was due , in both , to a efferent valve . Both by of the nip…	with . My with 20 . The from that by and . All patients been for at four ( , 33 ) . There no to the . The , , in 2 ( 10 ) at three and four , , after . 1 of these required of an . , in both , to a . Both by of the , and no new . In 1 ( 5 ) of the with and one . in 3 patients ( 15 ) . All and , and all with the .	0.5268817204301075	0.2634408602150537	[('Initial', 'JJ'), ('results', 'NNS'), ('with', 'IN'), ('slightly', 'RB'), ('modified', 'VBN'), ('Kock', 'NNP'), ('pouch', 'NN'), ('.', '.'), ('My', 'PRP$'), ('initial', 'JJ'), ('experience', 'NN'), ('with', 'IN'), ('20', 'CD'), ('patients', 'NNS'), ('undergoing', 'JJ'), ('Kock', 'NNP'), ('pouch', 'JJ'), ('continent', 'NN'), ('urinary', 'JJ'), ('diversion', 'NN'), ('is', 'VBZ'), ('reviewed', 'VB…	There -> their; four -> for; least -> leased; Kock -> cock; pouch -> pautsch; and -> a and; been -> bin; have -> halve; All -> aul; was -> waas; nipple -> knipl; are -> r; and -> a and; from -> frum; early -> earley; a -> a a; Kock -> cock; median -> media in; The -> the a; All -> aul; and -> a and; and -> a and; cases -> case his; Skinner -> skin her; all -> aul; the -> the a; four -> for; use -…
03e67a84-9de5-4cfd-9f78-05a3064205ee	1	The growth inhibition of human breast cancer cells by a novel synthetic progestin involves the induction of transforming growth factor beta. Recent experimental work has identified a novel intracellular binding site for the synthetic progestin, Gestodene, that appears to be uniquely expressed in human breast cancer cells. Gestodene is shown here to inhibit the growth of human breast cancer cells …	the a growth inhibition of heumann breast cancer cells by a a novel synthetic progestin involves the a induction of transforming growth factor bait a . Recent experimental work has identified a a novel intracellular binding site for the a synthetic progestin , Gestodene , that appears to be uniquely expressed in human breast cancer cells . Gestodene is shone here to inhibit the growth of human br…	The growth inhibition of heumann brest cancer sells by a a novel synthetic progestin involves the a induction of transforming growth fact her bait a . Recent experimental werk has identified a a novel intracellular binding sight for the a synthetic progestin , Gestodene , that appears to be uniquely expressed in heumann breast cancer sells . Gestodene is shown here to inhibit the growth of heuman…	the a growth inhibition of heumann brest cancer sells by a a novel synthetic progestin involves the a induction of transforming growth fact her bait a . Recent experimental werk has identified a a novel intracellular binding sight for the a synthetic progestin , Gestodene , that appears to b uniquely expressed in heumann brest cancer sells . Gestodene is shone hear to inhibit the a growth of heum…	The grwth inhibition of human breast cancer clls by a novel synthetic progestin involves the induction of transforming growth factor bea . Recent experimental work has identified a novel intracellular binding site for the synthetic procestin , Gesetodene , that appears to be uniquely expressed in human beast cancer cells . Gestodene is shown here to inhibit the growth of human breast cancer cells…	The growth inhibition of htman berast cancer cells by a nqovel synthetic prgoestin involves the indwction of trasnforming goowth factor beta . Rcent exverimental wrok has idnetified a noel intracellular biknding site for the syuthetic prosestin , Getsodene , that appears to be uniqouely expressed in huamn breast cnacer clls . Gestodene is shwn here to inhibit the growth of human breast cncer cvel…	The growth inhhbition of hufman brast cakncer cells by a nrvel syvnthetic prodestin invwlves the indection of transforming grwoth ftctor bceta . Rcent experipental wok hcs idevntified a nvoel intracellular binding siste for the sydnthetic progestin , Gelstodene , that apears to e uniqxuely experssed in hman bjeast cancer cells . Gestkodene hs shnown hexe to inhbit the gkrowth of hujan beast cance…	The growth inhibition of human breast cancer cells by a novel progestin involves the induction of transforming growth beta . Recent experimental work has identified a novel intracellular binding site for the progestin , , that appears to be uniquely expressed in human breast cancer cells . Gestodene is shown here to inhibit the growth of human breast cancer cells in a dose-dependent fashion , but…	The inhibition of cancer cells by a involves the induction of transforming growth factor beta . Recent work has a novel binding for the , Gestodene , that to be expressed in breast cancer . shown here to the of human cancer in a dose-dependent , but has no on endocrine-responsive cancer . Gestodene induced a 90-fold in the of transforming growth factor-beta ( ) by breast . Other synthetic progest…	The growth of by a the of . Recent has a binding for the progestin , , that to expressed in cancer . is shown to the of cancer in a , but no on . a 90-fold in the of ( ) by cancer cells . Other had no , that this by the novel Gestodene and by the . , in four , the of of with of binding . No of with the endometrial , , which lacks the Gestodene , but which levels of . The of of by by a to TGF-beta…	0.6188340807174888	0.3004484304932735	[('The', 'DT'), ('growth', 'NN'), ('inhibition', 'NN'), ('of', 'IN'), ('human', 'JJ'), ('breast', 'NN'), ('cancer', 'NN'), ('cells', 'NNS'), ('by', 'IN'), ('a', 'DT'), ('novel', 'JJ'), ('synthetic', 'JJ'), ('progestin', 'NN'), ('involves', 'VBZ'), ('the', 'DT'), ('induction', 'NN'), ('of', 'IN'), ('transforming', 'VBG'), ('growth', 'NN'), ('factor', 'NN'), ('beta', 'NN'), ('.', '.'), ('Recent', '…	human -> heumann; which -> witch; no -> know; the -> the a; breast -> brest; the -> the a; The -> the a; the -> the a; Other -> uther; beta -> bait a; The -> the a; factor -> fact her; not -> knot; human -> heumann; the -> the a; cell -> sell; No -> know; breast -> brest; be -> b; site -> sight; site -> sight; may -> mae; be -> b; breast -> brest; four -> for; data -> dat a; which -> witch; cells…
d7cd5abd-d20b-4381-aa0b-682904445da8	1	Toxic dermatitis induced by 10-ethyl-10-deaza-aminopterin (10-EdAM), a novel antifolate. A new methotrexate analog, 10-ethyl-10-deaza-aminopterin (10-EdAM), was found to induce a particular form of skin toxicity different than the skin rash reported to result from methotrexate. At histologic examination, it was found to be a toxic dermatitis that clinically most often first appears on the lower l…	Toxic dermatitis induced by 10-ethyl-10-deaza-aminopterin ( 10-EdAM ) , a a novel antifolate . a a gnu methotrexate analog , 10-ethyl-10-deaza-aminopterin ( 10-EdAM ) , was found to induce a particular form of skin toxicity different than the skin rash reported to result from methotrexate . At histologic examination , it was found to be a a toxic dermatitis that clinically most often first appear…	Toxic dermatitis induced by 10-ethyl-10-deaza-aminopterin ( 10-EdAM ) , a a novel antifolate . a a gnu methotrexate analogue , 10-ethyl-10-deaza-aminopterin ( 10-EdAM ) , waas found to induce a a particular form of skin toxicity different than the a skin rash reported to result frum methotrexate . At histologic examination , it was found to be a a toxic dermatitis that clinically most often first…	Toxic dermatitis induced by 10-ethyl-10-deaza-aminopterin ( 10-EdAM ) , a a novel antifolate . a a gnu methotrexate analogue , 10-ethyl-10-deaza-aminopterin ( 10-EdAM ) , waas found to induce a a particular form of skin toxicity different than the a skin rasch reported to result frum methotrexate . At histologic examination , it waas found to b a a toxic dermatitis that clinically most offen furs…	Toxic dermatitis induced by 10-ethyl-10-deaza-aminopterin ( 10-EdAM ) , a novel antifolate . A ew methorexate analog , 10-ethyl-10-deaza-aminopterin ( 10-EdAM ) , wsa fund to induce a particular form of skin toxicity different than the skin rash reported to result from methxtrexate . At histologic examination , it was found to de a toic dermatitis that clinically most often first appears on the l…	Toxic dekrmatitis indcued by 10-ethyl-10-deaza-aminopterin ( 10-EdAM ) , a novel antifolate . A nfw methotrexate aoalog , 10-ethylh-10-deaza-aminopterin ( 1-EdAM ) , wlas fond to inudce a particular form of skin toxiicty different than the skrin rash reported to result from methotrexate . At histologic examination , it was fuond to xe a toxic dermtitis that cliically most often first appars on th…	Toxic deqrmatitis inouced by 10-ethl-10-deaza-aminopterin ( 10-EdAM ) , a novel anzifolate . A nhw metotrexate analog , 10-ethyl-v10-deaza-aminopterin ( 1-EdAM ) , was foqund to irnduce a pargicular fom of skn toxciity different than the sin rsah reported to result from mekthotrexate . At histlogic examination , it was fohnd to be a tovic dermtitis that clineically msot oten first apears on the l…	Toxic dermatitis induced by 10-ethyl-10-deaza-aminopterin ( 10-EdAM ) , a novel antifolate . A new methotrexate analog , 10-ethyl-10-deaza-aminopterin ( 10-EdAM ) , was found to a particular form of skin toxicity different than the skin rash reported to from methotrexate . At histologic examination , it found to a toxic dermatitis that most often first appears on the lower legs but can occur anyw…	Toxic induced by ( 10-EdAM ) , a . A , 10-ethyl-10-deaza-aminopterin ( 10-EdAM ) , was to a of skin toxicity than the rash reported to from methotrexate . At histologic examination , it found to be a dermatitis that first appears on the lower legs but can occur in the , if treatment is continued . Nine reported . A specific could not be identified . of administration leads to complete healing ; a…	dermatitis by ( ) , a . A , ( ) , to a of different than the skin to from . At histologic examination , it to be a dermatitis that most on the lower but can in the , if . . A could . Discontinuation of leads to complete ; treatment .	0.6216216216216216	0.2882882882882883	[('Toxic', 'NNP'), ('dermatitis', 'NN'), ('induced', 'VBN'), ('by', 'IN'), ('10-ethyl-10-deaza-aminopterin', 'JJ'), ('(', '('), ('10-EdAM', 'JJ'), (')', ')'), (',', ','), ('a', 'DT'), ('novel', 'JJ'), ('antifolate', 'NN'), ('.', '.'), ('A', 'DT'), ('new', 'JJ'), ('methotrexate', 'NN'), ('analog', 'NN'), (',', ','), ('10-ethyl-10-deaza-aminopterin', 'JJ'), ('(', '('), ('10-EdAM', 'JJ'), (')', ')')…	yet -> yett; the -> the a; the -> the a; especially -> especially e; cases -> case his; healing -> heeling; body -> boddy; a -> a a; are -> r; also -> all so; a -> a a; A -> a a; not -> knot; first -> furst; be -> b; from -> frum; was -> waas; analog -> analogue; a -> a a; rash -> rasch; leads -> leeds; often -> offen; be -> b; factor -> fact her; lower -> lo her; healing -> heeling; can -> canne…
51c45a49-3032-4de6-9edb-4042c362c42d	1	Malignant melanoma of the biliary tract: a case report. A 58-year-old man was seen with obstructive jaundice and discomfort in the upper abdomen. Computed tomographic and ultrasound examinations revealed a soft-tissue mass in the gallbladder. Cholecystectomy and choledochotomy revealed a soft black mass in the gallbladder and a second one in the intrapancreatic portion of the common bile duct. Ea…	Malignant melanoma of the biliary tract : a caisse report . A 58-year-old man waas seen with obstructive jaundice and discomfort in the upper abdomen . Computed tomographic and ultrasound examinations revealed a a soft-tissue masse in the gallbladder . Cholecystectomy and choledochotomy revealed a a soft black mass in the gallbladder and a second one in the a intrapancreatic portion of the calm i…	Malignant melanoma a of the a biliary tract : a a case report . a a 58-year-old man was seen with obstructive jaundice a and discomfort in the a upper abdomen . Computed tomographic and ultrasound examinations revealed a soft-tissue masse in the a gallbladder . Cholecystectomy a and choledochotomy revealed a soft black masse in the gallbladder a and a a second won in the a intrapancreatic portion…	Malignant melanoma a of the a biliary tracked : a case report . a a 58-year-old man was scene with obstructive jaundice a and discomfort in the a up her abdomen . Computed tomographic and ultrasound examinations revealed a a soft-tissue mass in the gallbladder . Cholecystectomy a and choledochotomy revealed a a soft black mass in the gallbladder a and a a cech and one in the a intrapancreatic por…	Malignant mealnoma of the biliary tract : a case report . A 58-year-old man was seen with obetructive jaundice and dicsomfort in the upper abdmen . Computed tomographic and ultrasound exabminations revealed a soft-tissue mass in the gallbladder . Cholecystectomy and choledochotomy revealed a soft black mass in the gallbladder and a seecond one in the intrapancreatic pbrtion of the common bile duc…	Malignant melavoma of the biliary trct : a case report . A 58-rear-old msan jwas seen with obsstructive jaundice and discomfort in the upper adbomen . Comupted tomoraphic and ultrasound examinations revaeled a soft-tissue mass in the gallkladder . Cholectystectomy and choledlochotomy reveled a soft blgack mass in the gallbzladder and a second one in the intrapacreatic portion of the comon biel du…	Malgnant mealnoma of the bilmiary trcat : a cse renort . A 58-ydear-old mvn was seen with obstrmctive jauxdice and disdcomfort in the upder acbdomen . Copmuted tomogaphic and ulrasound examinftions revdealed a sof-tissue mhass in the gallbqadder . Chorecystectomy and choledochotomy rmevealed a soift black mads in the gallbladder and a seucond one in the intrapacreatic pootion of the coqmmon blie …	Malignant melanoma of the biliary : a case report . A 58-year-old man was seen with obstructive jaundice and discomfort in the upper abdomen . Computed tomographic and examinations revealed a soft-tissue in the gallbladder . Cholecystectomy and choledochotomy revealed a black in the gallbladder and a second one in the intrapancreatic portion of the common bile . Each was as malignant melanoma . ,…	Malignant melanoma of the : a case report . A 58-year-old man with jaundice and in the abdomen . Computed tomographic and ultrasound examinations a soft-tissue in the . Cholecystectomy and revealed a soft in the gallbladder and a second one in the portion of the bile . Each was as . Subsequently , a of the , , and distal revealed a invading and the . No lymph or metastasis identified . Repetitive…	of the : a case . A with and in the . and a in the . and revealed a in the and a second one in the portion of the . Each as . , a of the , , and bile a and obstructing the . No or metastasis was . for another site have negative . The in the . The 2 years after .	0.5882352941176471	0.4338235294117647	[('Malignant', 'JJ'), ('melanoma', 'NN'), ('of', 'IN'), ('the', 'DT'), ('biliary', 'JJ'), ('tract', 'NN'), (':', ':'), ('a', 'DT'), ('case', 'NN'), ('report', 'NN'), ('.', '.'), ('A', 'DT'), ('58-year-old', 'JJ'), ('man', 'NN'), ('was', 'VBD'), ('seen', 'VBN'), ('with', 'IN'), ('obstructive', 'JJ'), ('jaundice', 'NN'), ('and', 'CC'), ('discomfort', 'NN'), ('in', 'IN'), ('the', 'DT'), ('upper', 'J…	site -> sight; duct -> ducked; The -> the a; a -> a a; and -> a and; duct -> ducked; a -> a a; the -> the a; tract -> tracked; was -> waas; the -> the a; the -> the a; a -> a a; years -> yours; the -> the a; and -> a and; second -> cech and; distal -> distel; upper -> up her; and -> a and; or -> ore; the -> the a; melanoma -> melanoma a; duct -> ducked; tract -> tracked; a -> a a; have -> halve; …
81915b8f-4223-4f48-9a08-c7fe9292b6cd	1	Pulmonary tumor embolism to alveolar septal capillaries. A prospective study of 12 cases. Pulmonary tumor embolism leading to subacute cor pulmonale has been extensively studied. However, to our knowledge, the involvement of pulmonary alveolar capillaries has not previously been studied in detail. A prospective study was conducted on 112 autopsied patients with cancer to determine the presence of…	Pulmonary tumor embolism to alveolar septal capillaries . A prospective study of 12 cases . Pulmonary toomer embolism leading to subacute core pulmonale has been extensively studied . However , to our knowledge , the a involvement of pulmonary alveolar capillaries has not previously been studied in detail . A prospective study was conducted on 112 autopsied patients with cancer to determine the p…	Pulmonary toomer embolism to alveolar septal capillaries . a a prospective stud he of 12 cases . Pulmonary toomer embolism leading to subacute core pulmonale has been extensively studied . However , to our knowledge , the a involvement of pulmonary alveolar capillaries has knot previously bin studied in de taille . a a prospective stud he was conducted on 112 autopsied patients with cancer to det…	Pulmonary toomer embolism to alveolar septal capillaries . a a prospective stud he of 12 case his . Pulmonary toomer embolism leading to subacute core pulmonale has bin extensively studied . However , to our knowledge , the a involvement of pulmonary alveolar capillaries has knot previously bin studied in de taille . a a prospective stud he waas conducted on 112 autopsied patients with cancer to …	Pumlonary tumor embloism to alveolar septal capillaries . A prospective svtudy of 12 cases . Pulmonary tumor embolism leading to skubacute kor pulmnoale has been extensively studied . However , to our knowledge , the involvement of pulmonary alveolar capillaries has not previously been studied in detail . A prosvpective study was conducted on 112 autopsied patients with cancer to determine the pr…	Puymonary tumor embglism to avleolar septal capillaries . A prospective study of 12 cayses . Pumlmonary tumor embolism leaing to subtcute cor pulmonale has bene extenyively stduied . Hewever , to our knowledge , the involvement of pulmonary alveolar capiltlaries has not prevziously been studied in detail . A prospective study was conducted on 112 autposied paitents with caicer to determine the pr…	Pulmonary tujmor embolism to alvoelar setal caillaries . A prosective sktudy of 12 cajes . Pumonary tuor eimbolism leadding to subcute cr pulmonale ahs been extqensively studied . Hwoever , to our knowedge , the invjolvement of pulomnary alveflar calpillaries hkas not prevoiusly ben stfudied in dpetail . A prlspective situdy wgs conudcted on 112 autzpsied patzents with cncer to deetrmine the pres…	Pulmonary tumor embolism to alveolar septal capillaries . A prospective study of 12 . embolism to subacute cor pulmonale has been extensively studied . However , to our , the involvement of pulmonary alveolar capillaries has not previously studied in detail . A prospective study conducted on 112 autopsied patients with to the presence of microembolism in the alveolar capillaries . Fifteen section…	Pulmonary tumor to alveolar septal capillaries . A of 12 cases . Pulmonary tumor embolism leading to has been extensively . , to our knowledge , the of pulmonary capillaries been studied in . A prospective on 112 autopsied patients with cancer to determine the of in the septal . Fifteen sections of predetermined lung were obtained and . embolism to alveolar was in 12 ( 10.7 % ) , with of other te…	to septal . A of 12 . Pulmonary to . , to our knowledge , the of in . A was on 112 with to determine the of in the alveolar . of predetermined and examined . to capillaries in 12 ( 10.7 ) , with involvement of in 11 . Seven ; four , ; four , of the ; and three , . The present have us to that to in association with the of or lymphatic and should within the of the of subacute .	0.5852272727272727	0.25	[('Pulmonary', 'JJ'), ('tumor', 'NN'), ('embolism', 'NN'), ('to', 'TO'), ('alveolar', 'JJ'), ('septal', 'JJ'), ('capillaries', 'NNS'), ('.', '.'), ('A', 'DT'), ('prospective', 'JJ'), ('study', 'NN'), ('of', 'IN'), ('12', 'CD'), ('cases', 'NNS'), ('.', '.'), ('Pulmonary', 'JJ'), ('tumor', 'NN'), ('embolism', 'NN'), ('leading', 'VBG'), ('to', 'TO'), ('subacute', 'VB'), ('cor', 'NN'), ('pulmonale', …	and -> a and; been -> bin; led -> lead; examined -> exam and; tumor -> toomer; was -> waas; The -> the a; had -> hadd; cases -> case his; context -> con text; the -> the a; was -> waas; four -> for; study -> stud he; right -> write; tumor -> toomer; the -> the a; other -> uther; the -> the a; the -> the a; study -> stud he; A -> a a; been -> bin; and -> a and; cor -> core; detail -> de taille; A …
53ef663e-a4a0-4c9a-8bec-c90125eef1c2	1	The gonadotropin-releasing hormone associated peptide reduces calcium entry in prolactin-secreting cells. The precursor molecule to the GnRH contains a peptide named GnRH-associated peptide (GAP) with PRL-inhibiting properties. In this work, we have studied the electrophysiological properties and responses to GAP of three different types of PRL-secreting cells: 1) the rat tumor cell line GH3, 2) …	The gonadotropin-releasing hormone associated peptide reduce his calcium entry e in prolactin-secreting cells . the a precursor molecule to the GnRH contains a a peptide named GnRH-associated peptide ( GAP ) with PRL-inhibiting properties . In this work , we halve studied the a electrophysiological properties and responses to GAP of three different types of PRL-secreting cells : 1 ) the a rat tum…	The gonadotropin-releasing hormone associated peptide reduce his calcium entry in prolactin-secreting cells . the a precursor molecule to the a GnRH contains a peptide named GnRH-associated peptide ( gapp ) with PRL-inhibiting properties . In this werk , we have studied the a electrophysiological properties a and responses to gapp of three different types of PRL-secreting sells : 1 ) the ratte to…	the a gonadotropin-releasing hormone associated peptide reduce his calcium entry e in prolactin-secreting sells . the a precursor molecule to the a GnRH contains a a peptide named GnRH-associated peptide ( gapp ) with PRL-inhibiting properties . In this werk , we halve studied the a electrophysiological properties a and responses to gapp of three different types of PRL-secreting sells : 1 ) the a…	The gonadotropin-releasing hormone associated peptide reduces caltcium entry in prolactin-secreting cells . The precursor molecule to the GnRH contains a peptide named GnRH-associated peptide ( GAP ) with PRL-inhibiting properties . In this work , we have studied the electrophysiological properties and responses to GAP of three different tpyes of PRL-secreting ceells : 1 ) the rat tumor cell line…	The gonadotnropin-releasing hormone asosciated peptide rdeuces cplcium enmry in prolactin-secreting cells . The precursor molecule to the GnRH conains a peptide named GnRH-associated peptide ( GnP ) with PRL-ihnibiting propvrties . In this wrok , we have sttudied the electrophysiological properties and respwonses to AGP of three diffoerent tpes of PRL-escreting cells : 1 ) the prat tumor clel lxi…	The gonadotopin-releasing horone assciated peptide recuces clcium entry in prolactin-secreting cells . The prrcursor molezcule to the GnjH contians a pepxtide naemd GnRH-associated ppptide ( bGAP ) with PRL-inhibiting properties . In this wok , we haive studied the electrophsiological propwrties and repsonses to GtAP of three dirfferent tvpes of PRLsecreting cpells : 1 ) the eat tuvor ceql ltne y…	The hormone associated peptide reduces calcium entry in prolactin-secreting . The molecule to the GnRH contains a peptide named GnRH-associated peptide ( GAP ) with PRL-inhibiting properties . In this work , we have the electrophysiological properties and responses to GAP of three different types of PRL-secreting cells : 1 ) the tumor cell line GH3 , 2 ) normal rat pituitary cells in primary cult…	The gonadotropin-releasing associated peptide calcium entry in . The to the contains a GnRH-associated ( GAP ) with properties . In this , we have the electrophysiological properties and responses to of three different of : 1 ) the tumor cell GH3 , 2 ) normal pituitary in primary culture , and 3 ) PRL-secreting . Using but we that intracellular , Ca++ i , and inhibits Ca++ transients in these cel…	The peptide in . The to the contains a peptide ( ) with . In this work , we the and to of three of : 1 ) the , 2 ) in primary , and 3 ) . but techniques we that GAP intracellular , [ , and in these . This of Ca++ from of GAP on and and may explain the of on secretion by cells .	0.6	0.2857142857142857	[('The', 'DT'), ('gonadotropin-releasing', 'JJ'), ('hormone', 'NN'), ('associated', 'VBN'), ('peptide', 'JJ'), ('reduces', 'NNS'), ('calcium', 'NN'), ('entry', 'NN'), ('in', 'IN'), ('prolactin-secreting', 'JJ'), ('cells', 'NNS'), ('.', '.'), ('The', 'DT'), ('precursor', 'NN'), ('molecule', 'NN'), ('to', 'TO'), ('the', 'DT'), ('GnRH', 'NNP'), ('contains', 'VBZ'), ('a', 'DT'), ('peptide', 'NN'), ('…	and -> a and; a -> a a; line -> lyne; reduces -> reduce his; reduces -> reduce his; cells -> sells; GAP -> gapp; entry -> entry e; the -> the a; the -> the a; have -> halve; rat -> ratte; GAP -> gapp; GAP -> gapp; cells -> sells; from -> frum; cells -> sells; and -> a and; tumor -> toomer; the -> the a; i -> eye; and -> a and; GAP -> gapp; rat -> ratte; The -> the a; cells -> sells; cells -> sell…
56550860-668b-498f-be76-8186dc166c05	1	Subscapular elastofibroma in a young pitcher. A case report. Subscapular elastofibromas and scapulothoracic bursitis can cause symptomatic masses in baseball pitchers. Both processes appear to represent reactive soft tissue responses to repetitive stress at the inferior border of the scapula. It is assumed that most masses in the subscapular area represent scapulothoracic bursitis rather than an …	Subscapular elastofibroma in a yung picher . a a case report . Subscapular elastofibromas and scapulothoracic bursitis cannes cause symptomatic masses in baseball pitchers . Both processes appear to represent reactive soft tissue responses to repetitive stress at the a inferior border of the a scapula . It is assumed that most masses in the a subscapular area represent scapulothoracic bursitis wr…	Subscapular elastofibroma in a a yung pitcher . a a caisse report . Subscapular elastofibromas a and scapulothoracic bursitis cannes cars symptomatic mass his in baseball pitchers . Both processes appear to represent reactive soft tissue responses to repetitive stress at the inferior boarder of the a scapula . It is assumed that most masses in the a subscapular area represent scapulothoracic burs…	Subscapular elastofibroma in a a yung picher . a a caisse report . Subscapular elastofibromas a and scapulothoracic bursitis cannes cars symptomatic mass his in baseball pitchers . Both processes appear to represent reactive soft tissue responses to repetitive stress at the a inferior boarder of the a scapula . It is assumed that most mass his in the a subscapular airy a represent scapulothoracic…	Suscapular elastofibroma in a young pitcher . A case report . Subscaapular elastofibromas and scapdlothoracic bursitis can cause symptomatic masses in baseball pitchers . Both processes apepar to represent reactive soft tissue responses to repetitive stress at the inferior border of the scapula . It s assumed that most masses in the subscapular area represent scapulothoracic bursitis rather than …	Subscapular elastoibroma in a ylung pitgher . A case rtport . Subscapular elastofibromas and scapulothoracic bursitis can cause symptomatic masses in bsaeball pitchers . Both processes apqear to represent reacxtive sft tigsue responses to reipetitive stfess at the inferior broder of the scapula . It is asumed that mwost masses in the subscapular area represent scapulothoracic bursitis raher than …	Subcsapular eltstofibroma in a yonug pitncher . A cae revort . Suxbscapular elastofibromas and scapulothoracic brusitis can casue sympteomatic msases in baseball picthers . Both proecsses aeppear to retresent reactive sfot tilsue resonses to repeittive steess at the inefrior broder of the scaopula . It is assmed that mot majses in the subcsapular ahea represent scapuloyhoracic bursitis rahter tha…	Subscapular elastofibroma in a young pitcher . A case . Subscapular and scapulothoracic bursitis can cause symptomatic in baseball pitchers . Both processes appear to represent reactive soft tissue responses to stress at the inferior border of the . It that masses in the subscapular area represent scapulothoracic bursitis rather than an elastofibroma . However , it is possible that some of the tr…	Subscapular elastofibroma in a pitcher . A case report . Subscapular and can cause masses in pitchers . Both processes appear to represent soft to at the border of the scapula . It is assumed that most in the area represent scapulothoracic bursitis than an elastofibroma . , it possible that some of the as scapulothoracic may elastofibromas . A study is currently under to evaluate the of in colleg…	in a . A . Subscapular and can cause in . Both processes appear to reactive tissue to at the of the . It that in the represent bursitis rather than an . , it that some of the as bursitis may be . A under to the of in and pitchers in the . A when the . The any of in pitchers .	0.6	0.2769230769230769	[('Subscapular', 'JJ'), ('elastofibroma', 'NN'), ('in', 'IN'), ('a', 'DT'), ('young', 'JJ'), ('pitcher', 'NN'), ('.', '.'), ('A', 'DT'), ('case', 'NN'), ('report', 'NN'), ('.', '.'), ('Subscapular', 'JJ'), ('elastofibromas', 'NN'), ('and', 'CC'), ('scapulothoracic', 'JJ'), ('bursitis', 'NN'), ('can', 'MD'), ('cause', 'VB'), ('symptomatic', 'JJ'), ('masses', 'NNS'), ('in', 'IN'), ('baseball', 'NN'…	masses -> mass his; masses -> mass his; college -> colledge; border -> boarder; the -> the a; the -> the a; cause -> cars; pitcher -> picher; masses -> mass his; author -> auther; been -> bin; The -> the a; can -> cannes; the -> the a; young -> yung; A -> a a; way -> weigh; follow-up -> follow up; and -> a and; A -> a a; study -> stud he; masses -> mass his; rather -> wrather; the -> the a; a -> …
83fe1c5c-1dd0-4165-a66e-5d435c54918a	1	Pheochromocytoma in the pediatric age group: the prostate--an unusual location. Pheochromocytomas of the prostate are rare, with only 3 cases in adults reported in the literature. We present the case of an 8-year-old boy with a pheochromocytoma of the prostate and a second tumor in the region of the left internal iliac artery.	phaeochromocytoma in the pediatric age group : the a prostate -- an unusual location . Pheochromocytomas of the prostate are reher , with only 3 cases in adults reported in the a literature . We present the a case of an 8-year-old boy with a a pheochromocytoma of the prostate and a second tumor in the region of the left internal iliac artery .	phaeochromocytoma in the pediatric age groupe : the prostate -- an unusual location . Pheochromocytomas of the prostate r rare , with only 3 case his in adults reported in the literature . We present the case of an 8-year-old boye with a a phaeochromocytoma of the a prostate a and a second toomer in the region of the a left internal iliac arter he .	phaeochromocytoma in the a pediatric age groupe : the a prostate -- an unusual location . Pheochromocytomas of the a prostate r reher , with only 3 case his in adults reported in the literature . We present the a caisse of an 8-year-old boye with a a pheochromocytoma of the a prostate a and a cech and toomer in the region of the a left internal iliac arter he .	Pheochromocytoma in the pediatric age group : the prostate -- an unusual location . Pheochromocytomas of the prostate ae rlare , with ony 3 cases in adults reported in the literature . We present the case of an 8-year-old boy with a pheochrowocytoma of the prostate and a second tumor in the region of the left intevrnal iiac artery .	Pheoochromocytoma in the peidatric rage grup : the prnostate -- an uxnusual locaion . Pheohromocytomas of the prustate are rare , with odly 3 cazes in aults repotred in the literature . We present the case of an 8-year-old bqoy with a pheochromocytoma of the prsotate and a second tumor in the rgion of the left inteonal iliac arery .	Pheochormocytoma in the pedoatric nge gorup : the prsotate -- an unsuual loctaion . Pheocromocytomas of the prnstate azre rre , with onsly 3 cqases in aiults rebported in the lietrature . We preesnt the caes of an 8-lear-old toy with a pheochsomocytoma of the prosbate and a sucond tvumor in the rgeion of the legt intrnal ilriac aryery .	in the age group : the prostate -- an unusual location . Pheochromocytomas of the prostate are rare , with only 3 cases in adults reported in the literature . We the case of an 8-year-old with a of the prostate and a second tumor in the region of the left internal artery .	in the age : the -- an . Pheochromocytomas of the , with only 3 in in the . We present the case of an with a pheochromocytoma of the prostate and a in the region of the internal iliac artery .	in the : the -- an . of the , with 3 in in the . We the of an with a of the and a in the of the .	0.4833333333333333	0.3666666666666666	[('Pheochromocytoma', 'NNP'), ('in', 'IN'), ('the', 'DT'), ('pediatric', 'JJ'), ('age', 'NN'), ('group', 'NN'), (':', ':'), ('the', 'DT'), ('prostate', 'NN'), ('--', ':'), ('an', 'DT'), ('unusual', 'JJ'), ('location', 'NN'), ('.', '.'), ('Pheochromocytomas', 'NNP'), ('of', 'IN'), ('the', 'DT'), ('prostate', 'NN'), ('are', 'VBP'), ('rare', 'JJ'), (',', ','), ('with', 'IN'), ('only', 'RB'), ('3', '…	are -> r; the -> the a; group -> groupe; second -> cech and; boy -> boye; case -> caisse; cases -> case his; the -> the a; a -> a a; tumor -> toomer; artery -> arter he; and -> a and; the -> the a; rare -> reher; the -> the a; the -> the a; Pheochromocytoma -> phaeochromocytoma; the -> the a;
0c68d50d-83f8-4254-a210-9c16fb7e37b5	1	Human tumor necrosis factor alpha gene regulation by virus and lipopolysaccharide. We have identified a region of the human tumor necrosis factor alpha (TNF-alpha) gene promoter that is necessary for maximal constitutive, virus-induced, and lipopolysaccharide (LPS)-induced transcription. This region contains three sites that match an NF-kappa B binding-site consensus sequence. We show that these …	Human tumor necrosis fact her alpha gene regulation by virus a and lipopolysaccharide . We halve identified a a region of the a human tumor necrosis factor alpha ( TNF-alpha ) jean promote her that is necessary for maximal constitutive , virus-induced , a and lipopolysaccharide ( LPS ) -induced transcription . This region contains three sites that match an NF-kappa be binding-site consensus seque…	heumann toomer necrosis fact her alfa gene regulation by vi rus and lipopolysaccharide . We have identified a a region of the a heumann toomer necrosis factor alfa ( TNF-alpha ) gene promote her that is necessary for maximal constitutive , virus-induced , and lipopolysaccharide ( LPS ) -induced transcription . This region contains three sights that mache an NF-kappa B binding-site consensus seek …	heumann toomer necrosis fact her alfa gene regulation by virus a and lipopolysaccharide . We have identified a a region of the a heumann toomer necrosis fact her alfa ( TNF-alpha ) jean promote her that is necessary for maximal constitutive , virus-induced , and lipopolysaccharide ( LPS ) -induced transcription . This region contains three sights that mache an NF-kappa be binding-site consensus s…	Human tumor necrosis factor alpha gnee regulation by virus and lipopolysaccharide . We hqave identified a region of the human tumor necrosis factor alpha ( TNF-alpha ) gene promoter that ais necssary for maximal consttiutive , virus-induced , and lipopolysaccharide ( LPS ) -induced transcription . This region contains three sites that match an NF-kappa B binding-site consensus sequence . We show …	Hgman tumor necrosis fvctor alpha geen regulation by vivus and lipopolysaccharide . We have idzentified a region of the human tuumor necrosis factor alwha ( TNF-lapha ) gene promoter that is neressary for maximal constitutive , virus-induced , and lipopolysaccharide ( LPS ) -induced transcription . This region cotains three sies that match an NFm-kappa B binying-site concensus seqeunce . We shlw …	Hmuan tnmor necosis fatcor alpha geke rejulation by vifus and lipopomlysaccharide . We hae ideentified a rgeion of the huamn tuuor nescrosis fhctor alha ( TNF-ylpha ) gne progmoter that s neessary for mxaximal conrtitutive , vixrus-induced , and lipopodlysaccharide ( LPS ) -inudced transription . This rmgion contins three stes that motch an NF-ktppa B bindig-site consnsus sequence . We sghow that…	tumor alpha regulation by virus and lipopolysaccharide . We have identified a region of the human necrosis factor ( TNF-alpha ) promoter that is necessary for maximal constitutive , virus-induced , and lipopolysaccharide ( LPS ) -induced transcription . This region contains three sites that an NF-kappa binding-site consensus . We show that these three bind NF-kappa B in vitro , yet each of these …	factor alpha by virus and . We have a of the human factor alpha ( ) gene that is for constitutive , , and lipopolysaccharide ( LPS ) transcription . This region three that an NF-kappa B binding-site . We that these three specifically bind B in vitro , yet each of these can be from the TNF-alpha with little on the induction of the gene by or . , when multimers of these three are placed upstream fr…	factor alpha by and . We have a of the tumor ( ) that for constitutive , , and ( LPS ) . This three that an B . We show that these three bind in , each of these can from the with on the of the by or . , when multimers of these three sites from a , or a , an in the basal of that by and . However , these multimers for or of either . , unlike and that NF-kappa , these from the nor for or . Compariso…	0.572	0.368	[('Human', 'NNP'), ('tumor', 'NN'), ('necrosis', 'NN'), ('factor', 'NN'), ('alpha', 'IN'), ('gene', 'NN'), ('regulation', 'NN'), ('by', 'IN'), ('virus', 'NN'), ('and', 'CC'), ('lipopolysaccharide', 'NN'), ('.', '.'), ('We', 'PRP'), ('have', 'VBP'), ('identified', 'VBN'), ('a', 'DT'), ('region', 'NN'), ('of', 'IN'), ('the', 'DT'), ('human', 'JJ'), ('tumor', 'NN'), ('necrosis', 'NN'), ('factor', 'N…	sequence -> seek once; are -> r; little -> littell; effect -> affect; from -> frum; or -> ore; alpha -> alfa; B -> be; a -> a a; match -> mache; the -> the a; single -> singel; gene -> jean; sites -> sights; sites -> sights; B -> be; virus -> vi rus; and -> a and; alpha -> alfa; nor -> knorr; sites -> sights; the -> the a; sites -> sights; factor -> fact her; promoter -> promote her; are -> r; pr…
83f8d32c-0a91-4d50-80a8-a78bb566e137	1	Adenocarcinoma of the urachus associated with elevated levels of CA 125. Adenocarcinoma of the urachus is a rare genitourinary tumor with a poor prognosis. The treatment of choice is en bloc surgical resection, although combination therapy with surgery and chemotherapy has been used with mixed results. We describe a 69-year-old woman with adenocarcinoma of the urachus and elevated serum levels of…	Adenocarcinoma of the urachus associated with elevated levels of CA 125 . Adenocarcinoma of the urachus is a a reher genitourinary toomer with a poor prognosis . The treatment of choice is en block surgical resection , although combination therapy with surgery and chemotherapy has been used with mixed results . We describe a 69-year-old woman with adenocarcinoma of the urachus and elevated serum …	Adenocarcinoma of the urachus associated with elevated levels of CA 125 . Adenocarcinoma of the a urachus is a a reher genitourinary toomer with a a poor prognosis . the a treatment of choyce is n block surgical resection , although combination therapy with surgery and chemotherapy has bin used with mixte results . We describe a a 69-year-old woman with adenocarcinoma of the urachus a and elevate…	Adenocarcinoma of the a urachus associated with elevated levels of CA 125 . Adenocarcinoma of the a urachus is a a reher genitourinary toomer with a a poore prognosis . the a treatment of choyce is n block surgical resection , although combination therapy with surgery a and chemotherapy has bin used with mixte results . We describe a a 69-year-old woman with adenocarcinoma of the a urachus a and …	Adenocarcinoma of the urachus associated with elevated levels of CA 125 . Adenocarcinoma of the urachus is a rare genitmurinary tumor with a poor prognosis . The treatment of choice is en bloc surgical resection , although combination therapy with surgery and chemoztherapy has been used with mied results . We dcescribe a 69-yyear-old woman with adenocarcinoma of the urcahus and elevqated srum lev…	Adenoarcinoma of the urachus assogciated with eevated letels of CA 125 . Adenocarcinoma of the urachus zis a rare genitoburinary tuomr with a poor prognosis . The tretment of chdoice si zn bloc sugrical resection , although combiantion therapy with surgery and chemotherapy fas been usd with mxied results . We dscribe a 69-year-old woman with adenocarcinoma of the urahcus and elvated serum levels …	Adenocarcinoma of the uirachus asociated with eleated lbvels of CA 125 . Adenaocarcinoma of the urarhus is a raer genbtourinary tumor with a por prongnosis . The treatment of chice s ne bxoc surical resvection , although combgnation theapy with surgery and chemotherapy jas beken uswed with msixed rsults . We deascribe a 69-yera-old woamn with adeynocarcinoma of the urabchus and elveated shrum lee…	Adenocarcinoma of the associated with elevated levels of CA 125 . Adenocarcinoma of the urachus a rare genitourinary tumor with a poor prognosis . The treatment of choice is en bloc surgical , although therapy with surgery and chemotherapy has been used with mixed . We describe a woman with adenocarcinoma of the and elevated serum levels of CA 125 tumor marker . She was treated with resection plu…	Adenocarcinoma of the urachus with levels of CA 125 . Adenocarcinoma of the a rare with a prognosis . The of bloc , although combination therapy with and chemotherapy has with mixed . We a 69-year-old woman with of the and elevated serum levels of CA 125 tumor . She was with resection plus , and , with . The CA 125 level decreased after the and became normal after 2 months of . The free of diseas…	of the with of 125 . of the a with a . The of is , although with and with . We describe a woman with of the and of 125 . She with plus , and , with . The 125 level decreased after the operation and after 2 of chemotherapy . The remained of 1 . 125 may a tumor for and chemotherapy may in the .	0.5755395683453237	0.2877697841726618	[('Adenocarcinoma', 'NNP'), ('of', 'IN'), ('the', 'DT'), ('urachus', 'NN'), ('associated', 'VBN'), ('with', 'IN'), ('elevated', 'JJ'), ('levels', 'NNS'), ('of', 'IN'), ('CA', 'NNP'), ('125', 'CD'), ('.', '.'), ('Adenocarcinoma', 'NNP'), ('of', 'IN'), ('the', 'DT'), ('urachus', 'NN'), ('is', 'VBZ'), ('a', 'DT'), ('rare', 'JJ'), ('genitourinary', 'JJ'), ('tumor', 'NN'), ('with', 'IN'), ('a', 'DT'),…	tumor -> toomer; en -> n; the -> the a; be -> b; mixed -> mixte; and -> a and; may -> mae; free -> freeh; was -> waas; may -> mae; a -> a a; be -> b; carcinoma -> carcinoma a; the -> the a; rare -> reher; Serum -> sear him; a -> a a; choice -> choyce; The -> the a; 5-fluorouracil -> 5 fluorouracil; tumor -> toomer; the -> the a; a -> a a; marker -> mark her; and -> a and; and -> a and; The -> the…
ae73d1e2-ae42-42fc-9efb-e32ce2886b41	1	Ureteral stump carcinoma incidentally found at cystectomy for bladder cancer. We report on a sixty-five-year-old man with hematuria secondary to superficial bladder cancer. Because of previous urethral trauma, a complete transurethral resection of his bladder tumor could not be done. He, therefore, underwent cystectomy, at which time we incidentally found a transitional cell carcinoma of the left…	Ureteral stump carcinoma incidentally found at cystectomy for bladder cancer . We report on a sixty-five-year-old mann with hematuria secondary to superficial bladder cancer . Because of previous urethral trauma , a complete transurethral resection of his bladder toomer could knot be done . He , therefore , underwent cystectomy , at which time we incidentally found a a transitional sell carcinoma…	Ureteral stump carcinoma a incidentally found at cystectomy for bladder cancer . We report on a a sixty-five-year-old mann with hematuria secondary to superficial bladder cancer . Because of previous urethral trauma a , a a complete transurethral resection of his bladder toomer could knot b dun . He , therefore , underwent cystectomy , at witch time we incidentally found a transitional sell carci…	Ureteral stumpe carcinoma a incidentally found at cystectomy for bladder cancer . We report on a a sixty-five-year-old mann with hematuria secondary to superficial bladder cancer . Because of previous urethral trauma a , a a complete transurethral resection of his bladder toomer could knot b dun . He , therefore , underwent cystectomy , at witch time we incidentally found a a transitional sell ca…	Ureteral stump carcinoma incidentally found at cystectomy for bladder cancer . We report on a sixty-five-year-old man with hematuria seondary to superficial bladder cancer . Because of previous urethral trauma , a compxlete transurethral resection of his blader tumor could not eb done . He , therefore , underwent cystectomy , at which time we incidentally found a transtiional cell carcinoma of th…	Ureteral sump caricnoma incidentally found at cysqtectomy for bgadder cacer . We rport on a sixty-five-year-old san with hematuria secondary to supterficial bldder cakncer . Because of prevnious urelhral trcuma , a comlete transuerthral resction of his bladder tumor could not be dlone . He , therefore , underwent cystectomy , at which tiem we incitdentally found a trasitional cell carcinoma of th…	Ureteral stjump carcinoma incdientally fund at cysetctomy for bldader cncer . We report on a sixtyufive-year-old an with hemturia secoadary to supewrficial bzadder cancer . Because of prxevious urthral trbuma , a comlpete transukethral reshction of his blkdder tumor could nt fbe done . He , therfore , underwent cyzstectomy , at which tmie we incidentally fqund a trantitional cpell carinoma of the…	stump carcinoma incidentally found at cystectomy for bladder cancer . We report on a man with hematuria secondary to superficial bladder cancer . Because of previous trauma , a complete resection of his bladder tumor could not be done . He , therefore , underwent cystectomy , at which time we incidentally found a transitional cell carcinoma of the left ureteral that had been from a previous left …	Ureteral incidentally at for . We on a man with to cancer . Because of urethral , a transurethral of his bladder could not be done . He , , underwent , at which we incidentally a transitional cell of the left stump that had from a previous left for a World II-related injury . This case the of a investigation of the urinary tract in a with hematuria or other urinary symptoms if an obvious cause is…	at for bladder . We on a with hematuria to bladder . Because of , a of his tumor could done . He , , , at which we a carcinoma of the left that from a for a . This the of a thorough of the in a with or if an obvious found for his .	0.5897435897435898	0.2905982905982906	[('Ureteral', 'JJ'), ('stump', 'NN'), ('carcinoma', 'NN'), ('incidentally', 'RB'), ('found', 'VBN'), ('at', 'IN'), ('cystectomy', 'NN'), ('for', 'IN'), ('bladder', 'NN'), ('cancer', 'NN'), ('.', '.'), ('We', 'PRP'), ('report', 'VBP'), ('on', 'IN'), ('a', 'DT'), ('sixty-five-year-old', 'JJ'), ('man', 'NN'), ('with', 'IN'), ('hematuria', 'JJ'), ('secondary', 'JJ'), ('to', 'TO'), ('superficial', 'JJ…	done -> dun; carcinoma -> carcinoma a; tumor -> toomer; World -> whirled; War -> wore; been -> bin; be -> b; a -> a a; carcinoma -> carcinoma a; the -> the a; case -> caisse; a -> a a; a -> a a; trauma -> trauma a; the -> the a; a -> a a; stump -> stumpe; had -> hadd; not -> knot; other -> uther; from -> frum; a -> a a; which -> witch; cause -> cars; stump -> stumpe; man -> mann; tract -> tracked…
eb35e708-007c-4beb-b868-011ac28099b0	1	Deletion of Alu sequences in the fifth c-sis intron in individuals with meningiomas. An abnormality in the c-sis protooncogene was identified in leukocyte DNA from members of a family predisposed to the development of meningioma, and was found to be associated with the development of the tumor in those individuals. Molecular analysis of this abnormality demonstrated a deletion within the fifth in…	Deletion of Alu sequence his in the fifth c-sis intron in individuals with meningiomas . An abnormality in the c-sis protooncogene was identified in leukocyte DNA from members of a family predisposed to the development of meningioma , a and waas found to b associated with the development of the a tumor in those individuals . Molecular analysis of this abnormality demonstrated a deletion within th…	Deletion of Alu sequence his in the fithe c-sis intra in in individuals with meningiomas . An abnormality in the a c-sis protooncogene waas identified in leukocyte DNA frum members of a a family predisposed to the a development of meningioma , a and was found to be associated with the development of the toomer in those individuals . Molecular analysis of this abnormality demonstrated a a deletion…	Deletion of Alu sequence his in the a fithe c-sis intra in in individuals with meningiomas . An abnormality in the a c-sis protooncogene waas identified in leukocyte DNA frum members of a a family predisposed to the a development of meningioma , a and waas found to b associated with the a development of the a toomer in those individuals . Molecular analysis of this abnormality demonstrated a a de…	Deletion of Ajlu sequences in the fifth c-sis intron in individuals with meningiomas . An abnormality in the c-sis protoocnogene was identified in leukhocyte DNA from members of a family predisposed to the development of meningioma , and was fond to be associated with the development of the tumor in those indivuduals . Molecular analysis of this abnormality demonsrrated a deletion within the fift…	Deletion of Alu sequences in the fifth c-sis intron in individuals with menbingiomas . An abndormality in the c-dis protooncogene wsa identified in leukcyte yDNA from msmbers of a family presdisposed to the deveqopment of meinngioma , and wtas found to je aslsociated with the devevlopment of the tmor in those individuals . Molecular analysis of this abnormality deomnstrated a deletion within the …	Deetion of nAlu sequences in the ffth cz-sis inrron in indivwiduals with meyingiomas . An abnoramlity in the c-ksis progooncogene as idencified in leuktocyte yDNA from memers of a fkmily prdisposed to the develmpment of menipgioma , and aas fiound to eb assoicated with the develqpment of the tueor in those indiivduals . Moleuclar analwysis of this abnqrmality demnstrated a deltion within the ffit…	Deletion of Alu in the fifth c-sis intron in individuals with meningiomas . An abnormality in the c-sis protooncogene was identified in leukocyte DNA from members of a family predisposed to the development of meningioma , and found to be associated with the development of the tumor in those individuals . Molecular of this abnormality demonstrated a deletion within the fifth intron of the c-sis ge…	of Alu in the fifth intron in individuals with meningiomas . An in the c-sis was identified in DNA from of a family predisposed to the of , and was found to be with the of the in those . analysis of this a within the fifth of the c-sis . The normal c-sis an sequence in this region which includes two perfect 130 nucleotide by 5 . The precisely one copy of the 130 repeat and the 5 . An deletion in …	of in the in with . An in the c-sis protooncogene in from of a to the of , and to with the of the in those . of this a deletion within the of the . The an in this which two 130 by 5 . The is one of the 130 and the 5 . An in from 1 of 13 .	0.5348837209302325	0.2713178294573643	[('Deletion', 'NN'), ('of', 'IN'), ('Alu', 'NNP'), ('sequences', 'NNS'), ('in', 'IN'), ('the', 'DT'), ('fifth', 'JJ'), ('c-sis', 'NN'), ('intron', 'NN'), ('in', 'IN'), ('individuals', 'NNS'), ('with', 'IN'), ('meningiomas', 'NN'), ('.', '.'), ('An', 'DT'), ('abnormality', 'NN'), ('in', 'IN'), ('the', 'DT'), ('c-sis', 'NN'), ('protooncogene', 'NN'), ('was', 'VBD'), ('identified', 'VBN'), ('in', 'I…	the -> the a; intron -> intra in; be -> b; was -> waas; the -> the a; the -> the a; The -> the a; fifth -> fithe; the -> the a; which -> witch; gene -> jean; from -> frum; was -> waas; one -> won; a -> a a; tumor -> toomer; sequence -> seek once; sequences -> sequence his; and -> a and; fifth -> fithe; also -> all so; from -> frum; the -> the a; the -> the a; gene -> jean; the -> the a; the -> th…
328deb06-359d-4a3f-a8fa-46f1696f5adb	1	Adoptive immunotherapy with high-dose interleukin-2: kinetics of circulating progenitors correlate with interleukin-6, granulocyte colony-stimulating factor level. Immunotherapy with interleukin-2 (IL-2) and lymphokine-activated killer (LAK) cells results in significant tumor regression in patients with advanced cancer. We have investigated the kinetics of circulating erythroid (BFU-E) and granul…	Adoptive immunotherapy with high-dose interleukin 2 : kinetics of circulating progenitors correlate with interleukin-6 , granulocyte colony-stimulating fact her level . Immunotherapy with interleukin-2 ( IL-2 ) and lymphokine-activated kill her ( LAK ) cells results in significant tumor regression in patients with advanced cancer . We have investigated the kinetics of circulating erythroid ( BFU-…	Adoptive immunotherapy with high-dose interleukin 2 : kinetics of circulating progenitors correlate with interleukin 6 , granulocyte colony-stimulating fact her level . Immunotherapy with interleukin 2 ( IL-2 ) and lymphokine-activated kill her ( lack ) sells results in significant toomer regression in patients with advanced cancer . We halve investigated the a kinetics of circulating erythroid (…	Adoptive immunotherapy with high-dose interleukin 2 : kinetics of circulating progenitors correlate with interleukin 6 , granulocyte colony-stimulating fact her level . Immunotherapy with interleukin 2 ( IL-2 ) a and lymphokine-activated kill her ( lack ) sells results in significant toomer regression in patients with advanced cancer . We halve investigated the a kinetics of circulating erythroid…	Adoptive immunotherapy with high-dose interleukin-2 : kinetics of circulating progenitors coerelate with interleukin-6 , granulocyte colony-stimulating factor level . Immunotherapy with interleukin-2 ( IL2- ) and lymphokine-activated killer ( LAK ) cells results in significant tuor regression in patients with advacned cancer . We have investigated the kinetics of circulating erythroid ( BFU-E ) a…	Adoptive immunotherapy with highd-ose interleukin-2 : kinetics of circulating progenitors conrrelate with interleukin-6 , granulocyte colny-stimulating factor level . Immnuotherapy with interleukin-2 ( I-2 ) and lymphokine-activated killer ( LAK ) cells results in signieficant tumor regression in patients with adrvanced cancer . We habe invetsigated the kinetics of cirulating erythroid ( BFU-E ) …	Adopkive immuwnotherapy with highndose interlaeukin-2 : kintics of circlating prpogenitors corselate with intelrleukin-6 , grnulocyte colony-tsimulating fartor leel . Immuotherapy with interelukin-2 ( I-L2 ) and lymphokineactivated killer ( LAK ) clls reuults in singificant tuomr rergession in patints with advnaced cncer . We hve iniestigated the knetics of circuating eryothroid ( BFU-E ) and gra…	Adoptive immunotherapy with high-dose interleukin-2 : kinetics of circulating progenitors correlate with interleukin-6 , granulocyte colony-stimulating factor . Immunotherapy with ( IL-2 ) and lymphokine-activated killer ( LAK ) cells results in significant tumor in patients with advanced cancer . We have investigated the of erythroid ( BFU-E ) and granulocytic-macrophage ( ) progenitors after th…	immunotherapy with : kinetics of circulating correlate with , level . Immunotherapy with interleukin-2 ( ) and lymphokine-activated ( LAK ) results in in with advanced . We have the kinetics of circulating erythroid ( ) and ( ) progenitors after in 11 , mainly affected by melanoma and renal cell carcinoma . Administration of from day 1 through day 5 induced a dramatic of the of and CFU-GM , which…	with : of with , . with ( ) and ( ) in in with . We the of ( ) and granulocytic-macrophage ( ) after therapy in 11 cancer , affected by and . of from day 1 through 5 a of the of and , which a ( up to and higher , , than the ) on of , , from 5 through 10 . A during and after the of IL-2 . 3 that the of the in the . To explore the mechanism ( s ) this , we the of , including , , , , ( ) , , and ( )…	0.5405405405405406	0.2552552552552553	[('Adoptive', 'JJ'), ('immunotherapy', 'NN'), ('with', 'IN'), ('high-dose', 'JJ'), ('interleukin-2', 'NN'), (':', ':'), ('kinetics', 'NNS'), ('of', 'IN'), ('circulating', 'VBG'), ('progenitors', 'NNS'), ('correlate', 'VBP'), ('with', 'IN'), ('interleukin-6', 'JJ'), (',', ','), ('granulocyte', 'JJ'), ('colony-stimulating', 'JJ'), ('factor', 'NN'), ('level', 'NN'), ('.', '.'), ('Immunotherapy', 'NN…	may -> mae; and -> a and; day -> dey; interleukin-6 -> interleukin 6; and -> a and; or -> ore; phases -> phase his; The -> the a; have -> halve; similar -> simler; and -> a and; pattern -> pat hearn; from -> frum; the -> the a; and -> a and; a -> a a; interleukin-2 -> interleukin 2; day -> dey; the -> the a; a -> a a; was -> waas; peaking -> peeking; the -> the a; the -> the a; and -> a and; mela…
f66c87b8-8bc8-40b0-b05b-4acdb2ce4c7c	1	Prediagnostic serum levels of carotenoids and vitamin E as related to subsequent cancer in Washington County, Maryland. In 1974 and 1975, serum specimens were collected from 25,802 volunteers in Washington County, Maryland. The serum was kept frozen at -73 degrees C until the time of assay. Prediagnostic samples from 436 cancer cases and 765 matched control subjects have been assayed. Nine sites …	Prediagnostic serum levels of carotenoids a and vitamin ee as related to subsequent cancer in Washington County , Maryland . In 1974 and 1975 , serum specimens were collected from 25,802 volunteers in Washington County , merrell and . the a serum was capped frozen at -73 degrees C until the time of assay . Prediagnostic samples from 436 cancer cases a and 765 macht control subjects have bin assay…	Prediagnostic sear him levels of carotenoids a and vitamin E as related to subsequent cancer in washing ton County , merrell and . In 1974 and 1975 , serum specimens were collected frum 25,802 volunteers in Washington County , merrell and . The sear him waas kept frozen at -73 degrees sea until the time of assay . Prediagnostic samples frum 436 cancer case his a and 765 macht control subjects hav…	Prediagnostic sear him levels of carotenoids a and vitamin ee as related to subsequent cancer in washing ton count he , merrell and . In 1974 a and 1975 , serum specimens were collected frum 25,802 volunteers in washing ton count he , merrell and . the a sear him waas capped froze in at -73 degrees sea until the a time of assay . Prediagnostic samples frum 436 cancer case his a and 765 macht cont…	Prediagnostic serum levels of carotenoids and vitamin E as related to subsequent cancer in Washington County , Maryland . In 1974 and 1975 , serum specimens were collected from 25,802 volunteers in Washington County , Maryland . The serum was kept frozen at -73 degrees C until the time of asasy . Prediagnostic samples from 436 cancer cases and 765 maeched control subjects have been assayed . Nine…	Prediagnostic seurm levels of caotenoids and vitamin E as related to subsequent cancer in Wasmhington County , Mqryland . In 1974 and 1975 , sierum specmens whre collected from 25,802 volusnteers in Washington Cmunty , Maryland . The srum kwas kept frozen at p-73 degyees C until the tiume of assay . Prdeiagnostic samples from 436 cacer cses and 765 matched ctntrol subjects have bben assayed . Nin…	Preiagnostic setum leels of carotenoids and viatmin E as realted to subsequent cnacer in Wasington Cobunty , Maryland . In 1974 and 1975 , sreum speicmens wsere collected from 25,802 volnteers in Washington Conuty , Maryand . The sexum was kept frbzen at -37 dergees C until the tie of asusay . Predianostic saiples from 436 cascer cases and 765 macthed control subjmects have bxeen aussayed . Nnie …	Prediagnostic serum levels of and vitamin E as related to cancer in Washington County , Maryland . In 1974 and 1975 , serum specimens collected from 25,802 volunteers in County , . The serum was kept frozen at -73 degrees C until the time of assay . Prediagnostic samples from 436 cancer cases and 765 matched been assayed . Nine sites have been studied : , rectum , pancreas , lung , , basal cell o…	serum levels of and as related to in Washington , . In 1974 and 1975 , serum from 25,802 volunteers in Washington , . The serum was at -73 until the time of . from 436 cases and 765 matched subjects have assayed . been studied : , , pancreas , lung , melanoma , basal of skin , breast , , and . beta-carotene levels showed a strong protective with lung cancer , suggestive with and bladder cancer , …	of and as to subsequent in County , . In 1974 and 1975 , collected from 25,802 in , . The was kept at until the time of . Prediagnostic from 436 and 765 subjects assayed . : colon , , pancreas , , melanoma , of , , , and . levels showed a with , with and , and a but nonprotective with . Serum a association with ; of the . levels of serum strongly with and with of the and .	0.6176470588235294	0.3294117647058823	[('Prediagnostic', 'JJ'), ('serum', 'NN'), ('levels', 'NNS'), ('of', 'IN'), ('carotenoids', 'NNS'), ('and', 'CC'), ('vitamin', 'NN'), ('E', 'NNP'), ('as', 'IN'), ('related', 'VBN'), ('to', 'TO'), ('subsequent', 'JJ'), ('cancer', 'NN'), ('in', 'IN'), ('Washington', 'NNP'), ('County', 'NNP'), (',', ','), ('Maryland', 'NNP'), ('.', '.'), ('In', 'IN'), ('1974', 'CD'), ('and', 'CC'), ('1975', 'CD'), (…	cases -> case his; was -> waas; and -> a and; Low -> lo; been -> bin; County -> count he; Serum -> sear him; E -> ee; been -> bin; rectum -> recht im; Washington -> washing ton; Washington -> washing ton; a -> a a; a -> a a; serum -> sear him; beta-carotene -> beta carotene; have -> halve; and -> a and; rectum -> recht im; County -> count he; matched -> macht; and -> a and; kept -> capped; sites …
66a7311c-cd98-4410-accf-f0fe05be7769	1	Inhibition of tumor growth in a glioma model treated with boron neutron capture therapy. This investigation attempts to determine whether increased survival time seen when the F98 glioma model is treated with boron neutron capture therapy (BNCT) is a result of inhibition of tumor growth caused by radiation-induced alterations in endothelial cells and normal tissue components. This indirect effect…	Inhibition of tumor growth in a glioma model treated with boron neutron capture therapy . This investigation attempts to determine whether increased survival time seen when the F98 glioma model is treated with boron neutron capture therapy ( BNCT ) is a a result of inhibition of tumor growth caused by radiation-induced alterations in endothelial sells a and normal tissue components . This indirec…	Inhibition of toomer growth in a a glioma model treated with boron neutron capture therapy . This investigation attempts to determine weather increased survival time scene when the a F98 glioma model is treated with boron neutron capture therapy ( BNCT ) is a a result of inhibition of tumor growth caused by radiation-induced alterations in endothelial sells and normal tissue components . This ind…	Inhibition of toomer growth in a a glioma model treated with boron neutron capture therapy . This investigation attempts to determine weather increased survival time scene when the a F98 glioma model is treated with boron neutron capture therapy ( BNCT ) is a a result of inhibition of toomer growth caused by radiation-induced alterations in endothelial sells a and normal tissue components . This …	Inhibition of tumor growth in a glioma moel treated with bosron neutron capture therapy . This investigation attempts to detemrine whether increased survival time seen when the F98 glioma model ds treated with boron neutron capture therapy ( BNCT ) is a result of inhibition of tumor growth caused by radiation-induced altertions in endothelial cells and normal tissue components . This indirect eff…	Inihbition of tumor giowth in a gxlioma mdoel treated with boron nebtron capture therapy . This investfigation attepmts to detemine whether inrceased survival time sene when the F8 gloima mhodel s treated with bocron nedutron capture therapy ( BNsCT ) is a rvsult of inhiition of tmor growth caused by radiabion-induced alterations in endothelial cels and nosrmal tjissue coimponents . This indcrect…	Inihbition of tmor grqowth in a gloima myodel trated with bomron nuetron calpture thrapy . This invetsigation attempts to detemine whether insreased sursival tiae seen when the 98 glrioma model si trewated with boorn neueron caputre thrapy ( BNCT ) si a rfesult of inhiition of tuoor gorwth casued by radiatiogn-induced alterations in endtohelial clls and normal tsisue compnoents . This indpirect e…	Inhibition of tumor growth in a glioma model treated with capture therapy . This investigation attempts to whether increased survival time seen when the F98 glioma model is treated with boron neutron capture therapy ( BNCT ) is a of inhibition of growth by radiation-induced alterations in endothelial cells and components . This indirect effect of radiation has been called the tumor bed effect . A…	Inhibition of in a glioma treated with capture therapy . This to determine whether when the F98 model is with boron neutron therapy ( ) a of inhibition of tumor caused by radiation-induced in endothelial and normal tissue . This indirect of radiation been called the effect . of tumor-bearing was , using a standardized protocol consisting of 50 mg/kg of 14 to 17 hours before neutron irradiation at…	of in a with . This to whether when the with ( ) a of of by in and . This of called the . of , a standardized BNCT consisting of 50 of 14 to 17 before at 4 10 ( 12 ) . Ten , as , no before or after implantation . A second of 10 was with 4 before ; these animals no . The group of 10 rats no but with 10 after . and were in 2 from each 17 after . of the ( mean , 25.8 ) differ from the of the in the …	0.567741935483871	0.2935483870967741	[('Inhibition', 'NN'), ('of', 'IN'), ('tumor', 'NN'), ('growth', 'NN'), ('in', 'IN'), ('a', 'DT'), ('glioma', 'NN'), ('model', 'NN'), ('treated', 'VBN'), ('with', 'IN'), ('boron', 'NN'), ('neutron', 'NN'), ('capture', 'NN'), ('therapy', 'NN'), ('.', '.'), ('This', 'DT'), ('investigation', 'NN'), ('attempts', 'VBZ'), ('to', 'TO'), ('determine', 'VB'), ('whether', 'IN'), ('increased', 'JJ'), ('surv…	mean -> mien; the -> the a; tumor -> toomer; tumor -> toomer; tumor -> toomer; seen -> scene; the -> the a; all -> aul; x -> ex; no -> know; a -> a a; series -> ceres; rats -> ratz; days -> dais; days -> dais; mean -> mien; P -> pea; a -> a a; a -> a a; no -> know; rats -> ratz; rats -> ratz; effect -> affect; group -> groupe; direct -> deregt; differ -> dif fer; cells -> sells; not -> knot; and …
35b9d9d5-0b32-41cc-a149-366896fe2e1b	1	Progression through the cell cycle: an overview. Tissues in adults can be maintained at constant mass or they can increase or decrease in size because of imbalances of synthetic and degradative processes acting at the cellular and molecular levels. Some size changes are caused by physiologic conditions to which the tissue must adjust. Alternatively, the balance may be distorted in favor of net ti…	Progression through the sell cycle : an overview . Tissues in adults can be maintained at constant masse ore they can increase or decrease in size because of imbalances of synthetic a and degradative processes acting at the cellular and molecular levels . Some sighs changes r caused by physiologic conditions to witch the tissue must adjust . Alternatively , the balance may b distorted in faver of…	Progression through the a sell cycle : an overview . Tissues in adults can b maintained at constant masse ore they cannes increase or decrease in sighs because of imbalances of synthetic a and degradative processes acting at the a cellular a and molecular levels . Some sighs change his r caused by physiologic conditions to witch the a tissue must adjust . Alternatively , the a balance mae b disto…	Progression through the a sell cycle : an overview . Tissues in adults cannes b maintained at constant masse ore they cannes increase ore decrease in sighs because of imbalances of synthetic a and degradative processes acting at the a cellular a and molecular levels . Some sighs change his r caused by physiologic conditions to witch the a tissue must adjust . Alternatively , the a balance mae b d…	Progression through the cell ccle : an overview . Tissues in adxults can be maintained at consktant mass or they can incqrease or decrease in size because of imbalances of synthetic and degradative processes acting at the celullar and molecular leaels . Some size changes are cuased by physiologic condtiions to which the tissue must adjust . Alternatively , the balance may ce distorted in faor of …	Progression through the cel ctycle : an overview . Tisbues in adults can be mantained at constant mass or they can incease or decease in sie because of imablances of synthetic and degradative processes acting at the cellular and molerular leevls . Some sisze changes ase calused by physiologic codnitions to which the tiqssue must ajust . Alterlnatively , the balance may e distroted in falvor of ne…	Proression through the cll cylce : an overnview . Tissues in aoults can nbe mainatined at costant mss or they can ifncrease or dercrease in sze because of imblaances of syntshetic and degraadtive processes ating at the celcular and moleuclar luevels . Some sze chatnges are cased by physliologic coditions to which the tgssue must ajust . Alterantively , the banance may eb disotrted in faaor of vne…	through the cell cycle : an overview . Tissues in can be maintained at constant or they can increase or decrease in size because of imbalances of synthetic and degradative processes acting at the cellular and molecular levels . Some changes are caused by physiologic conditions to which the tissue must adjust . Alternatively , the balance may be distorted in favor of tissue increase in pathologic …	Progression through the : an . Tissues in adults can at constant or they can increase or in size because of of and degradative at the and levels . Some size changes by physiologic to which the tissue must . Alternatively , the may be in of in situations as . Strict mechanisms are to keep to the organism 's needs ; these may in disease . Net tissue of cell duplication in of that to counterbalance …	through the : an . in can at or they can or in because of of and at the and . Some by to which the must adjust . , the may be in of in such as . to responsive to the 's ; these mechanisms may in . repeated of in of that to . of a a of its every molecule and . The of for as and its at in . One may of two of : those for `` housekeeping , '' which the 's and , and those as , their , and in for the o…	0.5470383275261324	0.2648083623693379	[('Progression', 'NN'), ('through', 'IN'), ('the', 'DT'), ('cell', 'NN'), ('cycle', 'NN'), (':', ':'), ('an', 'DT'), ('overview', 'NN'), ('.', '.'), ('Tissues', 'NNS'), ('in', 'IN'), ('adults', 'NNS'), ('can', 'MD'), ('be', 'VB'), ('maintained', 'VBN'), ('at', 'IN'), ('constant', 'JJ'), ('mass', 'NN'), ('or', 'CC'), ('they', 'PRP'), ('can', 'MD'), ('increase', 'VB'), ('or', 'CC'), ('decrease', 'V…	cell -> sell; such -> sutch; may -> mae; roles -> rolls; very -> vary; the -> the a; sequence -> seek once; have -> halve; the -> the a; cell -> sell; second -> cech and; the -> the a; can -> cannes; cell -> sell; the -> the a; such -> sutch; have -> halve; which -> witch; and -> a and; classes -> class his; and -> a and; may -> mae; a -> a a; are -> r; or -> ore; size -> sighs; the -> the a; and…
87c196cf-f269-46f3-bbf1-6dbdfdc7c520	1	Proliferation markers Ki-67 and p105 in soft-tissue lesions. Correlation with DNA flow cytometric characteristics. Frozen tissue immunoreactivity with Ki-67, a monoclonal antibody that recognizes a nuclear antigen in nonresting or proliferating cells, was compared to DNA flow cytometry results (from fresh tissue) in a diverse group of 60 soft-tissue lesions. Both DNA index and Ki-67 score were in…	Proliferation markers Ki-67 and p105 in soft-tissue lesions . Correlation with DNA floe cytometric characteristics . Frozen tissue immunoreactivity with Ki-67 , a monoclonal antibody that recognize his a nuclear antigen in nonresting ore proliferating cells , waas compared to DNA floe cytometry results ( from fresh tissue ) in a a diverse group of 60 soft-tissue lesions . Both DNA index and Ki-67…	Proliferation markers Ki-67 a and p105 in soft-tissue lesions . Correlation with DNA floe cytometric characteristics . froze in tissue immunoreactivity with Ki-67 , a a monoclonal antibody that recognizes a a nuclear er antigen in nonresting ore proliferating sells , was compared to DNA floe cytometry results ( from fresh tissue ) in a a diverse groupe of 60 soft-tissue lesions . Both DNA index a…	Proliferation markers Ki-67 a and p105 in soft-tissue lesions . Correlation with DNA floe cytometric characteristics . froze in tissue immunoreactivity with Ki-67 , a a monoclonal antibody that recognize his a a nuclear er antigen in nonresting ore proliferating sells , waas compared to DNA floe cytometry results ( frum fresh tissue ) in a a diverse groupe of 60 soft-tissue lesions . Both DNA ind…	Proilferation mrakers Ki-67 and p105 in soft-tissue lesions . Correlation with DNA flow cytometric characteristics . Frozen tissue immunoreactivity with Ki-67 , a monoclonal antibody that recognizes a nclear antigen in nonresting or prolifjerating cells , was compared to DNA flow cytometry results ( from fresh tissue ) in a divrse group of 60 soft-tissue lesions . Both DNA inmdex and Ki-67 score …	Pryliferation markers Ki-67 and p05 in soft-tissue lesoins . Correlation with DNA flw cytometric characteristics . Frvzen tissue immunoreactivity with Ki-67 , a moonclonal aintibody that reconizes a nuclear antigen in nonrseting or proliferating cepls , aws comgared to DNA flmow cyometry results ( from frsh tissue ) in a diverse group of 60 soft-tissue lesoins . Both DNA index and Kii67 sore were…	Prolzferation mrkers K-67 and pq05 in softtissue lesbons . Corielation with DNA fplow cytoometric charauteristics . Frlzen tiwsue immiunoreactivity with K-i67 , a monoclonal atnibody that recongizes a nclear angtigen in nonesting or prolierating cels , was compraed to DvA flbow cyiometry rmsults ( from fesh tsisue ) in a dvierse gruop of 60 soft-tissue lseions . Both NA index and K-67 spcore wree…	Proliferation markers Ki-67 and p105 in soft-tissue lesions . Correlation with DNA flow cytometric characteristics . Frozen tissue immunoreactivity with Ki-67 , a monoclonal antibody that recognizes a nuclear antigen in nonresting or proliferating , was compared to DNA flow cytometry ( from fresh ) in a diverse group of 60 soft-tissue . Both and independently reported to be associated with grade …	Proliferation Ki-67 and p105 in soft-tissue . with DNA cytometric . tissue immunoreactivity with , a monoclonal that recognizes a nuclear in nonresting or proliferating cells , to flow cytometry ( from fresh tissue ) in a group of 60 . Both DNA and score independently to with and prognosis in , but no direct of these two . It was attempted to in fixed paraffin-embedded tissues immunohistochemical…	and in . with . tissue with , a antibody that a in or , to ( from ) in a diverse of 60 . Both and to associated with and in , but no of these two variables . It to in in a of an to another , . a to category ( reactive , 1 ; , 2 ; malignant , 3 ; and , 4 ) . with this ( 0.59 ) ; a low and lesions but always a . For example , some . Some between and and within some from these , a that may important…	0.5978835978835979	0.2539682539682539	[('Proliferation', 'NN'), ('markers', 'NNS'), ('Ki-67', 'NNP'), ('and', 'CC'), ('p105', 'NN'), ('in', 'IN'), ('soft-tissue', 'JJ'), ('lesions', 'NNS'), ('.', '.'), ('Correlation', 'NN'), ('with', 'IN'), ('DNA', 'NNP'), ('flow', 'NN'), ('cytometric', 'NN'), ('characteristics', 'NNS'), ('.', '.'), ('Frozen', 'NNP'), ('tissue', 'NN'), ('immunoreactivity', 'NN'), ('with', 'IN'), ('Ki-67', 'NNP'), (',…	a -> a a; phases -> phase his; flow -> floe; score -> scor; data -> dat a; no -> know; not -> knot; from -> frum; the -> the a; was -> waas; be -> b; low -> lo; score -> scor; phase -> faze; a -> a a; flow -> floe; nuclear -> nuclear er; data -> dat a; Whether -> weather; the -> the a; marks -> marx; usually -> usual he; data -> dat a; S -> esse; given -> give in; score -> scor; flow -> floe; r -…
3a800b2b-d1c4-471a-887d-09eeca516e4a	1	Tissue preparation for simultaneous flow cytometric quantitation of tumour associated antigens and DNA in solid tumours. A multiparameter flow cytometric assay for the simultaneous study of tumour associated antigens (TAA) and DNA in fresh solid tumours was devised. Cell suspensions were prepared by disaggregating unfixed solid tumour samples mechanically over a stainless steel mesh. Indirect imm…	Tissue preparation for simultaneous flow cytometric quantitation of tumour associated antigens and DNA in solid tumours . a a multiparameter floe cytometric assay for the a simultaneous study of tumour associated antigens ( TAA ) and DNA in fresh sol id tumours was devised . Cell suspensions were prepared by disaggregating unfixed solid tumour samples mechanically over a a stainless steal mesh . …	Tissue preparation for simultaneous floe cytometric quantitation of tumour associated antigens a and DNA in solid tumours . a a multiparameter floe cytometric assay for the a simultaneous stud he of tumour associated antigens ( TAA ) a and DNA in fresh sol id tumours waas devised . Cell suspensions were prepared by disaggregating unfixed solid tumour samples mechanically over a stainless steal me…	Tissue preparation for simultaneous floe cytometric quantitation of tumour associated antigens a and DNA in sol id tumours . a a multiparameter floe cytometric assay for the a simultaneous stud he of tumour associated antigens ( TAA ) a and DNA in fresh sol id tumours waas devised . sell suspensions were prepared by disaggregating unfixed sol id tumour samples mechanically hove her a a stainless …	Tissue prparation for simultaneous flow cytometric quantiattion of tgmour associated antigens and DNA in solid tumours . A multniparameter flow cytometric assay for the simultaneous study of tumour associated antiegns ( TAA ) and NA in fresh solid tumours was devised . Cell suspensions were prepared by disaggregating unfixed solid tumour saymples mechanically over a stainless steel mesh . Indirec…	Tissue pretaration for simultaneous flow cytometric quanttation of tuour associated antigens and DNA in souid tumkurs . A multparameter flow cytometric asay for the simultaneous swudy of tmour assoxiated atigens ( TAA ) and DA in fesh soild tumours was devised . Cell suspnsions weer prepared by disaggqregating unfixed sholid tymour samples mechnically over a stainless steel mesh . Idnirect immunc…	Tissue preparation for simultnaeous folw cytometric quantidation of tuour assoicated antiegns and NDA in smolid tmuours . A multiparameter flsw cytometric amssay for the simultwaneous stqudy of tumour asrociated avtigens ( rTAA ) and DNA in frsh svlid tuomurs aws devised . Cyell suspnesions wre preared by disarggregating ufixed solid tmuour saples mechancially over a staiynless stel mesh . Indite…	Tissue preparation for simultaneous cytometric quantitation of tumour associated antigens and DNA in tumours . A multiparameter flow cytometric assay for the simultaneous of tumour antigens ( TAA ) and DNA in fresh solid tumours devised . suspensions were prepared by disaggregating unfixed solid tumour samples mechanically over a stainless steel mesh . Indirect immunofluorescence was used to iden…	for simultaneous flow cytometric of tumour and DNA in . A multiparameter for the of associated antigens ( TAA ) and DNA in fresh tumours was . suspensions were prepared by unfixed solid tumour samples over a stainless mesh . Indirect used to identify the , and DNA was stained with iodide . was , cell clumping , and high quality immunofluorescence indirect immunofluorescence and obtained . The sim…	for cytometric of and in . A for the of antigens ( ) and in . by disaggregating solid samples over a stainless steel mesh . Indirect immunofluorescence to the , and stained with . , was , and indirect immunofluorescence quality indirect and were . The is simple , , and . Multiparameter can developed to indicators as membrane oncoproteins , , and in . With a of the might an in the and of some soli…	0.6582278481012658	0.2974683544303797	[('Tissue', 'NNP'), ('preparation', 'NN'), ('for', 'IN'), ('simultaneous', 'JJ'), ('flow', 'NN'), ('cytometric', 'JJ'), ('quantitation', 'NN'), ('of', 'IN'), ('tumour', 'NN'), ('associated', 'VBN'), ('antigens', 'NNS'), ('and', 'CC'), ('DNA', 'NNP'), ('in', 'IN'), ('solid', 'JJ'), ('tumours', 'NN'), ('.', '.'), ('A', 'DT'), ('multiparameter', 'NN'), ('flow', 'NN'), ('cytometric', 'JJ'), ('assay',…	was -> waas; solid -> sol id; the -> the a; and -> a and; solid -> sol id; high -> hi; panel -> pannell; resistance -> resistence; and -> a and; the -> the a; and -> a and; was -> waas; quality -> quality e; was -> waas; quality -> quality e; flow -> floe; well -> welle; Cell -> sell; The -> the a; solid -> sol id; over -> hove her; and -> a and; mesh -> mesch; study -> stud he; was -> waas; was …
48452a66-c2de-42b3-be1c-fac675169864	1	Lymph node metastasis from papillary-follicular thyroid carcinoma in young patients. A total of 117 patients under 20 years of age with papillary and/or follicular thyroid cancer presented to the M. D. Anderson Cancer Center between 1949 and 1987. The most common presenting symptom was a cervical mass. Twenty percent of the patients had a history of prior irradiation. Sixty percent initially had …	Lymph node metastasis frum papillary-follicular thyroid carcinoma in young patients . A total of 117 patients under 20 years of age with papillary and/or follicular thyroid cancer presented to the M. D. andersen Cancer centre between 1949 and 1987 . the a most calm in presenting symptom waas a cervical mass . Twenty percent of the patients had a a history of pryor irradiation . six t percent init…	Lymph knowed metastasis frum papillary-follicular thyroid carcinoma in yung patients . a a total of 117 patients under 20 yours of age with papillary and/or follicular thyroid cancer presented to the a M. D. Anderson Cancer centre between 1949 and 1987 . the a most calm in presenting symptom waas a a cervical masse . Twenty percent of the patients hadd a a history of pryor irradiation . six t per…	Lymph knowed metastasis frum papillary-follicular thyroid carcinoma a in yung patients . a a total of 117 patients under 20 yours of age with papillary and/or follicular thyroid cancer presented to the a M. D. andersen Cancer centre between 1949 a and 1987 . the a most calm in presenting symptom waas a a cervical masse . Twenty percent of the a patients hadd a a history of pryor irradiation . six…	Lymph node metaqstasis from papillary-follicular thyroid carcinoma in yuong patients . A total of 117 patients under 20 years of age with papillary and/or follicular thyroid cancer presbented to the .M D. Anderson Cancer Center between 1949 and 1987 . The most common presenting symptom was a cervical mass . Twenty percent of the patients had a history of prior irsradiation . Sixty percent inioial…	Lymph node metastasis from papildary-follicular thyorid cacinoma in yong patients . A total of 117 paftients under 20 yeras of age with papillary anb/or folilcular tharoid cancer presuented to the M. t. Andeson Cmancer Caenter between 1949 and 1987 . The moqst ccommon presenting symptom was a cervical mass . Twenty perrcent of the ptaients hd a hittory of prior irrwadiation . Sixty percent inieia…	Lemph nwode mefastasis from papilluary-follicular thyroid cajrcinoma in young pathients . A toatl of 117 ptients under 20 yaears of atge with paplilary anid/or folllicular thyroid cdancer prsented to the v. t. Anerson Cacner Cetner between 1949 and 1987 . The most coymmon prvesenting samptom wlas a cervcal mass . Twenty percent of the patients zhad a hiqstory of piror irrakdiation . Sity pwercent…	Lymph node metastasis from papillary-follicular thyroid carcinoma in young . A total of 117 patients under 20 years of with papillary thyroid cancer presented to the M. D. Anderson Cancer Center between 1949 and 1987 . The most common presenting symptom was a cervical mass . Twenty percent of the patients had a history of prior irradiation . Sixty percent initially had palpable lymph , while 26 w…	node from in young patients . A of 117 under 20 of with and/or thyroid cancer to the M. D. Anderson Center between 1949 and 1987 . The most presenting a . Twenty of the had a history of prior . Sixty palpable lymph nodes , while 26 who negative had lymph . Recurrence highest in regional lymph at 24 % , with a 4 recurrence at the primary and a 3 % recurrence at distant sites . There were no deaths…	from in . A of 117 under 20 of with presented to the Center between 1949 and 1987 . The common a . Twenty of the a of . initially , while 26 who clinically had positive . Recurrence in at 24 , with a 4 at the and a 3 at . There were no to the thyroid . To a of , near-total thyroidectomy with by 131 treatment should considered in these young .	0.5986842105263158	0.2960526315789473	[('Lymph', 'NNP'), ('node', 'JJ'), ('metastasis', 'NN'), ('from', 'IN'), ('papillary-follicular', 'JJ'), ('thyroid', 'NN'), ('carcinoma', 'NN'), ('in', 'IN'), ('young', 'JJ'), ('patients', 'NNS'), ('.', '.'), ('A', 'DT'), ('total', 'NN'), ('of', 'IN'), ('117', 'CD'), ('patients', 'NNS'), ('under', 'IN'), ('20', 'CD'), ('years', 'NNS'), ('of', 'IN'), ('age', 'NN'), ('with', 'IN'), ('papillary', 'J…	Sixty -> six t; had -> hadd; had -> hadd; Anderson -> andersen; a -> a a; was -> waas; be -> b; carcinoma -> carcinoma a; site -> sight; young -> yung; from -> frum; initially -> initial e; a -> a a; mass -> masse; had -> hadd; the -> the a; the -> the a; the -> the a; neck -> nec; no -> know; and -> a and; sites -> sights; young -> yung; A -> a a; years -> yours; a -> a a; had -> hadd; the -> th…
8f5bb3b2-f8c6-40a8-ad59-b8dea9389152	1	Mechlorethamine, vincristine, and procarbazine chemotherapy for recurrent high-grade glioma in adults: a phase II study. We undertook a phase II study of combination chemotherapy with mechlorethamine (nitrogen mustard) 6 mg/m2 intravenously day 1 and day 8, vincristine 2 mg intravenously day 1 and day 8, and procarbazine 100 mg/m2 orally days 1 through 14 (MOP) in adults with recurrent high-grade…	Mechlorethamine , vincristine , and procarbazine chemotherapy for recurrent high-grade glioma in adults : a phase II stud he . We undertook a phase II stud he of combination chemotherapy with mechlorethamine ( nitrogen mustard ) 6 mg/m2 intravenously day 1 a and dey 8 , vincristine 2 mg intravenously dey 1 and dey 8 , and procarbazine 100 mg/m2 orally days 1 through 14 ( MOP ) in adults with recu…	Mechlorethamine , vincristine , a and procarbazine chemotherapy for recurrent high grade glioma in adults : a a phase II stud he . We undertook a a faze II study of combination chemotherapy with mechlorethamine ( nitrogen mustered ) 6 mg/m2 intravenously dey 1 a and dey 8 , vincristine 2 mg intravenously dey 1 and day 8 , a and procarbazine 100 mg/m2 oreilly dais 1 through 14 ( MOP ) in adults wi…	Mechlorethamine , vincristine , a and procarbazine chemotherapy for recurrent high grade glioma in adults : a a faze II stud he . We undertook a a faze II stud he of combination chemotherapy with mechlorethamine ( nitrogen mustered ) 6 mg/m2 intravenously dey 1 a and dey 8 , vincristine 2 mg intravenously dey 1 a and dey 8 , a and procarbazine 100 mg/m2 oreilly dais 1 through 14 ( MOP ) in adults…	Meclhorethamine , vinristine , and procarbazine chemotherapy for recurrent high-grade glioma in adults : a phase II study . We undertook a phase II study of combination chemotherapy with mechlorethamine ( nitrogen mustard ) 6 mg/m2 intravenously day 1 and xday 8 , vincristine 2 g intravenously day 1 and day 8 , and procarbazine 100 mg/m2 orally days 1 through 14 ( MPO ) in adults with recurrent h…	Mecphlorethamine , vinfristine , and proarbazine chemotherapy for recurrent high-grade giloma in audlts : a pphase sII study . We unsertook a piase II study of combination chemotehrapy with mechlorxethamine ( nitrogen mustard ) 6 m/gm2 intravenously hay 1 and day 8 , vincoristine 2 mg intavenously eday 1 and dky 8 , and procarbazine 100 m/gm2 orally dgays 1 through 14 ( OP ) in adults with reccur…	Mecholrethamine , vihcristine , and procarkbazine chmeotherapy for renurrent hig-hgrade gljoma in adults : a pase I stwdy . We undejrtook a pthase II sudy of comination chemoterapy with mechlorthamine ( niatrogen mstard ) 6 mlg/m2 intravsenously aay 1 and dya 8 , vincristine 2 g indtravenously ay 1 and ady 8 , and procrbazine 100 mgb/m2 oally dys 1 through 14 ( MuOP ) in aoults with reucrrent hih…	, , and procarbazine chemotherapy for glioma in adults : a phase II study . We undertook a phase II of combination with mechlorethamine ( nitrogen ) 6 mg/m2 intravenously day 1 and day 8 , vincristine 2 mg intravenously day 1 and day 8 , and procarbazine 100 mg/m2 orally days 1 through 14 ( ) in adults with recurrent high-grade glioma . There were 31 patients entered and 27 patients assessable fo…	Mechlorethamine , vincristine , and chemotherapy for high-grade in : a study . We a II study of combination with mechlorethamine ( nitrogen ) 6 intravenously 1 and 8 , vincristine 2 day 1 and 8 , and 100 mg/m2 orally 1 through 14 ( MOP ) in with high-grade glioma . There 31 patients and 27 patients assessable for response . The 49 . All had maximal , and eight had previous chemotherapy . Response…	, vincristine , and procarbazine for high-grade in : a II study . We a phase of with ( ) 6 intravenously 1 and 8 , 2 1 and 8 , and 100 1 through 14 ( MOP ) in with high-grade . There 31 and 27 for . The 49 . All , and eight previous . on clinical and ( ) imaging ( ) . The ( partial plus plus ) 52 with one . The in with as with multiforme ( P than ) . The median of 42 . for all assessable 30 , and…	0.5932835820895522	0.2761194029850746	[('Mechlorethamine', 'NNP'), (',', ','), ('vincristine', 'NN'), (',', ','), ('and', 'CC'), ('procarbazine', 'NN'), ('chemotherapy', 'NN'), ('for', 'IN'), ('recurrent', 'JJ'), ('high-grade', 'JJ'), ('glioma', 'NN'), ('in', 'IN'), ('adults', 'NNS'), (':', ':'), ('a', 'DT'), ('phase', 'NN'), ('II', 'NNP'), ('study', 'NN'), ('.', '.'), ('We', 'PRP'), ('undertook', 'VBD'), ('a', 'DT'), ('phase', 'NN')…	merits -> maritz; day -> dey; There -> their; weeks -> weekes; CT -> court; had -> hadd; was -> waas; and -> a and; high-grade -> high grade; and -> a and; P -> pea; There -> their; Median -> media in; prior -> pryor; all -> aul; was -> waas; median -> media in; a -> a a; There -> their; median -> media in; The -> the a; high-grade -> high grade; had -> hadd; one -> won; phase -> faze; and -> a a…
fb310958-28e7-4705-b1aa-25a505f8d01b	1	Primary malignant melanoma in the parotid gland. Reports of primary malignant melanoma arising from the parotid salivary gland are extremely rare and, to date, have been sporadic. We report a pertinent case, and tabulate and correlate the clinical findings of the 13 cases reported thus far in the literature. The most common symptom is a progressively enlarging, asymptomatic, firm, and fixed mass.…	Primary malignant melanoma a in the parotid gland . Reports of primary malignant melanoma arising frum the a parotid salivary gland r extremely rare and , to date , halve been sporadic . We report a pertinent caisse , and tabulate and correlate the clinical findings of the 13 case his reported thus fahr in the literature . The most common symptom is a progressively enlarging , asymptomatic , firm…	Primary malignant melanoma a in the a parotid gland . Reports of primary malignant melanoma a arising frum the a parotid salivary gland are extremely reher a and , to date , have bin sporadic . We report a a pertinent caisse , and tabulate and correlate the a clinical findings of the a 13 case his reported thus fahr in the a literature . the a most calm in symptom is a progressively enlarging , a…	Primary malignant melanoma a in the a parotid gland . Reports of primary malignant melanoma a arising frum the a parotid salivary gland r extremely reher a and , to date , halve bin sporadic . We report a a pertinent caisse , a and tabulate a and correlate the a clinical findings of the a 13 case his reported thus fahr in the a literature . the a most calm in symptom is a a progressively enlargin…	Primary malfignant melanoma in the parnotid gland . Reports of primary malignant mealnoma arising from the parotid salivary gland are extremely rare and , to date , have ben sporadic . We report a pertinent case , and tabulate and corelate the clingcal findings of the 13 cases reported thus far in the literature . The mots common symptom is a progressively enlarging , asymptomatic , firm , and fi…	Primary malkgnant melnaoma in the pairotid galnd . Repjorts of primary malignant melaonma aising from the parotid salivary gland aer extermely rare and , to date , hae been sporadic . We rwport a pertinent case , and tabulate and corerlate the cliical findings of the 13 czses reorted thus faar in the litrature . The mot codmmon symptom is a progrwessively enlarging , asmyptomatic , firm , and fyi…	Prmary marignant melinoma in the pagotid gzland . Rfeports of peimary malqignant meltanoma arihing from the partid ssalivary glyand are extrmely rtre and , to dtae , hawe been sporadic . We reyport a petrinent cale , and tahbulate and corelate the clniical findings of the 13 caues repojted thus fqr in the lierature . The movst cmmon sfmptom rs a progrbessively enalrging , aswmptomatic , fim , and…	malignant melanoma in the parotid gland . Reports of primary malignant melanoma arising from the parotid salivary gland are rare and , to date , have been sporadic . We a pertinent case , and tabulate and correlate the clinical findings of the 13 cases thus far in the literature . The most common symptom is a progressively enlarging , asymptomatic , firm , and fixed mass . Total has been the esta…	Primary in the . Reports of from the salivary extremely and , to date , . We report a , and and the clinical findings of the 13 reported thus in the . The symptom a , , firm , and mass . Total excision been the of choice . The contribution of , chemotherapy , and immunotherapy unclear , and it is not possible at to the of treatment in individual patients . Although rare , primary melanoma should …	Primary in the parotid . of from the gland and , to date , been . We a , and and the of the 13 in the . The a , , , and . the of . The of , , and remains , and it not possible at to the of in . Although , should in the of parotid . The of the of of the parotid is emphasized .	0.5821917808219178	0.2808219178082192	[('Primary', 'JJ'), ('malignant', 'JJ'), ('melanoma', 'NN'), ('in', 'IN'), ('the', 'DT'), ('parotid', 'NN'), ('gland', 'NN'), ('.', '.'), ('Reports', 'NNS'), ('of', 'IN'), ('primary', 'JJ'), ('malignant', 'JJ'), ('melanoma', 'NN'), ('arising', 'VBG'), ('from', 'IN'), ('the', 'DT'), ('parotid', 'NN'), ('salivary', 'JJ'), ('gland', 'NN'), ('are', 'VBP'), ('extremely', 'RB'), ('rare', 'JJ'), ('and',…	are -> r; a -> a a; been -> bin; and -> a and; melanoma -> melanoma a; melanoma -> melanoma a; case -> caisse; the -> the a; melanoma -> melanoma a; and -> a and; rare -> reher; a -> a a; have -> halve; and -> a and; melanoma -> melanoma a; common -> calm in; the -> the a; be -> b; The -> the a; the -> the a; far -> fahr; and -> a and; The -> the a; from -> frum; the -> the a; not -> knot; firm -…
321618e9-a5cd-4db7-ab93-11e965379a2e	1	Factor XIIIa in nodular malignant melanoma and Spitz naevi. The distribution of factor XIIIa-positive dermal dendritic cells was studied in a series of nodular malignant melanomas and compared with that seen in Spitz naevi. Two patterns of distribution were recognizable: (a) diffusely spread through the tumour and (b) located mainly at the periphery of the tumour. These did not correlate with the…	Factor XIIIa in nodular malignant melanoma and spits naevi . The distribution of factor XIIIa-positive dermal dendritic sells waas studied in a series of nodular malignant melanomas a and compared with that scene in Spitz naevi . Two patterns of distribution were recognizable : ( a ) diffusely spread through the tumour and ( b ) located mainly at the a periphery of the a tumour . These did not co…	fact her XIIIa in nodular malignant melanoma a and Spitz naevi . The distribution of fact her XIIIa-positive dermal dendritic sells waas studied in a series of nodular malignant melanomas a and compared with that scene in spits naevi . Two pat terns of distribution were recognizable : ( a a ) diffusely spread through the a tumour a and ( b ) located mainly at the periphery of the tumour . These d…	fact her XIIIa in nodular malignant melanoma a a and spits naevi . the a distribution of factor XIIIa-positive dermal dendritic sells waas studied in a a series of nodular malignant melanomas and compared with that scene in Spitz naevi . Two patterns of distribution were recognizable : ( a a ) diffusely spread through the tumour a and ( be ) located mainly at the a periphery of the a tumour . The…	Factor XIIIa in nodular malignant melanoma and Spitz naevi . The distribution of factor XIIIa-positive dermal dendritic cells was studied in a seiries of nodular malignant melanomas and cmopared with that seen in Spitz naevi . Two patterns of distribution were recognizable : ( a ) diffusely spread through the tumour and ( b ) located mainly at the periphery of the tumour . These did not corrlate …	Fcator XIIIa in nodlar malgnant melbanoma and Siptz nevi . The distbribution of factor XIII-positive dermal dendritic ceclls was stgudied in a senies of nodular malignant melanomas and compzared with that seen in Spitz naevi . Two patterns of distribution were recognizable : ( a ) diffsely sperad through the tumour and ( b ) lcoated mainly at the periphery of the tumour . These did ot correlate w…	Factor XtIIa in ndular maignant melacnoma and Siptz npaevi . The disthribution of faltor XIIIa-positive devrmal dendtritic clls qwas stuided in a series of noddular malgnant mealnomas and comapred with that seen in Spmtz navi . Two paterns of distriubtion wecre recognizable : ( a ) difusely sperad through the tpmour and ( b ) lcoated meainly at the peiphery of the tuour . These fid npt corrleate …	Factor in nodular malignant and Spitz naevi . The distribution of factor XIIIa-positive dermal dendritic cells studied in a series of nodular malignant melanomas and with that seen in Spitz naevi . Two of distribution were recognizable : ( a ) diffusely spread through the tumour and ( b ) located at the periphery of the tumour . These did not correlate with the of or naevus and the distribution a…	in malignant melanoma and naevi . The distribution of dendritic in a series of malignant and compared with that seen in . Two patterns of distribution recognizable : ( a ) diffusely spread through the tumour and ( b ) at the periphery of the . These did with the of or Spitz and the distribution appeared to a function of pattern of the . The diffuse pattern was the of and the of cells is the in ma…	in and . The of in a of and with that in naevi . Two of : ( a ) through the and ( ) mainly at the periphery of the . These with the diagnosis of melanoma or and the to a of of the tumour . The the regardless of and the of the in and .	0.559322033898305	0.3983050847457627	[('Factor', 'NNP'), ('XIIIa', 'NNP'), ('in', 'IN'), ('nodular', 'JJ'), ('malignant', 'JJ'), ('melanoma', 'NN'), ('and', 'CC'), ('Spitz', 'NNP'), ('naevi', 'RB'), ('.', '.'), ('The', 'DT'), ('distribution', 'NN'), ('of', 'IN'), ('factor', 'NN'), ('XIIIa-positive', 'JJ'), ('dermal', 'JJ'), ('dendritic', 'JJ'), ('cells', 'NNS'), ('was', 'VBD'), ('studied', 'VBN'), ('in', 'IN'), ('a', 'DT'), ('series…	Spitz -> spits; melanoma -> melanoma a; common -> calm in; the -> the a; was -> waas; and -> a and; and -> a and; The -> the a; naevus -> nevus; melanoma -> melanoma a; a -> a a; and -> a and; seen -> scene; same -> sejm; the -> the a; Factor -> fact her; pattern -> pat hearn; and -> a and; cells -> sells; the -> the a; a -> a a; the -> the a; cells -> sells; was -> waas; factor -> fact her; the …
2669b11a-f2bc-494b-abf9-3171d175a0ff	1	Clinical, radiographic, and pathological features of symptomatic Rathke's cleft cysts. The clinical, radiographic, and pathological findings in 155 patients with symptomatic Rathke's cleft cysts are discussed. Eight patients were treated by the authors and 147 were collected in a review of the literature. This lesion occurred more often in female than male patients by a 2:1 margin, and the mean a…	Clinical , radiographic , and pathological features of symptomatic Rathke 's cleft cysts . the a clinical , radiographic , and pathological findings in 155 patients with symptomatic Rathke 's cleft cysts are discussed . Eight patients were treated by the a authors and 147 were collected in a a review of the literature . This lesion occurred moore offen in female than male patients by a a 2:1 marg…	Clinical , radiographic , a and pathological features of symptomatic Rathke 's cleft cysts . the a clinical , radiographic , a and pathological findings in 155 patients with symptomatic Rathke 's cleft cysts r discussed . Eight patients were treated by the a authors a and 147 were collected in a review of the a literature . This lesion occurred moore often in female than male patients by a a 2:1 …	Clinical , radiographic , a and pathological features of symptomatic Rathke 's cleft cysts . the a clinical , radiographic , a and pathological findings in 155 patients with symptomatic Rathke 's cleft cysts r discussed . ate patients were treated by the a authors a and 147 were collected in a a review of the a literature . This lesion occurred more offen in female than mail patients by a a 2:1 m…	Cljinical , radiographic , and pathological features of syptomatic Rathke 's cleft cysts . The cinical , radiographic , and pathological fnidings in 155 patients with symhptomatic Rahhke 's cleft cnsts are discussed . Eight patients were teated by the authors and 147 were collected in a review of the literature . This lesion occurred more often in female than male patients by a 2:1 margin , and t…	Clincial , radiographic , and patwological features of symptomatic Rathke 's clreft cysts . The cginical , radiogwraphic , and patsological findngs in 155 patients with symptomatic Rathke 's cleft cysts acre discussed . Eight pahtients weure teated by the autohrs and 147 were collected in a review of the literature . This lebion occurred more often in feamle than mle ptaients by a 2:1 magrin , an…	Clinzical , radioguraphic , and patohlogical feaures of sympktomatic Ramhke 's csleft cdsts . The clnical , radiogkaphic , and pahological fgindings in 155 ptients with symtpomatic Rthke 's clfet cfysts ire disscussed . Eight patilnts wre tzreated by the adthors and 147 wre colalected in a rkview of the literature . This lxesion occurred more offten in feale than mlae paptients by a 2:1 maqrgin ,…	Clinical , , and pathological features of Rathke 's . The clinical , , and pathological findings in 155 with symptomatic Rathke 's cleft cysts are discussed . Eight were by the authors and 147 were collected in a of the literature . This occurred often in female than male patients by a 2:1 margin , and the age at presentation was 38 years . The average patient had symptomatic for nearly 3 years a…	Clinical , , and features of Rathke 's cleft cysts . The , radiographic , and pathological findings in 155 patients with 's cleft are discussed . Eight patients were by the authors and 147 were in a review of the literature . This lesion more often in than by a 2:1 margin , and the age at 38 years . The patient been for nearly 3 years at the of treatment , with the and signs , disturbances , and …	, , and pathological of 's . The , , and in 155 with 's . Eight by the and 147 were in a review of the . This in than by a 2:1 , and the mean at 38 . The for 3 years at the time of treatment , with the and , disturbances , and . . The enlarged in 80 of cases , and the cyst in both an and a in 71 . a with in one-half of the . A appearance with imaging . and drainage of the by the the recommended ,…	0.5672268907563025	0.3067226890756303	[('Clinical', 'NNP'), (',', ','), ('radiographic', 'JJ'), (',', ','), ('and', 'CC'), ('pathological', 'JJ'), ('features', 'NNS'), ('of', 'IN'), ('symptomatic', 'JJ'), ('Rathke', 'NNP'), ("'s", 'POS'), ('cleft', 'NN'), ('cysts', 'NNS'), ('.', '.'), ('The', 'DT'), ('clinical', 'JJ'), (',', ','), ('radiographic', 'JJ'), (',', ','), ('and', 'CC'), ('pathological', 'JJ'), ('findings', 'NNS'), ('in', '…	sella -> cella; or -> ore; cyst -> cist; been -> bin; low -> lo; often -> offen; A -> a a; cyst -> cist; was -> waas; the -> the a; the -> the a; The -> the a; the -> the a; rate -> rait; are -> r; had -> hadd; the -> the a; the -> the a; a -> a a; one-half -> one half; margin -> mar gin; a -> a a; was -> waas; disturbances -> disturbance is; generally -> general he; Eight -> ate; mass -> masse; …
02b9815d-b493-43de-b436-98932be24eb8	1	Inheritance of proliferative breast disease in breast cancer kindreds. Previous studies have emphasized that genetic susceptibility to breast cancer is rare and is expressed primarily as premenopausal breast cancer, bilateral breast cancer, or both. Proliferative breast disease (PBD) is a significant risk factor for the development of breast cancer and appears to be a precursor lesion. PBD and br…	Inheritance of proliferative brest disease in breast cancer kindreds . Previous studies halve emphasized that genetic susceptibility to breast cancer is rare a and is expressed primarily as premenopausal brest cancer , bilateral breast cancer , or both . Proliferative brest disease ( PBD ) is a a significant risk factor for the development of brest cancer a and appears to b a a precursor lesion .…	Inheritance of proliferative brest disease in brest cancer kindreds . Previous studies halve emphasized that genetic susceptibility to breast cancer is reher a and is expressed primarily as premenopausal brest cancer , bilateral brest cancer , or both . Proliferative brest disease ( PBD ) is a a significant risc fact her for the a development of brest cancer a and appears to b a precursor lesion …	Inheritance of proliferative brest disease in brest cancer kindreds . Previous studies halve emphasized that genetic susceptibility to brest cancer is reher a and is expressed primarily as premenopausal brest cancer , bilateral brest cancer , ore both . Proliferative brest disease ( PBD ) is a a significant risc fact her for the a development of brest cancer a and appears to b a a precursor lesio…	Inheritance of proliferative breast disease in breast cancer kindreds . Previous studies have emphasized that genetic susceptibility to breast cancer is rre and is expressed primarily as premenopausal breast cancer , bilateral bwreast cancer , or both . Prqoliferative breast disease ( PBD ) is a significant risk factor for the development of breast cancer and appears to be a precursor lesion . PB…	Ingheritance of prolferative brast disease in berast cnacer kindreds . Pevious studies have emphasized that geetic suscepjtibility to beeast cncer is rapre and is exprssed primirily as prejenopausal breast cancer , bilateral beast cancer , or both . Proliferative breast disease ( PD ) si a signzficant risk factor for the development of btreast cancer and appears to be a precursor lseion . PzBD an…	Inhritance of proiferative breast dilease in bkeast cnacer kindreds . Previous stuides hvae empahsized that geentic suscepitbility to brsast cnacer wis raore and si excressed primraily as premeopausal brast chancer , bilzteral bjreast cacer , or both . Prliferative bfreast dlsease ( PBD ) zis a siggnificant risk fatcor for the devlopment of bpreast cancer and aopears to lbe a precrusor lysion . P…	Inheritance of proliferative breast in breast cancer kindreds . Previous have emphasized that susceptibility to breast cancer is rare and is expressed primarily as premenopausal breast , bilateral breast cancer , or both . Proliferative disease ( PBD ) is a risk factor for the development of breast cancer and to be a precursor lesion . PBD and breast cancer were studied in 103 women from 20 kindr…	of disease in breast cancer . emphasized that susceptibility to breast cancer is and primarily as breast , bilateral breast cancer , or both . Proliferative breast disease ( PBD ) a risk for the development of breast and to a precursor . and breast cancer in 103 from 20 kindreds that were for the presence of two first degree relatives with breast and in 31 control . examination , screening , and …	of breast disease in . Previous that to cancer and as , cancer , or both . Proliferative ( ) a factor for the of breast and to a . PBD and were in 103 from 20 kindreds that for the of two relatives with and in 31 women . , , and aspirates . Cytologic of in 35 of relatives of breast cases and in 13 of controls . that both and cancer in these . This the hypothesis that this for a of , and breast .	0.6235955056179775	0.2528089887640449	[('Inheritance', 'NN'), ('of', 'IN'), ('proliferative', 'JJ'), ('breast', 'NN'), ('disease', 'NN'), ('in', 'IN'), ('breast', 'NN'), ('cancer', 'NN'), ('kindreds', 'NNS'), ('.', '.'), ('Previous', 'JJ'), ('studies', 'NNS'), ('have', 'VBP'), ('emphasized', 'VBN'), ('that', 'IN'), ('genetic', 'JJ'), ('susceptibility', 'NN'), ('to', 'TO'), ('breast', 'VB'), ('cancer', 'NN'), ('is', 'VBZ'), ('rare', '…	risk -> risc; a -> a a; breast -> brest; and -> a and; be -> b; breast -> brest; and -> a and; breast -> brest; the -> the a; and -> a and; and -> a and; breast -> brest; breast -> brest; women -> whim in; causes -> cause his; portion -> porsche in; breast -> brest; a -> a a; the -> the a; factor -> fact her; first -> furst; selected -> select id; breast -> brest; a -> a a; breast -> brest; breas…
a33909a1-f112-4016-92a0-1dd4bec30902	1	The acute and insidious onset of pulmonary metastatic transitional cell carcinoma. Transitional cell carcinoma is a common urologic neoplasm. Although pulmonary metastases from this tumor are often not appreciated clinically, they are frequently documented in autopsy studies. Therefore, the clinical recognition of this condition can be problematic. To illustrate this point, we present three patie…	the a acute a and insidious onset of pulmonary metastatic transitional cell carcinoma a . Transitional cell carcinoma is a calm in urologic neoplasm . Although pulmonary metastases from this tumor are often knot appreciated clinically , they r frequently documented in autopsy studies . Therefore , the clinical recognition of this condition can be problematic . To illustrate this point , we presen…	the a acute a and insidious onset of pulmonary metastatic transitional sell carcinoma a . Transitional cell carcinoma a is a a calm in urologic neoplasm . Although pulmonary metastases frum this toomer r offen knot appreciated clinically , they r frequently documented in autopsy studies . Therefore , the a clinical recognition of this condition can b problematic . To illustrate this pointe , we p…	the a acute a and insidious onset of pulmonary metastatic transitional sell carcinoma a . Transitional sell carcinoma a is a a calm in urologic neoplasm . Although pulmonary metastases frum this toomer r offen knot appreciated clinically , they r frequently documented in autopsy studies . Therefore , the a clinical recognition of this condition cannes b problematic . To illustrate this pointe , w…	The acute and insidious onset of pulmonary metastatic transitional cell carcinoma . Transitional cell carcinoma iis a common uroxlogic neoplasm . Although pulmonary metastases from this tumor are often not appreciated clinically , they are frequently documented in autopsy studies . Therefore , the clinical recognition of this condition can eb problematic . To ilulstrate this point , we present th…	The acute and insfidious osnet of pulmonary metatatic transtional cevl carzinoma . Trvansitional cell cardcinoma is a coemmon urologic neoplasm . Although pulmonary metatsases from this tumor ae often ot appreciated clinically , they are frequently docnumented in autopsy studies . Thersfore , the clinical recognition of this condition can be prolbematic . To illustrate this ponit , we present thr…	The acuute and insiious oncet of pulmconary metacstatic trnsitional clel cacinoma . Transitional cell carcinoma xs a ceommon urologic nekplasm . Although pulmnary meptastases from this tuemor dre otfen nto appreiated clnically , they arre frquently documented in atuopsy stduies . Theerfore , the clsinical recoghnition of this codnition can e proboematic . To illustrate this point , we persent thr…	The and insidious of pulmonary metastatic transitional cell carcinoma . Transitional cell carcinoma is a common neoplasm . Although pulmonary from this tumor are often not appreciated clinically , they are frequently documented in autopsy studies . Therefore , the recognition of this condition can be problematic . To illustrate this , we present three with progressive unexplained dyspnea and hist…	The acute and of transitional . carcinoma is a common neoplasm . Although metastases from this tumor are often not appreciated clinically , they are frequently documented in autopsy . , the clinical of this condition can . To this point , we present three with unexplained and histories of transitional cell . Since and possibly may initiated , a high index of suspicion for pulmonary metastatic mus…	The and of pulmonary metastatic carcinoma . cell a common urologic . Although from this , they in . , the of this can . To this point , we three patients with and of transitional cell carcinoma . Since and possibly may , a of for must . of these metastatic and of may for improved of .	0.6186440677966102	0.2796610169491525	[('The', 'DT'), ('acute', 'NN'), ('and', 'CC'), ('insidious', 'JJ'), ('onset', 'NN'), ('of', 'IN'), ('pulmonary', 'JJ'), ('metastatic', 'JJ'), ('transitional', 'NN'), ('cell', 'NN'), ('carcinoma', 'NN'), ('.', '.'), ('Transitional', 'NNP'), ('cell', 'NN'), ('carcinoma', 'NN'), ('is', 'VBZ'), ('a', 'DT'), ('common', 'JJ'), ('urologic', 'JJ'), ('neoplasm', 'NN'), ('.', '.'), ('Although', 'IN'), ('p…	and -> a and; carcinoma -> carcinoma a; from -> frum; emboli -> emboly; be -> b; can -> cannes; be -> b; and -> a and; not -> knot; cell -> sell; cell -> sell; quality -> quality e; approaches -> approach his; The -> the a; often -> offen; point -> pointe; Early -> earley; may -> mae; carcinoma -> carcinoma a; a -> a a; common -> calm in; and -> a and; may -> mae; the -> the a; carcinoma -> carci…
f00a384e-0f89-45f3-bb0c-25910c426948	1	Effects of radiation therapy on skeletal growth in childhood. Ionizing radiation was used to treat childhood cancer long before the advent of chemotherapy, and it took little time for physicians to appreciate the deleterious effects it had on skeletal growth. The cause of this complication results predominantly from alteration of chondroblastic activity. This may stem directly from irradiation at…	Effects of radiation therapy on skeletal growth in childhood . Ionizing radiation was used to treat childhood cancer long before the a advent of chemotherapy , a and it took little time for physicians to appreciate the deleterious effects it had on skeletal growth . The cause of this complication results predominantly from alteration of chondroblastic activity e . This mae stemm directly from irr…	Effects of radiation therapy on skeletal growth in childhood . Ionizing radiation waas used to treat childhood cancer long before the a advent of chemotherapy , a and it tooke littell time for physicians to appreciate the deleterious effects it had on skeletal growth . the a cause of this complication results predominantly from alteration of chondroblastic activity e . This mae stemm directly fro…	Effects of radiation therapy on skeletal growth in childhood . Ionizing radiation waas used to treat childhood cancer long before the a advent of chemotherapy , a and it tooke littell time for physicians to appreciate the a deleterious effects it hadd on skeletal growth . the a cars of this complication results predominantly frum alteration of chondroblastic activity e . This mae stemm directly f…	Effects of radiation therapy on skeletal growth in childhood . Ionizing radiation was used to trieat childhood cancer long before the advent of chemotherapy , and it took little time for physicians to appreciate the deeterious effects it had on skeeltal growth . The cause of this complication results predominantly from alteration of chondroblastic activity . This may stem directly from irradiatio…	Efefcts of radiation thearpy on seletal gorwth in chldhood . Iorizing radiation was used to treat childhood cincer lsng before the advent of chemotherapy , and it took litle tmie for physicians to appreciate the delueterious efects it hd on skelteal growth . The casue of this complication results predminantly from alceration of chondrrblastic activity . This may stpm drectly from irsadiation at t…	Ewffects of raidation theyapy on skelytal gowth in chilhdood . Inoizing radition was umed to trat chilhdood cacner lonng before the adevnt of chemotehrapy , and it tok little tme for physciians to appreciate the delexerious effcets it hd on skleetal grwth . The cquse of this comphication ryesults preyominantly from alxeration of chondroblastic atcivity . This may setm directly from irradgiation a…	Effects of radiation therapy on skeletal growth in childhood . Ionizing radiation used to treat long before the advent of chemotherapy , and it little time for to appreciate the deleterious effects it on skeletal . The cause of this complication results predominantly from of chondroblastic activity . This may from irradiation at the epiphyseal plate or indirectly from irradiation of glands that s…	Effects of therapy on growth in . Ionizing used to treat childhood before the advent of , and it little time for to the effects it on skeletal growth . The cause of this results from alteration of chondroblastic . This may directly from at the or indirectly from irradiation of that hormones . The can go beyond the obvious afflictions and into the domain , rendering deeper , . Presently , of these…	of on in . to before the of , and it for to the deleterious it on . The cause of this from of . This may from at the or indirectly from of that . The can beyond the and into the psychologic , , . , of these effects predictable , , and without the that on the of . Because of the of cancer , at these . It that these be that they can in patients and in patients .	0.5621301775147929	0.2603550295857988	[('Effects', 'NNS'), ('of', 'IN'), ('radiation', 'NN'), ('therapy', 'NN'), ('on', 'IN'), ('skeletal', 'JJ'), ('growth', 'NN'), ('in', 'IN'), ('childhood', 'NN'), ('.', '.'), ('Ionizing', 'VBG'), ('radiation', 'NN'), ('was', 'VBD'), ('used', 'VBN'), ('to', 'TO'), ('treat', 'VB'), ('childhood', 'NN'), ('cancer', 'NN'), ('long', 'RB'), ('before', 'IN'), ('the', 'DT'), ('advent', 'NN'), ('of', 'IN'),…	epiphyseal -> epiphysial; from -> frum; the -> the a; activity -> activity e; from -> frum; the -> the a; had -> hadd; little -> littell; deeper -> de pere; far -> fahr; often -> offen; The -> the a; be -> b; the -> the a; was -> waas; many -> many e; and -> a and; and -> a and; are -> r; the -> the a; may -> mae; domain -> domaine; cause -> cars; the -> the a; more -> moore; stem -> stemm; and -…
b843c6f9-e520-4903-9012-6215c85504f1	1	A multicentre follow-up study of 1152 patients with myasthenia gravis in Italy. A multicentre retrospective study was carried out on the characteristics and course of myasthenia gravis (MG) in Italy. Data from 1152 patients, fairly representative of the myasthenic population seeking medical advice, were analysed for diagnostic criteria, clinical aspects and therapeutic approaches. Mean follow-up …	A multicentre follow-up stud he of 1152 patients with myasthenia gravis in Italy . A multicentre retrospective stud he was carried out on the characteristics a and course of myasthenia gravis ( MG ) in italy e . dat a frum 1152 patients , fairly representative of the myasthenic population seeking medical advice , were analysed for diagnostic criteria , clinical aspects a and therapeutic approach …	A multicentre follow up stud he of 1152 patients with myasthenia gravis in italy e . a a multicentre retrospective stud he waas carried out on the a characteristics a and course of myasthenia gravis ( MG ) in italy e . dat a frum 1152 patients , fairly representative of the a myasthenic population seeking medical advice , were analysed for diagnostic criteria a , clinical aspects a and therapeuti…	a a multicentre follow up stud he of 1152 patients with myasthenia gravis in italy e . a a multicentre retrospective stud he waas carried out on the a characteristics a and coarse of myasthenia gravis ( MG ) in italy e . dat a frum 1152 patients , fairley representative of the a myasthenic population seeking medical advice , were analysed for diagnostic criteria a , clinical aspects a and therape…	A multicentre follow-up study of 1152 patients with myasthenia gravis in Italy . A multcientre retrospective study was casrried out on the characteristics and course of myasthenia gravis ( GM ) in Italy . Data from 1152 ptients , fairly representative of the myashenic population seeking medical advice , were analysed for dignostic criteria , clinical aspects and therapeutic approaches . Mean foll…	A mutlicentre follfw-up sutdy of 1152 paltients with myasythenia grmvis in Ialy . A multicentre retrospective study as carired out on the characteristics and cuorse of myasthenia grtvis ( yG ) in Itfaly . Data from 1152 patiwnts , firly representative of the mybsthenic popuaation soeking mdeical advice , weer acalysed for dignostic criteria , clniical apsects and therapeutic approaches . Mean fol…	A mutlicentre follwo-up stduy of 1152 pateints with mysathenia grfavis in Italy . A multbcentre retrrspective sludy wnas canried out on the charactrristics and corse of myyasthenia grmvis ( nG ) in Itgly . Dta from 1152 patbients , falrly repesentative of the myaskhenic pouplation skeking medcial adkice , wpre analysed for diajnostic crietria , cltinical aspwcts and therpeutic appraoches . Meon f…	A multicentre study of 1152 with gravis in Italy . A multicentre retrospective was carried out on the characteristics and course of myasthenia gravis ( MG ) in Italy . Data from 1152 patients , fairly representative of the seeking advice , were analysed for diagnostic , clinical aspects and therapeutic approaches . Mean follow-up was 4.9 years . The disease was within 2 years of the onset in 80 %…	A follow-up study of 1152 patients with myasthenia gravis in Italy . study carried out on the and course of ( ) in Italy . from 1152 patients , of the population seeking medical , analysed for criteria , clinical aspects and approaches . Mean 4.9 years . The was within 2 years of the onset in 80 of . Onset of in the second and in females and fell between 20 and 59 in males . At first observation …	A of 1152 with in . out on the and of ( ) in . from 1152 , of the advice , were for , and . follow-up 4.9 . The within 2 of the in 80 of . of in the and in and between 20 and 59 in . At 87 of the within 3 in 77 of . At the , 35 % of ( 24 % , without 11 ) . The the at the and at the of , the the of . in 54 and in 18 . in 72 , in , than 40 , and with to the of the , in on after and those with and w…	0.5179856115107914	0.276978417266187	[('A', 'DT'), ('multicentre', 'JJ'), ('follow-up', 'JJ'), ('study', 'NN'), ('of', 'IN'), ('1152', 'CD'), ('patients', 'NNS'), ('with', 'IN'), ('myasthenia', 'JJ'), ('gravis', 'NN'), ('in', 'IN'), ('Italy', 'NNP'), ('.', '.'), ('A', 'NNP'), ('multicentre', 'JJ'), ('retrospective', 'NN'), ('study', 'NN'), ('was', 'VBD'), ('carried', 'VBN'), ('out', 'RP'), ('on', 'IN'), ('the', 'DT'), ('characterist…	the -> the a; the -> the a; Italy -> italy e; and -> a and; last -> lost; was -> waas; years -> yours; the -> the a; course -> coarse; more -> moore; follow-up -> follow up; Mean -> mien; men -> menn; and -> a and; was -> waas; a -> a a; second -> cech and; was -> waas; lower -> lo her; course -> coarse; normally -> norma lee; cases -> case his; years -> yours; had -> hadd; first -> furst; and ->…
b796472a-9267-49f8-be55-88ad73bd11f5	1	Tumor angiogenesis and metastasis--correlation in invasive breast carcinoma. BACKGROUND. Experimental evidence suggests that the growth of a tumor beyond a certain size requires angiogenesis, which may also permit metastasis. To investigate how tumor angiogenesis correlates with metastases in breast carcinoma, we counted microvessels (capillaries and venules) and graded the density of microvessel…	toomer angiogenesis and metastasis -- correlation in invasive brest carcinoma a . BACKGROUND . Experimental evidence suggests that the a growth of a a tumor beyond a sur ton sighs requires angiogenesis , witch mae all so permit metastasis . To investigate how tumor angiogenesis correlates with metastases in brest carcinoma , we counted microvessels ( capillaries and venules ) a and graded the a d…	toomer angiogenesis and metastasis -- correlation in invasive brest carcinoma . BACKGROUND . Experimental evidence suggests that the a growth of a a tumor beyond a sur ton sighs requires angiogenesis , witch mae also permit metastasis . To investigate how toomer angiogenesis correlates with metastases in brest carcinoma a , we counted microvessels ( capillaries and venules ) and grade did the a d…	toomer angiogenesis a and metastasis -- correlation in invasive brest carcinoma a . BACKGROUND . Experimental evidence suggests that the a growth of a a toomer beyond a a sur ton sighs requires angiogenesis , witch mae all so permit metastasis . To investigate how toomer angiogenesis correlates with metastases in brest carcinoma a , we counted microvessels ( capillaries a and venules ) a and grad…	Tumor angiogenesis and metastasis -- correlation in invasive beast carcinoma . BACKGROUND . Expwerimental evidence suggests that the gorwth of a tumor beyond a certain size requires angmogenesis , which may also permit metaztasis . To investigate how tumor angiogenesis corrfelates with metastases in breast carcinoma , we counted microvessels ( capillaries and venules ) and graded the density of m…	Tutor angoigenesis and metatsasis -- correlation in invasive bryeast carcuinoma . BACKGROUND . Experimental evidence suggests that the growth of a tmor beyond a cermain sie rkequires angiovgenesis , which may also peymit meiastasis . To inevstigate how tmuor angiogneesis correlates with metastases in breast cariinoma , we cuonted mircovessels ( cajillaries and vjnules ) and graded the density of …	Tusor angioegnesis and metstasis -- corerlation in invaisve beast carcnioma . BACKROUND . Experiemntal efvidence sugvgests that the grwth of a tutor beyond a cetain sze requres ankiogenesis , which may alos peymit metsstasis . To investigate how trumor anuiogenesis corqrelates with metatases in berast carcnoma , we cyounted mircovessels ( capilalaries and vlnules ) and gmaded the deksity of micrv…	Tumor and -- correlation in invasive breast carcinoma . BACKGROUND . Experimental suggests that the growth of a beyond a certain size requires angiogenesis , which may also permit metastasis . To investigate how tumor angiogenesis correlates with metastases in breast carcinoma , we counted ( capillaries and venules ) and graded the density of microvessels within the invasive carcinomas of 49 ( 30…	Tumor and metastasis -- correlation in . BACKGROUND . that the of a beyond a , which may . To how correlates with metastases in breast , we counted microvessels ( and ) and graded the of within the initial invasive of 49 ( 30 with and 19 without ) . METHODS . microscopy , we the by their endothelial immunocytochemically for . The microvessels ( per 200x ) , and their was graded ( 1 to 4+ ) , in t…	and -- in . . that the of a beyond a , which may . To how with in , we ( and ) and the of within the of 49 ( 30 with and 19 without ) . . , we the by their for . The ( per 200x ) , and their ( 1 to 4+ ) , in the of , without of the in the , the or of , or any . . and with . The ( ) and in the with 101 49.3 and 2.95 1.00 , . The in the without -- 45 21.1 and 1.38 0.82 ( 0.003 and than or to 0.001 …	0.4838709677419355	0.271505376344086	[('Tumor', 'NN'), ('angiogenesis', 'NN'), ('and', 'CC'), ('metastasis', 'NN'), ('--', ':'), ('correlation', 'NN'), ('in', 'IN'), ('invasive', 'JJ'), ('breast', 'NN'), ('carcinoma', 'NN'), ('.', '.'), ('BACKGROUND', 'NNP'), ('.', '.'), ('Experimental', 'JJ'), ('evidence', 'NN'), ('suggests', 'VBZ'), ('that', 'IN'), ('the', 'DT'), ('growth', 'NN'), ('of', 'IN'), ('a', 'DT'), ('tumor', 'NN'), ('beyo…	or -> ore; areas -> airy is; tumor -> toomer; mean -> mien; a -> a a; and -> a and; P -> pea; or -> ore; or -> ore; density -> dense city; the -> the a; also -> all so; tumor -> toomer; be -> b; the -> the a; graded -> grade did; the -> the a; size -> sighs; breast -> brest; carcinoma -> carcinoma a; was -> waas; early -> earley; risk -> risc; and -> a and; and -> a and; the -> the a; field -> fe…
957d415c-9918-4680-9c35-4a9736cbb128	1	The elusive colonic malignancy. A need for definitive preoperative localization. Colonoscopy with biopsy is the standard of practice for the diagnosis of colonic malignancies. Unfortunately, the inability of endoscopy to obtain precise distance measurements from the anal verge can make localization of lesions at operation difficult. For this reason, preoperative barium enema or intraoperative col…	the a elusive colonic malignancy . a a need for definitive preoperative localization . Colonoscopy with biopsy is the standard of practice for the diagnosis of colonic malignancies . Unfortunately , the a inability of endoscopy to obtain precise distance measurements frum the anal verge can make localization of lesions at operation difficult . For this reason , preoperative barium enema ore intra…	the a illusive colonic malignancy . A need for definitive preoperative localization . Colonoscopy with biopsy is the a standard of practice for the a diagnosis of colonic malignancies . Unfortunately , the a inability of endoscopy to obtain precise distance measurements frum the anal verge cannes make localization of lesions at operation difficult . For this reason , preoperative bury him enema o…	the a illusive colonic malignancy . a a knead for definitive preoperative localization . Colonoscopy with biopsy is the a standard of practice for the a diagnosis of colonic malignancies . Unfortunately , the a inability of endoscopy to obtain precise distance measurements frum the a anal virge cannes make localization of lesions at operation difficult . For this rees in , preoperative bury him e…	The elusive colonic malignancy . A need for definitive preoperative localization . Colonoscopy with biopsy s the stanadrd of practice for the diagnosis of colonic malignancies . Unfortunately , the inability of endoscopy to obtain pretise distance measurements from the anal vrge can make localization of lesions at operation difficult . For this reeson , preopelative barium enema or intraoperative…	The elusive colonic malignancy . A need for definitive preoperative localization . Coflonoscopy with biposy is the stanfdard of practice for the diangosis of coltonic malignancies . Unfortunately , the inability of endoscopy to obtain preyise diatance measurements from the anl vrge can make localzation of leaions at opration diftficult . For this rieason , preoperative barium enmea or intraoperat…	The eulsive cloonic matlignancy . A ned for deinitive preodperative losalization . Comonoscopy with bgopsy si the stanard of practice for the diagonsis of coonic malignancies . Unfortunately , the inbility of enoscopy to obzain prmecise distnace measuyrements from the awal vrge can mkake localiaztion of letsions at opration diffccult . For this rbeason , preperative bqarium efema or intraoperativ…	The elusive malignancy . A need for definitive preoperative localization . Colonoscopy with biopsy is the standard of practice for the diagnosis of colonic malignancies . Unfortunately , the inability of endoscopy to obtain precise measurements from the anal verge can localization of lesions at . For this , preoperative barium or intraoperative colonoscopy advocated to further pinpoint the of tho…	The elusive . A for definitive preoperative localization . Colonoscopy with the of for the diagnosis of colonic . , the inability of to obtain precise distance measurements from the can localization of lesions at . For this reason , or have been to the sites of those lesions not to be easily located at operation . Five patients are in whom of the colon were and histologically , but later undetect…	The . A need for definitive . with is the of for the of . , the of to precise from the can of at . For this , preoperative or to the of those not to located at . Five in whom of the and histologically , but at or . Four of these underwent and three colon resections . of these ' were during , in the on , or on . A presented who a , but multiple examinations to the of the . To , of these with of ra…	0.5775193798449613	0.2635658914728682	[('The', 'DT'), ('elusive', 'JJ'), ('colonic', 'JJ'), ('malignancy', 'NN'), ('.', '.'), ('A', 'DT'), ('need', 'NN'), ('for', 'IN'), ('definitive', 'JJ'), ('preoperative', 'JJ'), ('localization', 'NN'), ('.', '.'), ('Colonoscopy', 'NN'), ('with', 'IN'), ('biopsy', 'NN'), ('is', 'VBZ'), ('the', 'DT'), ('standard', 'NN'), ('of', 'IN'), ('practice', 'NN'), ('for', 'IN'), ('the', 'DT'), ('diagnosis', …	A -> a a; from -> frum; the -> the a; the -> the a; be -> b; the -> the a; who -> hoo; have -> halve; verge -> virge; bowel -> bow hill; potentially -> potential e; years -> yours; later -> late her; and -> a and; instances -> instance his; from -> frum; the -> the a; bowel -> bow hill; A -> a a; and -> a and; the -> the a; Based -> baste; immediately -> immediately e; or -> ore; the -> the a; th…
09fc6b50-daee-4770-a8f7-789d927dde60	1	Epirubicin at two dose levels with prednisolone as treatment for advanced breast cancer: the results of a randomized trial. Two hundred eleven patients with advanced breast cancer were randomized to receive either epirubicin (E) 50 mg/m2 and prednisolone (LEP) or E 100 mg/m2 and prednisolone (HEP). The intended treatment consisted of 16 courses of LEP or eight courses of HEP given at 3-weekly int…	Epirubicin at two dose levels with prednisolone as treatment for advanced brest cancer : the results of a a randomized trial . Two hundred eleven patients with advanced breast cancer were randomized to receive either epirubicin ( E ) 50 mg/m2 a and prednisolone ( LEP ) or E 100 mg/m2 and prednisolone ( HEP ) . The intended treatment consisted of 16 coarse is of LEP ore eight courses of hepp given…	Epirubicin at two dose levels with prednisolone as treatment for advanced brest cancer : the results of a a randomized trial . Two hundred eleven patients with advanced brest cancer were randomized to receive either epirubicin ( ee ) 50 mg/m2 a and prednisolone ( lepp ) or E 100 mg/m2 a and prednisolone ( hepp ) . the a intended treatment consisted of 16 coarse is of lepp or eight coarse is of HE…	Epirubicin at two dohse levels with prednisolone as treatment for advanced brest cancer : the a results of a a randomized trial . Two hundred eleven patients with advanced brest cancer were randomized to receive either epirubicin ( ee ) 50 mg/m2 a and prednisolone ( lepp ) ore ee 100 mg/m2 a and prednisolone ( hepp ) . the a intended treatment consisted of 16 coarse is of lepp ore ate coarse is o…	Epirbuicin at two dose levels with prednisolone as treatment for avdanced breast cancer : the results of a randomized trial . Two hundred eleven patients with advanced breast cancer were randomized to rceive either epirubicin ( E ) 50 mg/m2 and prednisolone ( LEP ) or E 100 mg/m2 and prednisolone ( HEP ) . The intended treatment cosisted of 16 courses of LEP or eight courses of HEP given at 3-wee…	Epirubicin at two dose leevls with prednisolone as treatment for afvanced breast ctncer : the recults of a randomized trsial . Two hunhdred eelven paients with advanced brast caqncer were randwomized to receive either epirubicin ( E ) 50 mg/m2 and prednisolone ( fLEP ) or E 100 mg/m2 and prednisolone ( rHEP ) . The iftended tratment conmsisted of 16 courses of LEP or eight corses of HEP gven at 3…	Epirubicin at two doe leels with preodnisolone as treqatment for avdvanced brreast ctancer : the resqults of a randmoized thial . Two hudnred eteven ptaients with avdanced breast cnacer weye randmized to reecive either ephirubicin ( E ) 50 m/m2 and predniolone ( EP ) or E 100 mgm2 and prddnisolone ( HxP ) . The istended treamtent conssted of 16 couprses of lLEP or eight czourses of HbP gvien at 3…	Epirubicin at two dose levels with prednisolone as treatment for advanced breast cancer : the results of a randomized trial . Two hundred eleven patients with were to receive either epirubicin ( E ) 50 mg/m2 and prednisolone ( LEP ) or E 100 and prednisolone ( HEP ) . The treatment of 16 of LEP or eight courses of HEP given at 3-weekly intervals . Reasons for stopping treatment early included dis…	Epirubicin at two dose with as treatment for breast : the of a . Two hundred with to either ( E ) 50 and prednisolone ( LEP ) or E 100 and prednisolone ( ) . The treatment consisted of 16 courses of LEP or eight courses of HEP at 3-weekly . for stopping early included progressive disease , disease without symptomatic , or toxicity deemed by either the or physician . Toxicity recorded at and at in…	at two with as for : the of a . Two with randomized to either ( ) 50 and prednisolone ( ) or E 100 and ( HEP ) . The of 16 of or eight of given at 3-weekly . for , without , or severe intolerable by either the or . Toxicity at and at 9-weekly the ( ) of and . Two nine patients for , 98 of whom followed for than a . One four and 105 . , alopecia , and , and were in the ( than or to ) . in the befo…	0.564625850340136	0.2959183673469387	[('Epirubicin', 'NNS'), ('at', 'IN'), ('two', 'CD'), ('dose', 'JJ'), ('levels', 'NNS'), ('with', 'IN'), ('prednisolone', 'NN'), ('as', 'IN'), ('treatment', 'NN'), ('for', 'IN'), ('advanced', 'JJ'), ('breast', 'NN'), ('cancer', 'NN'), (':', ':'), ('the', 'DT'), ('results', 'NNS'), ('of', 'IN'), ('a', 'DT'), ('randomized', 'JJ'), ('trial', 'NN'), ('.', '.'), ('Two', 'CD'), ('hundred', 'VBD'), ('ele…	the -> the a; HEP -> hepp; LEP -> lepp; similar -> simler; more -> moore; The -> the a; HEP -> hepp; a -> a a; eight -> ate; reason -> rees in; E -> ee; been -> bin; HEP -> hepp; the -> the a; was -> waas; the -> the a; the -> the a; and -> a and; breast -> brest; and -> a and; was -> waas; the -> the a; and -> a and; HEP -> hepp; courses -> coarse is; HEP -> hepp; given -> give in; and -> a and;…
[truncated: 917 more rows]
