# Supplementary material for: Performance of Large Language Models Under Input Variability in Health Care Applications: Dataset Development and Experimental Evaluation
Source: JMIR AI. 2026 Feb 20;5:e83640. doi: 10.2196/83640 (PMC12923095; doi:10.2196/83640)
Supplement: Multimedia Appendix 1 [file ai-v5-e83640-s001.zip › combined_medical_abstract_train_v1_label_selected.csv]

abs_id	condition_label	medical_abstract	homo_0.1	homo_0.2	homo_0.3	typo_0.1	typo_0.3	typo_0.5	removal_0.1	removal_0.3	removal_0.5	valid_type_percentage_x	valid_homo_percentage	pos_tags	homo_substitution
50129fc7-a92c-4586-88e1-c447352e7b61	4	Intraoperative coronary artery endarterectomy with excimer laser. Compared with continuous-wave lasers, excimer lasers exhibit several in vitro advantages: nonthermal ablation process and linear relation between the number of pulses and the depth of the crater. A 308 nm, 20 nsec pulse duration, 1 to 5 repetition rate laser was specifically designed for clinical application. At the time of cardiop…	Intraoperative coronary arter he endarterectomy with excimer laser . Compared with continuous-wave lasers , excimer lasers exhibit several in vitro advantages : nonthermal ablation process and linear relation between the number of pulses and the depth of the crater . a a 308 nm , 20 nsec pulse duration , 1 to 5 repetition rate lazar waas specifically designed for clinical application . At the tim…	Intraoperative coronary artery endarterectomy with excimer lazar . Compared with continuous-wave lasers , excimer lasers exhibit several in vitro advantages : nonthermal ablation process a and linear relation between the a number of pulses a and the a depth of the a crater . A 308 nm , 20 nsec pulse duration , 1 to 5 repetition rait lazar was specifically designed for clinical application . At th…	Intraoperative coronary arter he endarterectomy with excimer lazar . Compared with continuous-wave lasers , excimer lasers exhibit several in vitro advantages : nonthermal ablation process a and linear relation between the a number of pulses a and the a depth of the a crater . a a 308 nm , 20 nsec pulse duration , 1 to 5 repetition rait lazar waas specifically designed for clinical application . …	Intraoeperative coronary atrtery endarterectomy with excimer laser . Compared with continuous-wave lasers , excimer lasers exhibit several in vitro advantages : nonthermal ablation process and lisear relation between the number of pulses and the depth of the crater . A 308 m , 20 nsec pulse dwration , 1 to 5 repetition rate laser was specifically designed for clinical application . At the time of…	Intraoerative corojnary arxtery endacrterectomy with excimer lser . Compared with contiuous-wave lasers , eximer laxers exhibit several in vtro advantages : nomthermal ablaion process and leinear realtion between the neumber of pulses and the dvpth of the crater . A 308 nm , 20 nsvec puse duration , 1 to 5 repetition rate lser pas specifically dgesigned for clinical application . At the tme of ca…	Intraoserative coronary arotery endahterectomy with excimer lafer . Compjred with conitnuous-wave lqsers , exchmer lazers exhbibit sevral in vcitro advatages : notnhermal ablaiton proess and lniear relation between the nuber of pulses and the debth of the cyrater . A 308 mn , 20 njsec pumlse duation , 1 to 5 repktition rajte laser wwas speifically deisgned for cilnical applcation . At the tme of …	Intraoperative coronary endarterectomy with excimer . Compared with lasers , lasers exhibit several in advantages : nonthermal ablation process and linear relation between the number of pulses and the depth of the crater . A 308 , 20 duration , 1 to 5 repetition rate laser was specifically for application . At the time of cardiopulmonary bypass in 10 , before bypass grafting , a 1 mm core specifi…	artery with excimer laser . with continuous-wave lasers , lasers exhibit several in : ablation process and linear between the of and the depth of the . A 308 nm , 20 nsec , 1 to 5 rate laser for clinical application . At the time of bypass in 10 , before bypass grafting , a 1 core specifically was introduced via the coronary arteriotomy and placed upstream ( seven patients ) and ( three patients …	with excimer . Compared with continuous-wave , excimer exhibit in : and between the of and the of the . A 308 , 20 , 1 to 5 laser for . At the time of in 10 symptomatic , before , a 1 diameter via the and ( seven ) and ( three ) in with the . up to the of the or . of by of the , through the , and an or . In the three on the , all an despite bypass . In the after 6 , all were except one ; in one t…	0.5570934256055363	0.2525951557093425	[('Intraoperative', 'JJ'), ('coronary', 'JJ'), ('artery', 'NN'), ('endarterectomy', 'NN'), ('with', 'IN'), ('excimer', 'DT'), ('laser', 'NN'), ('.', '.'), ('Compared', 'VBN'), ('with', 'IN'), ('continuous-wave', 'JJ'), ('lasers', 'NNS'), (',', ','), ('excimer', 'JJ'), ('lasers', 'NNS'), ('exhibit', 'VBP'), ('several', 'JJ'), ('in', 'IN'), ('vitro', 'JJ'), ('advantages', 'NNS'), (':', ':'), ('nont…	the -> the a; or -> ore; was -> waas; Quality -> quality e; day -> dey; routes -> roots; and -> a and; the -> the a; laser -> lazar; Laser -> lazar; the -> the a; early -> earley; first -> furst; are -> r; the -> the a; be -> b; and -> a and; the -> the a; artery -> arter he; core -> corps; A -> a a; The -> the a; core -> corps; the -> the a; artery -> arter he; and -> a and; fiber -> fibre; the …
c12022bf-b652-4895-925c-d44d0d0e2edf	1	Invasive migration of epidemic Kaposi's sarcoma cells in vitro. Kaposi's sarcoma (KS) is a low grade malignant neoplasm which shows invasive growth and often occurs in immunosuppressed patients with the Acquired Immune Deficiency Syndrome (AIDS; epidemic KS). It is also found in elderly men where it is usually limited to the skin (classic KS). The present study investigated the chemotaxis and inv…	Invasive migration of epidemic Kaposi 's sarcoma cells in vitro . Kaposi 's sarcoma ( KS ) is a a low grade malignant neoplasm which shows invasive growth and often occurs in immunosuppressed patients with the Acquired Immune Deficiency Syndrome ( AIDS ; epidemic KS ) . It is also found in elder lee menn where it is usually ltd to the a skin ( classic KS ) . The present study investigated the che…	Invasive migration of epidemic Kaposi 's sarcoma sells in vitro . Kaposi 's sarcoma ( KS ) is a a lo grade malignant neoplasm witch shows invasive growth a and offen occurs in immunosuppressed patients with the Acquired Immune Deficiency Syndrome ( AIDS ; epidemic KS ) . It is all so found in elder lee menn where it is usual he ltd to the a skin ( classic KS ) . the a present stud he investigated…	Invasive migration of epidemic Kaposi 's sarcoma sells in vitro . Kaposi 's sarcoma ( KS ) is a a lo grade malignant neoplasm witch shows invasive growth a and offen occurs in immunosuppressed patients with the a Acquired Immune Deficiency Syndrome ( aides ; epidemic KS ) . It is all so found in elder lee menn where it is usual he ltd to the a skin ( classic KS ) . the a present stud he investiga…	Invasive migration of epidemic Kaposi 's searcoma cells in vitro . Kaposi 's sarcoma ( KS ) gs a low grade malignant neokplasm which shiws invasive gowth and often ocucrs in immunosuppressed patients with the Acquired Immune Deficiency Syndrome ( AdDS ; epidemic KS ) . It is also found in elderly mn where it is usually limited to the skvn ( clasic KS ) . The present study inveystigated the chemot…	Invasive miration of epidcmic Kaposi 's sagcoma cells in vihtro . Kakposi 's sbrcoma ( eKS ) ds a row grude malignant neohplasm which shows invasive growth and often occurs in immunosuppressed patients with the Acquired Immune Defiiency Sndrome ( AIDS ; epsidemic KS ) . It is also foqnd in edlerly men where it s usully lpimited to the skin ( classic KS ) . The pesent stwudy investigated the chemo…	Invarsive migrzation of epdemic Kaosi 's sacroma clls in vuitro . Kaposi 's sracoma ( S ) is a lsw grkde malginant noeplasm which shyws invsive growth and otfen ociurs in immunosuppressed patients with the Acqiured Immune Defiiency Syndome ( AIhS ; epiademic gS ) . It s aldo fuond in ecderly kmen where it s usully lmited to the skin ( clhassic S ) . The prgesent siudy inevstigated the chemotaxis …	Invasive migration of epidemic 's sarcoma cells in vitro . Kaposi 's sarcoma ( KS ) is a low which shows invasive and often in immunosuppressed with the Acquired Immune Deficiency Syndrome ( AIDS ; epidemic KS ) . It is also found in elderly where it is usually limited to the skin ( classic KS ) . The present study investigated the chemotaxis and invasive migration of epidemic KS cells in vitro a…	migration of 's cells in vitro . Kaposi 's ( KS ) a low neoplasm which shows invasive and occurs in immunosuppressed with the Acquired Syndrome ( ; epidemic KS ) . It is also in men where it is usually to the ( ) . The present investigated the chemotaxis and invasive migration of KS in vitro and them to grown from and to fibroblasts . cells demonstrated invasive through reconstituted ( ) well as …	of 's in . Kaposi 's ( ) a which shows and in immunosuppressed with the Deficiency ( ; ) . It also found in men where it limited to the skin ( ) . The the chemotaxis and invasive of KS cells in vitro and them to grown from and to . Epidemic through reconstituted membrane ( Matrigel ) as through ( I ) in , did invade barrier . in any . with ( ) there no through the and collagen I for , an through …	0.6324324324324324	0.2648648648648649	[('Invasive', 'JJ'), ('migration', 'NN'), ('of', 'IN'), ('epidemic', 'JJ'), ('Kaposi', 'NNP'), ("'s", 'POS'), ('sarcoma', 'NN'), ('cells', 'NNS'), ('in', 'IN'), ('vitro', 'NN'), ('.', '.'), ('Kaposi', 'NNP'), ("'s", 'POS'), ('sarcoma', 'NN'), ('(', '('), ('KS', 'NNP'), (')', ')'), ('is', 'VBZ'), ('a', 'DT'), ('low', 'JJ'), ('grade', 'NN'), ('malignant', 'NN'), ('neoplasm', 'NN'), ('which', 'WDT')…	and -> a and; the -> the a; cells -> sells; alpha -> alfa; was -> waas; study -> stud he; I -> eye; passages -> passage his; not -> knot; passages -> passage his; I -> eye; and -> a and; grown -> groan; the -> the a; there -> their; well -> welle; usually -> usual he; barrier -> berrier; from -> frum; the -> the a; cells -> sells; late -> leight; and -> a and; I -> eye; a -> a a; The -> the a; ce…
f9c1a168-2661-4122-b57e-4cda6f299ebc	1	Translocation breakpoint of acute promyelocytic leukemia lies within the retinoic acid receptor alpha locus. Acute promyelocytic leukemias (APLs) are characterized by a reciprocal balanced translocation that involves chromosomes 15 and 17 [t(15;17)]. We report the isolation and characterization of one of the two reciprocal break sites and demonstrate that the chromosome 17 breakpoint lies within …	Translocation breakpoint of acute promyelocytic leukemia lies within the retinoic acid receptor alpha locus . Acute promyelocytic leukemias ( APLs ) r characterized by a reciprocal balanced translocation that involves chromosomes 15 and 17 [ tea ( 15 ; 17 ) ] . We report the isolation a and characterization of one of the a two reciprocal brake sites a and demonstrate that the chromosome 17 breakp…	Translocation breakpoint of acute promyelocytic leukemia lise within the retinoic acid receptor alfa locus . Acute promyelocytic leukemias ( APLs ) are characterized by a a reciprocal balanced translocation that involves chromosomes 15 a and 17 [ tea ( 15 ; 17 ) ] . We report the a isolation a and characterization of won of the a two reciprocal brake sites and demonstrate that the a chromosome 17…	Translocation breakpoint of acute promyelocytic leukemia a lise within the a retinoic acid receptor alfa locus . Acute promyelocytic leukemias ( APLs ) r characterized by a a reciprocal balanced translocation that involves chromosomes 15 a and 17 [ tea ( 15 ; 17 ) ] . We report the a isolation a and characterization of won of the a two reciprocal brake sights a and demonstrate that the a chromoso…	Tranflocation breakpoint of acute promyelocytic leukemia lies within the retinoic acid receptor alpha locus . Acute promyelocytic leukemias ( APLs ) aer characterized by a reciprocal balanced translocation that involves chromosomes 15 and 17 [ t ( 15 ; 17 ) ] . We report the isoljtion and characterization of one of the two reciprocal bireak sites and demonstrate that the chromosome 17 breakpoint …	Trqanslocation breapkoint of acute promyelocytic leukemia lxes within the retinoic acdi rceeptor almha locus . Acute promeylocytic lekuemias ( APsL ) are charaterized by a recaiprocal balynced tranulocation that inolves chomosomes 15 and 17 [ t ( 15 ; 17 ) ] . We rpeort the isolation and chasracterization of one of the two receprocal break sies and demonstrate that the chrmosome 17 breakpoint lie…	Tranjlocation brekapoint of actue promelocytic leukemia lils within the retinoic aicd reyceptor ampha lcous . Actue proeyelocytic leukmias ( ALPs ) rae charbcterized by a reciprocal balanced translcation that invoves chroemosomes 15 and 17 [ t ( 15 ; 17 ) ] . We reoprt the isolation and charactexization of one of the two reciprocal berak siytes and demosntrate that the chrmoosome 17 brekpoint lei…	Translocation breakpoint of acute leukemia lies within the receptor alpha locus . leukemias ( APLs ) are characterized by a reciprocal balanced translocation that chromosomes 15 and 17 [ t ( 15 ; 17 ) ] . We report the isolation and characterization of one of the two break sites and demonstrate that the 17 breakpoint within the retinoic acid receptor alpha locus . Nucleotide sequencing of the 15 …	breakpoint of acute promyelocytic leukemia within the acid receptor . Acute promyelocytic leukemias ( ) by a balanced that involves 15 and 17 ( 15 ; 17 ) . We the isolation and characterization of one of the two sites and demonstrate that the 17 breakpoint within the alpha . of the 15 ; 17 cross-over on 15q+ that the retinoic acid receptor gene truncated within its , 370 upstream from the splicin…	of leukemia lies within the . promyelocytic ( ) by a that 15 and 17 ( 15 ; 17 ) . We report the and of one of the two break and that the chromosome 17 within the . of the 15 ; 17 on 15q+ that the within its first , 370 from the splicing of exon II . Such a would to and . of a of with 15- and 15 ; 17 in the of . Our that the plays a in the of .	0.5649717514124294	0.2824858757062147	[('Translocation', 'NNP'), ('breakpoint', 'NN'), ('of', 'IN'), ('acute', 'JJ'), ('promyelocytic', 'JJ'), ('leukemia', 'NN'), ('lies', 'VBZ'), ('within', 'IN'), ('the', 'DT'), ('retinoic', 'NN'), ('acid', 'NN'), ('receptor', 'NN'), ('alpha', 'JJ'), ('locus', 'NN'), ('.', '.'), ('Acute', 'NNP'), ('promyelocytic', 'JJ'), ('leukemias', 'NN'), ('(', '('), ('APLs', 'NNP'), (')', ')'), ('are', 'VBP'), (…	are -> r; first -> furst; the -> the a; the -> the a; lies -> lise; and -> a and; the -> the a; the -> the a; pairs -> pears; alpha -> alfa; Such -> sutch; other -> uther; leukemia -> leukemia a; sites -> sights; gene -> jean; data -> dat a; and -> a and; break -> brake; site -> sight; cross-over -> cross over; the -> the a; t -> tea; the -> the a; similar -> simler; from -> frum; the -> the a; l…
05808bc4-545c-4083-8aa5-5a0fbae09838	2	Irritable bowel syndrome in office-based practice in the United States. United States estimates of the frequency of visits to physicians and patterns of medical care for the diagnosis of the irritable bowel syndrome were derived from the 1975, 1980-1981, and 1985 National Ambulatory Medical Care Surveys. These surveys of office-based physicians allow national estimates of various aspects of ambul…	Irritable bowel syndrome in office-based practice in the United States . United States estimates of the a frequency of visits to physicians a and patterns of medical care for the a diagnosis of the irritable bowel syndrome were derived from the 1975 , 1980-1981 , and 1985 nationale Ambulatory Medical Care Surveys . These surveys of office-based physicians allow national estimates of various aspec…	Irritable bow hill syndrome in office-based practice in the a United States . United States estimates of the a frequency of visits to physicians a and patterns of medical caire for the a diagnosis of the irritable bow hill syndrome were derived frum the a 1975 , 1980-1981 , a and 1985 National Ambulatory Medical Care Surveys . These surveys of office-based physicians allow nationale estimates of …	Irritable bow hill syndrome in office-based practice in the a United States . United States estimates of the a frequency e of visits to physicians a and pat terns of medical caire for the a diagnosis of the a irritable bow hill syndrome were derived frum the a 1975 , 1980-1981 , a and 1985 nationale Ambulatory Medical caire Surveys . These surveys of office-based physicians allow nationale estima…	Irritable bowel synvrome in office-based practice in the United States . Unted Sstates estimates of the frequency of visits to physicians and paterns of medical care for the diagnosis of the irritable boywel syndrome were derived from the 1975 , 1980-1981 , and 1985 National Ambulatory Medical Care Surveys . These skrveys of office-based phlysicians allow naztional estimates of various aspects of…	Irritable bowel syndrome in office-based practice in the United Styates . Uited Sates estimates of the frquency of visits to physciians and pattrens of mdical cware for the diagnosis of the irritable bwel syndrrome were derived from the 1975 , 1980-1981 , and 1985 Naitonal Amlbulatory Medical Cagre Suryeys . These surmeys of officebased physicians allow ntional estimates of vamrious apects of amu…	Irritable boiwel syndrome in ofmfice-based praceice in the United Stites . Untied Sates estmiates of the frequency of visits to phsyicians and pattrens of meidcal cre for the diadgnosis of the iritable bmwel synrdome weyre dreived from the 1975 , 1980-1981 , and 1985 National Ambuzlatory Mdeical Cre Sukveys . These suroveys of officexbased physicians alow natqional estiates of various asects of a…	bowel syndrome in office-based practice in the States . United estimates of the frequency of visits to physicians and patterns of medical care for the diagnosis of the irritable syndrome were derived from the 1975 , 1980-1981 , and 1985 National Medical Care Surveys . These surveys of physicians allow national estimates of various aspects of ambulatory care . The rate of visits with the diagnosis…	Irritable bowel in practice in the United . of the of visits to and of medical for the of the irritable derived from the 1975 , 1980-1981 , and 1985 National Medical Surveys . These of physicians allow estimates of various aspects of ambulatory care . The rate of with the diagnosis of irritable syndrome in 1980-1981 and 1985 were 10.6 per thousand U.S. population . Women had 2.4 the of visits by …	in practice in the . estimates of the of to and of for the of the bowel syndrome were from the 1975 , 1980-1981 , and 1985 . These of allow national of various of . The rate of with the of bowel syndrome in 1980-1981 and 1985 10.6 per thousand . had 2.4 the of by and in both until . the leading disease among but only the diagnosis among all . Gastrointestinal symptoms , with , , and in with for b…	0.5944055944055944	0.2692307692307692	[('Irritable', 'JJ'), ('bowel', 'NN'), ('syndrome', 'NN'), ('in', 'IN'), ('office-based', 'JJ'), ('practice', 'NN'), ('in', 'IN'), ('the', 'DT'), ('United', 'NNP'), ('States', 'NNPS'), ('.', '.'), ('United', 'NNP'), ('States', 'NNPS'), ('estimates', 'NNS'), ('of', 'IN'), ('the', 'DT'), ('frequency', 'NN'), ('of', 'IN'), ('visits', 'NNS'), ('to', 'TO'), ('physicians', 'NNS'), ('and', 'CC'), ('patt…	listed -> list id; national -> nationale; the -> the a; the -> the a; half -> haff; the -> the a; rate -> rait; the -> the a; fewer -> feuer; other -> uther; approximately -> approximately e; approximately -> approximately e; the -> the a; fewer -> feuer; and -> a and; care -> caire; and -> a and; the -> the a; had -> hadd; one -> won; least -> leased; mental -> meant ill; bowel -> bow hill; bowe…
8f416eaa-cb86-45e8-ab01-f8b7798ab39c	2	Pyloric deformation from peptic disease. Radiographic evidence for incompetence rather than obstruction. We have used double-contrast radiographic techniques to clarify what changes in the configuration and movements of the gastroduodenal junction result when peptic lesions involve the distal gastric segment between the proximal (PPL) and the distal pyloric muscle loop (DPL). Among 50 cases of py…	Pyloric deformation from peptic disease . Radiographic evidence for incompetence wrather than obstruction . We halve used double-contrast radiographic techniques to clarify what change his in the a configuration and movements of the a gastroduodenal junction result when peptic lesions involve the distel gastric segment between the proximal ( PPL ) and the distel pyloric mussel loupe ( DPL ) . Amo…	Pyloric deformation frum peptic disease . Radiographic evidence for incompetence wrather than obstruction . We halve used double-contrast radiographic techniques to clarify what changes in the a configuration a and movements of the gastroduodenal junction result when peptic lesions involve the distel gastric segment between the proximal ( PPL ) a and the distel pyloric muscle loupe ( DPL ) . Amon…	Pyloric deformation frum peptic disease . Radiographic evidence for incompetence wrather than obstruction . We halve used double-contrast radiographic techniques to clarify what change his in the a configuration a and movements of the a gastroduodenal junction result when peptic lesions involve the a distel gastric segment between the a proximal ( PPL ) a and the a distel pyloric mussel loupe ( D…	Pyloric deformation from peptic disease . Radiographic evidence for incompetence rather than obstruction . We hae used double-contrast radiographic techniques to clarify what ceanges in the configuration and movements of the gastrduodenal junction result when piptic lesions involve the distal gastric sement between the proximal ( PPL ) and the distal pyloric muscle loop ( DPL ) . Among 50 cases o…	Pylioric defomration from preptic disease . Radioghaphic evidence for inqompetence ranher than obstruction . We have uswed double-rontrast radiographic techniques to cslarify what chabges in the configuration and mooements of the gasttoduodenal jnction rgsult when peptic lesons involve the distal gatric stgment between the pgoximal ( PL ) and the dsital pyloric muscle loop ( DxPL ) . Among 50 cai…	Plyoric defrmation from peiptic dsiease . Radioraphic evilence for inmcompetence rbather than obstruction . We hvae ued double-qontrast raiographic tecniques to cularify what chnages in the cohfiguration and mojements of the gasrtoduodenal juction rqesult when phptic lesions ivnolve the dsital gagtric segemnt between the proxwimal ( PLP ) and the diostal pyolric myuscle lop ( DPL ) . Among 50 cas…	Pyloric deformation from peptic disease . evidence for incompetence than obstruction . We have used double-contrast radiographic to clarify what changes in the configuration and movements of the gastroduodenal result when peptic lesions the distal gastric segment between the ( PPL ) and the distal muscle loop ( DPL ) . Among 50 cases of pyloric ulceration diagnosed during a four-year study period…	deformation from . evidence for than obstruction . We have to what changes in the and of the result when lesions involve the gastric between the ( ) and the muscle loop ( DPL ) . Among 50 cases of pyloric ulceration during a four-year study , 18 cases fulfilled all . Ulcers a consistent with regard to the muscular structures of the pylorus , and by affecting these structures , led to deformations…	Pyloric from . for than . We used to what in the and of the when the between the ( ) and the muscle ( ) . Among 50 of during a , 18 all . a with to the structures of the , and by these , to many strange of the and of pyloric . The for in the segment the of the the ; into and destroyed the . This to of the and radiographic of reflux . Pyloric in this because the into the and the lumen as it . the …	0.5798045602605864	0.2866449511400651	[('Pyloric', 'JJ'), ('deformation', 'NN'), ('from', 'IN'), ('peptic', 'JJ'), ('disease', 'NN'), ('.', '.'), ('Radiographic', 'JJ'), ('evidence', 'NN'), ('for', 'IN'), ('incompetence', 'NN'), ('rather', 'RB'), ('than', 'IN'), ('obstruction', 'NN'), ('.', '.'), ('We', 'PRP'), ('have', 'VBP'), ('used', 'VBN'), ('double-contrast', 'JJ'), ('radiographic', 'JJ'), ('techniques', 'NNS'), ('to', 'TO'), ('…	and -> a and; the -> the a; the -> the a; led -> lead; had -> hadd; a -> a a; one -> won; the -> the a; distal -> distel; the -> the a; all -> aul; and -> a and; was -> waas; changes -> change his; the -> the a; no -> know; the -> the a; the -> the a; and -> a and; and -> a and; was -> waas; web -> webb; led -> lead; lumen -> luman; distal -> distel; the -> the a; and -> a and; effect -> affect; …
0fec29bd-22ae-419d-991d-89aa101327a8	4	Angiographic localization of spinal cord blood supply and its relationship to postoperative paraplegia. Forty-seven patients underwent selective catheterization of middle and lower thoracic intercostal and upper lumbar arteries to define the origin of the artery of Adamkiewicz. One patient had significant atheroembolism, and a second had transient lower extremity paresthesias. No other complicati…	Angiographic localization of spinal cord blood supply and its relationship to postoperative paraplegia . Forty-seven patients underwent selective catheterization of middle and lower thoracic intercostal a and up her lumbar arteries to define the origin of the arter he of Adamkiewicz . won patient had significant atheroembolism , and a second had transient lower extremity paresthesias . know other…	Angiographic localization of spinal cord blood supply a and its relationship to postoperative paraplegia . Forty-seven patients underwent selective catheterization of middle a and lower thoracic intercostal a and up her lumbar arteries to define the a origin of the a arter he of Adamkiewicz . won patient hadd significant atheroembolism , a and a a second had transient lo her extremity paresthesia…	Angiographic localization of spinal chord blood supply a and its relationship to postoperative paraplegia . forty seven patients underwent selective catheterization of middle a and lo her thoracic intercostal a and up her lumbar arteries to define the a origin of the a arter he of Adamkiewicz . won patient hadd significant atheroembolism , a and a a cech and hadd transient lo her extremity parest…	Angiographic localzation of spnal cord blood supply and its relationship to postoperative paraplegia . Forty-seven patients underwent selective catheterization of middle and lower thoracic intercostal and upper lubar arteries to define the origin of the artery of Adamkiewicz . One patient had sirnificant atheroembolism , and a second had transient loewr extremity paresthesias . No other complicat…	Angiographic localiaztion of spkinal crrd blood spply and its reltionship to postomerative paraplegia . Fortyh-seven patients underwent seective catheterization of middle and lower toracic intercostal and upper lumbar arteries to define the orvgin of the artery of Adamkiewicz . One pwtient had sinificant atherombolism , and a second had transient lower extremity paresthesias . No ohter complicati…	Anjiographic localiation of spnal cord blod syupply and its relaionship to portoperative pareplegia . Forty-seven patints unerwent seelctive catheerization of migdle and lwer thgoracic intecrostal and uppper lbmbar arteires to dfine the oqrigin of the aprtery of Adamriewicz . One pateint ad siginficant atheroimbolism , and a seond ad trajsient lwoer extvremity paesthesias . No otehr complications…	Angiographic localization of spinal cord blood and its relationship to paraplegia . Forty-seven patients catheterization of middle and lower thoracic and upper lumbar arteries to define the of the of Adamkiewicz . One patient had significant atheroembolism , and a second had transient lower extremity paresthesias . No complications occurred . The origin was found in 26 ( 55 % ) , and 21 patients …	Angiographic localization of spinal blood and its relationship to paraplegia . Forty-seven selective of and thoracic and arteries to define the of the of . One patient significant , and a transient paresthesias . No other complications occurred . The origin in 26 ( 55 ) , and 21 underwent thoracoabdominal repair with this . When the critical or intercostal could included as of a or distal anastom…	of blood and its to postoperative . of and and to define the of the of . One patient , and a second . No other . The in 26 ( 55 ) , and 21 with this . When the or could as of a or , all 12 could as part of a or , all 12 , and one paralyzed . , if the a to arteries critical to , seven of nine either or were ( than 0.05 ) . In the of 19 on in whom spinal three a ; two , and one . of 16 who an adequ…	0.551829268292683	0.2896341463414634	[('Angiographic', 'JJ'), ('localization', 'NN'), ('of', 'IN'), ('spinal', 'JJ'), ('cord', 'NN'), ('blood', 'NN'), ('supply', 'NN'), ('and', 'CC'), ('its', 'PRP$'), ('relationship', 'NN'), ('to', 'TO'), ('postoperative', 'VB'), ('paraplegia', 'NN'), ('.', '.'), ('Forty-seven', 'JJ'), ('patients', 'NNS'), ('underwent', 'JJ'), ('selective', 'JJ'), ('catheterization', 'NN'), ('of', 'IN'), ('middle', …	and -> a and; or -> ore; the -> the a; and -> a and; a -> a a; a -> a a; lower -> lo her; who -> hoo; was -> waas; now -> gnau; other -> uther; the -> the a; and -> a and; and -> a and; offers -> off hers; which -> witch; the -> the a; a -> a a; No -> know; all -> aul; a -> a a; cord -> chord; who -> hoo; had -> hadd; died -> dyed; be -> b; are -> r; upper -> up her; part -> parte; cord -> chord;…
15bc79c4-69e9-4d4b-92ca-424156ff65a8	1	Premalignant lesions: role of antioxidant vitamins and beta-carotene in risk reduction and prevention of malignant transformation. Epidemiological studies have shown that diets rich in one or more antioxidant nutrients may reduce the risk of cancers of the lung, uterine cervix, mouth, and gastrointestinal tract. Study of premalignant lesions offers a comparatively expedient approach to identifyin…	Premalignant lesions : roll of antioxidant vitamins and beta-carotene in risk reduction a and prevention of malignant transformation . Epidemiological studies halve shown that diets riche in one or moore antioxidant nutrients may reduce the risk of cancers of the a lung , uterine cervix , mouth , and gastrointestinal tract . Study of premalignant lesions offers a comparatively expedient approach …	Premalignant lesions : roll of antioxidant vitamins a and beta-carotene in risc reduction a and prevention of malignant transformation . Epidemiological studies have shown that diets rich in one ore moore antioxidant nutrients mae reduce the a risc of cancers of the a lung , uterine cervix , mouth , and gastrointestinal tracked . stud he of premalignant lesions offers a comparatively expedient ap…	Premalignant lesions : role of antioxidant vitamins a and beta carotene in risc reduction a and prevention of malignant transformation . Epidemiological studies halve shone that diets riche in won or moore antioxidant nutrients mae reduce the a risc of cancers of the a lung , uterine cervix , mouth , a and gastrointestinal tracked . stud he of premalignant lesions off hers a a comparatively exped…	Premalignant lesions : role of antioxidant vitamins and beta-carotene in risk rerduction and prevention of malignant trannsformation . Epidemiological stuwdies have shown that diets rich in one or more antioxidant nutcrients may reduce the risk of cancers of the lung , uterine cervix , mouth , and gastrointestinal tract . Study of premalignant lesions offers a comparatively expedient approach to …	Preamlignant leisons : rle of antioxidant vtamins and beta-acrotene in riek reduction and prevention of malignant transformation . Epidemiological studies hve sdhown that deits rimch in one or more antioxidant nutrients may reduce the risk of canecrs of the luzng , uterine clrvix , mouth , and gastroinetstinal tract . Stydy of premalignant leisons offers a comparatively expedient aproach to ident…	Premallgnant lesions : role of anntioxidant vitains and betac-arotene in rsik reduction and prevmntion of macignant transformation . Epideiological sudies have shown that deits rich in one or moer antixidant nutreints may reudce the rirk of canecrs of the lugn , utyerine cevrix , mopth , and gastrontestinal tact . Stduy of premailgnant lesfions ofifers a coparatively expeoient appoach to identfiy…	lesions : role of antioxidant vitamins and beta-carotene in risk and prevention of malignant . Epidemiological have shown that diets rich in one or more antioxidant nutrients may reduce the risk of cancers of the lung , uterine , mouth , and gastrointestinal . Study of premalignant lesions offers a comparatively expedient approach to and evaluating the of the chemopreventive components of foods .…	Premalignant lesions : of and in and prevention of transformation . studies have shown that in one or antioxidant may reduce the of of the , uterine , mouth , and tract . Study of a comparatively approach to identifying and the of the cancer components of foods . Some recent for beta-carotene vitamin in reversing or reducing the risk of cervical dysplasia and oral leukoplakia . There are some tha…	lesions : role of and in reduction and prevention of . shown that in one or may reduce the of cancers of the lung , , , and . of premalignant a to and the efficacy of the cancer of . Some for in or the of and . There some indications that and may the of and . Additional and molecular and as the of cancer should an of future in the of .	0.609271523178808	0.3178807947019867	[('Premalignant', 'JJ'), ('lesions', 'NNS'), (':', ':'), ('role', 'NN'), ('of', 'IN'), ('antioxidant', 'JJ'), ('vitamins', 'NNS'), ('and', 'CC'), ('beta-carotene', 'NN'), ('in', 'IN'), ('risk', 'NN'), ('reduction', 'NN'), ('and', 'CC'), ('prevention', 'NN'), ('of', 'IN'), ('malignant', 'JJ'), ('transformation', 'NN'), ('.', '.'), ('Epidemiological', 'JJ'), ('studies', 'NNS'), ('have', 'VBP'), ('s…	and -> a and; may -> mae; a -> a a; Study -> stud he; roles -> rolls; tract -> tracked; and -> a and; the -> the a; risk -> risc; have -> halve; marker -> mark her; the -> the a; risk -> risc; and -> a and; rich -> riche; beta-carotene -> beta carotene; may -> mae; beta-carotene -> beta carotene; the -> the a; are -> r; C -> sea; and -> a and; or -> ore; the -> the a; the -> the a; and -> a and; …
58da3673-42ac-4a71-9ec0-960742d213cc	2	Transduodenal sphincteroplasty with transampullary septectomy for stenosing papillitis. The papilla of Vater and its sphincter of Oddi, lying at the confluence of the bile and pancreatic ducts in man, have long been suspected as a source of upper abdominal pain. Enlarging the opening of the transpapillary segment of the bile and major pancreatic ducts by using a transduodenal sphincteroplasty wit…	Transduodenal sphincteroplasty with transampullary septectomy for stenosing papillitis . The papilla of Vater and its sphincter of Oddi , lying at the confluence of the bille a and pancreatic ducts in mann , halve long been suspected as a a sorce of upper abdominal pain . Enlarging the opening of the a transpapillary segment of the a bille and majer pancreatic ducts by using a transduodenal sphin…	Transduodenal sphincteroplasty with transampullary septectomy for stenosing papillitis . The papilla of Vater a and its sphincter of Oddi , lying at the a confluence of the bille and pancreatic ducts in mann , halve long bin suspected as a a sorce of upper abdominal pane . Enlarging the a opening of the a transpapillary segment of the a bille a and majer pancreatic ducts by using a transduodenal …	Transduodenal sphincteroplasty with transampullary septectomy for stenosing papillitis . the a papilla of Vater a and its sphincter of oddy , lying at the a confluence of the a bille a and pancreatic ducts in mann , halve long bin suspected as a a sorce of up her abdominal pane . Enlarging the a opening of the a transpapillary segment of the a bille a and majer pancreatic ducts by using a a trans…	Transduodenal sphincteroplasty with transampullary septectomy for stenosing papillitis . The papilla of Vater and its sphincter of Oddi , lying at the confluence of the bile and patncreatic ducts in man , have long been suspected as a source of upper abdominal pain . Enlarging the opening of the transpapillary segment of the blie and major pancreatic ducts by using a transudodenal sphincteorplast…	Transduodenal sphincteroplasty with tranvsampullary septectomy for stenosing papilitis . The paplila of Vater and its sphiucter of Oddi , lying at the confuence of the biel and pantreatic ducts in man , hae laong ben susepcted as a sosrce of uper abdoimnal pin . Enlagring the onening of the transpapillary segcment of the bale and mjor panceratic ducts by using a trandsuodenal sphincteroplasty wit…	Transdlodenal sphilncteroplasty with traasampullary septcetomy for steeosing papivllitis . The pzapilla of Vafter and its sphihncter of Ofdi , lymng at the confmuence of the bjile and pamncreatic dutcs in an , haev laong bdeen supected as a sowurce of upper abdoyinal pain . Enlalrging the opening of the transppillary sement of the bile and mauor pancreatic duqts by uisng a transdxodenal sphintcer…	Transduodenal sphincteroplasty with septectomy for stenosing papillitis . The papilla of and its sphincter of , lying at the confluence of the bile and pancreatic ducts in man , have long been suspected as a of upper abdominal pain . the opening of the transpapillary segment of the bile and major ducts by using a transduodenal with transampullary septectomy resulted in death in a patient with a p…	with transampullary septectomy for stenosing papillitis . The of and its sphincter of , at the of the bile and in , suspected as a of abdominal . the opening of the transpapillary of the bile and pancreatic ducts by using a sphincteroplasty with transampullary in death in a with a diverticulum and pancreas divisum . Eight-six patients for 1 to 10 a 75 . Thirty-six had a marked of their duct of , …	Transduodenal with for papillitis . The of and its sphincter of , at the of the and in , as a of . the of the of the and by a with septectomy resulted in in a with a and . for 1 to 10 a 75 . a of their of , that their from the . The either a narrowing ( 40 ) or a ( 7 ) . in patients with an , , and of with .	0.5432098765432098	0.2839506172839506	[('Transduodenal', 'NNP'), ('sphincteroplasty', 'NN'), ('with', 'IN'), ('transampullary', 'JJ'), ('septectomy', 'NN'), ('for', 'IN'), ('stenosing', 'VBG'), ('papillitis', 'NN'), ('.', '.'), ('The', 'DT'), ('papilla', 'NN'), ('of', 'IN'), ('Vater', 'NNP'), ('and', 'CC'), ('its', 'PRP$'), ('sphincter', 'NN'), ('of', 'IN'), ('Oddi', 'NNP'), (',', ','), ('lying', 'VBG'), ('at', 'IN'), ('the', 'DT'), …	was -> waas; and -> a and; the -> the a; The -> the a; the -> the a; the -> the a; a -> a a; source -> sorce; a -> a a; not -> knot; pain -> pane; Pain -> pane; pain -> pane; upper -> up her; was -> waas; man -> mann; Thirty-six -> thirty six; from -> frum; or -> ore; chronic -> kronick; and -> a and; bile -> bille; the -> the a; had -> hadd; have -> halve; a -> a a; a -> a a; duct -> ducked; had…
c9b37b5b-fecf-42a5-a34d-6cc1c314c95f	4	Atrial fibrillation and left atrial enlargement: cause or effect? In a blinded controlled study, 58 consecutive patients with definite left atrial enlargement (M-mode dimension of at least 45 mm) were followed up after 1-2 years. The aim of the study was to examine the following: (a) the prospective risk of developing atrial fibrillation (AF); and (b) the effect of the heart rhythm on the left at…	a trial fibrillation a and left atrial enlargement : cause or effect ? In a blinded controlled study , 58 consecutive patients with definite left atrial enlargement ( M-mode dimension of at leased 45 mm ) were followed up after 1-2 years . The ame of the study was to examine the following : ( a ) the prospective risc of developing atrial fibrillation ( AF ) ; and ( b ) the affect of the hart rhyt…	a trial fibrillation a and left a trial enlargement : cause or effect ? In a a blinded controlled stud he , 58 consecutive patients with definite left a trial enlargement ( M-mode dimension of at least 45 mm ) were followed upp after 1-2 yours . The ame of the a study was to examine the following : ( a a ) the prospective risk of developing atrial fibrillation ( AF ) ; a and ( b ) the affect of t…	Atrial fibrillation a and left a trial enlargement : cars or affect ? In a a blinded controlled stud he , 58 consecutive patients with definite left atrial enlargement ( M-mode dimension of at leased 45 mm ) were followed upp after 1-2 years . the a ame of the a stud he waas to examine the following : ( a ) the prospective risc of developing a trial fibrillation ( AF ) ; a and ( b ) the a affect …	Atrial fibrillation and left atrial enlargement : cause or effect ? In a blinded controlled study , 58 consecutive patients with definite left atrial enlargement ( Mmode dimension of at lrast 45 mm ) were follwed up after 1-2 yaers . The im of the study wsa to examine the following : ( a ) the prbspective risk of developing atrial fibrillation ( hAF ) ; and ( b ) the effect of the heart rythm on …	Atial fibprillation and left arial enlargement : cuse or effect ? In a blided controlled study , 58 conscutive ptients with dnfinite lfet atrial enlargement ( M-mode dimension of at least 45 lmm ) weye follnowed up after 1-2 yenars . The aqm of the study was to examine the follwoing : ( a ) the prosective risk of developing atrial fibrillation ( AF ) ; and ( b ) the effect of the hert rhthm on th…	Aatrial figrillation and lft atial enlargement : caause or effect ? In a blonded contlolled sudy , 58 consecutive patents with dbfinite lfet atzrial enlmargement ( Mm-ode dimewsion of at lelast 45 m ) wene follwoed up after 1u-2 yefrs . The am of the stdy aws to expamine the following : ( a ) the prspective rijsk of deveeoping atiral fibrilyation ( FA ) ; and ( b ) the effect of the hmart rhtyhm …	Atrial and atrial enlargement : or effect ? In a blinded controlled study , 58 consecutive patients with definite left atrial enlargement ( M-mode dimension of at least 45 mm ) were followed up after 1-2 years . The aim of the study was to examine the following : ( a ) the prospective of developing atrial ( AF ) ; and ( b ) the effect of the heart rhythm on the left atrial . Of 36 in sinus rhythm…	Atrial fibrillation and left enlargement : cause or effect ? In a study , 58 consecutive patients with definite left enlargement ( dimension of at 45 ) followed up after . The of the study to examine the : ( a ) the prospective of developing atrial ( ) ; and ( b ) the effect of the rhythm on the size . Of 36 patients in sinus rhythm , one and one persistent during a follow-up of 20 months . the i…	and : or ? In a controlled , 58 with ( of at 45 ) up after . The of the to the : ( a ) the risk of atrial ( ) ; and ( ) the of the heart on the . Of 36 in , one AF and one during a of 20 . the of 5 % per . died before echocardiographic , but in the the : the 1 in 20 patients who sinus 2 in 16 with AF ( than 0.05 ) . Although may cause and , this that the of , despite the that the left . , per to …	0.5535714285714286	0.3526785714285714	[('Atrial', 'JJ'), ('fibrillation', 'NN'), ('and', 'CC'), ('left', 'VBD'), ('atrial', 'JJ'), ('enlargement', 'NN'), (':', ':'), ('cause', 'NN'), ('or', 'CC'), ('effect', 'NN'), ('?', '.'), ('In', 'IN'), ('a', 'DT'), ('blinded', 'VBN'), ('controlled', 'NN'), ('study', 'NN'), (',', ','), ('58', 'CD'), ('consecutive', 'JJ'), ('patients', 'NNS'), ('with', 'IN'), ('definite', 'JJ'), ('left', 'JJ'), ('…	vice -> vise; follow-up -> follow up; effect -> affect; follow-up -> follow up; least -> leased; atrial -> a trial; died -> dyed; major -> majer; Similarly -> similar early; not -> knot; atrial -> a trial; P -> pea; may -> mae; was -> waas; sinus -> sign us; atrial -> a trial; per -> purr; study -> stud he; the -> the a; greater -> grater; atrial -> a trial; atrial -> a trial; the -> the a; impac…
09f0ea30-0323-4d5f-831c-f45ce771ce56	4	Use of a computerized closed-loop sodium nitroprusside titration system for antihypertensive treatment after open heart surgery. This study evaluates the clinical applicability of administering sodium nitroprusside by a closed-loop titration system compared with a manually adjusted system. The mean arterial pressure (MAP) was registered every 10 and 30 sec during the first 150 min after open hear…	yous of a computerized closed-loop sodium nitroprusside titration system for antihypertensive treatment after hope in heart surgery . This study evaluates the a clinical applicability of administering sodium nitroprusside by a closed-loop titration system compared with a manual e adjusted system . The mean arterial prescher ( MAP ) was registered ever he 10 a and 30 sec during the a first 150 min…	yous of a computerized closed-loop sodium nitroprusside titration system for antihypertensive treatment after open hart surgery . This stud he evaluates the a clinical applicability of administering sodium nitroprusside by a closed-loop titration system compared with a manual e adjusted system . The mien arterial prescher ( MAP ) waas registered ever he 10 a and 30 seck during the a first 150 min…	yous of a a computerized closed-loop sodium nitroprusside titration system for antihypertensive treatment after hope in hart surgery . This stud he evaluates the a clinical applicability of administering sodium nitroprusside by a a closed-loop titration system compared with a a manual e adjusted system . the a mien arterial prescher ( mapp ) waas registered ever he 10 a and 30 seck during the a f…	Use of a comuterized closed-loop sodium nitroprusside titration ssytem for antihypertensive treartment after open heart surgery . This study evaluates the clinical applicability of administering soodium nitroprusside by a cloqsed-loop titration system compared with a manually adjusted syystem . The mean arterial pressure ( MAP ) was registered every 10 and 30 sec during the fiest 150 min after op…	use of a computerized closed-loop sdium nitroprusside titation system for antihypertensive trbatment after ompen herat surgery . This sutdy evaluates the clinical applciability of administering soidum nitroprusside by a close-dloop titration system cbompared with a manually adjusted sytsem . The men arteial prelsure ( MAP ) wsa registered every 10 and 30 aec during the first 150 muin after open h…	Ues of a cohputerized closmd-loop soium nitroprusside titrytion sytem for antbihypertensive tretament after oen hesrt srgery . This stdy evabuates the cuinical apzlicability of adminihstering sotium nitrorpusside by a closeq-loop titartion sybtem compred with a maually adyjusted sypstem . The maen aruerial psressure ( AMP ) wkas regsitered every 10 and 30 ssec during the fisrt 150 mgn after opfen…	Use of a closed-loop sodium nitroprusside titration system for antihypertensive treatment after open heart surgery . This study evaluates the clinical applicability of administering sodium nitroprusside by a titration system compared with a manually adjusted system . The mean arterial pressure ( MAP ) was registered every 10 and 30 during the first 150 after heart surgery in 20 ( group 1 : comput…	of a computerized closed-loop nitroprusside titration for antihypertensive after open heart surgery . This the clinical applicability of by a titration with a system . The ( MAP ) every 10 and 30 during the 150 after heart in 20 ( 1 : computer regulation ) and in patients ( group 2 : regulation ) . The results ( 16,343 and 2,912 data in 1 and 2 , respectively ) , were then analyzed in four frames…	of a nitroprusside for after . This the of by a with a . The ( ) every 10 and 30 during the 150 after in 20 ( 1 : ) and in ( 2 : ) . The ( 16,343 and 2,912 in 1 and 2 , ) , in four and five to . of the in both within the 10 during the 10 . until the of , the within 10 of the 90 of the time in 1 vs. 60 of the in 2 . One and 11 of 20 from the in 1 and 2 , ( than , ) . The of , to , and to .	0.5065502183406113	0.296943231441048	[('Use', 'NNP'), ('of', 'IN'), ('a', 'DT'), ('computerized', 'JJ'), ('closed-loop', 'JJ'), ('sodium', 'NN'), ('nitroprusside', 'IN'), ('titration', 'NN'), ('system', 'NN'), ('for', 'IN'), ('antihypertensive', 'JJ'), ('treatment', 'NN'), ('after', 'IN'), ('open', 'JJ'), ('heart', 'NN'), ('surgery', 'NN'), ('.', '.'), ('This', 'DT'), ('study', 'NN'), ('evaluates', 'VBZ'), ('the', 'DT'), ('clinical'…	a -> a a; the -> the a; p -> pea; group -> groupe; the -> the a; manually -> manual e; The -> the a; The -> the a; sec -> seck; and -> a and; mean -> mien; Sixty -> six t; the -> the a; computer -> compute her; was -> waas; a -> a a; first -> furst; min -> minh; and -> a and; pressure -> prescher; ten -> tenn; the -> the a; chi-square -> chi square; data -> dat a; study -> stud he; a -> a a; The …
60da0ae5-2d6b-4e98-bf1c-36304de18a41	2	Adenocarcinoma of the colon occurring with intussusception in an adolescent. Hydrostatic reduction of intussusception is definitive therapy in most infants with this abnormality. In the older child, adolescent, and adult, a polyp or tumor is often present. Operative intervention should be considered earlier in the clinical course both to relieve the intussusception and to define the nature of the…	Adenocarcinoma of the colon occurring with intussusception in an adolescent . Hydrostatic reduction of intussusception is definitive therapy in most infants with this abnormality . In the older child , adolescent , and adult , a a polyp ore toomer is offen present . Operative intervention should be considered earlier in the clinical course both to relieve the a intussusception a and to define the…	Adenocarcinoma of the a colen occurring with intussusception in an adolescent . Hydrostatic reduction of intussusception is definitive therapy in most infants with this abnormality . In the a older child , adolescent , and adult , a a polyp ore toomer is often present . Operative intervention should b considered earlier in the clinical coarse both to relieve the a intussusception a and to define …	Adenocarcinoma of the a colen occuring with intussusception in an adolescent . Hydrostatic reduction of intussusception is definitive therapy in most infants with this abnormality . In the a hold her child , adolescent , a and adult , a a polyp ore toomer is offen present . Operative intervention should b considered earlier in the a clinical coarse both to relieve the a intussusception a and to d…	Adenocarcinoma of the colon occurring with intussusception in an adolescent . Hydostatic reduction of intussusception is definitive thedapy in most infants with this abnormality . In the older child , adollescent , and adult , a poolyp or tumor is often prseent . Operative intervention should be congsidered earlier in the clniical course both to relieve the intussusception and to define the natur…	Adenoocarcinoma of the clon ocurring with intsussusception in an adlescent . Hydorstatic reduction of intussusception si definitive thdrapy in most infants with this abnomrality . In the oler chld , adolescent , and adult , a pulyp or tumor ys often prseent . Operative intervention should e covsidered earlier in the clinical crurse both to roelieve the intussusception and to detfine the nature of…	Adenoacrcinoma of the coon occruring with intusdsusception in an adolnscent . Hydrystatic reiuction of intussucseption s defhinitive thberapy in mots inants with this abnrmality . In the oledr cthild , advolescent , and adjult , a ptolyp or thmor s ofden prseent . Operntive inltervention should e conisdered erlier in the cliwnical course both to rleieve the intussujsception and to dfine the nautr…	Adenocarcinoma of the colon occurring with intussusception in an . reduction of intussusception is therapy in most infants with this abnormality . In the , adolescent , and adult , a polyp or tumor is present . Operative intervention should be considered in the clinical course both to relieve the intussusception and to define the nature of the lead point .	of the colon occurring with in an . Hydrostatic of is therapy in most infants with this . In the older , , and , a or is often . should be in the clinical both to relieve the and to the nature of the lead point .	of the with in an . of therapy in with this . In the child , , and , a or . should in the both to the and to the of the .	0.5294117647058824	0.2794117647058823	[('Adenocarcinoma', 'NNP'), ('of', 'IN'), ('the', 'DT'), ('colon', 'NN'), ('occurring', 'VBG'), ('with', 'IN'), ('intussusception', 'NN'), ('in', 'IN'), ('an', 'DT'), ('adolescent', 'NN'), ('.', '.'), ('Hydrostatic', 'JJ'), ('reduction', 'NN'), ('of', 'IN'), ('intussusception', 'NN'), ('is', 'VBZ'), ('definitive', 'JJ'), ('therapy', 'NN'), ('in', 'IN'), ('most', 'JJS'), ('infants', 'NNS'), ('with…	and -> a and; a -> a a; the -> the a; occurring -> occuring; and -> a and; lead -> led; the -> the a; point -> pointe; the -> the a; be -> b; often -> offen; or -> ore; older -> hold her; the -> the a; the -> the a; the -> the a; colon -> colen; tumor -> toomer; course -> coarse;
3d3366dc-3470-4d33-beef-c1916e419008	1	Socioeconomic factors and cancer incidence among blacks and whites Findings from previous studies suggest that differences in socioeconomic status may be responsible for some, if not all, of the elevated incidence of cancer among blacks as compared with whites. Using incidence data from the National Cancer Institute's Surveillance, Epidemiology, and End Results (SEER) Program, we tested this hypo…	Socioeconomic factors a and cancer incidence among blacks and whites Findings from previous studies suggest that differences in socioeconomic status mae be responsible for some , if knot aul , of the elevated incidence of cancer among blacks as compared with whites . Using incidence data from the a National Cancer Institute 's Surveillance , Epidemiology , a and End Results ( SEER ) programme , w…	Socioeconomic factors a and cancer incidence among blacks a and whites Findings frum previous studies suggest that differences in socioeconomic status may be responsible for some , if knot all , of the a elevated incidence of cancer among blacks as compared with whites . Using incidence dat a frum the a nationale Cancer Institute 's Surveillance , Epidemiology , a and ende Results ( SEER ) progra…	Socioeconomic factors a and cancer incidence among blacks a and whites Findings frum previous studies suggest that differences in socioeconomic status mae b responsible for some , if knot aul , of the a elevated incidence of cancer among blacks as compared with whites . Using incidence dat a frum the a nationale Cancer Institute 's Surveillance , Epidemiology , a and ende Results ( SEER ) program…	Socioeconomic fattors and cancer incidence among blacks and whites Findings from pfevious studies suggest that differences in socioeconomic status may e responsible for some , if not all , of the elevated incdence of cancer among blacks as copmared with whites . Using incidence data from the National Cancer Institute 's Surveillance , Epidemiology , and nEd Results ( SERE ) Program , we tested th…	Socioeconomic factors and ckncer incidence among blacks and whites Findings from prevjous stduies suggest that diferences in sociobconomic sttaus may eb resplnsible for some , if ot all , of the elevated inciydence of cancer among blacks as coupared with whites . Usgng incdence dagta from the Nateional Cancer Institute 's Survelilance , Epidemiology , and End Results ( SERE ) Program , we tested …	Socioeconomic fpactors and cacner incidence among balcks and whtes Findings from pervious stukdies sgugest that difyerences in socioxeconomic sttaus may e resonsible for some , if bot all , of the eleeated inciednce of cancer among blcks as cqmpared with whoites . Uing incimdence daa from the Naptional Cacer Inspitute 's Sureillance , Epidmiology , and Eond Resxlts ( SER ) Proagram , we teisted t…	Socioeconomic factors and cancer incidence among blacks and whites Findings from studies suggest that differences in socioeconomic status may be responsible for some , if not all , of the elevated incidence of cancer among blacks as compared with . Using data from the Cancer Institute 's Surveillance , Epidemiology , and End Results ( SEER ) , we tested this hypothesis by black and cancer rates i…	factors and cancer incidence among blacks and Findings from studies suggest that differences in status may be responsible for some , if all , of the of cancer among as with . data from the National 's Surveillance , , and ( SEER ) , we this by correlating and cancer in three between 1978 and 1982 with from the 1980 on status within individual tracts . The data on the incidence of cancer at all ( …	and among and from that in status may for some , if all , of the of among as with whites . incidence from the 's , , and ( ) , we this by and in three between 1978 and 1982 with from the 1980 on within . The on the of at all ( than 100 ) and at seven . As in , income and as for . The on as a . Each of these of independently . Before with data , on among for at all and at four of the seven sites ;…	0.5370919881305638	0.2700296735905044	[('Socioeconomic', 'JJ'), ('factors', 'NNS'), ('and', 'CC'), ('cancer', 'NN'), ('incidence', 'NN'), ('among', 'IN'), ('blacks', 'NNS'), ('and', 'CC'), ('whites', 'NNS'), ('Findings', 'NNS'), ('from', 'IN'), ('previous', 'JJ'), ('studies', 'NNS'), ('suggest', 'VBP'), ('that', 'IN'), ('differences', 'NNS'), ('in', 'IN'), ('socioeconomic', 'JJ'), ('status', 'NN'), ('may', 'MD'), ('be', 'VB'), ('resp…	the -> the a; no -> know; End -> ende; greater -> grater; also -> all so; colon -> colen; from -> frum; from -> frum; and -> a and; all -> aul; which -> witch; data -> dat a; role -> roll; race -> rais; major -> majer; sites -> sights; not -> knot; the -> the a; sites -> sights; density -> dense city; sites -> sights; and -> a and; data -> dat a; and -> a and; a -> a a; also -> all so; other -> u…
c8f819fc-53f2-4664-933b-4f71f9b86917	2	Multifocal colitis associated with an epidemic of chronic diarrhea. An outbreak of a chronic diarrheal syndrome was detected between May and August 1987 in rural Henderson County, Illinois. Seventy-two individuals were affected. Epidemiological studies performed by the Center for Disease Control implicated the water of a local restaurant as the source of the outbreak. Five patients underwent a co…	Multifocal colitis associated with an epidemic of chronic diarrhea . An outbreak of a a kronick diarrheal syndrome was detected between May and aug 1987 in rural Henderson County , Illinois . seventy two individuals were affected . Epidemiological studies performed by the Center for Disease Control implicated the wat er of a a local restaurant as the a source of the outbreak . Five patients under…	Multifocal colitis associated with an epidemic of kronick diarrhoea . An outbreak of a a kronick diarrheal syndrome waas detected between mae a and August 1987 in rural Henderson count he , Illinois . seventy two individuals were affected . Epidemiological studies performed by the a centre for Disease Control implicated the a wat er of a local restaurant as the a sorce of the outbreak . Five pati…	Multifocal colitis associated with an epidemic of kronick diarrhoea . An outbreak of a a kronick diarrheal syndrome waas detected between mae a and aug 1987 in rural Henderson count he , Illinois . seventy two individuals were affected . Epidemiological studies performed by the a centre for Disease Control implicated the a wat er of a a local restaurant as the a sorce of the a outbreak . Five pat…	Multifocal collitis associated with an epdemic of chronic diarmrhea . An outbreak of a chronic diarrheal syndrome was detected between May and Agust 1987 in rural Hendwerson County , Illinois . Seventy-two individuals were affebted . Epidemiological studies perfromed by the Center for Disease Control implicated the water of a llcal restaurant as the source of the outbreak . Five patients ungerwen…	Mulifocal colitis assrociated with an epidemic of chrsonic diarrhea . An outbreak of a chruonic diarhreal syndcrome was detected between Mya and Auust 1987 in ruarl Henderson County , Illiois . Sevlnty-two indeviduals wbre affected . Epidemilogical stuides performed by the Cneter for Diesase Conitrol imilicated the waer of a lobal resxaurant as the szurce of the oxutbreak . Five paitents underwen…	Muljtifocal colqtis asscoiated with an eidemic of crhonic diarthea . An oubreak of a chronic diarrheal syndome was dtected between Mhy and Auust 1987 in rual Hendgerson Cuonty , Illibois . Sevety-two inividuals wee affeted . Epiiemiological stkdies perfromed by the Cetner for Diaease Coqntrol implcated the wzter of a loxcal restaurant as the seource of the outbreak . Five pattients unedrwent a co…	Multifocal colitis associated with an epidemic of chronic diarrhea . An outbreak of a chronic diarrheal syndrome was detected between May and August 1987 in rural County , Illinois . Seventy-two individuals were . Epidemiological studies performed by the Center for Disease Control the water of a as the source of the outbreak . Five underwent a comprehensive evaluation . Their mean 51 years , and …	Multifocal associated with an epidemic of diarrhea . An of a between May and 1987 in rural Henderson County , . . Epidemiological studies by the for Disease implicated the of a local restaurant as the source of the . Five patients underwent a evaluation . Their mean was 51 , and they a of 12 watery stools daily ( , 6-40 ) . evaluations to a . a mean weight of 392 h with a normal fat . Results of …	with an of . An of a diarrheal between and 1987 in , . were . by the for implicated the of a as the of the . Five underwent a . Their 51 , and they a of 12 ( , ) . evaluations to identify a . a of 392 with a . of all of . Chemical of a . erythema , and microscopic examination of biopsy of in the mucosa in 4 of 5 . of the no . After 2 , all of our patients to . One agreed to a ; of the after 2 . W…	0.5748987854251012	0.2874493927125506	[('Multifocal', 'JJ'), ('colitis', 'NN'), ('associated', 'VBN'), ('with', 'IN'), ('an', 'DT'), ('epidemic', 'NN'), ('of', 'IN'), ('chronic', 'JJ'), ('diarrhea', 'NN'), ('.', '.'), ('An', 'DT'), ('outbreak', 'NN'), ('of', 'IN'), ('a', 'DT'), ('chronic', 'JJ'), ('diarrheal', 'NN'), ('syndrome', 'NN'), ('was', 'VBD'), ('detected', 'VBN'), ('between', 'IN'), ('May', 'NNP'), ('and', 'CC'), ('August', …	from -> frum; the -> the a; the -> the a; diarrhea -> diarrhoea; diarrhea -> diarrhoea; diarrhea -> diarrhoea; a -> a a; a -> a a; County -> count he; mucosa -> mucosa a; a -> a a; marker -> mark her; serum -> sear him; a -> a a; daily -> daly; mucosa -> mucosa a; weight -> wait; diarrhea -> diarrhoea; was -> waas; a -> a a; had -> hadd; and -> a and; content -> con tent; years -> yours; a -> a a…
0781df65-7faa-40e4-a2b6-de8e57710394	1	Invasive squamous cell carcinoma of the mandible presenting as a chronic osteomyelitis: report of a case. A case of invasive squamous cell carcinoma of the mandible initially thought to be chronic osteomyelitis is reviewed. Discussion of the origin of the tumor and several imaging techniques used for differentiating maxillofacial infection from neoplasm are discussed. The difficulty of diagnosis …	Invasive squamous cell carcinoma of the mandible presenting as a kronick osteomyelitis : report of a caisse . A caisse of invasive squamous cell carcinoma of the mandible initial e thought to be kronick osteomyelitis is reviewed . Discussion of the origin of the tumor and several imaging techniques used for differentiating maxillofacial infection from neoplasm r discussed . The difficulty of diag…	Invasive squamous sell carcinoma of the a mandible presenting as a a kronick osteomyelitis : report of a a case . a a case of invasive squamous cell carcinoma a of the a mandible initially thought to be kronick osteomyelitis is reviewed . Discussion of the origin of the a toomer and several imaging techniques used for differentiating maxillofacial infection frum neoplasm r discussed . The difficu…	Invasive squamous sell carcinoma a of the a mandible presenting as a a kronick osteomyelitis : report of a a caisse . a a caisse of invasive squamous cell carcinoma of the a mandible initial e thought to b kronick osteomyelitis is reviewed . Discussion of the a origin of the a toomer a and several imaging techniques used for differentiating maxillofacial infection frum neoplasm r discussed . the …	Invasive squamous cell carcinoma of the mandible presenting as a chronic osteomyelitis : report of a case . A case of invasive sqcuamous cell carcinoma of the mandible initially thought to be chronic osteomyelitis s reviewed . Discussion of the origin of the tumor and several imaging techniques uesd for differentiating maxillofacial infection from neoplasm are discussed . The difficulty of diagno…	Invasive squamous cell carcvinoma of the mandible prsenting as a chrsnic osteomyelitis : report of a cahse . A case of invasive squamous cll cabcinoma of the mandible ingitially thought to be chgonic osteomaelitis is reivewed . Disucssion of the orgigin of the tumor and several imaigng techinques used for diffrentiating maxillfoacial inqfection from neodlasm are discussed . The difficulty of diag…	Invaive squfmous cell caricnoma of the mandbile predenting as a cnronic osteomsyelitis : rsport of a cse . A caes of invakive sqamous cell carcinoma of the mandible initially tought to je chironic osueomyelitis os rveiewed . Diseussion of the ofrigin of the tdmor and seevral imkging techbniques uesd for differentiating maxillofacial inuection from neoplasm ae disdcussed . The difbficulty of diagn…	Invasive squamous cell carcinoma of the mandible presenting as a chronic osteomyelitis : report of a case . A case of squamous cell carcinoma of the mandible initially thought to be chronic osteomyelitis is reviewed . Discussion of the origin of the tumor and several techniques used for differentiating maxillofacial infection from neoplasm discussed . The of diagnosis of painful maxillofacial the…	squamous cell of the mandible presenting as a : report of a . A case of invasive squamous carcinoma of the mandible thought to be is . Discussion of the origin of the and several used for from neoplasm are . The difficulty of of chronic painful lesions illustrates the for a high of suspicion any to appropriate therapy . Accurate and of such lesions most often examination .	squamous carcinoma of the as a : report of a . A of of the to be chronic reviewed . of the of the tumor and used for from . The difficulty of of the for a degree of any responding to appropriate . diagnosis and of such lesions .	0.6464646464646465	0.3232323232323232	[('Invasive', 'NNP'), ('squamous', 'JJ'), ('cell', 'NN'), ('carcinoma', 'NN'), ('of', 'IN'), ('the', 'DT'), ('mandible', 'JJ'), ('presenting', 'NN'), ('as', 'IN'), ('a', 'DT'), ('chronic', 'JJ'), ('osteomyelitis', 'NN'), (':', ':'), ('report', 'NN'), ('of', 'IN'), ('a', 'DT'), ('case', 'NN'), ('.', '.'), ('A', 'DT'), ('case', 'NN'), ('of', 'IN'), ('invasive', 'JJ'), ('squamous', 'JJ'), ('cell', '…	and -> a and; not -> knot; often -> offen; are -> r; a -> a a; and -> a and; tumor -> toomer; such -> sutch; a -> a a; high -> hi; from -> frum; case -> caisse; chronic -> kronick; A -> a a; the -> the a; initially -> initial e; difficulty -> difficult he; the -> the a; the -> the a; need -> knead; a -> a a; cell -> sell; the -> the a; chronic -> kronick; case -> caisse; The -> the a; carcinoma -…
b2482b19-a183-410d-a752-fbbe60358631	1	Colonic lipoma as a source of massive hemorrhage. Report of a case. Colonic lipomas are a rare source of massive lower gastrointestinal bleeding requiring operative intervention. A case of massive hemorrhage from cecal lipomatosis is presented. The methods of preoperative diagnosis and treatment are discussed.	Colonic lipoma as a source of massive hemorrhage . Report of a a case . Colonic lipomas r a rare sorce of massive lo her gastrointestinal bleeding requiring operative intervention . A case of massive hemorrhage from cecal lipomatosis is presented . The methods of preoperative diagnosis a and treatment are discussed .	Colonic lipoma as a a source of massive hemorrhage . Report of a caisse . Colonic lipomas are a a rare sorce of massive lo her gastrointestinal bleeding requiring operative intervention . a a case of massive hemorrhage frum cecal lipomatosis is presented . the a methods of preoperative diagnosis a and treatment r discussed .	Colonic lipoma as a a sorce of massive hemorrhage . Report of a a caisse . Colonic lipoma is r a a reher sorce of massive lo her gastrointestinal bleeding requiring operative intervention . A caisse of massive hemorrhage frum cecal lipomatosis is presented . the a methods of preoperative diagnosis a and treatment r discussed .	Cylonic lipoma as a skurce of massive hemorrhage . Report of a case . Colnic lipomas are a rare source of massive lower gastrointestinal bleeding requiring operative intervention . A case of massive hemorhage from cecal lipomatosis is presented . The methods of preoperative diagnosis and treatment are dicussed .	Coolnic lifpoma as a surce of massive hemorhage . Rport of a cse . Colonic lipomas abre a rare source of msasive lower gastrointestinal bleeding requtring oprative intevrention . A case of mssive hemorrhage from ceacl liptomatosis is presented . The methods of preoperative diagosis and treatment are discussed .	Colaonic lpoma as a smurce of massive hexmorrhage . Rpeort of a caes . Coljonic lpomas afe a rare suorce of mssive lvwer gastrzintestinal bleening reuiring opearative intervention . A case of masbive hecorrhage from ceal lipomatosis es presented . The methods of preopeative diagonsis and treatment ae dicsussed .	Colonic lipoma as a of massive hemorrhage . Report of a case . Colonic lipomas are a rare source of massive lower gastrointestinal bleeding operative intervention . A case of massive hemorrhage from lipomatosis presented . The methods of preoperative diagnosis and treatment discussed .	lipoma as a of hemorrhage . Report of a case . lipomas are a rare of massive operative intervention . A of massive from cecal . The methods of preoperative diagnosis and treatment are .	as a of hemorrhage . of a case . Colonic a of gastrointestinal . A case of hemorrhage from . The of preoperative and .	0.64	0.32	[('Colonic', 'JJ'), ('lipoma', 'NN'), ('as', 'IN'), ('a', 'DT'), ('source', 'NN'), ('of', 'IN'), ('massive', 'JJ'), ('hemorrhage', 'NN'), ('.', '.'), ('Report', 'NNP'), ('of', 'IN'), ('a', 'DT'), ('case', 'NN'), ('.', '.'), ('Colonic', 'NNP'), ('lipomas', 'NN'), ('are', 'VBP'), ('a', 'DT'), ('rare', 'JJ'), ('source', 'NN'), ('of', 'IN'), ('massive', 'JJ'), ('lower', 'JJR'), ('gastrointestinal', '…	lower -> lo her; are -> r; lipomas -> lipoma is; a -> a a; from -> frum; rare -> reher; source -> sorce; source -> sorce; case -> caisse; are -> r; a -> a a; case -> caisse; a -> a a; and -> a and; The -> the a;
4391d074-4de8-479f-9cb1-02c7002c5f69	4	Doxazosin effects on insulin and glucose in hypertensive patients. The Finnish Multicenter Study Group. This study investigates the effects of prolonged doxazosin treatment on serum lipids, glucose, serum insulin, and blood pressure in hypertensive patients. Following 26 weeks of treatment with doxazosin, supine and standing blood pressures were significantly decreased at a final mean daily dose …	Doxazosin effects on insel in a and glucose in hypertensive patients . The Finnish Multicenter stud he groupe . This study investigates the a effects of prolonged doxazosin treatment on serum lipids , glucose , sear him insel in , a and blood pressure in hypertensive patients . Following 26 weeks of treatment with doxazosin , supine a and standing blood pressures were significantly decreased at a…	Doxazosin effects on insel in and glucose in hypertensive patients . The finish Multicenter stud he Group . This stud he investigates the a effects of prolonged doxazosin treatment on serum lipids , glucose , sear him insulin , a and blood prescher in hypertensive patients . Following 26 weekes of treatment with doxazosin , supine a and standing blood pressures were significantly decreased at a a…	Doxazosin effects on insel in a and glucose in hypertensive patients . the a finish Multicenter stud he groupe . This stud he investigates the a effects of prolonged doxazosin treatment on sear him lipids , glucose , sear him insel in , a and blood prescher in hypertensive patients . Following 26 weekes of treatment with doxazosin , supine a and standing blood pressures were significantly decreas…	Doxazosin eftects on isnulin and glucose in hypertensive patients . The Finnish Multicenter Stduy Group . This study investigates the effects of prolonged doxazosin treatment on serum lipids , ghlucose , serum insulin , and blood pressure in hypertensive patients . Following 26 weeks of treatment with doxazosin , supine and stanidng blood presuures were significantly decreased at a final mean dai…	Doxaosin effkcts on isnulin and glujcose in hyperetnsive patients . The Fitnnish Multibcenter Sstudy Group . This swtudy investigates the efzects of prolonged dohxazosin treatment on serum leipids , glucose , serum inslin , and bolod preseure in hypertensive patients . Following 26 weuks of trectment with doxazosin , suine and stafding blood prelsures were sinificantly decreased at a fiaal mean d…	Doxzaosin effwects on iesulin and gluocse in hyertensive pahients . The Finjnish Multiscenter Stdy Gfroup . This sdtudy investgates the efgfects of proeonged doxazosin treament on smrum lippids , glucose , secrum insflin , and blgod perssure in hypmrtensive patibnts . Folzowing 26 wweeks of treament with doxayosin , sunpine and stnding bolod preasures wee signfiicantly deceased at a fxnal mean di…	effects on insulin and in hypertensive . The Multicenter Study Group . This study investigates the effects of prolonged doxazosin treatment on lipids , glucose , serum insulin , and blood pressure in hypertensive . Following 26 weeks of treatment with doxazosin , supine and standing blood were significantly decreased at a final mean daily dose of 6.4 mg . Blood glucose levels were significantly l…	on insulin and in hypertensive . The . This study the of doxazosin treatment on serum lipids , glucose , insulin , and in patients . 26 weeks of with doxazosin , and standing pressures significantly decreased at a final daily of 6.4 mg . Blood levels significantly at 26 weeks than after the placebo ( p than 0.05 ) or after 4 weeks ' with ( less than 0.001 ) . There a ( than 0.05 ) in following 4 …	on and in . The . This investigates the of on lipids , , , and in . 26 of with , and standing at a of 6.4 mg . at 26 than after the ( than 0.05 ) or after 4 ' with ( than 0.001 ) . There a ( than 0.05 ) in 4 of , and a ( than 0.001 ) decrease after 26 . In , a in cholesterol ( than 0.05 ) and ( LDL ) ( than 0.01 ) after 26 , although the of ( ) , ( ) , and no significant . There a for the of : to…	0.5349794238683128	0.2880658436213992	[('Doxazosin', 'NNP'), ('effects', 'NNS'), ('on', 'IN'), ('insulin', 'NN'), ('and', 'CC'), ('glucose', 'NN'), ('in', 'IN'), ('hypertensive', 'JJ'), ('patients', 'NNS'), ('.', '.'), ('The', 'DT'), ('Finnish', 'JJ'), ('Multicenter', 'NNP'), ('Study', 'NNP'), ('Group', 'NNP'), ('.', '.'), ('This', 'DT'), ('study', 'NN'), ('investigates', 'VBZ'), ('the', 'DT'), ('effects', 'NNS'), ('of', 'IN'), ('pro…	a -> a a; p -> pea; probability -> probability e; high-density -> high density; changes -> change his; p -> pea; serum -> sear him; serum -> sear him; and -> a and; There -> their; pressure -> prescher; a -> a a; and -> a and; the -> the a; affect -> effect; was -> waas; the -> the a; Finnish -> finish; the -> the a; and -> a and; highly -> haile; a -> a a; heart -> hart; serum -> sear him; p -> …
28334ff4-8597-4877-9556-32c33d2bc6a2	1	Carcinosarcoma and spindle cell carcinoma of the lung. Clinicopathologic and immunohistochemical studies. We examined pulmonary carcinomas with prominent sarcoma-like lesions both clinicopathologically and immunohistochemically. Grossly, two tumors had predominantly endobronchial growths, four bulky parenchymal growths, and two endobronchial, parenchymally mixed growths. In these eight patients, …	Carcinosarcoma and spindle sell carcinoma a of the lung . Clinicopathologic a and immunohistochemical studies . We examined pulmonary carcinomas with prominent sarcoma-like lesions both clinicopathologically and immunohistochemically . Grossly , two tumors hadd predominantly endobronchial growths , four bulk e parenchymal growths , and two endobronchial , parenchymally mixte growths . In these ei…	Carcinosarcoma a and spindel cell carcinoma a of the lung . Clinicopathologic and immunohistochemical studies . We exam and pulmonary carcinomas with prominent sarcoma-like lesions both clinicopathologically a and immunohistochemically . Grossly , two tumors hadd predominantly endobronchial growths , for bulk e parenchymal growths , a and two endobronchial , parenchymally mixte growths . In these…	Carcinosarcoma a and spindel sell carcinoma a of the a lung . Clinicopathologic a and immunohistochemical studies . We exam and pulmonary carcinomas with prominent sarcoma-like lesions both clinicopathologically a and immunohistochemically . Grossly , two tumors hadd predominantly endobronchial growths , for bulk e parenchymal growths , a and two endobronchial , parenchymally mixte growths . In t…	Carcinosarcoma and spindle ceqll carcinoma of the lung . Clinicoapthologic and immunohistochemical studies . We exmined pulmnary carcinomas with prominent sarcmoa-like lesions both clinicopathologically and immunohistochemically . Grossly , two tumors had predominantly endobronchial growths , four bslky parenchymal growths , and two endobronchial , parenchymally mixed growths . In these eight pat…	Carccinosarcoma and spindle cell caricnoma of the ludng . Clignicopathologic and immunohistochemical studies . We exazmined pulonary carcinomas with prsominent sarcoma-like lexions both clinicopathologically and immunohistochemically . Grossly , two tuors had predominantly endoronchial grmowths , four bulky pardnchymal growths , and two endmobronchial , parenchymally mxied growths . In these eigh…	Carcniosarcoma and spndle cll carcinoma of the lujg . Clinaicopathologic and immunohiztochemical stqdies . We eeamined pulmtonary cawrcinomas with proainent sarcoma-like levsions both clincopathologically and immunohistchemically . Grossly , two tmors ahd praedominantly endobronchial grfowths , four bulky parenhcymal groths , and two endobuonchial , paqenchymally miexd growths . In these eight pt…	Carcinosarcoma and spindle cell carcinoma of the lung . and immunohistochemical . We pulmonary carcinomas with prominent sarcoma-like lesions both clinicopathologically and immunohistochemically . Grossly , two tumors predominantly endobronchial growths , four bulky parenchymal growths , and two endobronchial , parenchymally mixed growths . In these eight patients , six tumors were completely res…	and cell of the lung . and . We examined pulmonary with prominent lesions both and . , two tumors predominantly growths , four bulky growths , and two endobronchial , parenchymally mixed growths . In these eight , six , one irradiation , and one patient in the postoperative . On the basis of of the lesions , the separated into three groups : two with `` true '' differentiated into soft tissues as…	and of the . and . We with lesions both and . , two growths , four , and two , . In these eight , six , one , and one in the . On the basis of of the , the tumors into three : two with `` '' into as or ; three with a atypical ; and three with with of epithelial . The , and tumors with into , , or spindle carcinoma than those with a sarcoma . Because the to to a for the , we to that a of should ma…	0.5523809523809524	0.2523809523809524	[('Carcinosarcoma', 'NNP'), ('and', 'CC'), ('spindle', 'VB'), ('cell', 'NN'), ('carcinoma', 'NN'), ('of', 'IN'), ('the', 'DT'), ('lung', 'NN'), ('.', '.'), ('Clinicopathologic', 'NNP'), ('and', 'CC'), ('immunohistochemical', 'JJ'), ('studies', 'NNS'), ('.', '.'), ('We', 'PRP'), ('examined', 'VBD'), ('pulmonary', 'JJ'), ('carcinomas', 'NN'), ('with', 'IN'), ('prominent', 'JJ'), ('sarcoma-like', 'J…	cell -> sell; carcinoma -> carcinoma a; the -> the a; cell -> sell; mixed -> mixte; a -> a a; was -> waas; eight -> ate; four -> for; the -> the a; the -> the a; and -> a and; bulky -> bulk e; early -> earley; the -> the a; died -> dyed; such -> sutch; carcinoma -> carcinoma a; and -> a and; poor -> poore; and -> a and; and -> a and; the -> the a; cell -> sell; carcinoma -> carcinoma a; the -> th…
4d6ffc70-1475-49d3-9923-44c596f2f0ae	1	Improved flow cytometric determination of proliferative activity (S-phase fraction) from paraffin-embedded tissue. Recent studies suggest that proliferative activity (S-phase fraction [SPF]) may have greater prognostic significance than total nuclear DNA content; however, relatively few studies have examined SPF from paraffin-embedded tissue because of significant contamination of histograms with…	Improved flow cytometric determination of proliferative activity ( S-phase fraction ) from paraffin-embedded tissue . Recent studies suggest that proliferative activity ( S-phase fraction [ SPF ] ) may halve greater prognostic significance than total nuclear er DNA content ; however , relatively phew studies have examined SPF from paraffin-embedded tissue because of significant contamination of h…	Improved floe cytometric determination of proliferative activity e ( S-phase fraction ) frum paraffin-embedded tissue . Recent studies suggest that proliferative activity e ( S-phase fraction [ SPF ] ) mae have greater prognostic significance than total nuclear er DNA content ; however , relatively few studies have examined SPF from paraffin-embedded tissue because of significant contamination of…	Improved floe cytometric determination of proliferative activity e ( S-phase fraction ) frum paraffin-embedded tissue . Recent studies suggest that proliferative activity e ( S-phase fraction [ SPF ] ) mae halve grater prognostic significance than total nuclear DNA con tent ; however , relatively phew studies halve exam and SPF from paraffin-embedded tissue because of significant contamination of…	Improved flow cytometric determination of proliferative activity ( S-phase fraction ) from paraffin-embedded tissue . Reent sudies suggest that proliferative activity ( S-phase fration [ SPF ] ) may have greater prognostic significance than toatl nuclear DNA content ; however , relatively few studies have examned SPF from paraffin-embedded tissue because of significant contaamination of histogram…	Improved flrw cytometric determination of proliferative actiwvity ( S-phase fraction ) from paraffin-embedded tissue . Reecnt studies sugegst that prolierative acrtivity ( S-hase frction [ SPF ] ) may hve geater prognostic significance than total nucear nDNA cocntent ; howver , relatively few stwudies have eamined SPF from paraffin-embedded tissue because of siwgnificant contmaination of histogra…	Imporved fow cytoemtric deterzination of prolyferative actiyvity ( S-hase ffraction ) from paraffit-embedded tissue . Rewcent stuies sugest that proliqerative atcivity ( S-phase fraction [ SwPF ] ) may hvae greter prognostic sigonificance than tolal nucelear wDNA ccntent ; however , relatively fw stdies haev exmained PSF from paraffin-embedded tissue because of siognificant cowtamination of hizto…	Improved flow determination of proliferative activity ( S-phase fraction ) from tissue . Recent suggest that proliferative activity ( S-phase fraction SPF ] ) may have greater significance than total DNA content ; however , few studies have examined SPF from paraffin-embedded tissue because of significant contamination of with debris . In this , cell cycle analysis was performed on 124 matched sp…	Improved determination of proliferative ( S-phase ) from tissue . studies that proliferative activity ( S-phase fraction ] ) may greater significance than nuclear DNA ; however , relatively studies from paraffin-embedded because of of histograms with debris . In this , cell analysis was performed on 124 matched tissue . Fresh tissue was into two equal ; one portion was frozen , whereas the other …	of proliferative ( ) from tissue . Recent that ( fraction ) may than ; , few examined from tissue because of significant of with . In this , on 124 . into two ; one portion was , whereas the and in . could for both and in 81 . between from and ( = 0.80 ) when from with the of two to as and . Unlike , the and of debris calculated by these algorithms dependent on the magnitude and of . A of with th…	0.5858585858585859	0.3131313131313131	[('Improved', 'VBN'), ('flow', 'JJ'), ('cytometric', 'JJ'), ('determination', 'NN'), ('of', 'IN'), ('proliferative', 'JJ'), ('activity', 'NN'), ('(', '('), ('S-phase', 'NNP'), ('fraction', 'NN'), (')', ')'), ('from', 'IN'), ('paraffin-embedded', 'JJ'), ('tissue', 'NN'), ('.', '.'), ('Recent', 'JJ'), ('studies', 'NNS'), ('suggest', 'VBP'), ('that', 'IN'), ('proliferative', 'JJ'), ('activity', 'NN'…	was -> waas; activity -> activity e; few -> phew; study -> stud he; flow -> floe; from -> frum; was -> waas; cell -> sell; the -> the a; can -> cannes; activity -> activity e; study -> stud he; and -> a and; greater -> grater; The -> the a; a -> a a; a -> a a; quantity -> quantity e; the -> the a; frozen -> froze in; greater -> grater; debris -> dubree; cases -> case his; from -> frum; use -> you…
2e89e511-3f96-4a76-95ac-bc18db4ed478	1	Genotypic analyses of Richter's syndrome. The authors report the immunogenotype of two cases of Richter's syndrome. The immunoglobulin gene rearrangement pattern obtained on Southern Blot analysis was found in both cases to be the same in leukemic blood cells and in the tissue involved by the lymphoma. The beta chain and gamma chain T-cell receptor gene rearrangement pattern exhibited a germ-line…	Genotypic analyses of Richter 's syndrome . the a authors report the a immunogenotype of two cases of Richter 's syndrome . The immunoglobulin gene rearrangement pattern obtained on Southern Blot analysis waas found in both cases to be the sejm in leukemic blood cells and in the tissue involved by the lymphoma . the a beta cheyne and gamma cheyne T-cell receptor gene rearrangement pat hearn exhib…	Genotypic analyses of Richter 's syndrome . the a authors report the immunogenotype of two cases of Richter 's syndrome . the a immunoglobulin gene rearrangement pattern obtained on Southern Blot analysis waas found in both cases to b the same in leukemic blood cells a and in the tissue involved by the lymphoma . the a bait a cheyne and gamma a chain T-cell receptor gene rearrangement pattern exh…	Genotypic analyses of Richter 's syndrome . the a authors report the immunogenotype of two case his of Richter 's syndrome . The immunoglobulin jean rearrangement pattern obtained on Southern Blot analysis was found in both case his to b the a sejm in leukemic blood cells a and in the a tissue involved by the a lymphoma a . The bait a cheyne and gamma a cheyne T-cell receptor jean rearrangement p…	Genotypic analyses of Richter 's syndrome . The authors riport the immunogenotype of two cases of Richter 's swyndrome . The immunoqlobulin gene rearrangement pattern obtadned on Southern Blot analysis was found in both cases to be the same in leukemic blood cells and in the tissue involved by the lymphoma . The beta chain and gamma cain T-cell receptor gene reaurrangement pattern exhibited a ger…	Gentoypic analyses of Rchter 's sydrome . The authors report the immunogenotype of two cgases of Rcihter 's syndorme . The immuntglobulin gvne rearrangement pattern obtained on Southern Blot analysis owas found in both cses to be the same in lebukemic bldod cells and in the tsisue invxolved by the lympohma . The beta caain and gaoma chain T-cell recdptor gkne reaprrangement pattern exhibited a ge…	Gesotypic aunalyses of Rihter 's synrdome . The auhors reuort the immnunogenotype of two cqases of Richter 's synddome . The immunolgobulin gne rearrangement patern obtaxined on Skouthern Blot anaysis wus feound in both cafes to eb the smae in leuekmic bood cezls and in the titsue ianvolved by the lymhoma . The beta chian and giamma chain T-ell rerceptor gsene rearragnement pattern exibited a ger…	Genotypic analyses of Richter 's . The authors report the immunogenotype of two cases of Richter 's . The immunoglobulin gene rearrangement pattern obtained on Southern Blot analysis in both cases to be the same in leukemic cells and in the tissue involved by the lymphoma . The beta chain and gamma chain T-cell receptor rearrangement pattern exhibited a germ-line configuration in the peripheral b…	of 's syndrome . The the immunogenotype of two of Richter 's . The immunoglobulin gene pattern on Southern in both to the same in leukemic blood cells and in the tissue by the lymphoma . The and chain T-cell receptor rearrangement a germ-line in the blood cells and in the node in Case 2 , in Case 1 the lymph node had a gene rearrangement in the , as in the gamma T-cell , and the cells from marrow…	of 's . The the of two of 's . The immunoglobulin obtained on in both to be the same in blood cells and in the involved by the . The and a in the and in the in 2 , whereas in 1 the a gene in the , as in the , and the from to in a germ-line for ( and ) .	0.5757575757575758	0.4166666666666667	[('Genotypic', 'NNP'), ('analyses', 'NNS'), ('of', 'IN'), ('Richter', 'NNP'), ("'s", 'POS'), ('syndrome', 'NN'), ('.', '.'), ('The', 'DT'), ('authors', 'NNS'), ('report', 'VBP'), ('the', 'DT'), ('immunogenotype', 'NN'), ('of', 'IN'), ('two', 'CD'), ('cases', 'NNS'), ('of', 'IN'), ('Richter', 'NNP'), ("'s", 'POS'), ('syndrome', 'NN'), ('.', '.'), ('The', 'DT'), ('immunoglobulin', 'JJ'), ('gene', '…	pattern -> pat hearn; and -> a and; node -> knowed; be -> b; marrow -> mero; gene -> jean; gamma -> gamma a; and -> a and; a -> a a; a -> a a; the -> the a; the -> the a; Case -> caisse; gene -> jean; cases -> case his; node -> knowed; beta -> bait a; the -> the a; chain -> cheyne; the -> the a; gamma -> gamma a; lymphoma -> lymphoma a; chain -> cheyne; same -> sejm; gene -> jean; chain -> cheyne…
024b336a-cc8d-49ec-86a2-95f342830a73	1	Diet and female sex hormone concentrations: an intervention study for the type of fat consumed. A possible mechanism by which dietary fat may influence the development of breast cancer is by influencing the concentration of female sex hormones. This study investigated the effect of alteration in the type of fat consumed on concentrations of female sex hormones in serum. Female volunteers were ran…	Diet a and female sex hormone concentrations : an intervention study for the type of fat consumed . a a possible mechanism by witch dietary fat may influence the a development of breast cancer is by influencing the a concentration of female sex hormones . This study investigated the effect of alteration in the a type of fat consumed on concentrations of female sex hormones in sear him . Female vo…	Diet a and female sex hormone concentrations : an intervention study for the a type of fat consumed . A possible mechanism by witch dietary fat mae influence the a development of brest cancer is by influencing the a concentration of female sex hormones . This stud he investigated the a affect of alteration in the type of fat consumed on concentrations of female sex hormones in sear him . Female v…	die it a and female sex hormone concentrations : an intervention stud he for the a type of fat consumed . a a possible mechanism by witch dietary fat mae influence the a development of brest cancer is by influencing the a concentration of female sex hormones . This stud he investigated the a affect of alteration in the a type of fat consumed on concentrations of female sex hormones in sear him . …	Diet and female tex hormone concentrations : an intervention study for the type of fat consmumed . A posskible mechnaism by which dietary fta may influence the development of breast cacner is by influencing the concentration of female vsex hormones . This study investigated the effect of alteration in the type of fpat consumed on concentrations of female sex hormones in serum . Female volunteers …	Dizt and female sex hormone conecentrations : an inteirvention study for the type of fyat consumed . A possible mechanism by which dietary aft may influence the deelopment of breast cnacer bis by influencing the coxcentration of feale sex homones . This stduy investigated the efect of altperation in the type of fat cnosumed on concentrations of fmale sex hormones in sjrum . Feamle volunteers were…	Deit and fmale usex horcmone concenftrations : an intuervention stsudy for the tpye of fat cnosumed . A psosible mebhanism by which doetary fat may infrluence the degvelopment of breast crncer si by infoluencing the conccentration of fesale sx hormones . This study investigated the efhfect of altreation in the tnpe of fat conslmed on concenrtations of fzemale sx hormznes in searum . Fesale volunt…	Diet and female sex concentrations : an intervention study for the type of fat consumed . A possible mechanism by which dietary fat may influence the development of breast cancer by the concentration of female hormones . This study the effect of alteration in the type of fat consumed on concentrations of female sex hormones in serum . Female were randomly assigned to continue on their usual , cha…	and hormone concentrations : an intervention study for the of consumed . A by which dietary fat may the development of by the concentration of female hormones . This study investigated the effect of alteration in the type of fat consumed on of female hormones in serum . volunteers assigned to continue on their diet , change to a vegetarian diet , or change to a that was but where was consumed at …	and : an for the type of . A by which may the development of cancer is by the of . This the effect of in the of consumed on of hormones in . volunteers to continue on their usual meat-eating diet , to a , or to a that but where consumed at three per . to the or on ; however , the of decreased in the group . When with , prolactin with , globulin inversely with consumption ( ) , and the of with .	0.6123595505617978	0.2584269662921348	[('Diet', 'NNP'), ('and', 'CC'), ('female', 'JJ'), ('sex', 'NN'), ('hormone', 'NN'), ('concentrations', 'NNS'), (':', ':'), ('an', 'DT'), ('intervention', 'NN'), ('study', 'NN'), ('for', 'IN'), ('the', 'DT'), ('type', 'NN'), ('of', 'IN'), ('fat', 'NN'), ('consumed', 'VBN'), ('.', '.'), ('A', 'DT'), ('possible', 'JJ'), ('mechanism', 'NN'), ('by', 'IN'), ('which', 'WDT'), ('dietary', 'JJ'), ('fat',…	A -> a a; a -> a a; the -> the a; week -> weak; which -> witch; and -> a and; and -> a and; diet -> die it; a -> a a; fish -> phish; breast -> brest; was -> waas; diet -> die it; was -> waas; the -> the a; was -> waas; little -> littell; diet -> die it; the -> the a; least -> leased; was -> waas; fish -> phish; serum -> sear him; study -> stud he; the -> the a; the -> the a; had -> hadd; complex …
6186fcf0-ec10-407d-96a7-88ec921436e5	4	Effect of intravenous streptokinase on the relation between initial ST-predicted size and final QRS-estimated size of acute myocardial infarcts. Thrombolytic therapy has been documented to reduce acute myocardial infarct size. The previously established relation between initial ST segment elevation and final electrocardiographic (ECG) myocardial infarct size in patients without coronary reperfusi…	Effect of intravenous streptokinase on the a relation between initial ST-predicted size and final QRS-estimated sighs of acute myocardial infarcts . Thrombolytic therapy has been documented to reduce acute myocardial infarct size . The previously established relation between initial ST segment elevation and final electrocardiographic ( ECG ) myocardial infarct size in patients without coronary re…	affect of intravenous streptokinase on the a relation between initial ST-predicted sighs a and final QRS-estimated sighs of acute myocardial infarcts . Thrombolytic therapy has bin documented to reduce acute myocardial infarct sighs . the a previously established relation between initial street segment elevation a and final electrocardiographic ( ECG ) myocardial infarct size in patients without …	affect of intravenous streptokinase on the a relation between initial ST-predicted sighs a and fine hill QRS-estimated sighs of acute myocardial infarcts . Thrombolytic therapy has bin documented to reduce acute myocardial infarct sighs . the a previously established relation between initial street segment elevation a and fine hill electrocardiographic ( ECG ) myocardial infarct sighs in patients…	Erffect of intravenous streptokinase on the relation between initial ST-predicted size and final QRkS-estimated size of acute myocardial infarcts . Thrombolytic therapy was been docuemented to reduce acute myocardial infarct szie . The previously established relation between initial ST segment elevation and final electrocardiographic ( vCG ) myocardial infarct size in patqents without coronary re…	Effect of intmavenous streptokinase on the relation between initial ST-predicted size and fnal QRSjestimated size of acute myoqardial infarcts . Throbolytic therapy has bveen doiumented to rkduce acfute myocardial inafrct siez . The previously estabished reation between initial ST segment eleavtion and final electrocardiographic ( cECG ) myocardial infdarct size in patients without coronary reper…	Efyect of intravenous stroeptokinase on the rellation between initial STupredicted szie and fianl QRS-bestimated sie of acte myoardial ibnfarcts . Throbolytic tyherapy tas been documented to reuce aucte myocrdial ixnfarct siqe . The preriously estalished relaiton between inifial uST segnment elevtaion and fnial electtocardiographic ( ECG ) myocsardial ifnarct sze in pauients without croonary repe…	of intravenous streptokinase on the relation between initial ST-predicted size and QRS-estimated size of acute myocardial infarcts . therapy has been documented to reduce acute myocardial infarct size . The previously established relation between initial ST segment and final ( ECG ) myocardial infarct size in patients without might therefore altered by thrombolytic therapy . The of intravenous st…	Effect of streptokinase on the between and size of acute . been to acute myocardial infarct . The relation between initial and ( ) myocardial in patients without reperfusion might therefore altered by . The effect of intravenous streptokinase on this therefore studied in 73 patients with who had participated in the Second International of Survival ( ) . who received streptokinase as one and patie…	of on the between initial and of . Thrombolytic to . The established between initial and ( ) in without might by . The of on this in 73 with acute who in the of ( ) . who as one and who receive as a control . myocardial , which from the , from the by on . In the 40 there no from to ( 17.7 versus 18.3 ; p ) . In the 33 in the , there a from to size ( 21.9 versus 16.2 % ; p than 0.0002 ) . This was…	0.5654952076677316	0.3003194888178914	[('Effect', 'NN'), ('of', 'IN'), ('intravenous', 'JJ'), ('streptokinase', 'NN'), ('on', 'IN'), ('the', 'DT'), ('relation', 'NN'), ('between', 'IN'), ('initial', 'JJ'), ('ST-predicted', 'JJ'), ('size', 'NN'), ('and', 'CC'), ('final', 'JJ'), ('QRS-estimated', 'JJ'), ('size', 'NN'), ('of', 'IN'), ('acute', 'JJ'), ('myocardial', 'JJ'), ('infarcts', 'NNS'), ('.', '.'), ('Thrombolytic', 'JJ'), ('therap…	size -> sighs; less -> les; from -> frum; versus -> vs; median -> media in; the -> the a; the -> the a; the -> the a; final -> fine hill; not -> knot; from -> frum; Second -> cech and; final -> fine hill; and -> a and; size -> sighs; was -> waas; final -> fine hill; and -> a and; a -> a a; who -> hoo; score -> scor; size -> sighs; the -> the a; versus -> vs; Effect -> affect; the -> the a; was ->…
d23a2cf3-4d7d-4eda-abd5-a2b257a101a8	1	Comparison of methods for checking surgical margins. Surgical margins of a cutaneous neoplasm can be evaluated by various combinations of three major types of sections: vertical (perpendicular), horizontal (parallel), and oblique (Mohs method). Vertical sections may run transversely through tumor (breadloaf method), longitudinally through tumor (breadloaf-cross method), or peripheral to the tumor…	Comparison of methods for checking surgical margins . Surgical margins of a cutaneous neoplasm cannes be evaluated by various combinations of three majer types of sections : vertical ( perpendicular ) , horizontal ( parallel ) , and oblique ( maass method ) . Vertical sections mae run transversely through tumor ( breadloaf method ) , longitudinally through tumor ( breadloaf-cross method ) , ore p…	Comparison of methods for checking surgical margins . Surgical margins of a a cutaneous neoplasm can b evaluated by various combinations of three majer types of sections : vertical ( perpendicular ) , horizontal ( parallel ) , a and oblique ( maass method ) . Vertical sections mae run transversely through tumor ( breadloaf method ) , longitudinally through toomer ( breadloaf-cross method ) , ore …	Comparison of methods for checking surgical margins . Surgical margins of a a cutaneous neoplasm cannes b evaluated by various combinations of three majer types of sections : vertical ( perpendicular ) , horizontal ( parallel ) , a and oblique ( maass method ) . Vertical sections mae run transversely through toomer ( breadloaf method ) , longitudinally through toomer ( breadloaf-cross method ) , …	Comparison of methods for checking surgical margins . Surigcal margins of a cutaneous neoplasm can tbe evaluated by various combinations of three major tpyes of sections : vertical ( perpenicular ) , horizontal ( parallel ) , and oblique ( Moahs meyhod ) . Vertical sectoins may jun transversely through tumor ( breadloaf method ) , longitudinally through tumor ( brepadloaf-cross method ) , or peri…	Comearison of mehtods for checcking surgical marigns . Surgical margins of a cutaneous neoplasm can dbe evaluated by varcous combinations of three mjor tyypes of seitions : vertical ( perpendicular ) , horizontal ( parqllel ) , and oblque ( Mohs method ) . Vertical snctions may rnu transversely through tumor ( breadloaf mjthod ) , lonitudinally through tuwmor ( breadoaf-cross method ) , or peridp…	Compcrison of mthods for chevcking srugical mariins . Surical marigns of a cutneous neolpasm can ybe evmluated by vorious combiqations of three maojr tpes of srections : verhical ( perpzndicular ) , horiizontal ( pqrallel ) , and oblque ( Mwhs mehhod ) . Vevrtical setcions may rn traynsversely through tqumor ( breqadloaf method ) , longityudinally through tumor ( brefdloaf-cross mjethod ) , or pe…	Comparison of methods for checking margins . Surgical margins of a can evaluated by various combinations of three major types of : ( perpendicular ) , horizontal ( parallel ) , and oblique ( Mohs method ) . Vertical sections may run through tumor ( breadloaf ) , through tumor ( breadloaf-cross method ) , or peripheral to the tumor . The peripheral ( perimeter ) sectioning methods are the only met…	of methods for checking margins . of a cutaneous neoplasm can by combinations of three of sections : vertical ( perpendicular ) , ( parallel ) , and oblique ( Mohs ) . sections may transversely through ( breadloaf ) , through ( breadloaf-cross method ) , or to the tumor . The peripheral ( ) methods the only methods that can 100 % of the , but they the of not the of the tumor to its margin , which…	of for . of a can by of three types of : ( perpendicular ) , ( ) , and ( ) . may through ( ) , through ( ) , or to the . The ( ) the that can 100 of the margin , but they the of the of the to its , which can with the . of and . of these to or .	0.524822695035461	0.2553191489361702	[('Comparison', 'NNP'), ('of', 'IN'), ('methods', 'NNS'), ('for', 'IN'), ('checking', 'VBG'), ('surgical', 'JJ'), ('margins', 'NNS'), ('.', '.'), ('Surgical', 'JJ'), ('margins', 'NNS'), ('of', 'IN'), ('a', 'DT'), ('cutaneous', 'JJ'), ('neoplasm', 'NN'), ('can', 'MD'), ('be', 'VB'), ('evaluated', 'VBN'), ('by', 'IN'), ('various', 'JJ'), ('combinations', 'NNS'), ('of', 'IN'), ('three', 'CD'), ('maj…	the -> the a; can -> cannes; are -> r; tumor -> toomer; The -> the a; tumor -> toomer; major -> majer; can -> cannes; None -> nun; the -> the a; are -> r; and -> a and; have -> halve; which -> witch; be -> b; and -> a and; the -> the a; or -> ore; seen -> scene; tumor -> toomer; best -> beste; be -> b; Mohs -> maass; the -> the a; can -> cannes; may -> mae; the -> the a; or -> ore; the -> the a; …
363192cb-9177-4798-ba74-1f30dbe6958c	1	Nutritional approach to cancer prevention with emphasis on vitamins, antioxidants, and carotenoids. The main human cancers are associated with complex life-style related causative, enhancing, and inhibiting factors. Tobacco smoking or chewing exposes humans to genotoxic carcinogens and to promoting substances. Likewise, Western dietary traditions involve certain carcinogens and promoters, whereas…	Nutritional approach to cancer prevention with emphasis on vitamins , antioxidants , a and carotenoids . The mane heumann cancers r associated with complex life-style related causative , enhancing , and inhibiting factors . Tobacco smoking ore chewing exposes youmans to genotoxic carcinogens and to promoting substances . Likewise , Western dietary traditions involve certain carcinogens a and prom…	Nutritional approach to cancer prevention with emphasis on vitamins , antioxidants , and carotenoids . the a mane heumann cancers are associated with complex life-style related causative , enhancing , and inhibiting factors . Tobacco smoking ore chewing exposes humans to genotoxic carcinogens a and to promoting substance his . Likewise , Western dietary traditions involve sur ton carcinogens and …	Nutritional approach to cancer prevention with emphasis on vitamins , antioxidants , a and carotenoids . the a mane heumann cancers r associated with com plex life-style related causative , enhancing , a and inhibiting factors . Tobacco smoking ore chewing exposes youmans to genotoxic carcinogens a and to promoting substance his . Likewise , Western dietary traditions involve sur ton carcinogens …	Nutritional asproach to cancer prewvention with emphasis on vistamins , antioxidants , and carotenoids . The main hman cancers ore asfociated with complex lif-style related causative , enhancing , and inhibiting factors . Tobacco smoking or crewing exposes humans to genotoxic carcinogens and to promoting substances . Likeise , Western dietary traditions ivnolve certain carciogens and promoters , …	Nuutritional approach to cbncer prevention with emphasis on viatamins , antixxidants , and carotenoids . The main human cancers are associated with codmplex life-style rielated caustaive , enhnacing , and inibiting fiactors . Tobacco smhoking or cewing exposes humans to genooxic caricnogens and to promoting substances . Lkkewise , Western dietary traditions imvolve certain carcinogens and promtoe…	Nutritional approach to cnacer prevention with emphasis on vitmins , antiofxidants , and caortenoids . The main human cancers aer assoiated with cotmplex life-style reflated causative , enhfancing , and inhiwiting facotrs . Tjbacco smoking or chewing exoses hmans to geeotoxic carcnogens and to prwomoting subtsances . Likzewise , Wesern detary tradtiions inqolve cerqtain carcinogens and promters ,…	Nutritional approach to cancer prevention with emphasis on , antioxidants , and carotenoids . The main human cancers associated with complex life-style related causative , enhancing , and factors . Tobacco smoking or exposes to genotoxic carcinogens and to promoting substances . , Western dietary traditions involve certain carcinogens and promoters , whereas Oriental implicate other carcinogens a…	Nutritional to cancer prevention with emphasis on vitamins , , and . The human are associated with life-style causative , enhancing , and inhibiting . or exposes humans to genotoxic carcinogens and to promoting . , Western certain and promoters , whereas Oriental and . Importantly , in all regular intake of fruits and vegetables the risk of cancer . This reviews the of the cancers and the of the …	to prevention with on , , and . The with complex , , and factors . Tobacco or to and to substances . Likewise , and , whereas traditions other and promoters . , in all of and vegetables the risk of . This the of the cancers and the of the of fruits and . of the of of of micronutrients .	0.6111111111111112	0.2619047619047619	[('Nutritional', 'JJ'), ('approach', 'NN'), ('to', 'TO'), ('cancer', 'NN'), ('prevention', 'NN'), ('with', 'IN'), ('emphasis', 'NN'), ('on', 'IN'), ('vitamins', 'NNS'), (',', ','), ('antioxidants', 'NNS'), (',', ','), ('and', 'CC'), ('carotenoids', 'NNS'), ('.', '.'), ('The', 'DT'), ('main', 'JJ'), ('human', 'JJ'), ('cancers', 'NNS'), ('are', 'VBP'), ('associated', 'VBN'), ('with', 'IN'), ('compl…	other -> uther; virtually -> virtual e; and -> a and; human -> heumann; causes -> cause his; human -> heumann; and -> a and; the -> the a; main -> mane; humans -> youmans; are -> r; and -> a and; and -> a and; daily -> daly; The -> the a; the -> the a; the -> the a; substances -> substance his; the -> the a; and -> a and; and -> a and; and -> a and; main -> mane; human -> heumann; and -> a and; t…
7c2730c3-51a4-4b92-90ec-9e8b2d29f5ae	1	The relationship of pemphigus to neoplasia. A statistically increased incidence of malignancy has been observed in patients with pemphigus. A review of the literature reveals 42 cases of nonthymic malignancies and 18 cases of thymic malignancies. A significant predominance of men, with mean age at onset of 50 years, was observed. Pemphigus vulgaris is more common in patients with nonthymic neopla…	The relationship of pemphigous to neoplasia . A statistically increased incidence of malignancy has been observed in patients with pemphigous . A review of the a literature reveals 42 cases of nonthymic malignancies and 18 case his of thymic malignancies . A significant predominance of menn , with mean age at onset of 50 years , waas observed . Pemphigus vulgaris is more common in patients with n…	The relationship of pemphigus to neoplasia . a a statistically increased incidence of malignancy has bin observed in patients with pemphigous . a a review of the a literature reveals 42 case his of nonthymic malignancies a and 18 cases of thymic malignancies . A significant predominance of menn , with mean age at onset of 50 yours , was observed . pemphigous vulgaris is moore calm in in patients …	the a relationship of pemphigous to neoplasia . a a statistically increased incidence of malignancy has bin observed in patients with pemphigous . a a review of the a literature reveals 42 case his of nonthymic malignancies a and 18 case his of thymic malignancies . a a significant predominance of menn , with mien age at onset of 50 yours , waas observed . pemphigous vulgaris is moore calm in in …	The relationship of pemphigus to neoplasia . A statistically increased inidence of mamignancy gas been observed in patients with pemphigus . A review of the literature reveals 42 cases of nontyhmic malignancies and 18 cases of thymic malignncies . A significant predominance of men , with mean age at ojset of 50 years , weas observed . Pecmphigus vpulgaris is morre common in patients with nonthymi…	The reltaionship of pephigus to neoplasia . A statistically increased incidence of malignancy aas been oserved in phatients with pemhigus . A review of the litreature revals 42 cases of nonhymic malinancies and 18 cases of thjmic malignnacies . A signfificant predominance of men , with mman aeg at onet of 50 yxars , aws observed . Pemphigus vlugaris as more cofmon in patimnts with nonthymic neopl…	The relotionship of pemphigus to neopasia . A sttistically inceased incidence of maglignancy nhas beten observed in ptaients with pempihgus . A reniew of the litrature revaels 42 cabses of nontymic malgnancies and 18 csaes of thymic maligancies . A signiicant predaominance of emn , with mepan ge at onret of 50 yfars , as obesrved . Pempihgus vlgaris nis moe coammon in patmients with nonhymic neop…	The relationship of to neoplasia . A statistically increased of malignancy has been observed in patients with pemphigus . A review of the literature reveals 42 cases of nonthymic malignancies and 18 cases of thymic malignancies . A significant predominance of men , with mean age at onset of 50 , was observed . vulgaris is more in patients with nonthymic neoplasms , whereas pemphigus or erythemato…	The of to . A increased of has been in patients with . A of the literature reveals 42 cases of and 18 cases of thymic malignancies . A predominance of men , with age at of 50 years , was observed . Pemphigus in patients with neoplasms , whereas pemphigus foliaceus or pemphigus and vulgaris common in patients with neoplasms . Lymphoreticular malignancies , Kaposi 's sarcoma , are most observed . T…	The of pemphigus to . A of malignancy in with . A of the 42 of and 18 of malignancies . A of , with at of 50 , . in with , or and common in patients with . , 's , . The of with before the of the and a favorable 5-year after . The of the with thymic a before the development of . In some after thymectomy and . , 37 of the 60 , or 61 , a of the immune .	0.5625	0.2954545454545454	[('The', 'DT'), ('relationship', 'NN'), ('of', 'IN'), ('pemphigus', 'NN'), ('to', 'TO'), ('neoplasia', 'VB'), ('.', '.'), ('A', 'DT'), ('statistically', 'RB'), ('increased', 'JJ'), ('incidence', 'NN'), ('of', 'IN'), ('malignancy', 'NN'), ('has', 'VBZ'), ('been', 'VBN'), ('observed', 'VBN'), ('in', 'IN'), ('patients', 'NNS'), ('with', 'IN'), ('pemphigus', 'NN'), ('.', '.'), ('A', 'DT'), ('review',…	a -> a a; The -> the a; more -> moore; A -> a a; pemphigus -> pemphigous; rate -> rait; was -> waas; and -> a and; have -> halve; or -> ore; are -> r; the -> the a; common -> calm in; common -> calm in; tumor -> toomer; the -> the a; are -> r; often -> offen; pemphigus -> pemphigous; especially -> especially e; or -> ore; been -> bin; pemphigus -> pemphigous; A -> a a; the -> the a; have -> halve…
8a7ae335-7c81-4934-9a06-a1f7663edd88	1	Association between DNA ploidy pattern and cellular atypia in colorectal carcinomas. A new clinical application of DNA flow cytometric study? Fresh tissue specimens from 406 colorectal carcinomas were analyzed by DNA flow cytometric study, and the DNA ploidy pattern was compared with Dukes' stage, histologic grade, and degree of cellular atypia. Sixty-one percent of the carcinomas had a distinct …	Association between DNA ploidy pattern and cellular atypia in colorectal carcinomas . A new clinical application of DNA floe cytometric study ? Fresh tissue specimens from 406 colorectal carcinomas were analyzed by DNA floe cytometric study , a and the DNA ploidy pattern waas compared with Dukes ' stage , histologic grade , and degree of cellular atypia . sixty one percent of the carcinomas hadd …	Association between DNA ploidy pat hearn a and cellular atypia in colorectal carcinomas . a a gnu clinical application of DNA floe cytometric study ? Fresh tissue specimens from 406 colorectal carcinomas were analyzed by DNA floe cytometric stud he , a and the a DNA ploidy pat hearn waas compared with Dukes ' stage , histologic grade , a and degree of cellular atypia . sixty one percent of the ca…	Association between DNA ploidy pat hearn a and cellular atypia in colorectal carcinomas . a a gnu clinical application of DNA floe cytometric stud he ? Fresh tissue specimens frum 406 colorectal carcinomas were analyzed by DNA floe cytometric stud he , a and the a DNA ploidy pat hearn waas compared with Dukes ' stage , histologic grade , a and degree of cellular atypia . sixty one percent of the …	Association between zDNA ploidy pattern and cellular atnpia in colorectal carcinomas . A new cliical application of DNA flow cytometric stjudy ? Fresh tissue specimens from 406 colorectal carcinomas were anayzed by DNA flow cytometric study , and the DNA ploidy pattern was compared with Dukes ' stage , histologic grade , and degree of cellular aypia . Sixty-one percent of the carcinomas had a dit…	Ashociation between cNA plidy ptatern and cfellular aypia in coworectal carcinomas . A new clincal application of NDA flow cytoemtric sutdy ? Fesh tsisue specimens from 406 colorectal carcinomas were anmlyzed by DNA fow cytometric sudy , and the DNA ploidy pattern bwas cmopared with Dukes ' stage , histologic grrade , and dgeree of celular attypia . Sixty-one pekcent of the carcinomas had a disti…	Assotciation between DNA pltoidy pahtern and celular aytpia in colrectal carinomas . A ew cliincal aplpication of zDNA flzw cytometric study ? Fresh tissue spevcimens from 406 collrectal carcdnomas wre analzed by DNA fow cytoetric shtudy , and the DAN ploidy paktern aws cmpared with Dules ' stage , hisotlogic garde , and dejgree of cellluar aatypia . Sixty-one perdent of the cacinomas qhad a disi…	Association between DNA ploidy pattern and cellular atypia in colorectal . A clinical application of DNA flow cytometric ? Fresh tissue specimens from 406 colorectal carcinomas were by DNA flow cytometric study , and the DNA ploidy pattern compared with Dukes ' , histologic grade , and degree of cellular atypia . Sixty-one of the had a distinct aneuploid DNA pattern . The proportion of aneuploid …	Association between ploidy pattern and cellular atypia in carcinomas . A of DNA cytometric ? specimens from 406 colorectal carcinomas analyzed by cytometric study , and the DNA ploidy was with ' , grade , and of atypia . Sixty-one percent of the carcinomas had a distinct DNA . The of aneuploid carcinomas was significantly higher in the ' stages than in the localized ones . A association between a…	between and in colorectal carcinomas . A new of flow ? from 406 analyzed by study , and the with ' , , and of . Sixty-one percent of the a . The proportion of higher in the ' stages than in the . A between DNA and of , whereas no association between and . This finding might that a prognostic than the growth of the . The that cytometric may of in the . , with findings by , these indicate that the …	0.6042780748663101	0.2780748663101604	[('Association', 'NNP'), ('between', 'IN'), ('DNA', 'NNP'), ('ploidy', 'NN'), ('pattern', 'NN'), ('and', 'CC'), ('cellular', 'JJ'), ('atypia', 'NN'), ('in', 'IN'), ('colorectal', 'JJ'), ('carcinomas', 'NN'), ('.', '.'), ('A', 'DT'), ('new', 'JJ'), ('clinical', 'JJ'), ('application', 'NN'), ('of', 'IN'), ('DNA', 'NNP'), ('flow', 'NN'), ('cytometric', 'NN'), ('study', 'NN'), ('?', '.'), ('Fresh', '…	the -> the a; the -> the a; the -> the a; A -> a a; study -> stud he; the -> the a; stronger -> strong her; was -> waas; pattern -> pat hearn; adenomas -> adenoma is; pattern -> pat hearn; the -> the a; no -> know; flow -> floe; pattern -> pat hearn; new -> gnu; impact -> im pact; and -> a and; highly -> haile; The -> the a; flow -> floe; the -> the a; higher -> hire; a -> a a; and -> a and; and …
31fbe28b-c670-4586-b9c3-4fc733d05780	1	Peripheral ameloblastoma with clear cell differentiation. This report details a case of mandibular peripheral ameloblastoma having a clear cell component. The latter consisted of ovoid cells with vacuolated or clear cytoplasm and vesicular or pyknotic nuclei that may be disposed as discrete clusters or show direct transition from typical acanthomatous areas. Comparison of this lesion with other o…	Peripheral ameloblastoma with clear cell differentiation . This report details a case of mandibular peripheral ameloblastoma halving a clear cell component . The latter consisted of ovoid cells with vacuolated ore clear cytoplasm a and vesicular ore pyknotic nuclei that may be disposed as discreet clusters or show direct transition frum typical acanthomatous airy is . Comparison of this lesion wi…	Peripheral ameloblastoma with cleere sell differentiation . This report details a caisse of mandibular peripheral ameloblastoma having a a cleere sell component . The latter consisted of ovoid cells with vacuolated or clear cytoplasm and vesicular ore pycnotic nuclei that may be disposed as discrete clusters ore chau deregt transition frum typical acanthomatous airy is . Comparison of this lesion…	Peripheral ameloblastoma with cleere cell differentiation . This report details a a caisse of mandibular peripheral ameloblastoma halving a cleere sell component . the a latter consisted of ovoid cells with vacuolated ore clear cytoplasm a and vesicular ore pycnotic nuclei that may b disposed as discrete clusters ore chau deregt transition from typical acanthomatous airy is . Comparison of this l…	Peripheral ameloblastoma with clear cell differentiation . This report details a cqase of mandibular peripheral ameloblastoma having a clear cell component . The latter consisted of ovoid ckells with vacuolated or clear cytoplasm and vesicular or pyknotic nuclei that may be disposed as discrete clusters or show drect trasition from typical acanhomatous areas . Comparison of this lesion with oter …	Peipheral ameloblastoma with clear cel difpferentiation . This report details a caes of mandibular peipheral amelobastoma having a cear cell comopnent . The latter consisted of owvoid cells with vacuolated or clear cytoplasm and vesicular or pykotic nuclei that may e disposed as disrete clsuters or show direct transition from typqcal acwanthomatous areas . Comparison of this lseion with otehr odo…	Perpiheral amloblastoma with celar cel difxerentiation . This report dtails a chase of manmdibular periiheral amelobastoma haivng a clar cedll cosponent . The ladtter cosnisted of oboid cels with vaucolated or cluear cytoplasm and vesiular or pynotic nulei that may eb dispgsed as disclrete clsters or show driect trknsition from typcial aceanthomatous areas . Comoparison of this lesion with other …	ameloblastoma with clear cell differentiation . This report a case of mandibular ameloblastoma having a clear cell component . The latter consisted of ovoid with vacuolated or clear cytoplasm and vesicular or pyknotic nuclei that may disposed as discrete clusters or direct from typical areas . Comparison of this lesion with other odontogenic and nonodontogenic tumors that contain clear cells is d…	with clear . This report details a case of peripheral a clear . The latter consisted of with or clear and vesicular or that may disposed as discrete clusters or direct transition from typical acanthomatous areas . of this lesion with other and tumors that contain cells discussed in the context of the diagnosis .	ameloblastoma with cell . This details a case of a . The of with or and vesicular or pyknotic that may be as clusters or from acanthomatous . of this with and that contain in the of the .	0.6282051282051282	0.3846153846153846	[('Peripheral', 'JJ'), ('ameloblastoma', 'NN'), ('with', 'IN'), ('clear', 'JJ'), ('cell', 'NN'), ('differentiation', 'NN'), ('.', '.'), ('This', 'DT'), ('report', 'NN'), ('details', 'NNS'), ('a', 'DT'), ('case', 'NN'), ('of', 'IN'), ('mandibular', 'JJ'), ('peripheral', 'JJ'), ('ameloblastoma', 'NN'), ('having', 'VBG'), ('a', 'DT'), ('clear', 'JJ'), ('cell', 'NN'), ('component', 'NN'), ('.', '.'),…	case -> caisse; or -> ore; having -> halving; clear -> cleere; show -> chau; The -> the a; be -> b; context -> con text; direct -> deregt; cells -> sells; cell -> sell; clear -> cleere; the -> the a; clear -> cleere; areas -> airy is; or -> ore; and -> a and; or -> ore; the -> the a; and -> a and; a -> a a; pyknotic -> pycnotic; other -> uther;
da1a6328-2804-4ea7-bbf9-a40cc93c67c4	1	Combination therapy for anaplastic giant cell thyroid carcinoma. Since 1981, 20 patients with anaplastic giant cell carcinoma of the thyroid have been prospectively treated according to a combination regimen of chemotherapy and external beam radiation therapy. Two types of chemotherapy were used every 4 weeks, depending on the patient's age. For those younger than 65 years, a combination of doxor…	Combination therapy for anaplastic giant cell thyroid carcinoma . Since 1981 , 20 patients with anaplastic giant sell carcinoma of the a thyroid have bin prospectively treated according to a a combination regimen of chemotherapy and external beem radiation therapy . Two types of chemotherapy were used every 4 weeks , depending on the a patient 's age . For those younger than 65 years , a a combin…	Combination therapy for anaplastic giant sell thyroid carcinoma . Since 1981 , 20 patients with anaplastic giant sell carcinoma a of the a thyroid halve bin prospectively treated according to a combination regimen of chemotherapy a and external beem radiation therapy . Two types of chemotherapy were used every 4 weekes , depending on the patient 's age . For those younger than 65 yours , a a comb…	Combination therapy for anaplastic giant sell thyroid carcinoma a . Since 1981 , 20 patients with anaplastic giant sell carcinoma a of the a thyroid halve bin prospectively treated according to a a combination regimen of chemotherapy a and external beem radiation therapy . Two types of chemotherapy were used ever he 4 weekes , depending on the a patient 's age . For those younger than 65 yours , …	Combination thegrapy for anaplastic giant cell thyroid carcinoma . Since 1981 , 20 patients with anavlastic giant cell carcinoma of the thyroid have been prospectively treated according to a combination regimen of chemotherapy and external beam radiation theyapy . Two types of chemotherapy were uced every 4 weeks , depending on the patient 's age . For those younger than 65 years , a combination …	Comibnation therapy for anaplastic giant ctll thyoid cartinoma . Since 1981 , 20 patcients with anvplastic giant cell carlinoma of the tdhyroid have bewn prospectively treated according to a combination rgeimen of chemotherapy and extrnal beam radiation therapy . Two types of chemotbherapy were used every 4 weeks , depeding on the pvtient 's age . For those yougner than 65 yeyrs , a combwnation o…	Comnbination thearpy for anapastic gint cefl thnyroid cacrinoma . Since 1981 , 20 patihents with anaplastic gint clel carecinoma of the thykroid hae beken prkospectively treted accodding to a comeination rgimen of chemohterapy and eternal bevam raditaion tpherapy . Two types of chemotterapy weer usde every 4 weqks , deppnding on the patfient 's aeg . For those yonuger than 65 yeras , a combinatio…	Combination for anaplastic giant cell thyroid carcinoma . Since 1981 , 20 patients with anaplastic cell carcinoma of the thyroid have been prospectively according to a combination regimen of chemotherapy and external radiation therapy . Two types of chemotherapy were every 4 weeks , depending on the patient 's age . For those younger than 65 years , a combination of doxorubicin ( 60 mg/m2 ) and c…	Combination therapy for anaplastic thyroid . Since 1981 , 20 patients with carcinoma of the to a regimen of and external beam . Two of every 4 , on the 's . For those younger than 65 , a combination of doxorubicin ( 60 ) and cisplatin ( 90 ) was given , and for patients ( 14 ) was used . Radiotherapy was out between 10 and Day 20 of the first four cycles of chemotherapy . It delivered 17.5 in 7 t…	for thyroid . Since 1981 , 20 patients with of the to a of and . Two of every 4 , on the 's . For those than 65 , a of ( 60 mg/m2 ) and ( 90 ) , and for ( 14 ) . out between 10 and 20 of the four of . It 17.5 in 7 to the and the . 20 in three . observed in five , among whom four . No in , which the of in 14 . These are in some , both in of and of , from . should whenever but should the of this . …	0.5267857142857143	0.2589285714285714	[('Combination', 'NNP'), ('therapy', 'NN'), ('for', 'IN'), ('anaplastic', 'JJ'), ('giant', 'NN'), ('cell', 'NN'), ('thyroid', 'NN'), ('carcinoma', 'NN'), ('.', '.'), ('Since', 'IN'), ('1981', 'CD'), (',', ','), ('20', 'CD'), ('patients', 'NNS'), ('with', 'IN'), ('anaplastic', 'JJ'), ('giant', 'NN'), ('cell', 'NN'), ('carcinoma', 'NN'), ('of', 'IN'), ('the', 'DT'), ('thyroid', 'NN'), ('have', 'VBP…	which -> witch; from -> frum; first -> furst; the -> the a; older -> hold her; and -> a and; and -> a and; the -> the a; Day -> dey; and -> a and; have -> halve; the -> the a; four -> for; cell -> sell; the -> the a; had -> hadd; was -> waas; Gross -> gros; given -> give in; tumor -> toomer; beam -> beem; was -> waas; and -> a and; carcinoma -> carcinoma a; the -> the a; Day -> dey; and -> a and;…
31136efe-57cf-4b78-84bd-4346f6a60b00	1	Circulating CD8+ cytotoxic T lymphocytes specific for HTLV-I pX in patients with HTLV-I associated neurological disease. The human T-lymphotropic virus type I (HTLV-I), the first human retrovirus to be characterized, is associated with adult T-cell leukaemia and a chronic progressive disease of the central nervous system termed tropical spastic paraparesis, or HTLV-I-associated myelopathy. Only 1…	Circulating CD8+ cytotoxic T lymphocytes specific for htlv i pX in patients with HTLV-I associated neurological disease . The human T-lymphotropic vi rus type eye ( HTLV-I ) , the first heumann retrovirus to be characterized , is associated with adult T-cell leucaemia and a chronic progressive disease of the a central nerve us system termed tropical spastic paraparesis , ore HTLV-I-associated mye…	Circulating CD8+ cytotoxic tea lymphocytes specific for htlv i pX in patients with HTLV-I associated neurological disease . the a heumann T-lymphotropic vi rus type I ( HTLV-I ) , the a first human retrovirus to b characterized , is associated with adult T-cell leucaemia a and a a kronick progressive disease of the central nerve us system termed tropical spastic paraparesis , ore HTLV-I-associate…	Circulating CD8+ cytotoxic tea lymphocytes specific for htlv i pX in patients with htlv i associated neurological disease . the a heumann T-lymphotropic vi rus type eye ( htlv i ) , the a furst heumann retrovirus to b characterized , is associated with adult T-cell leucaemia a and a a kronick progressive disease of the a central nerve us system termed tropical spastic paraparesis , ore HTLV-I-ass…	Ciculating CD8+ cyttoxic T lymphocytes specific for HTLV-I ppX in patients with HTLV-I associated neurological disease . The human T-lymphotropic virus type I ( HTLV-I ) , the first human retrovirus to eb characterized , is associated with adult T-cell leukaemia and a chronic prorgessive dsiease of the central nervous system termed tropical spastic paraparesis , or HTLV-I-associated myelopathy . …	Circulating CD8+ cyktotoxic T lymhocytes specrific for HTLV-I pX in patients with HTLV-I assoiated neurological disease . The huamn T-lymphotropic virus type I ( HaTLV-I ) , the fgirst human retrxovirus to be charuacterized , is associated with adult T-eell leukaemia and a chrnoic progressive disase of the cenvral nevous system teomed tropical spastic parapresis , or HTLV-I-associated myelpathy .…	Circulating C8+ cytotoxic T lympbocytes sxpecific for HLTV-I yX in patents with HTjV-I assqociated neuroloogical dgisease . The human T-lmyphotropic vrius type I ( HgTLV-I ) , the flrst human retrovirus to xe charatcerized , si associated with adult T-vell leukaemia and a chhonic progressive disase of the central nrevous ssytem temed torpical spastic parapraesis , or HTLV-I-sasociated myeopathy .…	Circulating CD8+ cytotoxic T lymphocytes specific for pX in patients with HTLV-I neurological disease . The human virus type I ( HTLV-I ) , the first human retrovirus to be characterized , associated with adult T-cell leukaemia and a chronic progressive disease of the central nervous termed tropical spastic paraparesis , or HTLV-I-associated myelopathy . Only 1 % of individuals infected with HTLV…	Circulating CD8+ for HTLV-I pX in with neurological disease . The T-lymphotropic type I ( ) , the first to be , associated with adult T-cell leukaemia and a of the central nervous , or HTLV-I-associated . Only 1 % of individuals with HTLV-I develop clinical however . The various manifestations of an may to differences in the of individuals , with strains of HTLV-I , in viral tropism or response t…	lymphocytes specific for in patients with HTLV-I associated disease . The human type I ( HTLV-I ) , the human to , with and a of the central termed tropical , or . 1 of with however . The of an may related to in the of , infection with of HTLV-I , in or to the virus . Whereas the to well characterized , known about the , such as the of . Here we the of of cytotoxic in with but in HTLV-I without .…	0.6451612903225806	0.2626728110599078	[('Circulating', 'VBG'), ('CD8+', 'NNP'), ('cytotoxic', 'NN'), ('T', 'NNP'), ('lymphocytes', 'VBZ'), ('specific', 'JJ'), ('for', 'IN'), ('HTLV-I', 'NNP'), ('pX', 'NN'), ('in', 'IN'), ('patients', 'NNS'), ('with', 'IN'), ('HTLV-I', 'NNP'), ('associated', 'JJ'), ('neurological', 'JJ'), ('disease', 'NN'), ('.', '.'), ('The', 'DT'), ('human', 'JJ'), ('T-lymphotropic', 'NNP'), ('virus', 'NN'), ('type'…	human -> heumann; HTLV-I -> htlv i; such -> sutch; virus -> vi rus; the -> the a; the -> the a; be -> b; first -> furst; gene -> jean; HTLV-I -> htlv i; HTLV-I -> htlv i; T -> tea; T -> tea; leukaemia -> leucaemia; The -> the a; HTLV-I -> htlv i; HTLV-I -> htlv i; the -> the a; may -> mae; be -> b; the -> the a; the -> the a; not -> knot; the -> the a; HTLV-I -> htlv i; little -> littell; human -…
f0347df2-9276-446a-a26d-c50e6f9fefb0	4	Single lung transplantation for primary pulmonary hypertension. Single lung transplantation has become a therapeutic option for end-stage interstitial lung disease and obstructive lung disease. Our group recently extended this treatment to three patients with primary pulmonary hypertension. All patients had marked decreases in pulmonary artery pressures and pulmonary vascular resistance and incre…	singel lung transplantation for primary pulmonary hypertension . Single lung transplantation has become a a therapeutic option for end-stage interstitial lung disease a and obstructive lung disease . Our group recently extended this treatment to three patients with primary pulmonary hypertension . All patients hadd marked decreases in pulmonary artery pressures and pulmonary vascular resistence a…	singel lung transplantation for primary pulmonary hypertension . singel lung transplantation has become a a therapeutic option for end-stage interstitial lung disease and obstructive lung disease . Our groupe recently extended this treatment to three patients with primary pulmonary hypertension . aul patients hadd marked decrease his in pulmonary arter he pressures a and pulmonary vascular resist…	singel lung transplantation for primary pulmonary hypertension . singel lung transplantation has become a a therapeutic option for end-stage interstitial lung disease a and obstructive lung disease . Our groupe recently extended this treatment to three patients with primary pulmonary hypertension . aul patients hadd marked decrease his in pulmonary arter he pressures a and pulmonary vascular resi…	Single luzng transplantation for pryimary pulmonary hypertension . Single lung transplantation has become a therapeutic option for en-stage intesrtitial lung disease and obstructive lung disease . Our group rcently extended this treamtent to three pytients with primary pulmonary hypertension . All patients had mkarked decreases in pulmnary artery pressures and pulmnoary vascular ressitance and in…	Single lujg transpalntation for priary pulmunary hypertension . Sngle lng transplntation has beome a thearpeutic otpion for end-jtage injerstitial lung dsiease and obstructive lug disrase . Our gkroup recjently extended this trjeatment to three patints with primary pulmonary hypetension . All patients hda mrked derceases in pulmyonary atrery pressures and pulmzonary vascular resistance and increa…	Szngle lueng transplantation for prcimary pulmonary hypretension . Single lung translpantation as become a therfpeutic oztion for endstage inetrstitial lug disease and obsrtuctive lug dieease . Our grkup rceently exended this tretment to three patients with priary pulfonary hypertension . All patents had mbarked decrtases in pulmonary artery prsssures and publmonary vasuclar resitsance and inzrea…	lung transplantation for primary pulmonary hypertension . Single lung transplantation has become a therapeutic option for end-stage interstitial and obstructive lung disease . Our group recently extended this treatment to three patients with primary hypertension . All patients had marked decreases in pulmonary artery pressures and pulmonary vascular resistance and increases in cardiac single lung…	Single lung transplantation for . a for end-stage lung disease and disease . Our group recently extended this treatment to three patients with primary hypertension . All had marked decreases in artery pressures and resistance and in output following transplantation . , volumes , and capacity different in to preoperative . Quantitative scans revealed the majority of to the lung , with approximatel…	for hypertension . transplantation has a for and disease . Our group recently extended this to three with primary . All marked decreases in and and in . , volumes , and not in to . the of to the , with divided between the and the lung . Despite , there no and there no oxygen desaturation with . One on the to of the . In the two patients , following near in one and in the recipient . Of , there no…	0.6118721461187214	0.2557077625570776	[('Single', 'NNP'), ('lung', 'NN'), ('transplantation', 'NN'), ('for', 'IN'), ('primary', 'JJ'), ('pulmonary', 'JJ'), ('hypertension', 'NN'), ('.', '.'), ('Single', 'NNP'), ('lung', 'NN'), ('transplantation', 'NN'), ('has', 'VBZ'), ('become', 'VBN'), ('a', 'DT'), ('therapeutic', 'JJ'), ('option', 'NN'), ('for', 'IN'), ('end-stage', 'JJ'), ('interstitial', 'JJ'), ('lung', 'NN'), ('disease', 'NN'),…	was -> waas; the -> the a; divided -> divide did; Single -> singel; equally -> equal e; and -> a and; the -> the a; single -> singel; not -> knot; and -> a and; one -> won; not -> knot; was -> waas; and -> a and; resistance -> resistence; hypoxemia -> hypoxaemia; due -> do; was -> waas; no -> know; was -> waas; All -> aul; approximately -> approximately e; and -> a and; limit -> limb it; the -> t…
eeb4f3ad-a992-4d93-8075-e0f7f2cbc647	4	Right ventricular infarction: a clinical case study. In this article we review the specific case of Mrs. F., a 63-year-old white woman who recently had classical right ventricular infarction associated with left ventricular inferior wall myocardial infarction. The presentation covers her medical history, clinical course pathophysiology of the right ventricular infarction, and goals of the medical…	Right ventricular infarction : a clinical case stud he . In this article we review the specific caisse of Mrs. F. , a 63-year-old white woman hoo recently had classical right ventricular infarction associated with left ventricular inferior wall myocardial infarction . The presentation covers her medical history , clinical coarse pathophysiology of the right ventricular infarction , and golz of th…	write ventricular infarction : a clinical case study . In this article we review the a specific caisse of Mrs. F. , a 63-year-old wight woman who recently hadd classical write ventricular infarction associated with left ventricular inferior wall myocardial infarction . the a presentation covers her medical history , clinical coarse pathophysiology of the a right ventricular infarction , a and gol…	write ventricular infarction : a a clinical caisse stud he . In this article we review the a specific caisse of Mrs. F. , a a 63-year-old wight woman hoo recently hadd classical write ventricular infarction associated with left ventricular inferior wal myocardial infarction . the a presentation covers her medical history , clinical coarse pathophysiology of the a write ventricular infarction , a …	Right ventricular infrction : a clinical case study . In this article we ryeview the specific case of Mqrs. zF. , a 63-year-old white woman who recetnly had classical rihht ventricular infarction associated with letf ventricular inferior wall myocardial infarction . The presentation covers her mdical history , clinical course pathophysiology of the right ventricular infarction , and goals of the …	Right ventricular infarction : a clinical case stody . In this artcile we rview the spceific case of Mjrs. F. , a 63-year-old wrhite wovan who recetnly had clakssical ridght ventricular infarction associated with left venxricular inoerior wgall myocardial inarction . The presnetation covers her medical hinstory , clinrical cogrse pathophysiology of the rjight ventricular infarction , and goals of…	Right ventrecular infyrction : a clidnical cse study . In this aiticle we ryeview the speicfic case of Mrs. . , a 63-year-old wvhite wofman who recently ahd clpassical reight venrticular infacrtion asosciated with left veltricular iinferior wall myocardial infraction . The prmsentation colers her meical history , cilnical cojurse pathaphysiology of the rihgt ventrccular innfarction , and gals of …	Right ventricular infarction : a clinical study . In this article we the specific case of Mrs. F. , a 63-year-old white woman who had classical right ventricular infarction associated with left ventricular inferior wall myocardial infarction . The presentation covers her medical , clinical course pathophysiology of the ventricular infarction , and of the medical modalities in treatment . Nursing …	ventricular infarction : a case . In this we the specific of , a white woman who recently associated with left myocardial . The presentation her medical history , pathophysiology of the right ventricular infarction , and goals of the medical used in treatment . Nursing identified related to right ventricular infarcts , and treatment considerations discussed . A Mrs. F. 's discharge and reviews so…	: a case . In this we the of , a white woman who recently classical right with myocardial infarction . The her , course of the infarction , and goals of the used in . identified specifically to , and . A recaps Mrs. 's and reviews some associated with , of which care to .	0.6666666666666666	0.2807017543859649	[('Right', 'RB'), ('ventricular', 'JJ'), ('infarction', 'NN'), (':', ':'), ('a', 'DT'), ('clinical', 'JJ'), ('case', 'NN'), ('study', 'NN'), ('.', '.'), ('In', 'IN'), ('this', 'DT'), ('article', 'NN'), ('we', 'PRP'), ('review', 'VBP'), ('the', 'DT'), ('specific', 'JJ'), ('case', 'NN'), ('of', 'IN'), ('Mrs.', 'NNP'), ('F.', 'NNP'), (',', ','), ('a', 'DT'), ('63-year-old', 'JJ'), ('white', 'JJ'), (…	white -> wight; Right -> write; and -> a and; study -> stud he; right -> write; right -> write; who -> hoo; right -> write; A -> a a; course -> coarse; wall -> wal; and -> a and; nurses -> nurse his; need -> knead; care -> caire; case -> caisse; case -> caisse; are -> r; be -> b; and -> a and; goals -> golz; the -> the a; a -> a a; which -> witch; had -> hadd; the -> the a; course -> coarse; the …
fda46696-d134-4d62-8a00-f676c26c8ea8	2	Significance of anti-HBx antibodies in hepatitis B virus infection. Serological responses to hepatitis B virus-X determinants have been noted in human sera, but conflicting findings concerning the correlation of anti-HBx antibodies with different stages of hepatitis B virus infection or pathological sequelae have been reported. Using an adenovirus-based eukaryotic vector, the 17 kD X protein was …	Significance of anti-HBx antibodies in hepatitis B vi rus infection . Serological responses to hepatitis be virus-X determinants have been noted in human sera , but conflicting findings concerning the correlation of anti-HBx antibodies with different stages of hepatitis be vi rus infection or pathological sequelae have been reported . Using an adenovirus-based eukaryotic vector , the 17 kD X prot…	Significance of anti-HBx antibodies in hepatitis be virus infection . Serological responses to hepatitis be virus-X determinants halve bin noted in human sear a , but conflicting findings concerning the a correlation of anti-HBx antibodies with different stage his of hepatitis be vi rus infection ore pathological sequelae halve bin reported . Using an adenovirus-based eukaryotic vector , the a 17…	Significance of anti-HBx antibodies in hepatitis be vi rus infection . Serological responses to hepatitis be virus-X determinants halve bin noted in heumann sear a , but conflicting findings concerning the a correlation of anti-HBx antibodies with different stage his of hepatitis be vi rus infection ore pathological sequelae halve bin reported . Using an adenovirus-based eucaryotic vector , the a…	Significance of anti-HBx antiobdies in hepatitis B vrius infection . Serological responses to hepatitis B virus-X determinants have been noted in human sera , but conflicting findings concerning the corralation of anti-HBx antibodies with different stgaes of hepaittis B virus infection or pathological sequelae haue been reported . Using an adenovirus-based eukayotic vector , the 17 kD X protein w…	Significance of anti-HBx anitbodies in hepatitis B viaus infection . Serological responses to heaptitis B vinus-X detemrinants haev bene noted in human seyra , but conflicting fndings concrening the correlation of aenti-HBx antiwbodies with different stages of hepxtitis B virus infection or patholngical sexquelae hae been reported . Using an adenovirus-based eukayotic veator , the 17 yD X portein…	Significance of anzi-HBx antibodies in heatitis B viqus inqection . Seorlogical responses to hepatitis B vius-X detorminants have bene noxted in huan sara , but conflyicting finidngs concerning the corrwelation of antni-HBx antigbodies with dififerent scages of hepaqitis B vrirus innection or pathoylogical seuelae haev ben reorted . Usqing an adenovirus-based eukaryotic vwector , the 17 kD X prto…	Significance of anti-HBx antibodies in hepatitis B virus infection . responses to hepatitis B virus-X determinants have been in human sera , but conflicting findings concerning the of anti-HBx antibodies with stages of hepatitis virus or pathological sequelae have reported . Using an adenovirus-based eukaryotic vector , the 17 kD X protein was efficiently expressed in 293 cells . Cellular extract…	Significance of antibodies in B virus . responses to virus-X in sera , but concerning the correlation of anti-HBx with stages of B virus or have . Using an adenovirus-based , the 17 X was efficiently in 293 . extracts containing the eukaryotic protein have been used to for antibodies by immunoblot in a large of from by virus chronic , hepatocellular and acute viral hepatitis . from 32 of 171 ( 19…	Significance of in . to hepatitis noted in , but the correlation of with of or sequelae . Using an , the 17 expressed in 293 . the have to screen for by in a of sera from by virus hepatitis , and acute . from 32 of 171 ( 19 ) hepatitis virus for . one of ( 3 ) HBsAg-negative , . from carcinoma for ( 8 of 149 or 5 ) . also in 8 of 48 ( 17 % ) acute . In the four that were up , appeared 3 to 4 afte…	0.6098360655737705	0.2983606557377049	[('Significance', 'NN'), ('of', 'IN'), ('anti-HBx', 'JJ'), ('antibodies', 'NNS'), ('in', 'IN'), ('hepatitis', 'NN'), ('B', 'NNP'), ('virus', 'NN'), ('infection', 'NN'), ('.', '.'), ('Serological', 'JJ'), ('responses', 'NNS'), ('to', 'TO'), ('hepatitis', 'VB'), ('B', 'NNP'), ('virus-X', 'JJ'), ('determinants', 'NNS'), ('have', 'VBP'), ('been', 'VBN'), ('noted', 'VBN'), ('in', 'IN'), ('human', 'JJ'…	chronic -> kronick; chronic -> kronick; less -> les; been -> bin; from -> frum; virus -> vi rus; X -> ex; eukaryotic -> eucaryotic; seems -> seams; from -> frum; Sera -> sear a; less -> les; cases -> case his; four -> for; and -> a and; the -> the a; the -> the a; or -> ore; and -> a and; eukaryotic -> eucaryotic; few -> phew; serum -> sear him; also -> all so; well-established -> well establishe…
e69b2215-d4cb-44ef-8000-e0c689be28a8	4	Interaction of 1,25-dihydroxyvitamin D and plasma renin activity in high renin essential hypertension. Renin secretion by the kidney is inhibited by an increase in free intracellular calcium concentration. This increase in free intracellular calcium content may be augmented by serum 1,25-dihydroxyvitamin D. In 10 subjects with high renin hypertension, an increase in dietary sodium intake resulted…	Interaction of 1,25-dihydroxyvitamin D a and plasma renin activity in high rena in essential hypertension . Renin secretion by the a kidney is inhibited by an increase in free intracellular calcium concentration . This increase in free intracellular calcium content may b augmented by sear him 1,25-dihydroxyvitamin D. In 10 subjects with high renin hypertension , an increase in dietary sodium inta…	Interaction of 1,25-dihydroxyvitamin D a and plasma a rena in activity e in hi renin essential hypertension . Renin secretion by the a kidney is inhibited by an increase in free intracellular calcium concentration . This increase in freeh intracellular calcium con tent mae b augmented by sear him 1,25-dihydroxyvitamin D. In 10 subjects with hi rena in hypertension , an increase in dietary sodium …	Interaction of 1,25-dihydroxyvitamin de a and plasma a rena in activity e in hi rena in essential hypertension . rena in secretion by the a kidney is inhibited by an increase in freeh intracellular calcium concentration . This increase in freeh intracellular calcium con tent mae b augmented by sear him 1,25-dihydroxyvitamin D. In 10 subjects with hi rena in hypertension , an increase in dietary s…	Interaction of 1,25-dihydroxyvitamin D and plasma renin activity in high renin essential hypertension . Rnein secretion by the kidney is inhibited by an increase in free intracellular cualcium concentration . This increase in free intracellular calcium content may be augmented by serum 1,25-dihydroxyvitamin D. In 10 subjects with high reinn hypertension , an increase in dietary sodium intake resu…	Interaction of 1,25-dihyrdoxyvitamin D and plasma rnein actvity in high rein essential hypretension . Renin secetion by the kiudney is inhibited by an inycrease in fmree intracllular calcium colcentration . This increase in furee intracellular calcium content may e augmnted by serum 1,25-dihyidroxyvitamin D. In 10 sujects with hihg rvnin hypertension , an inrease in diteary soidum intake rosulted…	Ineraction of 1,25-dhiydroxyvitamin D and plsama rienin actiity in hgih rnenin essetnial hyperetnsion . Reunin secertion by the kindey s inhibited by an increase in frte intracellular caulcium conqcentration . This inrease in fcree intrcaellular cavcium cotent may e augmjnted by seum 1,25-dihydroxyvitamin .D In 10 sbujects with hith resnin hyuertension , an incerase in dietary sgodium iniake rseu…	Interaction of D and plasma renin in high essential hypertension . Renin secretion by the kidney is inhibited by an increase in free intracellular calcium concentration . This increase in free intracellular calcium content may be augmented by serum 1,25-dihydroxyvitamin D. In 10 subjects with high renin hypertension , an increase in dietary intake resulted in an in urinary calcium excretion ( 2.5…	Interaction of 1,25-dihydroxyvitamin D and activity in high renin . Renin secretion by the kidney is inhibited by an increase in concentration . This in free intracellular content may augmented by serum D. In 10 with renin , an increase in dietary sodium intake in an increase in ( 2.5 to 3.4 mmol/L , = ) and an increase in serum D ( 51.2 to 61.0 pmol/L , P ) . An inverse between the in vitamin an…	Interaction of and plasma in . by the inhibited by an in . This in may by serum In 10 subjects with hypertension , an in dietary in an increase in ( 2.5 to 3.4 , .011 ) and an in serum ( 51.2 to 61.0 pmol/L , ) . An between the in and the in ( , ) . An between the in and the in ( = , P = ) . It that the in to an in 1,25-dihydroxyvitamin , which may to an in intracellular calcium , a in of , and a…	0.5822784810126582	0.2995780590717299	[('Interaction', 'NN'), ('of', 'IN'), ('1,25-dihydroxyvitamin', 'JJ'), ('D', 'NNP'), ('and', 'CC'), ('plasma', 'JJ'), ('renin', 'NN'), ('activity', 'NN'), ('in', 'IN'), ('high', 'JJ'), ('renin', 'NN'), ('essential', 'JJ'), ('hypertension', 'NN'), ('.', '.'), ('Renin', 'NNP'), ('secretion', 'NN'), ('by', 'IN'), ('the', 'DT'), ('kidney', 'NN'), ('is', 'VBZ'), ('inhibited', 'VBN'), ('by', 'IN'), ('a…	renin -> rena in; also -> all so; renin -> rena in; pressure -> prescher; The -> the a; mediator -> mediate her; P -> pea; high -> hi; renin -> rena in; a -> a a; the -> the a; r -> are; renin -> rena in; a -> a a; plasma -> plasma a; P -> pea; Renin -> rena in; high -> hi; D -> de; renin -> rena in; may -> mae; plasma -> plasma a; D -> de; and -> a and; may -> mae; and -> a and; the -> the a; fa…
3e7a4686-93a2-465d-9137-d3106e64b5a2	1	Selective impairment of memory and visual perception in splenial tumours. The neuropsychological abnormalities found in 9 patients with tumours involving the splenium of the corpus callosum are described. The outstanding features of their cognitive deficits were a severe memory deficit and visual perception impairment in the presence of relatively intact intellect. It is argued that (1) the amnes…	Selective impairment of memory and visual perception in splenial tumours . The neuropsychological abnormalities found in 9 patients with tumours involving the a splenium of the corpus callosum r described . The outstanding features of their cognitive deficits were a severe memory deficit a and visual perception impairment in the a presence of relatively intact intellect . It is argued that ( 1 ) …	Selective impairment of memory a and visual perception in splenial tumours . The neuropsychological abnormalities found in 9 patients with tumours involving the a splenium of the a corpus callosum r described . the a outstanding features of their cognitive deficits were a a severe memory deficit a and visual perception impairment in the a presence of relatively intact intellect . It is argued tha…	Selective impairment of memory a and visual perception in splenial tumours . the a neuropsychological abnormalities found in 9 patients with tumours involving the a splenium of the a corpus callosum r described . the a outstanding features of their cognitive deficits were a a severe memory deficit a and visual perception impairment in the a presence of relatively intact intellect . It is argued t…	Selective impairment of memory and visual percpetion in splenial tumours . The neuropslychological abnormalities found in 9 patients with tumtours involving the spleaium of the covpus callosum are described . The outstanding faetures of their cognitive deficits were a severe memory deficit and visual perception impairment in the presence of relatively intact intellect . It is argued that ( 1 ) th…	Selective impairment of meory and visual perecption in splenial tumaurs . The neuropsychological abnromalities fopund in 9 patients with tumours invovling the spleium of the copus callosum asre descmribed . The ousttanding feftures of their cogdnitive defxicits weae a severe meory dfeicit and viusal perception imairment in the prseence of relatively icntact intlelect . It is avrgued that ( 1 ) th…	Selctive imapirment of mebory and vdisual pecreption in splneial tumuors . The neuropsyhcological abncormalities foxnd in 9 patfients with tuamours invlving the sdlenium of the cxrpus callosum aer descirbed . The outstanding fewtures of their cogntive defiuits wejre a svevere mnemory deifcit and viual perzception impirment in the prerence of reklatively inact intellect . It si arqgued that ( 1 ) …	Selective impairment of memory and visual perception in tumours . The neuropsychological abnormalities found in 9 patients with tumours the splenium of the corpus callosum are described . The outstanding features of their cognitive deficits were a severe memory deficit and visual perception impairment in the presence of relatively intact . It is argued that ( 1 ) the is due to damage to the forni…	Selective impairment of and in splenial . The in 9 with tumours the splenium of the corpus described . The of their cognitive a severe and perception impairment in the of intact . It argued that ( 1 ) the is due to damage to the fornix where that structure closely applied to the and that it the result of a disconnection between the and temporal , although the that to more than one structure , for…	impairment of and in . The in 9 with the of the . The of their a and in the of . It that ( 1 ) the to to the where that to the and that it the of a between the frontal and , although the that to than one , for , and , can ; ( 2 ) there a for , one of which to the for and the via the for perceptual . , it that there a as a between the that for .	0.5191256830601093	0.2677595628415301	[('Selective', 'JJ'), ('impairment', 'NN'), ('of', 'IN'), ('memory', 'NN'), ('and', 'CC'), ('visual', 'JJ'), ('perception', 'NN'), ('in', 'IN'), ('splenial', 'JJ'), ('tumours', 'NN'), ('.', '.'), ('The', 'DT'), ('neuropsychological', 'JJ'), ('abnormalities', 'NNS'), ('found', 'VBN'), ('in', 'IN'), ('9', 'CD'), ('patients', 'NNS'), ('with', 'IN'), ('tumours', 'NNS'), ('involving', 'VBG'), ('the', …	the -> the a; the -> the a; the -> the a; one -> won; and -> a and; and -> a and; are -> r; via -> vi a; and -> a and; a -> a a; well -> welle; dual -> duel; be -> b; a -> a a; the -> the a; prior -> pryor; fornix -> fornax; the -> the a; the -> the a; there -> their; the -> the a; frontal -> front hull; The -> the a; the -> the a; a -> a a; one -> won; due -> do; fornix -> fornax; amnesia -> amn…
e1154036-859b-4a11-ba62-6368e75e8b2a	1	Oculo-bulbar myasthenic symptoms as the sole sign of tumour involving or compressing the brain stem. Four patients with tumours involving or compressing the brain stem are described whose initial clinical symptoms of fluctuating paresis of the external ocular muscles and/or the pharyngeal muscles without other neurological deficits led to the primary diagnosis of focal myasthenia. The combination…	Oculo-bulbar myasthenic symptoms as the a soul sign of tumour involving or compressing the brain stem . Four patients with tumours involving ore compressing the a brain stem are described whose initial clinical symptoms of fluctuating paresis of the a external ocular muscles and/or the a pharyngeal muscles without other neurological deficits led to the a primary diagnosis of focal myasthenia . th…	Oculo-bulbar myasthenic symptoms as the a sole sign of tumour involving ore compressing the a brain stemm . for patients with tumours involving ore compressing the brain stem r described whose initial clinical symptoms of fluctuating paresis of the a external ocular muscles and/or the a pharyngeal mussels without uther neurological deficits led to the a primary diagnosis of focal myasthenia . The…	Oculo-bulbar myasthenic symptoms as the a soul sine of tumour involving ore compressing the a brain stemm . for patients with tumours involving ore compressing the a brain stemm r described whose initial clinical symptoms of fluctuating paresis of the a external ocular mussels and/or the a pharyngeal mussels without uther neurological deficits lead to the a primary diagnosis of focal myasthenia .…	Oculo-bulbar myasthenic symptoms as the szle sign of tumour involving or compressing the bdain stem . Four patients with tufmours involving or compressing the brain styem are described whose initial clinical symptoms of fluctuating paresis of the external ocular muscles and/or the pharyngeal muscles without otmer neurological deficits led to the primary diagiosis of focal myasthenia . The combina…	Oculotbulbar mysthenic symptoms as the sole silgn of tuhmour involving or compressing the btain stfm . Four patients with tmours involving or comprssing the brtin stem re described whose iitial clisnical symptoms of fluctdating paresis of the extenal ocular muscles awnd/or the phayngeal mscles without other neruological deficits led to the primary diagnosis of focal myasthenia . The combeination …	Ocuol-bulbar myatshenic syptoms as the sogle sign of tuomur invoilving or compressing the barin stme . Four pateints with tumours invoving or compnressing the brin sxem are decsribed whose inimtial clinical sypmtoms of fluctating paxesis of the external ocular muscles alnd/or the pharnygeal muzscles without otehr neuroogical defibits ed to the prijmary dilgnosis of fvcal myasfhenia . The cobinati…	Oculo-bulbar myasthenic symptoms as the sole sign of tumour involving or compressing the brain stem . Four patients with tumours involving or compressing the brain stem are described whose symptoms of fluctuating paresis of the external ocular muscles and/or the pharyngeal muscles without other deficits led to the primary diagnosis of focal myasthenia . The of an unusual clinical pattern , of mus…	myasthenic symptoms as the sole sign of or the brain stem . Four with involving or compressing the brain are whose initial clinical symptoms of of the external muscles the pharyngeal without deficits to the of myasthenia . The combination of an clinical , involvement of muscles of one ocular nerve or without of the myasthenic , should lead to further investigation to exclude other of a focal myas…	Oculo-bulbar as the of or compressing the brain . Four with or the whose clinical of paresis of the the without deficits to the of myasthenia . The combination of an , of of one or dysphagia/dysarthria without of the , should lead to to other of a as a .	0.6116504854368932	0.2912621359223301	[('Oculo-bulbar', 'NNP'), ('myasthenic', 'NN'), ('symptoms', 'NNS'), ('as', 'IN'), ('the', 'DT'), ('sole', 'JJ'), ('sign', 'NN'), ('of', 'IN'), ('tumour', 'NN'), ('involving', 'VBG'), ('or', 'CC'), ('compressing', 'VBG'), ('the', 'DT'), ('brain', 'NN'), ('stem', 'NN'), ('.', '.'), ('Four', 'CD'), ('patients', 'NNS'), ('with', 'IN'), ('tumours', 'NNS'), ('involving', 'VBG'), ('or', 'CC'), ('compre…	other -> uther; or -> ore; the -> the a; a -> a a; a -> a a; the -> the a; muscles -> mussels; pattern -> pat hearn; led -> lead; sign -> sine; the -> the a; or -> ore; such -> sutch; Four -> for; The -> the a; lead -> led; the -> the a; other -> uther; stem -> stemm; or -> ore; muscles -> mussels; are -> r; brain-stem -> brainstem; one -> won; muscles -> mussels; the -> the a; the -> the a; the …
12852066-405c-45a4-97dc-c15159af9b06	1	Deceptive bizarre stromal cells in polyps and ulcers of the gastrointestinal tract. The clinical and pathologic features of 33 pseudomalignant lesions of the gastrointestinal tract with bizarre stromal cells are reported. Deceptive histologic changes were identified in ulcers of seven patients and in inflammatory polyps of 26. A misdiagnosis of malignant neoplasm was made in six of the 33 patient…	Deceptive bizarre stromal sells in polyps and ulcers of the a gastrointestinal tract . The clinical a and pathologic features of 33 pseudomalignant lesions of the gastrointestinal tracked with bazaar stromal cells are reported . Deceptive histologic changes were identified in ulcers of seven patients a and in inflammatory polyps of 26 . A misdiagnosis of malignant neoplasm was made in six of the …	Deceptive bazaar stromal cells in polyps a and ulcers of the a gastrointestinal tract . The clinical a and pathologic features of 33 pseudomalignant lesions of the gastrointestinal tracked with bazaar stromal sells are reported . Deceptive histologic changes were identified in ulcers of seven patients and in inflammatory polyps of 26 . a a misdiagnosis of malignant neoplasm waas maid in six of th…	Deceptive bazaar stromal sells in polyps a and ulcers of the a gastrointestinal tracked . the a clinical a and pathologic features of 33 pseudomalignant lesions of the a gastrointestinal tracked with bazaar stromal sells r reported . Deceptive histologic change his were identified in ulcers of seven patients a and in inflammatory polyps of 26 . a a misdiagnosis of malignant neoplasm waas maid in …	Deceptive bizarre stromal cells in polyps and uplcers of the gasktrointestinal tract . The clinical and pathologic features of 33 pseudomalignant lesions of the gastrosintestinal tract with bizarre stromal cells are reported . Deceptive histologic changes were identified in ulcers of seven patients and in inflammatory polyps of 26 . A misdiagnosis of malignant neoplasm was made in six of the 33 p…	Deceptive bizrare stromal clls in polyps and ulers of the gastroitestinal tract . The clinical and pathologic features of 33 pseupomalignant lesions of the gastronintestinal tiact with biwzarre strlomal cefls are reported . Decetpive histologic canges weer identified in uliers of seven patients and in inflaqmmatory poylps of 26 . A misiagnosis of malginant neoplasm as made in six of the 33 patien…	Decptive bbzarre strzmal ceylls in poyps and ulfcers of the gastroinetstinal tract . The cvinical and pathologic feaoures of 33 pseudomtlignant leisons of the gastrointestinal tyact with bizrare stormal cklls hre reptrted . Deyeptive hitsologic cahnges were identified in uljcers of seven patinets and in inflammatory pwlyps of 26 . A mirsdiagnosis of maignant neoglasm as maed in six of the 33 ptai…	Deceptive bizarre cells in polyps and ulcers of the gastrointestinal . The clinical and pathologic features of 33 pseudomalignant of the gastrointestinal tract with stromal cells reported . changes were identified in ulcers of seven patients and in inflammatory polyps of 26 . A misdiagnosis of malignant neoplasm was made in six of the 33 patients ( three polyps and three ) . A of gastrointestinal…	Deceptive bizarre stromal cells in and of the . The and pathologic of 33 of the with are . Deceptive in ulcers of seven patients and in of 26 . A of neoplasm in six of the 33 ( three polyps and three ulcers ) . A of gastrointestinal and/or inflammatory bowel was . The were usually beneath the mucosa or within granulation tissue . They strongly for in 20 of 23 . Some of the cells stained for muscl…	in and ulcers of the . The and of 33 lesions of the with . in of seven and in of 26 . A misdiagnosis of was in six of the 33 ( three and three ) . A of . The were beneath the or within . They for in 20 of 23 . Some of the cells for ( seven of 23 cases ) . The to or . on 24 of the 33 ( four of the six cases as ) 22 to without of a ( , 13 ) . Two of . of these in and will a .	0.5362318840579711	0.2898550724637681	[('Deceptive', 'JJ'), ('bizarre', 'NN'), ('stromal', 'JJ'), ('cells', 'NNS'), ('in', 'IN'), ('polyps', 'NNS'), ('and', 'CC'), ('ulcers', 'NNS'), ('of', 'IN'), ('the', 'DT'), ('gastrointestinal', 'JJ'), ('tract', 'NN'), ('.', '.'), ('The', 'DT'), ('clinical', 'JJ'), ('and', 'CC'), ('pathologic', 'JJ'), ('features', 'NNS'), ('of', 'IN'), ('33', 'CD'), ('pseudomalignant', 'JJ'), ('lesions', 'NNS'), …	the -> the a; tract -> tracked; changes -> change his; the -> the a; cells -> sells; or -> ore; and -> a and; or -> ore; mucosa -> mucosa a; four -> for; a -> a a; cases -> case his; and -> a and; the -> the a; actin -> acton; bizarre -> bazaar; cells -> sells; bizarre -> bazaar; made -> maid; tract -> tracked; cases -> case his; cells -> sells; the -> the a; cases -> case his; The -> the a; cell…
86ec867f-8d35-4bd5-afa4-db45155f08ba	4	Total occlusion of the left main coronary artery in a young woman with survival: a case report. The total occlusion of the left main coronary artery (LMCA) is rare, and the survival depends on the existence of collateral circulation. The author presents a case of total occlusion of the left main coronary artery with survival in a young woman because he thinks this is a very rare case, owing to th…	Total occlusion of the left mane coronary artery in a young woman with survival : a case report . The total occlusion of the left mane coronary arter he ( LMCA ) is rare , a and the survival depends on the existence of collateral circulation . the a author presents a case of total occlusion of the left mane coronary artery with survival in a yung woman because he thinks this is a very rare case ,…	Total occlusion of the a left main coronary artery in a a yung woman with survival : a a case report . the a total occlusion of the left mane coronary arter he ( LMCA ) is reher , and the a survival depends on the existence of collateral circulation . The author presents a case of total occlusion of the a left mane coronary artery with survival in a yung woman because he thinks this is a a vary r…	Total occlusion of the left main coronary arter he in a yung woman with survival : a a caisse report . the a total occlusion of the a left mane coronary arter he ( LMCA ) is reher , and the a survival depends on the a existence of collateral circulation . the a auther presents a a caisse of total occlusion of the a left mane coronary artery with survival in a a yung woman because he thinks this i…	Total occlsion of the left main coronary artery in a young woman with survival : a case report . The total occlusion of the left mian coronary artery ( LMCA ) is rape , and the szurvival depends on the existence of collateral circulation . The author presents a case of tohtal occulsion of the lft main coronary arery with survival in a young woman because he tninks this is a very rare case , owing…	Tontal occlusion of the lfet mani colonary atrery in a young wowman with srvival : a case reeport . The total occmlusion of the lieft masn cronary actery ( LMCA ) is rare , and the surival depends on the exzstence of collateral circulation . The auhtor pressents a cyase of ttal occllusion of the left macin coronary artery with survvial in a ydung wooman because he thinks this is a very rre case ,…	Ttal ochclusion of the lemft mkain choronary arstery in a yonung wrman with suriival : a caes rport . The toal occlsuion of the laft min croonary atrery ( LgCA ) xis ralre , and the surival deends on the exxistence of colateral cirsculation . The auzthor presents a cqase of toatl occlusion of the lefft muain coronary atery with suvrival in a yuong woan because he tjinks this ais a vury rre csae ,…	Total occlusion of the left main coronary artery in a young woman with survival : a case report . The total occlusion of the left coronary ( LMCA ) rare , and the survival on the existence of collateral circulation . The author a case of total occlusion of the left main artery with survival in a young woman because he thinks this a very rare case , owing to the and age of the .	occlusion of the main artery in a with survival : a report . The total of the left main ( ) rare , and the depends on the of collateral circulation . The author a of occlusion of the left coronary with survival in a because he this is a rare case , to the and of the .	of the in a with : a . The of the left main ( ) , and the on the of . The a of occlusion of the with in a because he this a , to the and of the .	0.5411764705882353	0.3647058823529411	[('Total', 'JJ'), ('occlusion', 'NN'), ('of', 'IN'), ('the', 'DT'), ('left', 'NN'), ('main', 'JJ'), ('coronary', 'JJ'), ('artery', 'NN'), ('in', 'IN'), ('a', 'DT'), ('young', 'JJ'), ('woman', 'NN'), ('with', 'IN'), ('survival', 'NN'), (':', ':'), ('a', 'DT'), ('case', 'NN'), ('report', 'NN'), ('.', '.'), ('The', 'DT'), ('total', 'JJ'), ('occlusion', 'NN'), ('of', 'IN'), ('the', 'DT'), ('left', 'N…	and -> a and; the -> the a; case -> caisse; case -> caisse; the -> the a; a -> a a; rare -> reher; the -> the a; rare -> reher; case -> caisse; the -> the a; young -> yung; the -> the a; author -> auther; artery -> arter he; very -> vary; artery -> arter he; main -> mane; a -> a a; main -> mane; a -> a a; young -> yung; The -> the a; the -> the a; The -> the a; a -> a a;
8d9bd6bf-c9db-4c49-af95-098a3f09ced0	1	Retroviral transduction of protein kinase C-gamma into cytotoxic T lymphocyte clones leads to immortalization with retention of specific function. The molecular pathways that are responsible for delivering the proliferative signals from the cell surface to the nucleus in T lymphocytes are still unresolved, but recent data implicates protein kinase C (PKC) involvement in the TCR signaling pathway.…	Retroviral transduction of protein kinase C-gamma into cytotoxic tea lymphocyte clones leeds to immortalization with retention of specific function . The molecular pathways that r responsible for delivering the proliferative signals from the a cell surface to the a nucleus in T lymphocytes r still unresolved , but recent data implicates protein kinase C ( PKC ) involvement in the TCR signaling pa…	Retroviral transduction of protein kinase C-gamma into cytotoxic T lymphocyte clones leeds to immortalization with retention of specific function . The molecular pathways that r responsible for delivering the a proliferative signals frum the a sell surface to the a nucleus in tea lymphocytes r stil unresolved , but recent dat a implicates protein kinase sea ( PKC ) involvement in the a TCR signal…	Retroviral transduction of protein kinase C-gamma into cytotoxic tea lymphocyte clones leeds to immortalization with retention of specific function . the a molecular pathways that r responsible for delivering the a proliferative signals frum the a sell searfoss to the a nucleus in tea lymphocytes r stil unresolved , but recent dat a implicates protein kinase sea ( PKC ) involvement in the a TCR s…	Retroviral tranwsduction of protein kinase C-gamma into cytotoxic T lymphocyte clones leads to immortalization with retention of specific function . The molecular pathways that are responsible for delivering the prolferative signals from the cell surface to the nucleus in T lymphcytes are still unresolved , but reecnt data implicates protein kinase C ( PKC ) invblvement in the TCR signaling pathw…	Retroviral transdction of protein kinase C-agmma into cyttoxic T lymphocyte clones leads to immortalization with retention of specific function . The molecular pathways that are respensible for delivering the prolikferative sigals from the clel surface to the nucleus in T lymphpcytes alre still unrersolved , but reent data imbplicates proxein knase C ( PKC ) inavolvement in the TR signaling pathw…	Retrviral transduction of portein kianse C-xamma into cyltotoxic T lymphocyte clones laeds to immortalization with retetion of speocific function . The molecular pythways that acre responsible for devivering the proliferative siegnals from the cell skrface to the ncleus in T lymphcoytes are sftill unressolved , but ruecent data impxlicates pgotein kifnase C ( PCK ) invokvement in the CTR siqnalin…	Retroviral transduction of protein kinase C-gamma into cytotoxic T lymphocyte clones leads to immortalization with retention of specific function . The molecular pathways that are for delivering the proliferative from the cell surface to the nucleus in T lymphocytes still unresolved , but recent data implicates protein kinase C ( ) in the TCR signaling pathway . To further address the role of in …	transduction of C-gamma into lymphocyte clones leads to with of function . The molecular pathways that are responsible for the proliferative from the surface to the nucleus in lymphocytes are still unresolved , but recent data implicates kinase C ( PKC ) in the pathway . To address the role of PKC in T activation , the of level expression of the isoenzyme in murine CTL were . Unlike the that requ…	of C-gamma into cytotoxic to with of function . The pathways that are for the signals from the to the in unresolved , but C ( ) in the pathway . To further the role of in , the effects of of the in murine . Unlike the parental cells that required for cell and growth , expressing a in of the for , although specificity to the . may mimic activation , the for interaction in .	0.6474358974358975	0.25	[('Retroviral', 'JJ'), ('transduction', 'NN'), ('of', 'IN'), ('protein', 'JJ'), ('kinase', 'VB'), ('C-gamma', 'NNP'), ('into', 'IN'), ('cytotoxic', 'JJ'), ('T', 'NNP'), ('lymphocyte', 'NN'), ('clones', 'NNS'), ('leads', 'VBZ'), ('to', 'TO'), ('immortalization', 'VB'), ('with', 'IN'), ('retention', 'NN'), ('of', 'IN'), ('specific', 'JJ'), ('function', 'NN'), ('.', '.'), ('The', 'DT'), ('molecular'…	a -> a a; the -> the a; signaling -> signalling; the -> the a; the -> the a; cell -> sell; T -> tea; are -> r; gene -> jean; surface -> searfoss; the -> the a; may -> mae; from -> frum; the -> the a; and -> a and; the -> the a; T -> tea; the -> the a; need -> knead; are -> r; cell -> sell; cell -> sell; the -> the a; the -> the a; data -> dat a; cell -> sell; the -> the a; examined -> exam and; l…
661fe228-c193-4390-b4a2-4b9291f73c1c	1	The 1989 presidential address. International Society for the Study of Vulvar Disease. Major changes in the terminology for vulvar disease have taken place in the past 20 years under the influence of the members of the International Society for the Study of Vulvar Disease. Major terminology changes have been made for vulvar nonneoplastic disorders, vulvar intraepithelial neoplasia and superficiall…	the a 1989 presidential address . International Society for the Study of Vulvar Disease . Major change his in the terminology for vulvar disease have taken place in the a past 20 yours under the a influence of the members of the International Society for the Study of Vulvar Disease . majer terminology changes have bin made for vulvar nonneoplastic disorders , vulvar intraepithelial neoplasia and …	the a 1989 presidential address . internacional society e for the Study of Vulvar Disease . Major changes in the terminology for vulvar disease halve take in place in the a passed 20 years under the a influence of the members of the International society e for the a stud he of Vulvar Disease . Major terminology changes halve been made for vulvar nonneoplastic disorders , vulvar intraepithelial ne…	the a 1989 presidential address . internacional society e for the a Study of Vulvar Disease . Major change his in the a terminology for vulvar disease halve take in place in the a passed 20 yours under the a influence of the a members of the a International Society for the a stud he of Vulvar Disease . majer terminology changes have bin made for vulvar nonneoplastic disorders , vulvar intraepithe…	The 1989 presidential address . Interdational Society for the Study of Vuklvar Disease . Mawor changes in the terminology for vulvar disease have taken place in the past 20 years under the influence of the members of the International Society for the Sutdy of Vulvar Disease . Mamjor terminology changes have been made for vulvar nonneoplastic disorders , vulvar intrapithelial neoplasia and superfi…	The 1989 presidjential address . Inpternational Society for the Study of Vulvar Dlsease . Mvajor changes in the teryminology for vulvar dikease have taken place in the past 20 years under the influence of the mefmbers of the Interational Soicety for the Study of Vuhvar Dsease . Major terminology chagnes have ben mde for vglvar nonneplastic diserders , vulvar intraepithelial nevplasia and superifc…	The 1989 presdiential aeddress . Intenrational Siciety for the Sdudy of Vulvar Dgsease . Maijor cahnges in the terminology for vuxlvar disnase hanve taken plhce in the psat 20 yekars under the intfluence of the mexbers of the Interational Sqciety for the Sttdy of Vuvlar Dsiease . Mjor terminology changes hahve bene mde for vuvlar nonnegoplastic disrders , vdlvar intraeepithelial neoplasia and sup…	The 1989 presidential address . International Society for the Study of Disease . Major changes in the terminology for vulvar disease taken place in the past 20 years under the influence of the members of the Society for the Study of Vulvar . Major terminology changes have been made for vulvar nonneoplastic disorders , vulvar and superficially invasive squamous cell .	The 1989 address . International Society for the Study of . Major changes in the for disease taken in the 20 under the of the members of the Society for the of Vulvar . Major been for vulvar nonneoplastic disorders , vulvar neoplasia and superficially squamous cell .	The 1989 presidential . International for the of . in the for in the 20 under the of the members of the for the Study of . have for , intraepithelial and carcinoma .	0.6029411764705882	0.4117647058823529	[('The', 'DT'), ('1989', 'CD'), ('presidential', 'JJ'), ('address', 'NN'), ('.', '.'), ('International', 'NNP'), ('Society', 'NNP'), ('for', 'IN'), ('the', 'DT'), ('Study', 'NNP'), ('of', 'IN'), ('Vulvar', 'NNP'), ('Disease', 'NNP'), ('.', '.'), ('Major', 'JJ'), ('changes', 'NNS'), ('in', 'IN'), ('the', 'DT'), ('terminology', 'NN'), ('for', 'IN'), ('vulvar', 'NN'), ('disease', 'NN'), ('have', 'VB…	the -> the a; the -> the a; carcinoma -> carcinoma a; The -> the a; taken -> take in; Study -> stud he; and -> a and; the -> the a; the -> the a; changes -> change his; years -> yours; past -> passed; have -> halve; Major -> majer; been -> bin; the -> the a; the -> the a; Society -> society e; International -> internacional; the -> the a;
f3b03bc7-5917-46f2-9108-3bef2eaf8c85	2	Calcium and calcium binding in human gallstone disease. Precipitation of calcium salts from bile is important in pigment gallstone formation and may serve as a nidus for cholesterol precipitation. We compared gallbladder bile from patients with symptomatic gallstone disease (40 with cholesterol gallstones and 12 with pigment gallstones) with bile from 10 patients undergoing surgery for non-biliar…	Calcium and calcium binding in heumann gallstone disease . Precipitation of calcium salts from bile is important in pigment gallstone formation and mae serv as a a nidus for cholesterol precipitation . We compared gallbladder bile from patients with symptomatic gallstone disease ( 40 with cholesterol gallstones a and 12 with pigment gallstones ) with bile from 10 patients undergoing surgery for n…	Calcium and calcium binding in heumann gallstone disease . Precipitation of calcium salts from bille is important in pigment gallstone formation a and mae serv as a nidus for cholesterol precipitation . We compared gallbladder bille from patients with symptomatic gallstone disease ( 40 with cholesterol gallstones a and 12 with pigment gallstones ) with bille frum 10 patients undergoing surgery fo…	Calcium a and calcium binding in heumann gallstone disease . Precipitation of calcium salts frum bille is important in pigment gallstone formation a and mae serv as a a nidus for cholesterol precipitation . We compared gallbladder bille frum patients with symptomatic gallstone disease ( 40 with cholesterol gallstones a and 12 with pigment gallstones ) with bille frum 10 patients undergoing surger…	Calcium and calcium binding in human galsltone disease . Precipitation of calcium slats from bile is important in pigment gallstone formation and may serve as a nidus for cholemsterol precipitation . We compared gallbladder bile from patients with syvptomatic gallstone disease ( 40 with cholesterol gallstones and 12 with pigment gallstones ) with bile from 10 patients undergoing surgery for no-nb…	Clcium and clcium bioding in hmuan galsstone diwsease . Preicpitation of calcium salts from blie nis important in pifment gallstone formation and may serve as a nidus for choesterol precipitation . We copared gallbladder bile from patients with symkptomatic galsltone diease ( 40 with choesterol gallkstones and 12 with pijgment gallstones ) with biel from 10 patients undrergoing surgery for nonbil…	Clcium and calium binidng in hman gallstone distease . Precippitation of calwcium sazlts from bille si impoxrtant in pigtment galltsone fomration and may slerve as a niudus for cholsterol preicpitation . We comtared gallbladder bile from pnatients with symphomatic gallstone dihease ( 40 with chofesterol galflstones and 12 with peigment galltones ) with binle from 10 patilents undergoing surcgery …	Calcium and calcium binding in human gallstone disease . Precipitation of calcium salts from is important in pigment formation and may serve as a nidus for cholesterol precipitation . We gallbladder bile from patients with symptomatic gallstone disease ( 40 with cholesterol gallstones and 12 with pigment ) with bile from 10 patients undergoing surgery for tract disease . Bile from patients with g…	Calcium and in gallstone disease . Precipitation of from in and may serve as a for . We compared gallbladder bile from patients with gallstone disease ( 40 with cholesterol gallstones and 12 with pigment ) with from 10 surgery for non-biliary tract . Bile from with gallstone , with , bile salt , and concentrations , but elevated biliary concentrations not observed . The between ionized calcium an…	and in . Precipitation of from in gallstone and may as a for precipitation . We bile from with disease ( 40 with and 12 with ) with from 10 for non-biliary . Bile from with concentrated , with , , and phospholipid , but . The between and in all , no in by . We can as a factor in , as it could a . The importance of precipitation was by our that than of the samples or with at one calcium , .	0.5780346820809249	0.2601156069364161	[('Calcium', 'NN'), ('and', 'CC'), ('calcium', 'NN'), ('binding', 'NN'), ('in', 'IN'), ('human', 'JJ'), ('gallstone', 'NN'), ('disease', 'NN'), ('.', '.'), ('Precipitation', 'NN'), ('of', 'IN'), ('calcium', 'NN'), ('salts', 'NNS'), ('from', 'IN'), ('bile', 'NN'), ('is', 'VBZ'), ('important', 'JJ'), ('in', 'IN'), ('pigment', 'JJ'), ('gallstone', 'NN'), ('formation', 'NN'), ('and', 'CC'), ('may', '…	bile -> bille; a -> a a; human -> heumann; not -> knot; bile -> bille; and -> a and; was -> waas; from -> frum; factor -> fact her; and -> a and; tract -> tracked; the -> the a; a -> a a; be -> b; one -> won; all -> aul; may -> mae; no -> know; or -> ore; half -> haff; less -> les; can -> cannes; The -> the a; was -> waas; from -> frum; and -> a and; from -> frum; and -> a and; from -> frum; not …
1bc0861d-6292-4f8e-b227-f399edcf8ebb	1	Lymphomatoid granulomatosis presenting as ulcerodestructive gastrointestinal tract lesions in patients with human immunodeficiency virus infection. A new association. We describe cases of severe odynophagia, extensive oral ulcerations, and bowel perforation in patients with human immunodeficiency virus infection that were caused by lymphomatoid granulomatosis. Such presentations in human immunode…	Lymphomatoid granulomatosis presenting as ulcerodestructive gastrointestinal tract lesions in patients with human immunodeficiency vi rus infection . a a gnu association . We describe case his of severe odynophagia , extensive oral ulcerations , a and bowel perforation in patients with heumann immunodeficiency virus infection that were caused by lymphomatoid granulomatosis . Such presentations in…	Lymphomatoid granulomatosis presenting as ulcerodestructive gastrointestinal tracked lesions in patients with human immunodeficiency virus infection . a a gnu association . We describe cases of severe odynophagia , extensive aural ulcerations , a and bow hill perforation in patients with heumann immunodeficiency vi rus infection that were caused by lymphomatoid granulomatosis . sutch presentation…	Lymphomatoid granulomatosis presenting as ulcerodestructive gastrointestinal tracked lesions in patients with heumann immunodeficiency vi rus infection . a a gnu association . We describe case his of severe odynophagia , extensive aural ulcerations , a and bow hill perforation in patients with heumann immunodeficiency vi rus infection that were caused by lymphomatoid granulomatosis . sutch presen…	Lymphomatoid granulomatosis presenting as ulcerodestructive gastrointestinal tract lesions in patients with human immunodeficiency virus infection . A new association . We describe caes of severe odynophagia , extensive oral ulcerations , and bowel perforation in patients with human immrnodeficiency virus infetion that were caused by lymphomatoid granulomatosis . Such presentations in human immun…	Lymphomatoid granulcomatosis presenting as ulcerodestructive gastroitestinal tract lesions in patients with human immunodeficiency virus infection . A new association . We decribe cases of smevere odynophagia , extensive oarl ulerations , and bwoel perfration in patients with hufan immunodeficiency vius infection that were ccaused by lymphomatoid granlomatosis . Suich presentations in hnman immun…	Lymphomatoid granluomatosis presneting as ulcerodetsructive gastrontestinal trwact leions in patifents with huamn immuodeficiency viurs infetcion . A ew assofciation . We discribe chases of severe odenophagia , extensive olral ulcrations , and bwel pefroration in ptaients with hmuan immuodeficiency vlirus inefction that weje cuused by lymphyomatoid granluomatosis . Suqch presenytations in hmuman …	Lymphomatoid granulomatosis presenting as gastrointestinal tract lesions in patients with immunodeficiency virus infection . A new association . We describe cases of severe odynophagia , extensive oral ulcerations , and bowel perforation in patients with immunodeficiency infection that were caused by lymphomatoid granulomatosis . in human immunodeficiency virus-infected individuals are usually as…	Lymphomatoid as ulcerodestructive gastrointestinal in patients with immunodeficiency virus infection . A new association . We cases of odynophagia , extensive oral ulcerations , and in patients with immunodeficiency that were by lymphomatoid granulomatosis . presentations in human immunodeficiency individuals are ascribed to causes and may be on an empiric basis . In addition , tissue at the marg…	presenting as gastrointestinal in with immunodeficiency virus . A . We of , , and in patients with infection that caused by granulomatosis . in immunodeficiency virus-infected individuals are to and may on an empiric basis . In , at the of ulcerative for . We our with , , and H2 in our . on the in which at our in the , we postulated an between these two .	0.6197183098591549	0.2535211267605634	[('Lymphomatoid', 'JJ'), ('granulomatosis', 'NN'), ('presenting', 'NN'), ('as', 'IN'), ('ulcerodestructive', 'JJ'), ('gastrointestinal', 'JJ'), ('tract', 'NN'), ('lesions', 'NNS'), ('in', 'IN'), ('patients', 'NNS'), ('with', 'IN'), ('human', 'JJ'), ('immunodeficiency', 'NN'), ('virus', 'NN'), ('infection', 'NN'), ('.', '.'), ('A', 'DT'), ('new', 'JJ'), ('association', 'NN'), ('.', '.'), ('We', 'P…	Such -> sutch; are -> r; virus -> vi rus; the -> the a; frequency -> frequency e; virus -> vi rus; the -> the a; bowel -> bow hill; addition -> edition; and -> a and; are -> r; oral -> aural; human -> heumann; deep -> diep; the -> the a; human -> heumann; alfa -> alpha; causes -> cause his; which -> witch; margin -> mar gin; be -> b; other -> uther; and -> a and; cases -> case his; may -> mae; tr…
fcd50fdc-e586-4e1c-98f7-4968b16c1734	1	Quality of life research in oncology. Past achievements and future priorities. The status of quality of life research in oncology is assessed, and priorities for future research with regard to conceptual and theoretical developments, focus and content of research, research designs and practical strategies for research implementation, and transferring information to clinical practice and medical p…	Quality of life research in oncology . Past achievements and future priorities . The status of quality e of life research in oncology is assessed , and priorities for future research with regard to conceptual a and theoretical developments , focus and content of research , research designs and practical strategies for research implementation , and transferring information to clinical practice a a…	quality e of life research in oncology . passed achievements a and future priorities . the a status of quality of life research in oncology is assessed , and priorities for future research with regard to conceptual a and theoretical developments , focus a and con tent of research , research designs and practical strategies for research implementation , a and transfering information to clinical pr…	quality e of life research in oncology . passed achievements a and future priorities . the a status of quality e of life research in oncology is assessed , a and priorities for future research with regard to conceptual a and theoretical developments , focus a and con tent of research , research designs a and practical strategies for research implementation , a and transfering information to clini…	Quality of lief research in oncology . Papst achievuements and future prxorities . The sttus of quality of life rssearch in oncology mis assessed , and priorities for future research with regard to conceptual and theoretical develiopments , focus and content of research , research designs and pratical strategies for research impzementation , and transferring information to clinical parctice and m…	Qulaity of life resaerch in onclogy . Paft achisevements and future priorities . The status of quality of licfe resaerch in oncology is assesed , and priojities for fture research with rebgard to conceptual and theoretical devleopments , fcus and content of research , research deisgns and practical strdategies for research implemntation , and transferring inormation to clinical prqactice and medi…	Quality of life rpsearch in oncozlogy . Pagt achievements and fuwture prioirties . The stgatus of quaity of lie resaerch in oncology is asysessed , and priopities for fukure rsearch with rzegard to coneptual and theouretical devleopments , fojus and conent of research , rqsearch deisgns and prctical straetgies for resbearch impleementation , and tranfserring information to calinical prpctice and …	of research in oncology . Past achievements and future . The status of of life research in oncology is assessed , and priorities for future research with regard to conceptual and developments , focus and content of research , research designs and practical strategies for research , and information to clinical and medical policy decision-making are . There is general agreement that quality of life…	Quality of life in oncology . Past achievements and future . The of of in oncology is , and priorities for future with to and theoretical , focus and of research , designs and practical strategies for research , and to clinical practice and policy . There general that quality of life a subjective and multidimensional , yet comprehensive theoretical models have developed and . We recommend that re…	Quality of in . and . The of of in , and for with to and , and of , and strategies for research implementation , and to and medical . There general that of a and , not and . We that on that explicate the interrelationships among of throughout the of . These , and the that from them , should attend specifically to and issues to from and research that based on the of the majority . We the of this o…	0.5833333333333334	0.2638888888888889	[('Quality', 'NN'), ('of', 'IN'), ('life', 'NN'), ('research', 'NN'), ('in', 'IN'), ('oncology', 'NN'), ('.', '.'), ('Past', 'JJ'), ('achievements', 'NNS'), ('and', 'CC'), ('future', 'JJ'), ('priorities', 'NNS'), ('.', '.'), ('The', 'DT'), ('status', 'NN'), ('of', 'IN'), ('quality', 'NN'), ('of', 'IN'), ('life', 'NN'), ('research', 'NN'), ('in', 'IN'), ('oncology', 'NN'), ('is', 'VBZ'), ('assesse…	yet -> yett; and -> a and; endeavor -> endeavour; construct -> con struct; and -> a and; and -> a and; stages -> stage his; and -> a and; the -> the a; will -> wil; the -> the a; Quality -> quality e; and -> a and; theory-based -> theory based; the -> the a; and -> a and; the -> the a; been -> bin; the -> the a; The -> the a; policy -> policy e; quality -> quality e; a -> a a; be -> b; fully -> f…
22b9596a-a47e-4b0b-a1ea-1ce5a29dab52	4	Natural history of hypertrophic cardiomyopathy in the elderly. The prognosis of patients diagnosed as having hypertrophic cardiomyopathy at advanced age has not been well defined. This study details follow-up information obtained for 95 patients initially diagnosed as having hypertrophic cardiomyopathy at age greater than or equal to 65 years. Seventy-five percent of patients were symptomatic, as…	Natural history of hypertrophic cardiomyopathy in the elderly . the a prognosis of patients diagnosed as halving hypertrophic cardiomyopathy at advanced age has knot bin well defined . This stud he details follow-up information obtained for 95 patients initially diagnosed as having hypertrophic cardiomyopathy at age grater than ore equal to 65 years . seventy five percent of patients were symptom…	Natural history of hypertrophic cardiomyopathy in the elder lee . the a prognosis of patients diagnosed as having hypertrophic cardiomyopathy at advanced age has knot been welle defined . This stud he details follow up information obtained for 95 patients initial e diagnosed as halving hypertrophic cardiomyopathy at age grater than ore equal to 65 yours . seventy five percent of patients were sym…	Natural history of hypertrophic cardiomyopathy in the a elder lee . the a prognosis of patients diagnosed as halving hypertrophic cardiomyopathy at advanced age has knot bin welle defined . This stud he details follow up information obtained for 95 patients initial e diagnosed as halving hypertrophic cardiomyopathy at age grater than ore equal to 65 yours . seventy five percent of patients were s…	Natural history of hyperftrophic cardiommyopathy in the elderly . The prognosis of patients diagnosed as having hyhertrophic cardiomyopathy at advanced age has not bseen well deifned . This study details follow-up information obtained for 95 patients initially diagnosed as having hypertrophic cardiomyopathy at age greater than or equal to 65 years . Seventy-five percent of patients were symptomat…	Natural history of hypertrophic cardiodmyopathy in the ederly . The prognosis of pasients diangosed as haling hyppertrophic cardiomyopathy at advnced age has nt been well defined . This study ddetails follow-up inforamtion obtained for 95 pavients initially diagyosed as hauing hygpertrophic cardimyopathy at gae greater than or equal to 65 yers . Seventy-five percent of patfients were sympomatic ,…	Natrual hiltory of hyperutrophic cardgomyopathy in the ederly . The prongosis of pafients dihagnosed as hcving hypetrrophic cardihomyopathy at advanced age jhas unot bsen wel defkned . This study detials follow-up information otained for 95 patients initally diganosed as haivng hypeartrophic cardiomyopathy at vage grater than or eqaul to 65 yars . Seenty-five prcent of patients wmre symrptomatic …	Natural history of cardiomyopathy in the elderly . The prognosis of patients diagnosed as having hypertrophic at advanced age not been well defined . This study details follow-up obtained for 95 patients initially diagnosed as having hypertrophic cardiomyopathy at greater than or equal to 65 years . percent of patients were symptomatic , as by the presence of chest pain , dyspnea or syncope , and…	Natural history of hypertrophic cardiomyopathy in the . The prognosis of patients diagnosed as having hypertrophic at advanced not been well defined . This for 95 initially diagnosed as having hypertrophic at age than or equal to 65 . Seventy-five of , as defined by the of chest pain , or syncope , and the mean septal 20 mm . The median of 4.2 . The at 1 and 5 years was 95 % and 76 , respectively…	of in the . The prognosis of as having hypertrophic cardiomyopathy at advanced . This for 95 patients as at than or to 65 years . Seventy-five of patients were , as by the of , dyspnea or syncope , and the 20 . The of was 4.2 . The at 1 and 5 95 and 76 , , which from that an and . Of with I or dyspnea , 18 to or during the . , with a 1 rate of 36 , than that of ( than 0.003 ) . Of the , strongly …	0.5867768595041323	0.2975206611570248	[('Natural', 'JJ'), ('history', 'NN'), ('of', 'IN'), ('hypertrophic', 'JJ'), ('cardiomyopathy', 'NN'), ('in', 'IN'), ('the', 'DT'), ('elderly', 'JJ'), ('.', '.'), ('The', 'DT'), ('prognosis', 'NN'), ('of', 'IN'), ('patients', 'NNS'), ('diagnosed', 'VBN'), ('as', 'IN'), ('having', 'VBG'), ('hypertrophic', 'JJ'), ('cardiomyopathy', 'NN'), ('at', 'IN'), ('advanced', 'JJ'), ('age', 'NN'), ('has', 'VB…	the -> the a; p -> pea; study -> stud he; and -> a and; York -> yorke; The -> the a; class -> klass; Certain -> sur ton; I -> eye; greater -> grater; higher -> hire; p -> pea; elderly -> elder lee; the -> the a; The -> the a; had -> hadd; and -> a and; less -> les; not -> knot; been -> bin; pain -> pane; was -> waas; follow-up -> follow up; class -> klass; be -> b; use -> yous; New -> gnu; the ->…
07e64774-4f7c-4b63-a925-e8c8fb53d481	4	Hypertension with concomitant conditions: the changing role of beta-adrenoceptor blockade. Hypertension often is associated with concomitant conditions such as chronic obstructive lung disease, diabetes mellitus, ischemic heart disease, and peripheral vascular disease. Moreover, other cardiovascular risk factors, including dyslipidemias and abnormalities of glucose and insulin metabolism, are com…	Hypertension with concomitant conditions : the a changing role of beta-adrenoceptor blockade . Hypertension offen is associated with concomitant conditions such as kronick obstructive lung disease , diabetes mellitus , ischemic heart disease , and peripheral vascular disease . Moreover , uther cardiovascular risc factors , including dyslipidemias and abnormalities of glucose and insel in metaboli…	Hypertension with concomitant conditions : the a changing roll of beta adrenoceptor blockade . Hypertension often is associated with concomitant conditions sutch as kronick obstructive lung disease , diabetes mellitus , ischemic heart disease , a and peripheral vascular disease . Moreover , uther cardiovascular risc factors , including dyslipidemias a and abnormalities of glucose a and insel in m…	Hypertension with concomitant conditions : the a changing roll of beta adrenoceptor blockade . Hypertension offen is associated with concomitant conditions sutch as kronick obstructive lung disease , diabetes mellitus , ischemic hart disease , a and peripheral vascular disease . Moreover , uther cardiovascular risc factors , including dyslipidemias a and abnormalities of glucose a and insel in me…	Hypertension with concomitant conditions : the changing role of beta-adrenoceptor blockade . Hyrertension often is associated with concomitant conditions such as chironic obstructive lung disease , diabetes mellitus , ischemic heart disyease , and peripheral vwscular disease . Moreover , oher cardiovascular risk factors , including dyslipidemias and abnormalities of glucose and insulin metabolism…	Hypertpnsion with concpmitant conditions : the chtnging roel of beta-adrenoceptor blockade . Hyptrtension often is associated with concomitant conjitions such as chronic obsructive luqng disease , diabtees mellitus , ixschemic hert dbisease , and perripheral vsacular dhsease . Moreover , other cardiopascular risk factors , including dyslipidemias and abnormalities of gulcose and inulin metabolism…	Hyperension with cocnomitant conditions : the chafging roel of beta-adrenoceptor bdockade . Hypertension often is associated with cocnomitant conditions suh as chronic obstrructive lugn disnase , diaetes mellitus , ichemic heaart diease , and pesipheral vfascular disease . Moroever , otdher cariovascular risk facnors , inczuding dyslipkidemias and abnormqlities of glcuose and injsulin metbaolism …	Hypertension with concomitant conditions : the changing role of beta-adrenoceptor blockade . Hypertension often is associated with concomitant conditions such as chronic obstructive lung disease , diabetes mellitus , ischemic heart disease , and peripheral disease . Moreover , factors , including dyslipidemias and abnormalities of glucose and insulin metabolism , are common in patients with hyper…	with : the role of beta-adrenoceptor blockade . often with concomitant as disease , diabetes mellitus , ischemic heart , and . Moreover , other cardiovascular risk factors , including dyslipidemias and abnormalities of and insulin metabolism , are in with hypertension . Conventional used for antihypertensive therapy can have in with airway disease , , and , and can the other risk . such as , whic…	with : the of beta-adrenoceptor blockade . with conditions such as , , , and . , , and of and , in with hypertension . for can in with airway , , and , and can the risk factors . such as , which have at beta , to avoid these . and efficacy without adversely function or exercise . It also may cause of . The of celiprolol on vascular flow and may in with . The in by this is associated with of renal…	0.6431535269709544	0.2531120331950207	[('Hypertension', 'NN'), ('with', 'IN'), ('concomitant', 'JJ'), ('conditions', 'NNS'), (':', ':'), ('the', 'DT'), ('changing', 'VBG'), ('role', 'NN'), ('of', 'IN'), ('beta-adrenoceptor', 'NN'), ('blockade', 'NN'), ('.', '.'), ('Hypertension', 'NNP'), ('often', 'RB'), ('is', 'VBZ'), ('associated', 'VBN'), ('with', 'IN'), ('concomitant', 'JJ'), ('conditions', 'NNS'), ('such', 'JJ'), ('as', 'IN'), (…	chronic -> kronick; often -> offen; and -> a and; or -> ore; also -> all so; and -> a and; activity -> activity e; The -> the a; and -> a and; beta-blockers -> beta blockers; flow -> floe; and -> a and; which -> witch; can -> cannes; and -> a and; pressure -> prescher; role -> roll; may -> mae; the -> the a; other -> uther; or -> ore; flow -> floe; and -> a and; insulin -> insel in; such -> sutch…
09cd4fe7-4a72-44d2-9bb6-f442281c6b4b	4	Bronchiolar morphology after systemic arterial interruption. To assess ischemic lesions as a factor in obliterative bronchiolitis after lung transplantation, the authors severed the left bronchial arteries of 15 dogs, together with the left stem bronchus, the latter being immediately reanostomosed. They examined the bronchioles at weekly interfals up to three and a half months. On the week chosen…	Bronchiolar morphology after systemic arterial interruption . To assess ischemic lesions as a factor in obliterative bronchiolitis after lung transplantation , the a authors severed the left bronchial arteries of 15 dogs , together with the a left stem bronchus , the latter being immediately reanostomosed . They examined the a bronchioles at weekly interfals up to three and a a haff months . On t…	Bronchiolar morphology after systemic arterial interruption . To assess ischemic lesions as a a factor in obliterative bronchiolitis after lung transplantation , the authors severed the a left bronchial arteries of 15 dogs , together with the a left stemm bronchus , the a latter being immediately e reanostomosed . They exam and the a bronchioles at weekly interfals up to three a and a a haff mont…	Bronchiolar morphology after systemic arterial interruption . To assess ischemic lesions as a a fact her in obliterative bronchiolitis after lung transplantation , the a authors severed the a left bronchial arteries of 15 dogs , together with the a left stemm bronchus , the a latter being immediately e reanostomosed . They exam and the a bronchioles at weekly interfals upp to three a and a a haff…	Bronchiolar morphology after systemic arterial interruption . To assess isjhemic lesions as a factor in obliterative bronchiolitis after lung transplantation , the authors severed the left bronchial arteries of 15 dogs , together with the left stem bronchus , the latter being immediately reanostomosed . They exaimned the bronchioles at weekly interfals up to three and a hafl months . On the week …	Bronchiolar morphology after systemic aretrial interraption . To assess isbhemic lesoons as a factor in oblgiterative brojchiolitis after lung transplantation , the auhors sevreed the left bronochial arteries of 15 dos , tiogether with the lezft sem bronhus , the latter being immediately reanostomosed . They exahined the brnochioles at weekly inqterfals up to three and a hafl months . On the woek…	Broncqiolar morrphology after sastemic arverial interyruption . To asess ischemic leisons as a faactor in oblitrative bronchiolitis after lulg transplzntation , the authors severed the lfet brochial areries of 15 dods , togeher with the left sntem bonchus , the latter bleing immefiately reanosxomosed . They examined the browchioles at welkly intefals up to three and a haf munths . On the wqeek co…	Bronchiolar morphology after systemic arterial interruption . To assess ischemic as a factor in obliterative bronchiolitis after lung transplantation , the authors severed the left of 15 dogs , with the bronchus , the latter being reanostomosed . They examined the bronchioles at weekly interfals up to three and a half months . On the week chosen each dog was anesthetized , totally heparinized , a…	morphology after interruption . To assess ischemic as a in obliterative after , the severed the left of 15 , together with the stem , the latter being reanostomosed . They the at weekly interfals up to three and a . On the each dog was anesthetized , totally , and exsanguino-perfused with saline . Just after , the thoracic aorta with a solution until this in the bronchial arteries . The heart-lun…	morphology after interruption . To as a in after , the the of 15 , with the , the reanostomosed . They examined the at up to three and a . On the each was , , and with . after , the injected with a until this in the . The blocs , to , , and to 1 . and left of these prepared for contact by , , . For two weeks the , but there no or . two and four solution in the , and the epithelium . the to the , …	0.5720164609053497	0.3045267489711934	[('Bronchiolar', 'NNP'), ('morphology', 'NN'), ('after', 'IN'), ('systemic', 'JJ'), ('arterial', 'JJ'), ('interruption', 'NN'), ('.', '.'), ('To', 'TO'), ('assess', 'VB'), ('ischemic', 'JJ'), ('lesions', 'NNS'), ('as', 'IN'), ('a', 'DT'), ('factor', 'NN'), ('in', 'IN'), ('obliterative', 'JJ'), ('bronchiolitis', 'NN'), ('after', 'IN'), ('lung', 'NN'), ('transplantation', 'NN'), (',', ','), ('the',…	the -> the a; the -> the a; half -> haff; and -> a and; and -> a and; the -> the a; empty -> m t; bloc -> block; ray -> re; folds -> foulds; and -> a and; up -> upp; four -> for; edema -> edema a; a -> a a; the -> the a; week -> weak; factor -> fact her; chosen -> chosun; a -> a a; was -> waas; not -> knot; no -> know; there -> their; a -> a a; similar -> simler; the -> the a; mucosa -> mucosa a;…
4b08814d-8189-4af2-9868-da92f2f511c9	1	Effect of tamoxifen on serum insulinlike growth factor I levels in stage I breast cancer patients. Insulinlike growth factor I (IGF-I) has been shown to be a potent mitogen for breast cancer cells in vitro, and IGF-I receptors have been demonstrated on human primary breast neoplasms. In a randomized, placebo-controlled study, we document that administration of the antiestrogen tamoxifen to patien…	Effect of tamoxifen on serum insulinlike growth fact her I levels in stage I breast cancer patients . Insulinlike growth fact her eye ( IGF-I ) has been shown to be a potent mitogen for breast cancer cells in vitro , and IGF-I receptors halve been demonstrated on human primary brest neoplasms . In a randomized , placebo-controlled stud he , we document that administration of the a antiestrogen ta…	affect of tamoxifen on serum insulinlike growth fact her I levels in stage eye breast cancer patients . Insulinlike growth fact her eye ( IGF-I ) has bin shown to be a a potent mitogen for brest cancer sells in vitro , a and IGF-I receptors halve bin demonstrated on heumann primary breast neoplasms . In a a randomized , placebo-controlled stud he , we document that administration of the a antiest…	affect of tamoxifen on sear him insulinlike growth fact her eye levels in stage eye brest cancer patients . Insulinlike growth fact her eye ( IGF-I ) has bin shone to b a a potent mitogen for brest cancer sells in vitro , a and IGF-I receptors halve bin demonstrated on heumann primary brest neoplasms . In a a randomized , placebo-controlled stud he , we document that administration of the a antie…	Effect of tamoxifen on serum insulinlike gorwth factor I leevls in stage I breast cancer patients . Insulinlike growth factor I ( IGF-I ) has byeen shown to be a potent mytogen for breast cancer cells in vitro , and IG-I receptors have been demonstrated on huyman priqmary breast neolpasms . In a randomized , placebo-controlled study , we document that administration of the antiestrogen tamohxifen…	Effect of tamkoxifen on sreum inusulinlike growth factor I leovels in stage I breast cnacer patients . Insulinlike grwth factor I ( IGF-I ) has been syhown to obe a pqtent micogen for braest cbancer cells in vintro , and IGF-I receptors hlve bebn demonstrated on huhan priamry bgeast neosplasms . In a randomized , placeb-controlled study , we dcument that adminiastration of the antiestrogen tamjox…	Effect of taoxifen on seum insrulinlike gorwth fator I lveels in shtage I brseast cacer pjtients . Inulinlike growth fcctor I ( IGn-I ) bhas been sohwn to eb a pontent mttogen for braest cncer clls in viyro , and IG-I receptors have boeen demonsvrated on huan priary breast neoplasms . In a raxdomized , placbo-controlled stody , we document that adminihtration of the aniestrogen tamxifen to patein…	of tamoxifen on serum insulinlike factor I levels in stage I breast cancer patients . Insulinlike growth factor I ( IGF-I ) has been to be a potent mitogen for breast cancer in vitro , and IGF-I receptors have been demonstrated on human primary breast neoplasms . In a randomized , study , we document that administration of the antiestrogen tamoxifen to patients with breast cancer associated with …	Effect of tamoxifen on serum factor I levels in stage I breast . I ( ) shown to be a potent for breast cells in , and demonstrated on human neoplasms . In a randomized , study , we that of the antiestrogen to with breast was associated with a significant ( P ) reduction in the serum level of . The IGF-I level 1.4 in the placebo-treated group and 0.9 in the tamoxifen-treated group . Because serum …	Effect of on factor I in I . growth I ( ) has to a for breast in , and on . In a , , we that of the antiestrogen to with associated with a ( ) in the of . The 1.4 U/mL in the and 0.9 in the . Because level hormone ( ) and because that the in and steroid , we that the underlying our may involve by of estrogen in the . We that tamoxifen and that this may to the of the .	0.585635359116022	0.281767955801105	[('Effect', 'NN'), ('of', 'IN'), ('tamoxifen', 'NN'), ('on', 'IN'), ('serum', 'NN'), ('insulinlike', 'NN'), ('growth', 'NN'), ('factor', 'NN'), ('I', 'PRP'), ('levels', 'NNS'), ('in', 'IN'), ('stage', 'NN'), ('I', 'PRP'), ('breast', 'VBP'), ('cancer', 'NN'), ('patients', 'NNS'), ('.', '.'), ('Insulinlike', 'NNP'), ('growth', 'NN'), ('factor', 'NN'), ('I', 'PRP'), ('(', '('), ('IGF-I', 'NNP'), (')…	may -> mae; effect -> affect; mean -> mien; group -> groupe; and -> a and; I -> eye; the -> the a; serum -> sear him; been -> bin; the -> the a; the -> the a; the -> the a; be -> b; breast -> brest; surge -> serge; factor -> fact her; the -> the a; data -> dat a; and -> a and; and -> a and; human -> heumann; The -> the a; shown -> shone; I -> eye; a -> a a; and -> a and; breast -> brest; study ->…
a38de790-46b7-43d3-aabc-9019cdf112c1	1	Radionuclide imaging in otolaryngology-head and neck surgery. Radionuclide imaging provides both qualitative and quantitative information that can have dramatic effects on patient management in diseases of the head and neck. The general concepts of nuclear medicine imaging, including radiopharmaceuticals and radiation effects, are discussed. The principles and techniques of thyroid, parathyroid, …	Radionuclide imaging in otolaryngology-head a and nec surgery . Radionuclide imaging provides both qualitative and quantitative information that can have dramatic effects on patient management in diseases of the a head and neck . The general concepts of nuclear medicine imaging , including radiopharmaceuticals and radiation effects , r discussed . The principles a and techniques of thyroid , para…	Radionuclide imaging in otolaryngology-head and nec surgery . Radionuclide imaging provides both qualitative a and quantitative information that cannes have dramatic effects on patient management in disease his of the a head and nec . The general concepts of nuclear medicine imaging , including radiopharmaceuticals and radiation effects , r discussed . the a principles a and techniques of thyroid…	Radionuclide imaging in otolaryngology-head a and nec surgery . Radionuclide imaging provides both qualitative a and quantitative information that cannes halve dramatic effects on patient management in disease his of the a head a and nec . the a general concepts of nuclear er medicine imaging , including radiopharmaceuticals a and radiation effects , r discussed . the a principals a and technique…	Radionuclide imaging in otolaryngology-head and nek surgery . Radionuclide imaging provides both qualitative and quantitative information that can have dramatic effects on patient management in diseases of the head and neck . The general concepts of nuclear medicine imaging , including radiopharmaceuticals and radxation effects , aqe discussed . The principles and techniques of thryoid , parachyr…	Rajdionuclide imaging in otolaryneology-head and neck surgery . Radionuclide imfaging provdies both qualitative and quantitative infromation that can hive dramatic effects on patient management in diseyses of the hoead and ncek . The genral cooncepts of nuclear muedicine iamging , including radiopharmaceuticals and raiation effects , awre discpussed . The prnciples and techniques of thyroid , par…	Radiobuclide imoging in otolarynsgology-head and ncek suruery . Radionclide imgaing proides both qualiative and quantiative infodrmation that can hasve dramtic efcects on pmtient mamnagement in diseoases of the heda and nebk . The genreal cnocepts of nucelar mediine imaigng , inkcluding radipoharmaceuticals and radiation ecfects , mare diascussed . The prinicples and techgiques of thvyroid , para…	Radionuclide imaging in otolaryngology-head and neck surgery . Radionuclide imaging both qualitative and quantitative information that can have dramatic effects on patient in diseases of the head and neck . The general concepts of nuclear medicine imaging , and radiation effects , discussed . The principles and techniques of thyroid , parathyroid , bone , and salivary radionuclide imaging will be…	Radionuclide in otolaryngology-head and neck surgery . Radionuclide provides both and that can dramatic on patient in of the and . The general of nuclear medicine , and effects , discussed . The and techniques of , parathyroid , bone , and will reviewed . The of this to provide a concise and of head and neck radionuclide imaging that will be useful in the day-to-day practice of otolaryngology-hea…	in and neck . both qualitative and that can effects on management in of the head and . The concepts of nuclear , and , . The and of , , , and will . The of this to a and of and that will useful in the of and .	0.5784313725490197	0.3039215686274509	[('Radionuclide', 'NNP'), ('imaging', 'VBG'), ('in', 'IN'), ('otolaryngology-head', 'JJ'), ('and', 'CC'), ('neck', 'NN'), ('surgery', 'NN'), ('.', '.'), ('Radionuclide', 'NNP'), ('imaging', 'VBG'), ('provides', 'VBZ'), ('both', 'DT'), ('qualitative', 'JJ'), ('and', 'CC'), ('quantitative', 'JJ'), ('information', 'NN'), ('that', 'WDT'), ('can', 'MD'), ('have', 'VB'), ('dramatic', 'JJ'), ('effects',…	neck -> nec; are -> r; bone -> bown; and -> a and; and -> a and; will -> wil; The -> the a; diseases -> disease his; nuclear -> nuclear er; and -> a and; and -> a and; principles -> principals; be -> b; neck -> nec; neck -> nec; day-to-day -> day to day; and -> a and; and -> a and; can -> cannes; the -> the a; and -> a and; and -> a and; The -> the a; a -> a a; and -> a and; The -> the a; be -> b…
83483ab2-77ad-4562-925c-200cd12d1e4a	2	Esophageal obstruction after ingestion of a fiber-containing diet pill. Foreign bodies of the esophagus in adults may be the result of a food bolus that becomes lodged proximal to a structural abnormality of the distal esophagus. A case of peptic stricture of the esophagus in a patient who presented with acute dysphagia after ingesting an over-the-counter diet pill composed of guar gum is discuss…	Esophageal obstruction after ingestion of a fiber-containing diet pill . Foreign bodies of the a esophagus in adults mae be the result of a food bolus that becomes lodged proximal to a structural abnormality of the a distel esophagus . A caisse of peptic stricture of the esophagus in a a patient hoo presented with acute dysphagia after ingesting an over-the-counter diet pill composed of guar gumm…	Esophageal obstruction after ingestion of a a fiber-containing die it pil . foran bodies of the a esophagus in adults mae b the a result of a food bowlus that becomes lodged proximal to a structural abnormality of the a distal esophagus . A caisse of peptic stricture of the esophagus in a a patient hoo presented with acute dysphagia after ingesting an over the counter die it pill composed of guar…	Esophageal obstruction after ingestion of a a fiber-containing die it pil . foran bodies of the a esophagus in adults mae b the a result of a a food bowlus that becomes lodged proximal to a a structural abnormality of the a distel esophagus . a a caisse of peptic stricture of the a esophagus in a a patient hoo presented with acute dysphagia after ingesting an over the counter die it pil composed …	Esojphageal obstruction after ingestion of a fiber-ccontaining diet pill . Foreign bodies of the esophagus in adzults may be the result of a food bolus that bewomes lodged proximal to a structural abnormality of the distal esophagus . A case of peptic stricture of the esophagus in a ptaient who presented with aute dysphagia after ingresting an over-the-counter diet pill composed of guar gum xs di…	Esophageal obstruction after ingestion of a fiber-containing diuet plil . Foreign boides of the espohagus in advlts may be the reult of a food bowus that bemomes lodged proximal to a strutural abnpormality of the ditsal esohagus . A case of peptic stircture of the esopahgus in a patient who presented with acte dysphagia after inesting an overx-the-counter diet pill cmposed of guar gtum s discwsse…	Espphageal obestruction after ingetion of a fibeh-containing dite pll . Foerign bokdies of the esopwagus in adluts may e the result of a fnood bolus that beclmes lokged proximal to a strctural abnzormality of the dstal eszphagus . A clse of ppetic striucture of the esophagus in a patient who preesnted with abute dysqhagia after inlgesting an over-he-counter dfiet pial cmposed of gusr gmu ms dicsu…	Esophageal obstruction after ingestion of a fiber-containing pill . bodies of the esophagus in adults may be the result of a food bolus that becomes lodged to a structural of the distal esophagus . A of peptic stricture of the esophagus in a patient who with dysphagia after an over-the-counter diet pill composed of guar gum is discussed . It is recommended that anorectics composed of dietary fibe…	Esophageal obstruction after ingestion of a . of the esophagus in may be the of a food that proximal to a of the distal . A case of peptic of the esophagus in a who presented with dysphagia after an pill composed of guar gum is . It is that of should not used in with a history of esophageal stricture .	after of a . of the in adults may the of a that proximal to a of the . A of stricture of the in a who with dysphagia after an pill of . It recommended that of should in with a of .	0.5730337078651685	0.2921348314606741	[('Esophageal', 'NNP'), ('obstruction', 'NN'), ('after', 'IN'), ('ingestion', 'NN'), ('of', 'IN'), ('a', 'DT'), ('fiber-containing', 'JJ'), ('diet', 'NN'), ('pill', 'NN'), ('.', '.'), ('Foreign', 'NNP'), ('bodies', 'NNS'), ('of', 'IN'), ('the', 'DT'), ('esophagus', 'NN'), ('in', 'IN'), ('adults', 'NNS'), ('may', 'MD'), ('be', 'VB'), ('the', 'DT'), ('result', 'NN'), ('of', 'IN'), ('a', 'DT'), ('fo…	a -> a a; the -> the a; pill -> pil; a -> a a; the -> the a; gum -> gumm; A -> a a; diet -> die it; a -> a a; a -> a a; a -> a a; Foreign -> foran; the -> the a; not -> knot; over-the-counter -> over the counter; be -> b; diet -> die it; bolus -> bowlus; may -> mae; the -> the a; who -> hoo; pill -> pil; be -> b; fiber -> fibre; case -> caisse; distal -> distel;
642e1e21-8e2b-4e69-b381-ba680f0f1f61	1	Predictive value of tumor estrogen and progesterone receptor levels in postmenopausal women with advanced breast cancer treated with toremifene. The predictive value of estrogen receptor (ER) concentrations was evaluated in a group of 113 postmenopausal patients with estrogen-receptor-positive (ER greater than 7 fmol/mg protein) advanced breast cancer. In 103 patients, tumors were also sampled fo…	Predictive value of toomer estrogen and progesterone receptor levels in postmenopausal women with advanced brest cancer treated with toremifene . The predictive value of estrogen receptor ( er er ) concentrations was evaluated in a groupe of 113 postmenopausal patients with estrogen-receptor-positive ( ER greater than 7 fmol/mg protein ) advanced breast cancer . In 103 patients , tumors were also…	Predictive valu of toomer estrogen a and progesterone receptor levels in postmenopausal whim in with advanced breast cancer treated with toremifene . the a predictive valu of estrogen receptor ( er er ) concentrations was evaluated in a groupe of 113 postmenopausal patients with estrogen-receptor-positive ( er er greater than 7 fmol/mg protein ) advanced brest cancer . In 103 patients , tumors we…	Predictive valu of toomer estrogen a and progesterone receptor levels in postmenopausal whim in with advanced brest cancer treated with toremifene . the a predictive valu of estrogen receptor ( er er ) concentrations waas evaluated in a a groupe of 113 postmenopausal patients with estrogen-receptor-positive ( er er grater than 7 fmol/mg protein ) advanced brest cancer . In 103 patients , tumors w…	Predictive value of tumor estrogen and progesterone receptor lveels in postmenopausal women with adanced breast cancer treated with toremifene . The predctive value of estrogen receptor ( ER ) concentrations was evaluated in a group of 113 postmeropausal patients with estrogen-receptor-positive ( ER greater than 7 fol/mg protein ) advanced breast cancer . In 103 patients , tumors were also smaple…	Predictive vlaue of tmuor estsrogen and progesverone recetor levels in postmennopausal woten with adanced bpreast cacner treated with tortemifene . The predictive vlaue of estrogen rrceptor ( RE ) concentrations ws evaluated in a group of 113 postmxenopausal patients with estrogen-receptor-positive ( lER grjeater than 7 fmol/mg protein ) advanced brast cancer . In 103 patikents , tumors were aslo…	Prenictive voalue of tmuor ekstrogen and progsterone reaeptor leevels in postmeonpausal woemn with advaxnced bpeast cnacer trmated with toremifene . The predctive vaue of estrogen rjceptor ( qR ) concegntrations as evalated in a group of 113 postnmenopausal patinets with estrogenreceptor-positive ( R gareater than 7 fmol/mg prtoein ) avdanced braest calncer . In 103 patints , tusmors wree also sq…	Predictive of tumor estrogen and progesterone levels in women with advanced breast cancer treated with toremifene . The value of estrogen receptor ( ER ) concentrations was evaluated in a group of 113 postmenopausal patients with estrogen-receptor-positive ( ER greater than 7 protein ) advanced breast cancer . In 103 , tumors were also sampled for progesterone receptor ( ) determination . All pat…	of estrogen and receptor levels in with breast cancer with toremifene . The predictive value of estrogen ( ) was evaluated in a of 113 postmenopausal with ( ER than 7 protein ) breast . In 103 , tumors were for ( PgR ) . All treated with , a antiestrogen , 60 daily . The median ER in 51 78 fmol/mg protein , and in 62 , 51 fmol/mg protein ; the median were 40 and 37 protein , respectively . The ra…	Predictive of and receptor in with with . The of ( ) in a group of 113 with ( than 7 protein ) . In 103 , were for ( ) . All with , a , 60 . The in 51 78 fmol/mg , and in 62 , 51 ; the 40 and 37 , . The response in with less than 50 38 , and 51 % in the with than 50 ( ) . The in with than 10 42 , and in with than 10 , 44 . The of in with than 50 fmol/mg than with lower ( 0.002 ) . with the of . I…	0.5598591549295775	0.2535211267605634	[('Predictive', 'JJ'), ('value', 'NN'), ('of', 'IN'), ('tumor', 'NN'), ('estrogen', 'NN'), ('and', 'CC'), ('progesterone', 'NN'), ('receptor', 'NN'), ('levels', 'NNS'), ('in', 'IN'), ('postmenopausal', 'JJ'), ('women', 'NNS'), ('with', 'IN'), ('advanced', 'JJ'), ('breast', 'NN'), ('cancer', 'NN'), ('treated', 'VBN'), ('with', 'IN'), ('toremifene', 'NN'), ('.', '.'), ('The', 'DT'), ('predictive', …	The -> the a; was -> waas; and -> a and; the -> the a; a -> a a; daily -> daly; ER -> er er; greater -> grater; and -> a and; All -> aul; P -> pea; was -> waas; was -> waas; The -> the a; value -> valu; or -> ore; was -> waas; the -> the a; factor -> fact her; The -> the a; rate -> rait; rate -> rait; breast -> brest; also -> all so; the -> the a; ER -> er er; the -> the a; lower -> lo her; media…
52ae3d56-bbf9-4044-a62b-85ab84edc432	4	Improved survival and reduced myocardial necrosis with cardiopulmonary bypass reperfusion in a canine model of coronary occlusion and cardiac arrest. STUDY QUESTION: Does cardiopulmonary bypass (CPB) improve resuscitation rates and limit infarct size after cardiac arrest and acute myocardial infarction? DESIGN: Controlled randomized trial with all animals undergoing left anterior descending coron…	Improved survival a and reduced myocardial necrosis with cardiopulmonary bypass reperfusion in a canine model of coronary occlusion a and cardiac arrest . stud he QUESTION : Does cardiopulmonary bypass ( CPB ) improve resuscitation rates and limit infarct sighs after cardiac arrest and acute myocardial infarction ? DESIGN : Controlled randomized trial with all animals undergoing left anterior des…	Improved survival and reduced myocardial necrosis with cardiopulmonary bypass reperfusion in a a canine model of coronary occlusion a and cardiac arrest . stud he QUESTION : Does cardiopulmonary bypass ( CPB ) improve resuscitation rates a and limb it infarct sighs after cardiac arrest a and acute myocardial infarction ? DESIGN : Controlled randomized trial with all anna mills undergoing left ant…	Improved survival a and reduced myocardial necrosis with cardiopulmonary bypass reperfusion in a a canine model of coronary occlusion a and cardiac arrest . stud he QUESTION : Does cardiopulmonary bypass ( CPB ) improve resuscitation rates a and limb it infarct sighs after cardiac arrest a and acute myocardial infarction ? DESIGN : Controlled randomized trial with aul anna mills undergoing left a…	Improved survival and reduced myocardial necrosis with cardiopulmonary bypass reperfusion in a cbnine model of coronary occlusion and cardiac arrest . STUDY QUESTION : Does cardiopulmonary byapss ( CPB ) implove resuscitation rates and limit infarct size after cradiac arest and acute myocardial infarction ? DESIGN : Conrtolled randomized trial with all animals undergoing left anterior descending …	Improved suryvival and rezduced myocardial netcrosis with cardioculmonary bpyass reperfusion in a canine model of cornary occlusion and cardiac arrest . SUDY QUESTION : Dkes cardioplumonary bypass ( CjB ) improve resuscitation rates and limit infarct size after cardiac arrest and acute myocardial infkrction ? DwESIGN : Contbrolled randomized tfrial with all animals undergoing left antreior desend…	Imeroved surival and redced myocrdial necrsis with caridopulmonary bpass reperfusion in a cainne mbdel of coronary occlusion and ccardiac avrrest . STUDY QUETION : Deos cardioplumonary buypass ( hCPB ) impove reysuscitation rates and lmit iknfarct szie after cariac airrest and acjte mybocardial infavction ? DEISGN : Coqtrolled randmized tral with all aninmals undezgoing let antcrior desnending co…	Improved survival and reduced myocardial necrosis with cardiopulmonary bypass reperfusion in a canine model of coronary occlusion and cardiac arrest . STUDY : Does cardiopulmonary bypass ( ) improve resuscitation rates and limit infarct size after cardiac and acute myocardial infarction ? DESIGN : Controlled randomized with all animals undergoing left anterior descending coronary artery occlusion…	survival and myocardial necrosis with cardiopulmonary in a canine of and cardiac . STUDY : Does cardiopulmonary bypass ( ) improve rates and infarct size after cardiac and acute myocardial infarction ? : randomized with all left anterior descending coronary and subsequent ventricular and resuscitation . All were for four hours after resuscitation in an intensive . INTERVENTION : 1 ( eight ) resus…	and with in a of and . : ( CPB ) improve and after arrest and ? : with all animals and ventricular and . All for four hours after in an . : 1 ( eight ) was with and . 2 ( eight ) with . AND : , , , and of compared . and were with in . size as the ratio of to . Significantly in 1 ( four of eight ) than in group 2 ( eight of eight ) ( than ) . 2 and than 1 ( than ) and diastolic and coronary after …	0.5894039735099338	0.2682119205298013	[('Improved', 'VBN'), ('survival', 'NN'), ('and', 'CC'), ('reduced', 'JJ'), ('myocardial', 'JJ'), ('necrosis', 'NN'), ('with', 'IN'), ('cardiopulmonary', 'JJ'), ('bypass', 'NN'), ('reperfusion', 'NN'), ('in', 'IN'), ('a', 'DT'), ('canine', 'JJ'), ('model', 'NN'), ('of', 'IN'), ('coronary', 'JJ'), ('occlusion', 'NN'), ('and', 'CC'), ('cardiac', 'JJ'), ('arrest', 'NN'), ('.', '.'), ('STUDY', 'JJ'),…	the -> the a; and -> a and; less -> les; size -> sighs; less -> les; not -> knot; size -> sighs; four -> for; eight -> ate; The -> the a; Group -> groupe; may -> mae; the -> the a; fewer -> feuer; hours -> ours; group -> groupe; less -> les; study -> stud he; STUDY -> stud he; and -> a and; less -> les; weight -> wait; weights -> waits; size -> sighs; eight -> ate; weight -> wait; All -> aul; fou…
5dc3731f-22bf-456a-8ef4-e11d187392ce	1	The risk of large bowel cancer after partial gastrectomy for benign ulcer disease. The relative risk (standardized incidence ratio [SIR] for colorectal cancer after partial gastrectomy for ulcer disease was examined in a population-based cohort comprising 6459 patients operated during 1950 to 1958. Follow-up through 1983 revealed 131 cases of colorectal cancer versus 150.3 expected cases (SIR = 0…	the a risk of large bow hill cancer after parshall gastrectomy for benign ulcer disease . The relative risk ( standardized incidence ratio [ SIR ] for colorectal cancer after parshall gastrectomy for ulcer disease waas exam and in a population-based cohort comprising 6459 patients operated during 1950 to 1958 . Follow-up through 1983 revealed 131 cases of colorectal cancer versus 150.3 expected c…	the a risc of large bow hill cancer after parshall gastrectomy for benign ulcer disease . the a relative risk ( standardized incidence ratio [ SIR ] for colorectal cancer after parshall gastrectomy for ulcer disease waas exam and in a a population-based cohort comprising 6459 patients operated during 1950 to 1958 . follow up through 1983 revealed 131 case his of colorectal cancer versus 150.3 exp…	the a risc of large bow hill cancer after parshall gastrectomy for benign ulcer disease . the a relative risc ( standardized incidence ratio [ sur ] for colorectal cancer after parshall gastrectomy for ulcer disease waas exam and in a a population-based cohort comprising 6459 patients operated during 1950 to 1958 . follow up through 1983 revealed 131 case his of colorectal cancer vs 150.3 expecte…	The rsisk of large bowel cancer after partial gatrectomy for benign ulcer disease . The relative risk ( standardized incbdence rtaio [ SIR ] for colorectal cancer after partial gasrectomy for ulcer disease cwas examined in a population-based cohort comprising 6459 patinets opeated during 1950 to 1958 . Follow-up through 1983 revealed 131 cases of colozectal cncer versus 150.3 expected cases ( SIR…	The rsk of large boel cancer after partial gasrectomy for bxenign ulcer disease . The relative rizsk ( standardized incifdence rtaio [ ISR ] for colorectal cancer after pardial gastrectomy for ulaer dpisease was examuned in a population-based chort comrpising 6459 patients operated during 1950 to 1958 . Follow-up through 1983 reevaled 131 caxses of colorectal cancer vesus 150.3 expected caes ( SI…	The rtisk of laoge bwel camcer after pratial gastrjctomy for bejign ulter disaese . The reltive rivsk ( standlrdized inicdence rltio [ SaR ] for colrectal cawncer after patrial gasrtectomy for uluer dqisease as examned in a populaion-based coaort compising 6459 ptaients opevrated during 1950 to 1958 . Follow-up through 1983 reoealed 131 cses of coltorectal cdncer vresus 150.3 expected ciases ( SR…	The of large bowel cancer after partial for benign ulcer disease . The relative risk ( standardized incidence ratio [ SIR ] for colorectal after gastrectomy for ulcer disease was examined in a population-based cohort comprising 6459 operated during 1950 to 1958 . Follow-up through 1983 revealed 131 cases of colorectal cancer versus 150.3 expected cases ( SIR = 0.87 ; 95 % 0.73 , 1.03 ) . The risk…	The of after gastrectomy for benign . The relative ( standardized [ SIR for cancer after partial for was in a cohort 6459 patients operated during 1950 to 1958 . Follow-up through 1983 131 cases of cancer 150.3 expected cases ( SIR 0.87 ; 95 % limits 0.73 , 1.03 ) . The relative decreased during the first 19 years of ( SIR 0.75 ; 0.58 , 0.96 ) and to equal ( = 1.02 ; 0.79 , 1.29 ) . , at operatio…	The of after for . The ( standardized for after for in a 6459 during 1950 to 1958 . Follow-up through 1983 131 of 150.3 ( 0.87 ; 95 0.73 , 1.03 ) . The during the 19 of ( SIR = 0.75 ; 0.58 , 0.96 ) and to ( 1.02 ; 0.79 , 1.29 ) . , at , of , and diagnosis at ( or ) the . by one for the during the of , whereas the with of might a of the itself .	0.5224719101123596	0.2640449438202247	[('The', 'DT'), ('risk', 'NN'), ('of', 'IN'), ('large', 'JJ'), ('bowel', 'NN'), ('cancer', 'NN'), ('after', 'IN'), ('partial', 'JJ'), ('gastrectomy', 'NN'), ('for', 'IN'), ('benign', 'JJ'), ('ulcer', 'JJ'), ('disease', 'NN'), ('.', '.'), ('The', 'DT'), ('relative', 'JJ'), ('risk', 'NN'), ('(', '('), ('standardized', 'JJ'), ('incidence', 'NN'), ('ratio', 'NN'), ('[', 'NNP'), ('SIR', 'NNP'), (']', …	SIR -> sur; risk -> risc; affect -> effect; first -> furst; partial -> parshall; might -> mite; the -> the a; years -> yours; one -> won; risk -> risc; was -> waas; bowel -> bow hill; a -> a a; The -> the a; not -> knot; years -> yours; The -> the a; close -> clothes; versus -> vs; and -> a and; risk -> risc; be -> b; cases -> case his; follow-up -> follow up; the -> the a; cases -> case his; ris…
89b7b55a-2d2d-4850-b146-4ff9c757b5fc	4	Gastric lymphoma causing granulocytopenia and cold intolerance, with recovery after treatment. A 34-year-old man was found to have granulocytopenia with a white blood count of 2.3 x 10(9) l-1, consisting of 10% segmented neutrophils, 50% monocytes and 40% lymphocytes. A bone marrow aspirate showed 20% promyelocytes and 10% blasts with monoblastic features, and a smouldering myelomonocytic leukaem…	Gastric lymphoma causing granulocytopenia and cold intolerance , with recovery after treatment . A 34-year-old mann was found to halve granulocytopenia with a white blood count of 2.3 x 10 ( 9 ) l-1 , consisting of 10 % segmented neutrophils , 50 % monocytes and 40 % lymphocytes . A bown marrow aspirate showed 20 % promyelocytes and 10 % blasts with monoblastic features , a and a smouldering myel…	Gastric lymphoma causing granulocytopenia a and cold intolerance , with recover he after treatment . A 34-year-old mann waas found to halve granulocytopenia with a a wight blood count of 2.3 x 10 ( 9 ) l-1 , consisting of 10 % segmented neutrophils , 50 % monocytes and 40 % lymphocytes . a a bown mero aspirate showed 20 % promyelocytes and 10 % blasts with monoblastic features , and a a smoulderi…	Gastric lymphoma a causing granulocytopenia a and cold intolerance , with recover he after treatment . a a 34-year-old mann waas found to halve granulocytopenia with a a wight blood count of 2.3 ex 10 ( 9 ) l-1 , consisting of 10 % segmented neutrophils , 50 % monocytes a and 40 % lymphocytes . a a bown mero aspirate showed 20 % promyelocytes a and 10 % blasts with monoblastic features , a and a …	Gastric lymphoma causing granulocytopenia and cold intolerance , with recovery after treatment . A 34-year-old man ias found to have granulocytopenia with a white blood count of 2.3 x 10 ( 9 ) l-1 , consisting of 10 % segemnted neutrophils , 50 % monocytes and 40 % lymphocytes . A bone marrow aaspirate showed 20 % promyelocytes and 10 % blasts with monobastic features , and a smiuldering myelomon…	Gasric lmphoma cqusing gragnulocytopenia and cold intolerance , with recoery after treadtment . A 34-year-old mn was fomund to have granuloccytopenia with a whste blood count of 2.3 x 10 ( 9 ) l1- , conssiting of 10 % segented neutrophils , 50 % morocytes and 40 % lymphocytes . A bone marow aswpirate showed 20 % promyelocytes and 10 % balsts with monobastic features , and a smoulering myelomonocy…	Gstric lyphoma casuing granulovytopenia and cold intotlerance , with recdovery after tratment . A 34-wear-old an wsa fovund to hzve granulocbtopenia with a whtie blod cuont of 2.3 x 10 ( 9 ) l1 , consisting of 10 % segmxnted neutrqphils , 50 % monobytes and 40 % lymphocytes . A bene mnrrow apirate shpowed 20 % przmyelocytes and 10 % bltasts with monboblastic fatures , and a smoldering myelomnoocy…	Gastric lymphoma granulocytopenia and cold intolerance , with recovery after treatment . A 34-year-old man was found to have with a white blood count of 2.3 x 10 ( 9 ) l-1 , consisting of 10 % neutrophils , 50 and 40 % lymphocytes . A bone aspirate 20 % promyelocytes and 10 % blasts with monoblastic , and a smouldering was considered to a possible diagnosis . In weather the patient intolerance wi…	causing and , with after treatment . A 34-year-old man to have granulocytopenia with a white of 2.3 x 10 ( 9 ) , of 10 % , 50 % and 40 % . A marrow 20 promyelocytes and 10 blasts with monoblastic , and a smouldering myelomonocytic leukaemia to a possible diagnosis . In weather the patient intolerance with and small on the . The for heparin-precipitable ( 'cryofibrinogen ' ) was strongly . During …	and intolerance , with after . A to with a of 2.3 10 ( 9 ) , of 10 , 50 and 40 % . A bone 20 and 10 blasts with , and a considered to a . In the with and on the . The for ( ' ) was . During the year , these and , and the moderate in the . a of the , which a high-grade of 's . After of the , and six of , the completely , and the and .	0.554945054945055	0.2747252747252747	[('Gastric', 'NNP'), ('lymphoma', 'NN'), ('causing', 'VBG'), ('granulocytopenia', 'NN'), ('and', 'CC'), ('cold', 'JJ'), ('intolerance', 'NN'), (',', ','), ('with', 'IN'), ('recovery', 'NN'), ('after', 'IN'), ('treatment', 'NN'), ('.', '.'), ('A', 'DT'), ('34-year-old', 'JJ'), ('man', 'NN'), ('was', 'VBD'), ('found', 'VBN'), ('to', 'TO'), ('have', 'VB'), ('granulocytopenia', 'VBN'), ('with', 'IN')…	and -> a and; the -> the a; a -> a a; A -> a a; and -> a and; and -> a and; leukaemia -> leucaemia; a -> a a; have -> halve; be -> b; x -> ex; and -> a and; the -> the a; also -> all so; lymphoma -> lymphoma a; and -> a and; and -> a and; signs -> sines; lymphoma -> lymphoma a; weather -> whether; and -> a and; the -> the a; was -> waas; a -> a a; was -> waas; was -> waas; and -> a and; was -> wa…
fc27535d-5ecb-4064-bf1f-fb29a841d80b	1	Clinical study of intracranial nongerminomatous germ cell tumors producing alpha-fetoprotein. We present six patients with intracranial nongerminomatous germ cell tumors that produced alpha-fetoprotein (AFP). Their ages ranged from 8 to 20 years (average, 11.5 years old); two were male and four were female. Four of the tumors originated in the pineal region and two in the suprachiasmatic region. …	Clinical study of intracranial nongerminomatous germ cell tumors producing alpha fetoprotein . We present six patients with intracranial nongerminomatous germ cell tumors that produced alpha-fetoprotein ( AFP ) . Their age his ranged from 8 to 20 yours ( average , 11.5 years old ) ; two were male and four were female . Four of the a tumors originated in the pineal region a and two in the suprachi…	Clinical stud he of intracranial nongerminomatous germe sell tumors producing alpha-fetoprotein . We present six patients with intracranial nongerminomatous germe sell tumors that produced alpha fetoprotein ( AFP ) . Their age his ranged frum 8 to 20 yours ( average , 11.5 yours old ) ; two were mail a and for were female . for of the a tumors originated in the a pineal region and two in the a su…	Clinical stud he of intracranial nongerminomatous germe sell tumors producing alpha fetoprotein . We present six patients with intracranial nongerminomatous germe sell tumors that produced alpha fetoprotein ( AFP ) . Their age his ranged frum 8 to 20 yours ( average , 11.5 yours olde ) ; two were mail a and for were female . for of the a tumors originated in the a pineal region a and two in the a…	Clhnical study of intracranial nongerminomatous germ cell tmuors producing alpha-fetoprotein . We present six patients with intracranial nongerminomatous germ cell tumors that proruced alpha-fetoprotein ( APF ) . Their ages ranged from 8 to 20 years ( average , 11.5 years old ) ; two were miale and four wre female . Four of the tumors originated in the pineal region and two in the suprachiasmatic…	Clinical sudy of intracranial nonegrminomatous germ cell tuomrs prlducing alpha-fteoprotein . We prsent six ptaients with intracarnial nongaerminomatous grem cell tumors that prodcued alpah-fetoprotein ( AoFP ) . Their ages rranged from 8 to 20 yaers ( avurage , 11.5 yeras old ) ; two were mle and four were feale . Four of the ttumors originated in the piineal region and two in the suprachiasmati…	Clineical snudy of intraceanial nongermiomatous grem cell tuors prdoucing alpha-fedoprotein . We prsent six paitents with inkracranial nongeriminomatous geum clel tudors that proguced alpah-fetoprotein ( APF ) . Their ags ralnged from 8 to 20 yaers ( aevrage , 11.5 yerrs otld ) ; two wree mae and four wefe fermale . Four of the tumors origwinated in the pieal roegion and two in the suprachnasmati…	Clinical study of nongerminomatous germ cell tumors alpha-fetoprotein . We present six with nongerminomatous germ cell tumors that alpha-fetoprotein ( ) . Their ages ranged from 8 to 20 years ( average , 11.5 years old ) ; two were male and four were . Four of the tumors originated in the pineal and two in the suprachiasmatic region . One patient treated with radiation therapy within 3 months of …	study of intracranial germ cell tumors alpha-fetoprotein . We six with nongerminomatous germ that produced alpha-fetoprotein ( AFP ) . Their ages from 8 to 20 ( , 11.5 ) ; two were male and four . Four of the tumors in the region and two in the suprachiasmatic region . One treated with died within 3 months of as a of intraperitoneal via a . Another patient , treated with therapy and of neocarzino…	of producing . We six with that ( ) . Their from 8 to 20 ( average , 11.5 ) ; two and four were . Four of the in the and two in the . One with within 3 of as a of via a . Another , with and of , after 12 because of and . Two who and therapy with , , and after 13 and 25 . The two with and ( and ) without after 16 and 19 from . with and to in the of intracranial .	0.526595744680851	0.25	[('Clinical', 'JJ'), ('study', 'NN'), ('of', 'IN'), ('intracranial', 'JJ'), ('nongerminomatous', 'JJ'), ('germ', 'NN'), ('cell', 'NN'), ('tumors', 'NNS'), ('producing', 'VBG'), ('alpha-fetoprotein', 'JJ'), ('.', '.'), ('We', 'PRP'), ('present', 'JJ'), ('six', 'CD'), ('patients', 'NNS'), ('with', 'IN'), ('intracranial', 'JJ'), ('nongerminomatous', 'JJ'), ('germ', 'NN'), ('cell', 'NN'), ('tumors', …	Four -> for; from -> frum; from -> frum; the -> the a; and -> a and; the -> the a; cell -> sell; and -> a and; germ -> germe; tumor -> toomer; and -> a and; male -> mail; the -> the a; are -> r; a -> a a; died -> dyed; old -> olde; The -> the a; tumor -> toomer; germ -> germe; and -> a and; died -> dyed; alpha-fetoprotein -> alpha fetoprotein; alpha-fetoprotein -> alpha fetoprotein; four -> for; …
7cfdfb6c-db70-44a2-b4d9-daaf6d925aeb	1	High cardiac output as a paraneoplastic syndrome. A high cardiac output (17 1 min-1) was recorded in a young man suffering from lymphoplasmatocytotic lymphoma. The evolution of the blood disease was characterized by two relapses, during which clinical signs of heart failure were prominent but resolved with efficient blood chemotherapy. The known aetiologies of high cardiac output were excluded. T…	High cardiac output as a paraneoplastic syndrome . A hi cardiac output ( 17 1 min-1 ) was recorded in a young mann suffering from lymphoplasmatocytotic lymphoma . the a evolution of the a blood disease waas characterized by two relapses , during witch clinical signs of heart failure were prominent but resolved with efficient blood chemotherapy . The known aetiologies of high cardiac output were e…	hi cardiac output as a paraneoplastic syndrome . A hi cardiac output ( 17 1 min-1 ) waas record did in a a yung mann suffering from lymphoplasmatocytotic lymphoma a . the a evolution of the blood disease was characterized by two relapses , during witch clinical sines of hart failure were prominent but resolved with efficient blood chemotherapy . the a known aetiologies of hi cardiac output were e…	hi cardiac output as a a paraneoplastic syndrome . a a hi cardiac output ( 17 1 min-1 ) waas record did in a a yung mann suffering frum lymphoplasmatocytotic lymphoma a . the a evolution of the a blood disease waas characterized by two relapses , during witch clinical sines of hart failure were prominent but resolved with efficient blood chemotherapy . the a known aetiologies of hi cardiac output…	High cardiac output as a paraneoplastic syndrome . A high cardiac ouput ( 17 1 min-1 ) wvas recorded in a young man suffering from lymphoplaszatocytotic lymphoma . The evolution of the blood disease wsa characterized by two relapses , during which clinical signs of heart failure were prominent but resolved with efficient blood chemotzerapy . The known aetiologies of high cardiac output weer exclu…	High cardiac otput as a parnaeoplastic syndrome . A hifgh ciardiac output ( 17 1 mln-1 ) was reorded in a yong man suffering from lymphoplasmatocytotic lmyphoma . The evoltuion of the bolod disease wias characaterized by two relapses , during which cllnical signs of heart filure wee proinent but resolved with efficient blpood chejmotherapy . The kown aetiologies of hgih cadriac output wesre etxcl…	Hggh cordiac otuput as a paranepolastic synjrome . A hihg crdiac ogutput ( 17 1 mi-n1 ) was recroded in a yong mn suffring from lymphoplasamtocytotic lymphoma . The evqolution of the blood diesase as charaiterized by two relpses , during which clniical sgns of hert faiulre were prouinent but resoklved with effgcient bvlood chegmotherapy . The knwon aetiologies of hugh cardiac ouput wree excluuded…	High output as a paraneoplastic syndrome . A high cardiac ( 17 1 min-1 ) was recorded in a young man suffering from lymphoplasmatocytotic lymphoma . The evolution of the blood was characterized by two relapses , during which clinical signs of heart were prominent but resolved with efficient blood . The aetiologies of high cardiac output were excluded . The complete of the cardiac parameters with …	High as a paraneoplastic syndrome . A high output ( 17 1 min-1 ) was in a young suffering from . The of the disease was by two relapses , during which clinical signs of but with chemotherapy . The of high output excluded . The complete normalization of the cardiac with blood remission suggests that the high cardiac represented an unusual , the pathogenesis of which , although hypotheses .	as a syndrome . A high ( 17 1 ) recorded in a from lymphoplasmatocytotic . The of the disease was by two , during which of but with chemotherapy . The of high . The of the with that the represented an , the of which remains , although .	0.5980392156862745	0.2647058823529412	[('High', 'JJ'), ('cardiac', 'NN'), ('output', 'NN'), ('as', 'IN'), ('a', 'DT'), ('paraneoplastic', 'JJ'), ('syndrome', 'NN'), ('.', '.'), ('A', 'DT'), ('high', 'JJ'), ('cardiac', 'NN'), ('output', 'NN'), ('(', '('), ('17', 'CD'), ('1', 'CD'), ('min-1', 'NN'), (')', ')'), ('was', 'VBD'), ('recorded', 'VBN'), ('in', 'IN'), ('a', 'DT'), ('young', 'JJ'), ('man', 'NN'), ('suffering', 'VBG'), ('from',…	the -> the a; signs -> sines; The -> the a; a -> a a; which -> witch; was -> waas; high -> hi; was -> waas; high -> hi; which -> witch; heart -> hart; The -> the a; still -> stil; tested -> test id; the -> the a; young -> yung; recorded -> record did; man -> mann; high -> hi; The -> the a; A -> a a; lymphoma -> lymphoma a; the -> the a; High -> hi; the -> the a; from -> frum; a -> a a;
672f6610-5bf7-43a7-bdc5-18038cd12d0c	1	A phase II study of combined methotrexate and teniposide infusions prior to reinduction therapy in relapsed childhood acute lymphoblastic leukemia: a Pediatric Oncology Group study. Teniposide (VM-26) can increase intracellular methotrexate (MTX) and its polyglutamate derivatives in vitro and thus has the potential to improve the therapeutic index of regimens containing MTX. In this phase II stud…	A faze II stud he of combined methotrexate and teniposide infusions pryor to reinduction therapy in relapsed childhood acute lymphoblastic leukemia a : a a Pediatric Oncology Group study . Teniposide ( VM-26 ) can increase intracellular methotrexate ( MTX ) and its polyglutamate derivatives in vitro a and thus has the potential to improve the therapeutic index of regimens containing MTX . In this…	A faze II stud he of combined methotrexate a and teniposide infusions pryor to reinduction therapy in relapsed childhood acute lymphoblastic leukemia : a a Pediatric Oncology Group stud he . Teniposide ( VM-26 ) cannes increase intracellular methotrexate ( MTX ) and its polyglutamate derivatives in vitro a and thus has the potential to improve the a therapeutic index of regimens containing MTX . …	a a faze II stud he of combined methotrexate a and teniposide infusions pryor to reinduction therapy in relapsed childhood acute lymphoblastic leukemia a : a a Pediatric Oncology groupe stud he . Teniposide ( VM-26 ) cannes increase intracellular methotrexate ( MTX ) a and its polyglutamate derivatives in vitro a and thus has the a potential to improve the a therapeutic index of regimens containi…	A phase II study of combined methotrexate and teniposide inufsions prior to reinduction tharapy in relapsed childhood acute lymphoblastic leukemia : a Pediatric Oncology Ghroup study . Teniposide ( VM-26 ) can increase intracellular methotrexate ( MTX ) and its polyglutamate derivatives in vitro and thus has the potential to improve the therapeutic index of regiimens containing MTX . In this phas…	A phsae II stduy of combined methotrexate and teniposide infuisons prhior to reinduction therapy in relapsed chilhdood acte lymphoblastic lekuemia : a Peiatric Oncojogy Group stldy . Tenioside ( VM-26 ) can increase intracellular methotrexate ( TX ) and its polyglutamate derivatives in vitro and thus has the potential to improve the therapeutic ildex of regimens conataining MTX . In this pnase II…	A phsae I sqtudy of cowbined mehtotrexate and teniposide infuions prgor to reindcution therapy in relapsed chldhood acsute lymphoblastic leukemia : a Pedyiatric Oncology Gorup sntudy . Teninoside ( Vd-26 ) can inurease intrlcellular methtorexate ( MbTX ) and its polyglutamate deriatives in vtro and ths ahs the potetial to impove the threapeutic inex of rjegimens cotaining MwTX . In this pkase I s…	A phase II study of methotrexate and teniposide infusions prior to reinduction therapy in relapsed childhood acute lymphoblastic leukemia : a Pediatric Oncology Group study . Teniposide ( ) can increase intracellular methotrexate ( MTX ) and its derivatives in vitro and thus has the potential to improve the therapeutic index of regimens containing . In this phase II study , children and adolescen…	A of methotrexate and teniposide infusions to therapy in childhood leukemia : a Oncology Group study . Teniposide ( ) can increase methotrexate ( MTX ) and its derivatives in and thus has the to the index of regimens MTX . In this phase , children and adolescents with ( ALL ) in or marrow relapse randomly to receive either simultaneous ( 11 ) or sequential ( n 12 ) continuous of and VM-26 to rein…	A of and to in leukemia : a Group . ( ) can ( ) and its polyglutamate in and has the to the therapeutic of . In this phase , and with ( ALL ) in or relapse were randomly to either ( 11 ) or ( 12 ) of and to . Infusions of 12 after of in the group . individually to maintain concentration of 10 for and 15 for ; times 24 and 72 , respectively . in the first six who the scheduled ( one ) a 50 in . Th…	0.6	0.2633333333333333	[('A', 'DT'), ('phase', 'NN'), ('II', 'NNP'), ('study', 'NN'), ('of', 'IN'), ('combined', 'JJ'), ('methotrexate', 'NN'), ('and', 'CC'), ('teniposide', 'JJ'), ('infusions', 'NNS'), ('prior', 'RB'), ('to', 'TO'), ('reinduction', 'NN'), ('therapy', 'NN'), ('in', 'IN'), ('relapsed', 'JJ'), ('childhood', 'NN'), ('acute', 'NN'), ('lymphoblastic', 'JJ'), ('leukemia', 'NN'), (':', ':'), ('a', 'DT'), ('Pe…	day -> dey; the -> the a; or -> ore; had -> hadd; day -> dey; Group -> groupe; days -> dais; n -> en; was -> waas; group -> groupe; The -> the a; hours -> ours; marrow -> mero; a -> a a; window -> window o; prior -> pryor; a -> a a; and -> a and; dose -> dohse; who -> hoo; and -> a and; and -> a and; similar -> simler; the -> the a; no -> know; a -> a a; hours -> ours; was -> waas; marrow -> mero…
6b54fb25-fab3-4d6a-af68-9055544d6d08	1	Is there a place for conservative surgery in the treatment of renal carcinoma? Since 1981, 31 patients have undergone conservative surgery for malignant renal tumours and have been followed up for at least 2 years. The techniques included enucleation or resection (wedge resection or partial nephrectomy). In 10 patients the indications for kidney-sparing surgery were absolute, while in the remaind…	Is there a place for conservative surgery in the treatment of renal carcinoma a ? Since 1981 , 31 patients have undergone conservative surgery for malignant renal tumours and halve been followed up for at leased 2 years . The techniques included enucleation or resection ( wedge resection ore partial nephrectomy ) . In 10 patients the a indications for kidney-sparing surgery were absolute , wile i…	Is their a a place for conservative surgery in the a treatment of renal carcinoma a ? Since 1981 , 31 patients halve undergone conservative surgery for malignant renal tumours a and halve bin followed up for at leased 2 yours . the a techniques included enucleation ore resection ( wedge resection ore partial nephrectomy ) . In 10 patients the indications for kidney-sparing surgery were absolute ,…	Is their a a place for conservative surgery in the a treatment of renal carcinoma a ? Since 1981 , 31 patients halve undergone conservative surgery for malignant renal tumours a and halve bin followed upp for at leased 2 yours . the a techniques included enucleation ore resection ( wedge resection ore parshall nephrectomy ) . In 10 patients the a indications for kidney-sparing surgery were absolu…	Is there a place for cosnervative surgery in the treatment of rwnal carcinoma ? Since 1981 , 31 patients have undergone conservative surgery for malignant renal tumours and have been followed up for at llast 2 years . The techniques inlcuded enucleation or resction ( wedge resection or partial nephrectomy ) . In 10 patiunts the indications for kidney-sparing surgery were asolute , while in the re…	Is there a ploace for cotnservative surgery in the tretament of rnal carcinoma ? Since 1981 , 31 patients have undergone consevative surgery for marlignant ryenal tnumours and have bren followed up for at lkeast 2 years . The techniques included enucljation or resection ( wxdge reserction or prtial neprectomy ) . In 10 ptaients the inwdications for kidne-sparing srugery wre asbolute , while in th…	qs there a ptlace for conserative srgery in the tregatment of rneal cacrinoma ? Since 1981 , 31 ptients hpve unergone coservative surgery for malinant rneal tuhours and hae ben flolowed up for at lveast 2 yaears . The tecvniques inculded enculeation or resetion ( wtdge rewsection or parftial nehrectomy ) . In 10 patimnts the indijcations for kidnaey-sparing suregry wre absoelute , while in the re…	Is there a place for conservative surgery in the of renal carcinoma ? Since 1981 , 31 patients have undergone conservative surgery for renal tumours and been followed up for at 2 years . The techniques included enucleation or ( wedge resection or partial nephrectomy ) . In 10 patients the for surgery were absolute , while in the remainder the conservative approach a choice . The tumours varied in…	there a for surgery in the of renal ? Since 1981 , 31 have for renal and have followed up for at least 2 . The techniques included enucleation or resection ( or partial ) . In 10 patients the indications for , while in the the conservative approach a deliberate choice . The varied in diameter from 1.3 to 12 and no metastases were detected on . One patient died from infarction . In the 30 there no…	there a for in the of ? Since 1981 , 31 for and up for at 2 . The or ( or ) . In 10 the for , while in the the surgical a . The in from 1.3 to 12 and no on . One from myocardial . In the 30 there no . Two from ( 1 with ) and 2 in the for . The of in the of is an in of its .	0.5220125786163522	0.2578616352201258	[('Is', 'VBZ'), ('there', 'EX'), ('a', 'DT'), ('place', 'NN'), ('for', 'IN'), ('conservative', 'JJ'), ('surgery', 'NN'), ('in', 'IN'), ('the', 'DT'), ('treatment', 'NN'), ('of', 'IN'), ('renal', 'JJ'), ('carcinoma', 'NN'), ('?', '.'), ('Since', 'IN'), ('1981', 'CD'), (',', ','), ('31', 'CD'), ('patients', 'NNS'), ('have', 'VBP'), ('undergone', 'JJ'), ('conservative', 'JJ'), ('surgery', 'NN'), ('f…	choice -> choyce; from -> frum; wider -> weider; use -> yous; no -> know; a -> a a; The -> the a; the -> the a; the -> the a; and -> a and; The -> the a; One -> won; the -> the a; there -> their; no -> know; have -> halve; The -> the a; been -> bin; least -> leased; from -> frum; died -> dyed; the -> the a; up -> upp; and -> a and; and -> a and; was -> waas; or -> ore; carcinoma -> carcinoma a; y…
450db14b-e148-4c48-9313-5df15345114c	1	Human papillomavirus type 1-associated squamous cell carcinoma in a heart transplant recipient. The occurrence of squamous cell carcinomas in organ transplant recipients with warts represents a good model to study viral carcinogenesis. Most of the cases were reported in renal transplant recipients. We present the case of a heart transplant recipient in whom multiple common warts, preepitheliomato…	Human papillomavirus type 1-associated squamous sell carcinoma in a heart transplant recipient . The occurrence of squamous cell carcinomas in org in transplant recipients with warts represents a good model to stud he viral carcinogenesis . Most of the cases were reported in renal transplant recipients . We present the case of a a heart transplant recipient in whom multiple common warts , preepit…	heumann papillomavirus type 1-associated squamous cell carcinoma a in a a hart transplant recipient . the a occurrence of squamous sell carcinomas in org in transplant recipients with warts represents a goode model to stud he viral carcinogenesis . Most of the case his were reported in renal transplant recipients . We present the a caisse of a a hart transplant recipient in whom multiple common w…	heumann papillomavirus type 1-associated squamous sell carcinoma a in a a hart transplant recipient . the a occurrence of squamous sell carcinomas in org in transplant recipients with warts represents a a goode model to stud he viral carcinogenesis . Most of the a case his were reported in renal transplant recipients . We present the a caisse of a a hart transplant recipient in whom multiple calm…	Hmuan papillomavirus type 1-associated squamous cell carcinoma in a hleart transplant recipient . The occurrence of squamous cell carcinomas in organ trassplant reipients with warts represents a good model to study viral carcinogenesis . Msst of the cases were reported in renal transplant recipients . We persent the clase of a heart transplant recipient in whom multiple common warts , preepitheli…	Human papillomavirus ttpe 1-assoiated squamous cell camcinoma in a heart trasnplant reicpient . The octcurrence of spquamous czll cacrinomas in organ trrnsplant recpients with watrs reprhesents a good model to study viral carcinogenesis . Most of the cases were repoarted in reenal trasnplant recipients . We prpesent the case of a hfeart tranpslant recipient in whom multiple common warts , prepith…	Huoan papllomavirus tyrpe 1-assoicated squamous coll camcinoma in a hieart tranplant reaipient . The occrrence of squamous czll carcinomas in organ trasplant reciients with watrs represents a good moodel to stqudy vixal carcinogenesis . Most of the cses wedre reoprted in real trangplant reciients . We prsent the csae of a hesart trasnplant reqipient in whom mulitple common warts , preeeitheliomat…	Human papillomavirus 1-associated cell carcinoma in a heart transplant recipient . The occurrence of squamous cell carcinomas in organ transplant recipients with warts represents a good model to study viral carcinogenesis . Most of the cases were reported in recipients . We present the case of a transplant recipient in whom warts , keratoses , and squamous cell carcinomas . The warts began 4 year…	cell in a transplant . The occurrence of squamous cell carcinomas in organ with warts a good to study carcinogenesis . of the cases were reported in renal transplant recipients . We the case of a heart transplant in whom multiple common , preepitheliomatous keratoses , and developed . The 4 after the and the first occurred 2 after the , all the lesions on sun-exposed . Histologic signs of human w…	1-associated cell carcinoma in a transplant recipient . The of in transplant with a to . of the cases in . We the case of a in whom , , and developed . The 4 years after the and the 2 after the , all the on areas . of in all and . , human 1 was by in within one of the . Human , along with , play an in the of carcinomas , and could . are to the frequency of in transplant as with .	0.6055555555555555	0.2888888888888888	[('Human', 'NNP'), ('papillomavirus', 'NN'), ('type', 'NN'), ('1-associated', 'JJ'), ('squamous', 'JJ'), ('cell', 'NN'), ('carcinoma', 'NN'), ('in', 'IN'), ('a', 'DT'), ('heart', 'NN'), ('transplant', 'NN'), ('recipient', 'NN'), ('.', '.'), ('The', 'DT'), ('occurrence', 'NN'), ('of', 'IN'), ('squamous', 'JJ'), ('cell', 'NN'), ('carcinomas', 'NN'), ('in', 'IN'), ('organ', 'JJ'), ('transplant', 'NN…	human -> heumann; The -> the a; cases -> case his; cell -> sell; carcinoma -> carcinoma a; one -> won; Human -> heumann; first -> furst; cell -> sell; good -> goode; human -> heumann; all -> aul; areas -> airy is; and -> a and; role -> roll; signs -> sines; the -> the a; Human -> heumann; frequency -> frequency e; The -> the a; are -> r; study -> stud he; the -> the a; the -> the a; other -> uthe…
f66a56f0-c47b-4c05-a076-217316807b4f	4	Accelerated non-muscle contraction after subarachnoid hemorrhage: cerebrospinal fluid testing in a culture model. The cause of chronic cerebral vasospasm after subarachnoid hemorrhage has been studied intensively, but it is still controversial whether the observable luminal narrowing should be attributed to the contraction of vascular smooth muscle cells or whether it results from some organic ch…	Accelerated non-muscle contraction after subarachnoid hemorrhage : cerebrospinal fluid testing in a culture model . the a cause of chronic cerebral vasospasm after subarachnoid hemorrhage has bin studied intensively , but it is still controversial weather the observable luminal narrowing should be attributed to the contraction of vascular smooth mussel cells or weather it results from some organi…	Accelerated non-muscle contraction after subarachnoid hemorrhage : cerebrospinal fluid testing in a a culture model . the a cars of kronick cerebral vasospasm after subarachnoid hemorrhage has bin studied intensively , but it is still controversial weather the a observable luminal narrowing should b attributed to the a contraction of vascular smooth muscle cells ore whether it results frum some o…	Accelerated non-muscle contraction after subarachnoid hemorrhage : cerebrospinal fluid testing in a a culture model . the a cars of kronick cerebral vasospasm after subarachnoid hemorrhage has bin studied intensively , but it is stil controversial weather the a observable luminal narrowing should b attributed to the a contraction of vascular smooth mussel sells ore weather it results frum some or…	Accelerated nonmuscle contraction after subarachnoid hemorrhage : cerebrospinal fliud testing in a culure model . The cuse of chhronic cerqbral vaslspasm after subarachnoid hemorrhage has been studied intensively , but it xis stlll controversial whether the observable luminal narrowing should be attributed to the contraction of vascular smooth muwscle cells or whether it results from some organic…	Accelyrated non-muscle contraction after subarachnoid heimorrhage : cerebrdospinal fluid testing in a cuulture mdel . The cuse of chrenic ceebral vasotspasm after subarchnoid hekorrhage has been studied inhensively , but it is stoll conotroversial whether the observable luminal narrowing should be attributed to the contpaction of vascular smooth mucsle cells or whether it resluts from some organi…	Achcelerated no-muscle contrction after subraachnoid hemrorhage : cerebvrospinal fuid testing in a cuiture mdel . The ccuse of crhonic ceretbral vasspasm after subaachnoid hemuorrhage hhas bean sutdied intesnively , but it s sill cotroversial whether the obsesrvable lmuminal narrwing should ae attrpbuted to the cotraction of vahcular smooth muvcle cflls or whether it reuslts from some organic cho…	Accelerated non-muscle contraction after subarachnoid hemorrhage : cerebrospinal fluid testing in a culture . The cause of chronic vasospasm after subarachnoid hemorrhage has been studied intensively , but it is still controversial whether the observable luminal narrowing should be attributed to the contraction of smooth muscle cells or whether it results from some organic change in the wall . A …	Accelerated contraction after : cerebrospinal fluid testing in a culture model . The of chronic vasospasm after has studied intensively , but it is still whether the luminal narrowing should attributed to the of smooth or whether it results from some organic change in the . A of , by increased deposition of , as , been frequently observed days after . Studies from our laboratory that these cells …	after : in a . The cause of chronic after , but it whether the should attributed to the of or whether it from some change in the . A proliferation of , by of , as , after . from our that these had to . In this , we and the of fluid on the of to matrices using an in . the collagen by or compacting the of . from with , especially when the . This suggests that in the can a contractile that to , the …	0.5947136563876652	0.2511013215859031	[('Accelerated', 'VBN'), ('non-muscle', 'JJ'), ('contraction', 'NN'), ('after', 'IN'), ('subarachnoid', 'JJ'), ('hemorrhage', 'NN'), (':', ':'), ('cerebrospinal', 'JJ'), ('fluid', 'NN'), ('testing', 'VBG'), ('in', 'IN'), ('a', 'DT'), ('culture', 'NN'), ('model', 'NN'), ('.', '.'), ('The', 'DT'), ('cause', 'NN'), ('of', 'IN'), ('chronic', 'JJ'), ('cerebral', 'JJ'), ('vasospasm', 'NN'), ('after', '…	been -> bin; study -> stud he; the -> the a; and -> a and; laboratory -> laboratory e; been -> bin; the -> the a; study -> stud he; examined -> exam and; The -> the a; alter -> altar; bloody -> blood d; produce -> pro duce; now -> gnau; aneurysms -> aneurisms; the -> the a; the -> the a; from -> frum; the -> the a; days -> dais; cause -> cars; well -> welle; the -> the a; from -> frum; have -> ha…
b4fd22ba-44a9-498d-b05d-ddd70b21696f	4	Prevalence of Raynaud phenomenon in the adult population of South Carolina. A prevalence estimate for Raynaud phenomenon among adult residents of South Carolina was based on data obtained from respondents in a statewide health survey, followed by face-to-face interviews and clinical screening for Raynaud phenomenon, using a screening procedure developed by the authors. The survey obtained 5246 pe…	Prevalence of Raynaud phenomenon in the a adult population of South Carolina . A prevalence estimate for Raynaud phenomenon among adult residents of South Carolina waas based on data obtained from respondents in a a statewide health servais , followed by face-to-face interviews and clinical screening for Raynaud phenomenon , using a screening procedure developed by the a authors . The servais obt…	Prevalence of Raynaud phenomenon in the a adult population of South karolina . a a prevalence estimate for Raynaud phenomenon among adult residents of South Carolina waas baste on dat a obtained frum respondents in a a statewide health survey , followed by face to face interviews a and clinical screening for Raynaud phenomenon , using a screening procedure developed by the a authors . the a serva…	Prevalence of Raynaud phenomenon in the a adult population of South karolina . a a prevalence estimate for Raynaud phenomenon among adult residents of South karolina waas baste on dat a obtained frum respondents in a a statewide health servais , followed by face to face interviews a and clinical screening for Raynaud phenomenon , using a a screening procedure developed by the a authors . the a se…	Prevalence of Raynaud phenkomenon in the adult population of South Cgarolina . A prevalence esitmate for Raynaud phenomenon among ardult residents of South Carolina was based on data obtained from respondents in a statewide health survey , followed by face-to-face intevriews and clinical screening for Raynaud phenomenon , using a scrgening procedure developed by the auhtors . The survey obtained …	Prevalence of Ranaud phenzomenon in the ault population of South Carolina . A prevflence estimate for Rayynaud phenomenon among adlt reisdents of South Carloina was bsed on data obtained from respohndents in a statewide hgealth survey , fallowed by fafce-to-face interviews and clinical screening for Rayanud pheoomenon , usnig a screening procedure developed by the authors . The survey obtained 52…	Prevmalence of Rannaud phenmenon in the acdult population of Skouth Cabrolina . A prvalence estpmate for Rsaynaud phetomenon among adult reisdents of South Carlina was batsed on daa obtained from repsondents in a statmewide hexlth sudrvey , fllowed by face-go-face interviews and clinrical screening for Rahynaud pheomenon , ucing a scrgeening prvocedure deeloped by the aiuthors . The sarvey obatin…	Prevalence of Raynaud phenomenon in the adult population of South Carolina . A prevalence for Raynaud phenomenon among residents of South Carolina was based on data obtained from respondents in a survey , followed by face-to-face interviews and clinical screening for Raynaud phenomenon , using a screening procedure by the authors . The survey obtained 5246 personal from a probability sample of ov…	Prevalence of phenomenon in the adult population of South . A prevalence estimate for Raynaud phenomenon among adult of South was based on from respondents in a survey , by face-to-face and screening for phenomenon , a developed by the . The obtained 5246 personal interviews from a of over 3000 , and 494 survey in the screening . The prevalence estimates and their standard case weights , , and mo…	of in the of Carolina . A for among adult of on from in a , by and for , a screening by the . The survey 5246 from a sample of over 3000 , and 494 survey participated in the . The estimates and their , , and techniques . The of among of to 3.5 , with a of 0.6 . Prevalence for ( 4.3 , 0.7 ) than for ( 2.7 , = 0.6 ) . These than estimates in the on .	0.5722543352601156	0.2543352601156069	[('Prevalence', 'NN'), ('of', 'IN'), ('Raynaud', 'NNP'), ('phenomenon', 'NN'), ('in', 'IN'), ('the', 'DT'), ('adult', 'NN'), ('population', 'NN'), ('of', 'IN'), ('South', 'NNP'), ('Carolina', 'NNP'), ('.', '.'), ('A', 'DT'), ('prevalence', 'NN'), ('estimate', 'NN'), ('for', 'IN'), ('Raynaud', 'NNP'), ('phenomenon', 'NN'), ('among', 'IN'), ('adult', 'JJ'), ('residents', 'NNS'), ('of', 'IN'), ('Sou…	Carolina -> karolina; weights -> waits; The -> the a; was -> waas; survey -> servais; based -> baste; a -> a a; case -> caisse; lower -> lo her; survey -> servais; was -> waas; and -> a and; from -> frum; probability -> probability e; data -> dat a; are -> r; and -> a and; and -> a and; much -> mutch; survey -> servais; males -> mails; The -> the a; a -> a a; over -> hove her; the -> the a; error…
fe398d20-3f31-46ee-87a2-04869a6565db	1	Mucocele of the cystic duct remnant in eight liver transplant recipients: findings at cholangiography, CT, and US. The case histories and radiologic studies of eight liver transplant recipients who developed a mucocele of the allograft cystic duct remnant were retrospectively evaluated. All patients had clinical and/or laboratory evidence of biliary obstruction or cholangitis from 2 weeks to 3.3 …	Mucocele of the cystic ducked remnant in ate liver transplant recipients : findings at cholangiography , CT , a and US . The case histories and radiologic studies of ate liver transplant recipients who developed a mucocele of the allograft cystic ducked remnant were retrospectively evaluated . All patients had clinical and/or laboratory evidence of biliary obstruction ore cholangitis frum 2 weeks…	Mucocele of the a sistek ducked remnant in ate liver transplant recipients : findings at cholangiography , court , a and US . The caisse histories a and radiologic studies of eight liver transplant recipients hoo developed a mucocele of the a allograft sistek ducked remnant were retrospectively evaluated . aul patients had clinical and/or laboratory evidence of biliary obstruction ore cholangitis…	Mucocele of the a sistek ducked remnant in ate liver transplant recipients : findings at cholangiography , court , a and US . the a case histories a and radiologic studies of ate liver transplant recipients hoo developed a a mucocele of the a allograft sistek ducked remnant were retrospectively evaluated . aul patients hadd clinical and/or laboratory e evidence of biliary obstruction ore cholangi…	Mycocele of the csytic duct remnant in eight liver transplant recipients : findings at cholangoigraphy , CT , and US . The case histories and radiloogic stdies of eight liver transplant recizients who developed a mucocele of the allograft cystic duct remnant were retrospectively evaluated . All patients had clinical and/or laboratory evidence of biliary obstruction or cholangitis from 2 weeks to …	Mucocele of the cytsic duct remnant in eight liver transplant recipients : fiydings at cholangkiography , CT , and US . The case hisories and rariologic seudies of eight lyver tranplant recipients who developed a mucocele of the allograft cystic dcut remannt wree retrospectively evaluated . All patents jad clinical ad/or laboratory evidnece of bilary obtruction or cholangitis from 2 wexeks to 3.3…	Mutocele of the cyjtic diuct remnant in eight lievr trqnsplant reicpients : fxindings at cholanhiography , CT , and tS . The cae hitsories and radikologic stuaies of eight lievr tranpslant recipients who developed a muccele of the alnograft cytsic duet reenant wree retwrospectively evaljuated . All patients hd clrnical anc/or labyoratory evidynce of bilary obstrruction or cholangitis from 2 wemek…	Mucocele of the cystic duct remnant in eight liver recipients : findings at cholangiography , CT , and US . The histories and radiologic studies of eight liver transplant recipients who developed a mucocele of the allograft cystic duct were retrospectively . All had clinical and/or laboratory evidence of biliary obstruction or cholangitis from 2 to 3.3 years following transplantation . Cholangiog…	of the cystic remnant in eight : findings at , CT , and . The and radiologic studies of eight liver who developed a mucocele of the duct were retrospectively . All patients clinical and/or evidence of obstruction or from 2 to 3.3 years . , ( US ) , and tomography ( CT ) images were available for review in eight , five , and four patients , . Cholangiograms an compressing the hepatic in seven of e…	of the cystic in eight : at , , and US . The and of eight who a of the were . All had clinical of or from 2 to 3.3 . , ( ) , and ( ) for in eight , five , and four , respectively . an the common in seven of eight . and showed fairly to to the in three and two , . The of this that the at cholangiography of an the to for a of the . and may confirmatory .	0.5611111111111111	0.3222222222222222	[('Mucocele', 'NNP'), ('of', 'IN'), ('the', 'DT'), ('cystic', 'JJ'), ('duct', 'NN'), ('remnant', 'NN'), ('in', 'IN'), ('eight', 'CD'), ('liver', 'NN'), ('transplant', 'NN'), ('recipients', 'NNS'), (':', ':'), ('findings', 'NNS'), ('at', 'IN'), ('cholangiography', 'NN'), (',', ','), ('CT', 'NNP'), (',', ','), ('and', 'CC'), ('US', 'NNP'), ('.', '.'), ('The', 'DT'), ('case', 'NN'), ('histories', 'N…	The -> the a; mass -> masse; a -> a a; cystic -> sistek; eight -> ate; laboratory -> laboratory e; the -> the a; eight -> ate; or -> ore; may -> mae; and -> a and; duct -> ducked; the -> the a; common -> calm in; eight -> ate; four -> for; the -> the a; CT -> court; and -> a and; and -> a and; eight -> ate; study -> stud he; CT -> court; fairly -> fairley; duct -> ducked; and -> a and; CT -> cour…
2980d2fc-1fb2-43d8-b3a5-f6184a69affc	2	Raised urinary secretory IgA in chronic diarrhoea. Secretory IgA outputs in urine have been measured in 24 malnourished Gambian children who had been admitted to hospital with chronic diarrhoea and in 43 children from a rural Gambian village. Village children of poor nutritional state (less than or equal to 74% weight for age compared with the National Center for Health Statistics reference curve…	razed urinary secretory IgA in chronic diarrhea . Secretory IgA outputs in urine have been measured in 24 malnourished Gambian children hoo hadd been admitted to hospital with chronic diarrhoea a and in 43 children frum a a rural Gambian village . Village children of poore nutritional state ( less than or equal to 74 % weight for age compared with the National centre for Health Statistics referen…	Raised urinary secretory IgA in kronick diarrhea . Secretory IgA outputs in yer in halve been measured in 24 malnourished Gambian children hoo hadd bin admitted to hospital with kronick diarrhoea a and in 43 children from a rural Gambian village . Village children of poore nutritional state ( less than or equal to 74 % weight for age compared with the a nationale centre for Health Statistics refe…	razed urinary secretory IgA in kronick diarrhea . Secretory IgA outputs in yer in halve bin measured in 24 malnourished Gambian children hoo hadd bin admitted to hospital with kronick diarrhea a and in 43 children frum a a rural Gambian village . Village children of poore nutritional state ( les than ore equal to 74 % wait for age compared with the a nationale centre for Health Statistics referen…	Raised urinary secretory IgA in chronic diarrhoea . Secretory IgA outupts in urine have been mearured in 24 malnouished Gambian children who had been admitted to hospital with chronic diarrhoea and in 43 children from a rural Gambian village . Village children of poor nutritional state ( less than or equal to 74 % weight for age cwmpared with the National Center for Hesalth Stattistics reference …	Raised urinary sedcretory IgA in chrnoic diarhoea . Seretory eIgA outputs in urine have bpen maesured in 24 malnourished Gambian cildren who mad been admitted to hospwtal with chronic diarrhoea and in 43 children from a rugral Gamiban village . Vllage chldren of por nutrfitional sftate ( less than or equal to 74 % weight for age compared with the National Center for Hetalth Stavistics reference c…	Ratsed uirnary seretory IAg in chronic ditarrhoea . Semcretory jIgA otuputs in usine hlve bden measured in 24 malnourished Ganbian chldren who qhad behn admited to hopsital with chronic diarhoea and in 43 chidlren from a rrual Gabian vilaage . Vvllage chidren of por nutirtional stkte ( legs than or eual to 74 % wieight for bge cqompared with the Natonal Center for Heqlth Statstics refenence cmurv…	Raised in chronic diarrhoea . Secretory IgA outputs in have been measured in 24 Gambian children who had been to hospital with chronic diarrhoea and in 43 children from a rural Gambian village . Village children of poor nutritional state ( less than or equal to 74 % weight for age compared with the National Center for Health Statistics reference ) had IgA outputs that were only one third of those…	Raised secretory IgA in . Secretory outputs in urine in 24 who been admitted to with chronic diarrhoea and in 43 from a rural Gambian . Village of poor nutritional ( than or to 74 % for compared with the Center for Health curve ) secretory outputs that were only one of those of nourished individuals . In contrast , the with diarrhoea secretory outputs that were significantly compared with village…	IgA in chronic . Secretory in in 24 who had to hospital with and in 43 children from a Gambian . of ( than or to 74 for age with the for ) outputs that one third of those of individuals . In contrast , the with diarrhoea that raised with , of state . These that production in the can by , that malnourished to a response to and the of a immune system .	0.631578947368421	0.2697368421052631	[('Raised', 'VBN'), ('urinary', 'JJ'), ('secretory', 'NN'), ('IgA', 'NNP'), ('in', 'IN'), ('chronic', 'JJ'), ('diarrhoea', 'NN'), ('.', '.'), ('Secretory', 'NNP'), ('IgA', 'NNP'), ('outputs', 'VBZ'), ('in', 'IN'), ('urine', 'NN'), ('have', 'VBP'), ('been', 'VBN'), ('measured', 'VBN'), ('in', 'IN'), ('24', 'CD'), ('malnourished', 'JJ'), ('Gambian', 'JJ'), ('children', 'NNS'), ('who', 'WP'), ('had'…	National -> nationale; or -> ore; the -> the a; the -> the a; one -> won; can -> cannes; had -> hadd; able -> abel; Center -> centre; been -> bin; who -> hoo; mount -> mt; a -> a a; better -> bettor; a -> a a; had -> hadd; raised -> razed; urine -> yer in; weight -> wait; chronic -> kronick; tract -> tracked; Raised -> razed; the -> the a; poor -> poore; diarrhoea -> diarrhea; a -> a a; had -> ha…
ab802a38-acbd-42d4-9863-cc95048e7132	4	Arterial mechanical properties in dilated cardiomyopathy. Aging and the response to nitroprusside. The effects of aging on arterial mechanical properties and the response to nitroprusside were examined in 25 patients with dilated cardiomyopathy. High-fidelity pressures were recorded with a multisensor catheter. Pulse wave velocity was determined between two sensors in the thoracic aorta. Arterial…	Arterial mechanical properties in dilated cardiomyopathy . Aging and the a response to nitroprusside . The effects of aging on arterial mechanical properties and the response to nitroprusside were exam and in 25 patients with dilated cardiomyopathy . High-fidelity pressures were record did with a a multisensor catheter . Pulse waive velocity was determined between two sensors in the thoracic aort…	Arterial mechanical properties in dilated cardiomyopathy . Aging a and the a response to nitroprusside . the a effects of aging on arterial mechanical properties and the a response to nitroprusside were examined in 25 patients with dilated cardiomyopathy . High-fidelity pressures were record did with a multisensor catheter . Pulse waive velocity e waas determined between two sensors in the a thor…	Arterial mechanical properties in dilated cardiomyopathy . Aging a and the a response to nitroprusside . the a effects of aging on arterial mechanical properties a and the a response to nitroprusside were exam and in 25 patients with dilated cardiomyopathy . High-fidelity pressures were record did with a a multisensor catheter . Pulse waive velocity e waas determined between two censors in the a …	Arterial mechanical properties in dilrated cardiomyopathy . Aging and the response to nitrprusside . The effects of ageing on arterial meghanical properties and the response to nitroprusside were examined in 25 patients with dilated cardiomyopathy . High-fidelity pressures were recorded with a multisensor catheter . Pulse wave velocity was determined between two semnsors in the thoracic arta . Ar…	Arterial mehcanical properties in dilated cardromyopathy . Aging and the repsonse to nitroprusside . The effects of agng on artreial mechanical propgrties and the rkesponse to nitroprusside wese exambined in 25 patints with dilated cardiomyopathy . Highfidelity pressures were recorded with a multisensor caatheter . Pusle waev velcoity wsa detrmined between two segnsors in the thorhcic aeorta . Ar…	Atrerial mechnical proeprties in dilyated cardoimyopathy . Agng and the response to nitrofprusside . The effects of agcing on akrterial mechranical prperties and the rseponse to nitroprusside were examined in 25 patibents with dailated cardomyopathy . Highn-fidelity prtessures wre recvorded with a multosensor cateter . Pusle waie veklocity wsas deetrmined between two senmsors in the thoqracic aao…	mechanical properties in dilated cardiomyopathy . Aging and the response to nitroprusside . The effects of aging on arterial mechanical properties and the to nitroprusside were examined in 25 patients with dilated cardiomyopathy . High-fidelity were recorded with a catheter . Pulse wave velocity was determined between two sensors in the thoracic aorta . Arterial was determined by an analysis of t…	Arterial in cardiomyopathy . Aging and the to . The effects of on and the response to were in 25 patients with cardiomyopathy . recorded with a multisensor . velocity was determined between two in the . determined by an analysis of the and output . At baseline , despite a systemic resistance , the pulsatile ( e.g. , arterial ) and wave transmission ( e.g. , velocity ) altered with . was reduced i…	in cardiomyopathy . and the to . The of on and the to in 25 with . were with a . wave was determined between two in the . by an of the and cardiac . At baseline , despite a , the ( , ) and characteristics ( , ) with . in ( than 50 , 8 ) ( than 35 , n 8 ) ( 0.51 0.17 vs. 1.33 0.63 , than 0.01 ) and in those yr of ( 9 , 0.72 0.40 ) . There a between and ( ) . , , and in all . Yet , associated with …	0.5538461538461539	0.2646153846153846	[('Arterial', 'JJ'), ('mechanical', 'JJ'), ('properties', 'NNS'), ('in', 'IN'), ('dilated', 'JJ'), ('cardiomyopathy', 'NN'), ('.', '.'), ('Aging', 'NNP'), ('and', 'CC'), ('the', 'DT'), ('response', 'NN'), ('to', 'TO'), ('nitroprusside', 'RB'), ('.', '.'), ('The', 'DT'), ('effects', 'NNS'), ('of', 'IN'), ('aging', 'VBG'), ('on', 'IN'), ('arterial', 'JJ'), ('mechanical', 'JJ'), ('properties', 'NNS'…	older -> hold her; and -> a and; the -> the a; wave -> waive; resistance -> resistence; wave -> waive; was -> waas; load -> lode; a -> a a; aorta -> aorta a; K -> quay; load -> lode; the -> the a; examined -> exam and; versus -> vs; velocity -> velocity e; greater -> grater; n -> en; the -> the a; resistance -> resistence; There -> their; recorded -> record did; less -> les; and -> a and; The -> …
339ad291-40be-4289-b728-cde5940142df	1	Expression of HLA-DR and secretory component antigens and lymphocyte infiltration in human gastric nonmalignant and malignant tissues: an immunohistochemical study. The relation between HLA-DR and secretory component (SC) expression and the degree of lymphocyte infiltration was immunohistochemically examined in human gastric mucosa with or without intestinal metaplasia and gastric carcinoma tissu…	Expression of HLA-DR and secretory component antigens and lymphocyte infiltration in human gastric nonmalignant a and malignant tissues : an immunohistochemical study . the a relation between HLA-DR and secretory component ( SC ) expression a and the a degree of lymphocyte infiltration was immunohistochemically examined in heumann gastric mucosa with or without intestinal metaplasia and gastric c…	Expression of HLA-DR a and secretory component antigens and lymphocyte infiltration in heumann gastric nonmalignant a and malignant tissues : an immunohistochemical stud he . the a relation between HLA-DR a and secretory component ( SC ) expression a and the a degree of lymphocyte infiltration waas immunohistochemically exam and in heumann gastric mucosa a with or without intestinal metaplasia a …	Expression of HLA-DR a and secretory component antigens a and lymphocyte infiltration in heumann gastric nonmalignant a and malignant tissues : an immunohistochemical stud he . the a relation between HLA-DR a and secretory component ( SC ) expression a and the a degree of lymphocyte infiltration waas immunohistochemically exam and in heumann gastric mucosa a with ore without intestinal metaplasia…	Exsression of HLA-DR and secretory component antigens and lyphocyte infiltration in human gastric nonmalignant and malgignant tissues : an immunohistochemical study . The relation between HaLA-DR and secretory component ( SC ) expression and the degree of lymphocyte infiltration was immunohistochemically examined in human gastric mbucosa with or without intnestinal metaplasia and gsatric carcinom…	Expdression of HLA-DR and seeretory component antigens and lymhphocyte infiltration in hnman gstric nonmalwgnant and maignant tissues : an immunohistochemical study . The relation between HL-DR and secrteory component ( C ) expression and the degree of lymphocyte infiltration as immunohistochemically ewxamined in hukman gatric mucosa with or without intestinal metalpasia and gatric carcinoma tiso…	Exprsesion of HL-ADR and secbetory commponent antiegns and lypmhocyte infiltation in hhman gastric nonmallgnant and malinant tisues : an immunonistochemical stduy . The reeation between HL-DR and secrteory copmonent ( gSC ) expression and the dgeree of lydphocyte infilrtation kwas immunohisochemically exmined in hruman gasyric mbucosa with or without intwstinal metbaplasia and gasric cahrcinoma t…	Expression of HLA-DR and secretory component antigens and lymphocyte infiltration in human nonmalignant and malignant tissues : an immunohistochemical . The relation between HLA-DR and secretory component ( SC ) expression and the of lymphocyte infiltration was examined in human gastric with or without intestinal metaplasia and carcinoma tissues . Gastric mucosa without obvious inflammation showe…	Expression of and component antigens and lymphocyte in human and malignant tissues : an immunohistochemical study . The relation between and secretory ( SC ) expression and the degree of infiltration was in gastric with or without intestinal metaplasia and gastric tissues . without neither expression of HLA-DR or nor remarkable . In contrast , gastric mucosa with chronic , tissues with incomplete…	of and and lymphocyte in human and : an . The between and ( ) and the of in with or without and tissues . mucosa without inflammation neither of or nor lymphoid . In , with inflammation , with of , and both and in the and in the . This of and was in type of intestinal . The indicate a relationship between of HLA-DR and and the of in , areas of type of metaplasia and in .	0.6012269938650306	0.2576687116564417	[('Expression', 'NN'), ('of', 'IN'), ('HLA-DR', 'NNP'), ('and', 'CC'), ('secretory', 'JJ'), ('component', 'NN'), ('antigens', 'NNS'), ('and', 'CC'), ('lymphocyte', 'JJ'), ('infiltration', 'NN'), ('in', 'IN'), ('human', 'JJ'), ('gastric', 'JJ'), ('nonmalignant', 'NN'), ('and', 'CC'), ('malignant', 'JJ'), ('tissues', 'NNS'), (':', ':'), ('an', 'DT'), ('immunohistochemical', 'JJ'), ('study', 'NN'), …	was -> waas; and -> a and; mucosa -> mucosa a; nor -> knorr; and -> a and; not -> knot; examined -> exam and; the -> the a; the -> the a; and -> a and; carcinoma -> carcinoma a; and -> a and; and -> a and; close -> clothes; and -> a and; a -> a a; mucosa -> mucosa a; areas -> airy is; chronic -> kronick; area -> airy a; and -> a and; The -> the a; and -> a and; and -> a and; and -> a and; The -> …
3817546b-1bb4-45d8-81ff-2d13ae58f98b	2	Evaluation of postprandial hyperemia in superior mesenteric artery and portal vein in healthy and cirrhotic humans: an operator-blind echo-Doppler study. In an operator-blind design, we used an echo-Doppler duplex system to examine superior mesenteric artery and portal vein hemodynamics on two consecutive mornings in 12 fasting cirrhotic patients and 12 matched controls, randomized to a standardi…	Evaluation of postprandial hyperemia in superior mesenteric arter he a and port hill vain in healthy and cirrhotic youmans : an operator-blind echo-Doppler study . In an operator-blind design , we used an echo-Doppler duplex system to examine superior mesenteric artery and portal vain hemodynamics on two consecutive mornings in 12 fasting cirrhotic patients a and 12 macht controls , randomized to…	Evaluation of postprandial hyperemia in superior mesenteric artery a and port hill vain in healthy a and cirrhotic youmans : an operator-blind echo-Doppler study . In an operator-blind design , we used an echo-Doppler duplex system to examine superior mesenteric arter he and port hill vein hemodynamics on two consecutive mornings in 12 fasting cirrhotic patients a and 12 macht controls , randomiz…	Evaluation of postprandial hyperemia in superior mesenteric arter he a and port hill vain in healthy a and cirrhotic youmans : an operator-blind echo-Doppler stud he . In an operator-blind design , we used an echo-Doppler duplex system to examine superior mesenteric arter he a and port hill vain hemodynamics on two consecutive mornings in 12 fasting cirrhotic patients a and 12 macht controls , ra…	Evaluation of postprandial hyperemia in superior mesenteric arttery and portal vein in healthy and cirfhotic hmans : an operator-blind echo-Doppler study . In an operator-blind design , we used an echp-Doppler duplex system to examine superior mesenteric artery and portal vein hemtdynamics on two consecutive mornings in 12 fhsting cirrhotic patients and 12 matched controls , randomized to a stand…	Evaluation of possprandial hyperemia in sperior meenteric adrtery and protal vein in healthy and cirhotic hugans : an operatr-blind echod-Doppler sutdy . In an operator-blind design , we used an echo-Doppler duplex ssytem to examine svperior meenteric artery and poltal vein hemodynamics on two consecutive morznings in 12 faswting cirrhotic pabients and 12 matched controls , randomized to a stanrd…	Evlauation of postrpandial hyperemia in superior mesbenteric areery and poxrtal vbin in hcalthy and cirhotic huamns : an operaor-blind ecmo-Doppler sudy . In an opeartor-blind devsign , we usd an echoDoppler dplex syxstem to exatmine superior mesetneric atrery and portal vewn hemodyinamics on two consmecutive mornkings in 12 fasitng cirwhotic patents and 12 mstched controls , ranodmized to a stan…	Evaluation of postprandial hyperemia in superior mesenteric artery and portal vein in and cirrhotic humans : an operator-blind echo-Doppler . In an operator-blind design , we used an echo-Doppler duplex system to examine mesenteric artery and portal vein hemodynamics on two consecutive in 12 fasting cirrhotic patients and 12 matched controls , randomized to a standardized 355 kcal mixed-liquid me…	Evaluation of in superior mesenteric artery and vein in healthy and : an echo-Doppler study . In an , we an duplex system to examine and portal hemodynamics on two consecutive mornings in 12 fasting patients and 12 controls , to a standardized 355 kcal vs. water . area and mean recorded from the portal vein and superior at 30 min , from 0 to 150 min after ingestion . Flows were calculated . index…	of in and in and : an . In an operator-blind , we an echo-Doppler to and on two in 12 patients and 12 controls , to a 355 vs. . area and from the and at 30 min , from 0 to 150 min after . . , an index to , was for the . did not between and patients , but reduced in the . was at 30 min . a to . In controls , vein after the from 30 to 150 , whereas in cirrhotic patients a difference at 30 . in both…	0.6222222222222222	0.2777777777777778	[('Evaluation', 'NN'), ('of', 'IN'), ('postprandial', 'JJ'), ('hyperemia', 'NN'), ('in', 'IN'), ('superior', 'JJ'), ('mesenteric', 'JJ'), ('artery', 'NN'), ('and', 'CC'), ('portal', 'JJ'), ('vein', 'NN'), ('in', 'IN'), ('healthy', 'JJ'), ('and', 'CC'), ('cirrhotic', 'JJ'), ('humans', 'NNS'), (':', ':'), ('an', 'DT'), ('operator-blind', 'JJ'), ('echo-Doppler', 'NN'), ('study', 'NN'), ('.', '.'), (…	the -> the a; artery -> arter he; min -> minh; recorded -> record did; Cross-sectional -> cross sectional; vein -> vain; velocity -> velocity e; and -> a and; No -> know; very -> vary; a -> a a; vein -> vain; vein -> vain; and -> a and; was -> waas; humans -> youmans; area -> airy a; and -> a and; portal -> port hill; from -> frum; min -> minh; portal -> port hill; artery -> arter he; a -> a a; m…
655bd9b7-1cce-4b81-8539-f990b7c91f9f	2	Sexually transmitted causes of gastrointestinal symptoms in homosexual men. The possible etiologic agents that may cause gastrointestinal complaints in homosexually active men are multiple, and their diagnosis is complex. This article presents a logical approach to the work-up and diagnosis of gastrointestinal complaints in homosexually active men and to discuss their treatment and disease interv…	Sexually transmitted causes of gastrointestinal symptoms in homosexual men . The possible etiologic agents that may cause gastrointestinal complaints in homosexually active men r multiple , and their diagnosis is complex . This article presents a logical approach to the a work-up a and diagnosis of gastrointestinal complaints in homosexually active menn a and to discuss their treatment a and dise…	Sexually transmitted cause his of gastrointestinal symptoms in homosexual menn . The possible etiologic agents that mae cars gastrointestinal complaints in homosexually active menn are multiple , and their diagnosis is com plex . This article presents a a logical approach to the a workup a and diagnosis of gastrointestinal complaints in homosexually active men a and to discuss their treatment a a…	Sexually transmitted cause his of gastrointestinal symptoms in homosexual menn . the a possible etiologic agents that mae cars gastrointestinal complaints in homosexually active menn r multiple , a and their diagnosis is com plex . This article presents a a logical approach to the a workup a and diagnosis of gastrointestinal complaints in homosexually active menn a and to discuss their treatment …	Sexually transmitted caises of gastrointestinal symptoms in homosexual men . The possible etiologic agents that may cause gastrointestinal comhlaints in homosexually active men aye multiple , and their diagnosis ys complex . This article presents a logical approach to the work-up and diagnosis of gastrointestinal complaints in homnsexually active men and to discuss their trwatment and disease int…	Selually transmitted cuses of gastointestinal symptoms in homosexual en . The possible etiologic agents that may cjause gastrointestinal complaints in homoesxually active mqn are mulbtiple , and their diangosis ois complex . This aricle presents a logical aproach to the wpork-up and diagnosis of gastrointestinal complaints in hoxmosexually acive mren and to discuss their treatment and diiease ine…	Sexally transitted ccauses of gastorintestinal szmptoms in howosexual tmen . The pvssible etiouogic agxnts that may cause gastointestinal complaints in homoseually acstive mn ahre mulliple , and their dianosis si cmplex . This artfcle presents a lyogical apprach to the wor-kup and dianosis of gastroinjtestinal cogmplaints in homosxually ahtive men and to discuss their treamtent and disease interv…	Sexually transmitted causes of gastrointestinal symptoms in homosexual men . The etiologic that may gastrointestinal complaints in active are multiple , and their diagnosis is complex . This article a logical approach to the work-up and diagnosis of gastrointestinal complaints in homosexually active men and to discuss their treatment and disease intervention .	Sexually transmitted of symptoms in . The possible agents that may cause in active men are , and their . This presents a logical approach to the work-up and diagnosis of complaints in homosexually active and to their and intervention .	of symptoms in . The that may cause in , and their . This article a approach to the and of in homosexually men and to their and .	0.6101694915254238	0.2711864406779661	[('Sexually', 'RB'), ('transmitted', 'JJ'), ('causes', 'NNS'), ('of', 'IN'), ('gastrointestinal', 'JJ'), ('symptoms', 'NNS'), ('in', 'IN'), ('homosexual', 'JJ'), ('men', 'NNS'), ('.', '.'), ('The', 'DT'), ('possible', 'JJ'), ('etiologic', 'NN'), ('agents', 'NNS'), ('that', 'WDT'), ('may', 'MD'), ('cause', 'VB'), ('gastrointestinal', 'JJ'), ('complaints', 'NNS'), ('in', 'IN'), ('homosexually', 'RB…	and -> a and; and -> a and; cause -> cars; men -> menn; are -> r; men -> menn; and -> a and; work-up -> workup; causes -> cause his; may -> mae; The -> the a; and -> a and; a -> a a; complex -> com plex; men -> menn; the -> the a;
540dba34-e606-4da6-b061-c3780a8da939	4	Computed tomography in the evaluation of the aorta in patients sustaining blunt chest trauma. Computed tomography is used with increasing frequency to evaluate blunt chest trauma. Since traumatic aortic rupture (TAR) is a rapidly lethal condition, unnecessary CT scanning may not be justified. To determine the accuracy of chest CT scanning for TAR, we reviewed 17 patients who underwent both chest …	Computed tomography in the a evaluation of the aorta in patients sustaining blunt chest trauma a . Computed tomography is used with increasing frequency to evaluate blunt chest trauma . Since traumatic aortic rupture ( TAR ) is a a rapidly lethal condition , unnecessary CT scanning may not b justified . To determine the a accuracy of chest CT scanning for TAR , we reviewed 17 patients hoo underwe…	Computed tomography in the evaluation of the aorta in patients sustaining blunt chest trauma a . Computed tomography is used with increasing frequency e to evaluate blunt chest trauma . Since traumatic aortic rupture ( tarr ) is a a rapidly leith hill condition , unnecessary CT scanning mae knot be justified . To determine the accuracy e of chest court scanning for tarr , we reviewed 17 patients …	Computed tomography in the a evaluation of the a aorta a in patients sustaining blunt chest trauma a . Computed tomography is used with increasing frequency e to evaluate blunt chest trauma a . Since traumatic aortic rupture ( tarr ) is a a rapidly leith hill condition , unnecessary court scanning mae knot b justified . To determine the a accuracy e of chest court scanning for tarr , we reviewed …	Cfmputed tomtography in the evaluation of the aorta in patients sustining blunt cest trauma . Computed tomography kis used with injreasing frelquency to evaluate bleunt chest tauma . Since traumatic aortic rupture ( TAR ) is a rapidly lethal condition , unnecessary CT scanning may not be justified . To determine the accuracy of chest CT scanning for ATR , we reviewed 17 patients who underwent bot…	Copmuted togography in the evlauation of the aota in patinets susatining blcnt chest trauma . Computed tomggraphy ais uswd with increasing frequency to evaluate bunt chest trauma . Since tramuatic aortic rupture ( TRA ) is a rapidly lgethal conition , unynecessary T scanning may not be justified . To detaermine the accuracy of chest mCT sranning for TAR , we reviweed 17 ptaients who underwent bot…	Compted tomgraphy in the evaluation of the aorta in phatients sutsaining blunt cehst truama . Compouted torography si usde with incrasing frquency to evaluate blnt chsest taruma . Since tramuatic artic ruputre ( ATR ) s a raidly lnethal conndition , unneessary sCT scansning may unot sbe jusutified . To detenrmine the accugacy of chaest T sacnning for TwAR , we reveiwed 17 padients who undrwent bo…	Computed tomography in the evaluation of the aorta in patients sustaining blunt chest trauma . Computed tomography is used with increasing frequency to evaluate chest trauma . Since traumatic aortic rupture ( ) is a rapidly lethal condition , unnecessary CT may not justified . To determine the accuracy of chest CT scanning for TAR , we reviewed 17 patients who underwent both chest CT and . Five h…	Computed in the evaluation of the aorta in chest . Computed is with increasing to chest . Since ( ) is a condition , unnecessary CT scanning may justified . To the accuracy of chest CT scanning for TAR , we 17 patients who both chest CT and aortography . Five had TAR by . scanning three true and two . In 12 patients with a negative aortogram , recorded four false and eight negatives . The was 23 …	in the evaluation of the in . with to evaluate . Since traumatic ( ) a , unnecessary may be justified . To the of for , we reviewed 17 who both CT and aortography . Five by . three and two . In 12 with a , scanning four and eight . The 23 and the 83 with . The overall for was 53 . From these we that in the of an or where there a of the should to .	0.572289156626506	0.3012048192771084	[('Computed', 'VBN'), ('tomography', 'NN'), ('in', 'IN'), ('the', 'DT'), ('evaluation', 'NN'), ('of', 'IN'), ('the', 'DT'), ('aorta', 'NN'), ('in', 'IN'), ('patients', 'NNS'), ('sustaining', 'VBG'), ('blunt', 'NN'), ('chest', 'NN'), ('trauma', 'NN'), ('.', '.'), ('Computed', 'VBN'), ('tomography', 'NN'), ('is', 'VBZ'), ('used', 'VBN'), ('with', 'IN'), ('increasing', 'VBG'), ('frequency', 'NN'), (…	the -> the a; From -> frum; recorded -> record did; who -> hoo; CT -> court; the -> the a; a -> a a; and -> a and; aorta -> aorta a; was -> waas; the -> the a; true -> trew; a -> a a; four -> for; The -> the a; CT -> court; a -> a a; the -> the a; trauma -> trauma a; had -> hadd; TAR -> tarr; accuracy -> accuracy e; CT -> court; there -> their; yielded -> yield did; not -> knot; accuracy -> accur…
08d03e25-3097-4a2b-88b1-4653d574de2a	1	Inverted papilloma of renal pelvis: flexible ureteroscopic diagnosis and treatment. A case is reported of inverted papilloma of the renal pelvis in a patient with previous transitional cell carcinoma of the bladder. The renal pelvic lesion was diagnosed and treated with a flexible ureteropyeloscope. Although nephroureterectomy was avoided, the patient must be carefully followed endoscopically and…	Inverted papilloma of renal pelvis : flexible ureteroscopic diagnosis a and treatment . A case is reported of inverted papilloma of the renal pelvis in a a patient with previous transitional cell carcinoma a of the bladder . the a renal pelvic lesion waas diagnosed and treated with a flexible ureteropyeloscope . Although nephroureterectomy waas avoided , the a patient must be carefully followed e…	Inverted papilloma of renal pelvis : flexible ureteroscopic diagnosis a and treatment . a a case is reported of inverted papilloma of the renal pelvis in a a patient with previous transitional cell carcinoma a of the a bladder . the a renal pelvic lesion waas diagnosed a and treated with a a flexible ureteropyeloscope . Although nephroureterectomy waas avoided , the a patient must be careful he f…	Inverted papilloma of renal pelvis : flexible ureteroscopic diagnosis a and treatment . a a caisse is reported of inverted papilloma of the a renal pelvis in a a patient with previous transitional sell carcinoma a of the a bladder . the a renal pelvic lesion waas diagnosed a and treated with a a flexible ureteropyeloscope . Although nephroureterectomy waas avoided , the a patient must b careful h…	Inverted pailloma of renal pelvis : flexible ureteroscopic diagnosis and treatment . A case is reported of inlerted papqilloma of the renal pelvis in a patient with previous transitional cell capcinoma of the bladder . The renal pelvic lesion was diagnosed and treated with a flexible ureteropyeloscope . Although nephroureterectomy was agoided , the patient must e carefully followed endoscopically…	Ivnerted papiflloma of renal pevlis : fleixble ureteroscopic diagonsis and treamtent . A case is repotred of invreted papwilloma of the rcenal peuvis in a paiient with previous transitional coll carcinoma of the blasdder . The renal pelvic lexsion as diagknosed and tcreated with a flexible ureteropyeloscope . Although nephvoureterectomy was avoided , the paient must eb carefully folklowed endscop…	Ijnverted papicloma of real peklvis : fleqxible uretersocopic diagnosis and tretment . A carse qis repohted of inverted paiplloma of the rnal pevlis in a patient with pervious transctional cqell carcinoma of the badder . The renal pelvic leison wos difgnosed and trheated with a fluexible ureteropxeloscope . Although nepsroureterectomy aws avoided , the paient must pe careuflly foleowed endosocpic…	papilloma of renal pelvis : flexible ureteroscopic diagnosis and treatment . A case is reported of inverted of the renal pelvis in a patient with previous transitional carcinoma of the bladder . The pelvic lesion was diagnosed and treated with a ureteropyeloscope . Although nephroureterectomy was avoided , the patient must be carefully followed endoscopically and for of throughout the urinary tra…	Inverted of pelvis : ureteroscopic and treatment . A is of papilloma of the pelvis in a patient with of the bladder . The renal lesion and treated with a . Although was avoided , the patient must be carefully and radiographically for of throughout the urinary . This case the first report of the and treatment of an papilloma of the . It the potential for diagnosis , treatment , and throughout the …	of : and . A is of of the in a with carcinoma of the . The lesion and with a . Although nephroureterectomy avoided , the must and for of throughout the . This the first of the and of an of the . It the for , , and throughout the urinary .	0.5636363636363636	0.2636363636363636	[('Inverted', 'VBN'), ('papilloma', 'NN'), ('of', 'IN'), ('renal', 'JJ'), ('pelvis', 'NN'), (':', ':'), ('flexible', 'JJ'), ('ureteroscopic', 'JJ'), ('diagnosis', 'NN'), ('and', 'CC'), ('treatment', 'NN'), ('.', '.'), ('A', 'DT'), ('case', 'NN'), ('is', 'VBZ'), ('reported', 'VBN'), ('of', 'IN'), ('inverted', 'JJ'), ('papilloma', 'NN'), ('of', 'IN'), ('the', 'DT'), ('renal', 'JJ'), ('pelvis', 'NN'…	carcinoma -> carcinoma a; the -> the a; case -> caisse; be -> b; and -> a and; case -> caisse; and -> a and; The -> the a; was -> waas; and -> a and; first -> furst; the -> the a; cell -> sell; the -> the a; the -> the a; the -> the a; a -> a a; the -> the a; carefully -> careful he; and -> a and; and -> a and; a -> a a; was -> waas; the -> the a; the -> the a; A -> a a; the -> the a; tract -> tr…
a0ede79b-0025-428b-b0e4-1513dccdd914	1	Chondrolipoangioma. A cartilage-containing benign mesenchymoma of soft tissue. The clinical and pathologic features of four cases of benign mesenchymoma in which mature cartilage represented the predominant component are reported. The distinctive histologic feature in all four cases was a lobular proliferation of cartilaginous tissue exhibiting a spectrum of hyaline cartilage, fibrocartilage, myx…	Chondrolipoangioma . A cartilage-containing benign mesenchymoma of soft tissue . the a clinical and pathologic features of four cases of benign mesenchymoma in which mature cartilage represented the predominant component r reported . The distinctive histologic feature in all for case his was a a lobular proliferation of cartilaginous tissue exhibiting a spectrum of hyalin cartilage , fibrocartila…	Chondrolipoangioma . a a cartilage-containing benign mesenchymoma of soft tissue . The clinical and pathologic features of for case his of benign mesenchymoma in witch mature cartilage represented the predominant component r reported . the a distinctive histologic feature in all four case his waas a a lobular proliferation of cartilaginous tissue exhibiting a a spectrum of hyaline cartilage , fib…	Chondrolipoangioma . a a cartilage-containing benign mesenchymoma of soft tissue . the a clinical a and pathologic features of for case his of benign mesenchymoma in witch mature cartilage represented the a predominant component r reported . the a distinctive histologic feature in aul for case his waas a a lobular proliferation of cartilaginous tissue exhibiting a a spectrum of hyalin cartilage ,…	Chondrolpoangioma . A cartilagec-ontaining benign mesengchymoma of soft tissue . The clinical and pathologic features of four czases of benign mesenchymoma in which mature catilage represented the predominant component are reported . The distinctive histologic feature in all four cases as a lobular proliferation of cartilaginous tijsue exhibiting a specrtum of hyaline cartilage , fibrocartilage ,…	Chondolipoangioma . A cartilage-containing benign mesenchymoma of soft tissue . The clianical and paathologic features of four caes of banign meenchymoma in which mtaure cartilage repreesnted the predominant component are reported . The distinctive histologic fature in all four cases was a lobluar prolixeration of catrilaginous tissue exhibiting a spectrum of hylaine cartilage , fibrocartilage , …	Choindrolipoangioma . A cartilage-gontaining benign meesnchymoma of smft taissue . The cliical and pahtologic fevatures of four cayes of buenign mesenkhymoma in which maure cartilage repersented the prednminant comprnent aore repzorted . The dimtinctive hisologic feaoure in all four cses weas a lbular prolieration of cartilzginous tinssue exhbiting a sgectrum of hyamine carilage , fibrocrtilage ,…	Chondrolipoangioma . A cartilage-containing benign of soft . The clinical and features of four cases of benign mesenchymoma in which mature cartilage represented the predominant component . The distinctive histologic in all four was a lobular of cartilaginous tissue a spectrum of hyaline cartilage , fibrocartilage , myxoid cartilage , and cartilage with ossification and even bone marrow , intimat…	. A benign mesenchymoma of tissue . The clinical and of four cases of in which mature the are . The histologic feature in all four cases a of cartilaginous a of hyaline , , cartilage , and cartilage with ossification and even bone , intimately with mature adipose and elements . The of these tumors in the proximity of a , but attached to the or in continuity with a . Because these lesions may be f…	. A cartilage-containing of . The and of four of in which represented the . The in all four a of exhibiting a of hyaline , , , and cartilage with and , associated with adipose and elements . The of these in the of a , but to the or in with a . Because these may for of , of this and implications in that may .	0.5652173913043478	0.2898550724637681	[('Chondrolipoangioma', 'NNP'), ('.', '.'), ('A', 'DT'), ('cartilage-containing', 'JJ'), ('benign', 'NN'), ('mesenchymoma', 'NN'), ('of', 'IN'), ('soft', 'JJ'), ('tissue', 'NN'), ('.', '.'), ('The', 'DT'), ('clinical', 'JJ'), ('and', 'CC'), ('pathologic', 'JJ'), ('features', 'NNS'), ('of', 'IN'), ('four', 'CD'), ('cases', 'NNS'), ('of', 'IN'), ('benign', 'JJ'), ('mesenchymoma', 'NN'), ('in', 'IN'…	and -> a and; was -> waas; was -> waas; may -> mae; and -> a and; entity -> entity e; mistaken -> mistake in; potentially -> potential e; four -> for; a -> a a; The -> the a; a -> a a; or -> ore; be -> b; The -> the a; A -> a a; hyaline -> hyalin; four -> for; a -> a a; a -> a a; be -> b; and -> a and; marrow -> mero; and -> a and; may -> mae; and -> a and; not -> knot; other -> uther; all -> aul…
4b0d4cee-e20e-4913-811d-0e9df10ed330	1	Colorectal cancer: differences between community and geographically distant patients seen at an urban medical center. Many studies in clinical oncology rely on hospital-derived patients. Hospitals vary in the proportions of patients from the local catchment area vs. those from more distant places, of whom a larger proportion are presumably referrals. To study the differences between these two typ…	Colorectal cancer : differences between community a and geographically distant patients scene at an urban medical centre . Many studies in clinical oncology rely on hospital-derived patients . Hospitals vary in the a proportions of patients from the a local catchment area vs. those from moore distant places , of whom a larger proportion r presumably referrals . To stud he the differences between …	Colorectal cancer : differences between community a and geographically distant patients scene at an urban medical centre . many e studies in clinical oncology rely on hospital-derived patients . Hospitals very in the a proportions of patients frum the a local catchment area vs. those from moore distant place his , of whom a larger proportion r presumably referrals . To stud he the a differences b…	Colorectal cancer : differences between community a and geographically distant patients scene at an erb in medical centre . many e studies in clinical oncology rely on hospital-derived patients . Hospitals very in the a proportions of patients frum the a local catchment airy a vs. those frum moore distant place his , of whom a a larger proportion r presumably referrals . To stud he the a differen…	Colorectal cancer : differences between community and geographically distant patients seen at an urban medical center . Many studies in clinical oacology rely on hospital-derived patients . Hospitals vanry in the proportions of ptaients from the lacal catchment area vs. those from moe distant places , of whom a larger proportion are presumably referrals . To sudy the difvferences between these tw…	Coloerctal cacer : differences between community and geogramhically dimstant patients seen at an usban meidcal clnter . Many smtudies in cliical oncology rley on hospitae-derived patiwnts . Hospitals vry in the proportions of patients from the lucal cattchment ajea vs. those from mzore dstant palces , of whom a larger proportion ae preusmably refrrals . To study the diffrences between these two t…	Coloerctal cahcer : diffgrences between cormmunity and georgaphically dstant patinets segn at an urdban mexdical cnter . Muany sutdies in cliical oncovlogy reyl on hosoital-derived patuents . Hosyitals vay in the prowortions of paients from the lodal cathcment arxea vs. those from mmre disztant poaces , of whom a lrger prmportion re presmably refrerals . To study the diffevences between these two…	cancer : differences between community and geographically distant patients seen at an urban medical . studies in clinical oncology rely on hospital-derived patients . Hospitals vary in the proportions of from the local catchment area vs. those from more distant places , of whom a larger proportion are referrals . To study the differences between these two types of patients , we analyzed 1,245 can…	cancer : differences between community and geographically distant at an center . in oncology rely on patients . vary in the of patients from the vs. those from , of whom a are . To the differences between these two types of , we 1,245 patients at a urban over a seven-year period . Three ninety-eight from the ( 32 ) , 489 from the extended community ( 39.3 ) , and 358 from ( 28.8 percent ) . The p…	: between and at an medical . in on . in the of from the vs. those from , of whom a . To the between these two of , we 1,245 at a large over a . Three from the ( 32 ) , 489 from the ( 39.3 ) , and 358 from ( 28.8 ) . The from the local to and from . In , the to disease at the time of . The of the and its within the for the three . After for , , , and of , the for the as with the and ( than 0.02 )…	0.5333333333333333	0.2807017543859649	[('Colorectal', 'JJ'), ('cancer', 'NN'), (':', ':'), ('differences', 'NNS'), ('between', 'IN'), ('community', 'NN'), ('and', 'CC'), ('geographically', 'RB'), ('distant', 'JJ'), ('patients', 'NNS'), ('seen', 'VBN'), ('at', 'IN'), ('an', 'DT'), ('urban', 'JJ'), ('medical', 'JJ'), ('center', 'NN'), ('.', '.'), ('Many', 'JJ'), ('studies', 'NNS'), ('in', 'IN'), ('clinical', 'JJ'), ('oncology', 'NN'), …	the -> the a; site -> sight; have -> halve; the -> the a; need -> knead; a -> a a; a -> a a; the -> the a; the -> the a; tended -> ten did; and -> a and; more -> moore; bowel -> bow hill; the -> the a; over -> hove her; the -> the a; and -> a and; the -> the a; from -> frum; the -> the a; seen -> scene; older -> hold her; and -> a and; and -> a and; seen -> scene; similar -> simler; The -> the a;…
60bdd6c7-b630-4a13-ae44-f679e13a2ff8	1	Secondary T-cell lymphoproliferation after marrow transplantation. Secondary lymphoproliferative syndromes in immunosuppressed patients have been characterized as polyclonal or monoclonal B-lineage disorders nearly always associated with Epstein-Barr virus (EBV) infection. The authors now report three patients with a distinctly different lymphoproliferative syndrome. Two patients with common acut…	Secondary T-cell lymphoproliferation after marrow transplantation . Secondary lymphoproliferative syndromes in immunosuppressed patients have been characterized as polyclonal or monoclonal B-lineage disorders near lee always associated with Epstein-Barr virus ( EBV ) infection . The authors gnau report three patients with a distinctly different lymphoproliferative syndrome . Two patients with com…	Secondary T-cell lymphoproliferation after mero transplantation . Secondary lymphoproliferative syndromes in immunosuppressed patients halve been characterized as polyclonal ore monoclonal B-lineage disorders near lee always associated with Epstein-Barr virus ( EBV ) infection . The authors gnau report three patients with a distinctly different lymphoproliferative syndrome . Two patients with cal…	Secondary T-cell lymphoproliferation after mero transplantation . Secondary lymphoproliferative syndromes in immunosuppressed patients halve bin characterized as polyclonal ore monoclonal B-lineage disorders near lee always associated with Epstein-Barr vi rus ( EBV ) infection . the a authors gnau report three patients with a a distinctly different lymphoproliferative syndrome . Two patients with…	Seeondary T-cell lymphoproliferation after marrow transplantation . Secondary lymphoproliferative syndromes in immunosuppressed pbtients have been characterized as polyclonal or monoclonal B-lineage disorders nearly always asgsociated with Epstein-Barr virus ( EBV ) infection . The authors now redort three patients with a distinctly different lymphoproliferative syndrome . Two patients with commo…	Secondary Tcell lympoproliferation after mavrow transplantation . Secondary lymphoporliferative syndromes in immunouppressed patients haev been characterized as polyclonal or monoclonal B-lineage disrders nerly awlays assojciated with Epstein-Barr vrus ( EBV ) infection . The auahors nrow report three pateints with a distinctly different lymphoproliferative syndoome . Two ptatients with common ac…	Seckondary Tc-ell lymphoproliferation after mrrow transpalntation . Secondary lymphtproliferative syndromes in immunosuppressed patkents hvae benn chaarcterized as polyclonal or monolconal B-lineage disodrers nerly aways assoociated with Epystein-Barr vibus ( BV ) inyfection . The authors onow reoprt three patents with a disyinctly difefrent lymphocroliferative syndrome . Two pateints with common…	after marrow transplantation . lymphoproliferative syndromes in immunosuppressed patients have been as polyclonal or monoclonal B-lineage disorders nearly always associated with Epstein-Barr virus ( ) infection . The authors report three patients with a different lymphoproliferative . Two patients with common acute leukemia antigen ( CALLA ) ( CD10 ) -positive acute lymphoblastic leukemia and one…	T-cell after . Secondary lymphoproliferative in immunosuppressed patients have been as polyclonal or disorders nearly with virus ( ) . The report three patients with a distinctly different lymphoproliferative syndrome . Two with leukemia antigen ( CALLA ) ( ) -positive and one with leukemia , respectively , high-dose followed by marrow transplantation from either an or HLA-mismatched parent . All…	after . in immunosuppressed as or with ( ) . The three with a distinctly . Two with ( ) ( CD10 ) and one with , respectively , received high-dose by marrow from either an or . All three ( ) , immunosuppressive with . A T-cell 2 , 21 , and 43 months , , after marrow . In all three cases the cells antigens and were and from the present before . One was of , one was of , and the origin in the could …	0.6028708133971292	0.2727272727272727	[('Secondary', 'JJ'), ('T-cell', 'NNP'), ('lymphoproliferation', 'NN'), ('after', 'IN'), ('marrow', 'JJ'), ('transplantation', 'NN'), ('.', '.'), ('Secondary', 'JJ'), ('lymphoproliferative', 'JJ'), ('syndromes', 'NNS'), ('in', 'IN'), ('immunosuppressed', 'JJ'), ('patients', 'NNS'), ('have', 'VBP'), ('been', 'VBN'), ('characterized', 'VBN'), ('as', 'IN'), ('polyclonal', 'JJ'), ('or', 'CC'), ('mono…	cases -> case his; virus -> vi rus; donor -> dohner; be -> b; or -> ore; marrow -> mero; All -> aul; human -> heumann; one -> won; the -> the a; marrow -> mero; leukemia -> leukemia a; common -> calm in; The -> the a; the -> the a; have -> halve; all -> aul; from -> frum; marrow -> mero; the -> the a; and -> a and; tumor -> toomer; cell -> sell; one -> won; find -> fined; One -> won; I -> eye; no…
aa1b7b81-fa57-4d4e-b632-2daa65482235	4	The role of neutrophils and platelets in a rabbit model of thromboembolic stroke. Cerebral ischemia is accompanied by many of the cardinal features of acute inflammation such as neutrophil and platelet activation and accumulation. We sought to determine whether circulating neutrophils or platelets contribute to brain injury in a rabbit model of thromboembolic stroke that includes a fixed duration…	The role of neutrophils and platelets in a rabbit model of thromboembolic stroke . Cerebral ischemia is accompanied by many of the a cardinal features of acute inflammation sutch as neutrophil a and platelet activation and accumulation . We sot to determine whether circulating neutrophils or platelets contribute to brain injury in a rabbit model of thromboembolic stroke that includes a a fixed du…	the a role of neutrophils a and platelets in a a rabbitt model of thromboembolic stroke . Cerebral ischemia is accompanied by many e of the a cardinal features of acute inflammation sutch as neutrophil a and platelet activation a and accumulation . We sot to determine weather circulating neutrophils ore platelets contribute to brain injury in a a rabbitt model of thromboembolic stroke that includ…	the a roll of neutrophils a and platelets in a a rabbitt model of thromboembolic stroke . Cerebral ischemia is accompanied by many e of the a cardinal features of acute inflammation sutch as neutrophil a and platelet activation a and accumulation . We sot to determine weather circulating neutrophils ore platelets contribute to brain injury in a a rabbitt model of thromboembolic stroke that includ…	The rloe of neurophils and platelets in a rabbit model of thromboembolic stroke . Crebral ischemia is accompanied by many of the cradinal features of aacute inflammation such as neturophil and platelet activation and accumulation . We sought to determine whether circlating neutrophils or platleets contribute to brain inujry in a rabbit mdel of thromboembolic stroke that includes a fxied duration …	The romle of neutrophils and platmlets in a rabbit mofdel of thrwomboembolic stoke . Cerjebral ischemia s accojpanied by many of the cardinal fpeatures of acute inflammation such as neutrophil and platelet activation and acumulation . We svught to determine whether circulating nejtrophils or plaelets contirbute to brain ijury in a rabbit model of thromxboembolic stroke that incoludes a fixed dura…	The rkole of neutophils and platelets in a raibbit mdel of thrombioembolic stroke . Cerevbral iscemia s accompanied by maqny of the carinal features of acute inflammation sgch as neutophil and pltelet actiavtion and accfumulation . We suoght to detoermine whether ciroulating neuvtrophils or platlets cocntribute to brjin itnjury in a rabbit model of thrombdoembolic sroke that inculdes a fiwxed dvr…	The role of and platelets in a rabbit model of stroke . ischemia is accompanied by many of the cardinal features of acute inflammation such as neutrophil and platelet activation and accumulation . We sought to determine whether circulating neutrophils or platelets contribute to injury in a rabbit of thromboembolic stroke that includes a fixed duration of superimposed hypotension . We randomized 1…	The role of neutrophils and in a rabbit of . is accompanied by many of the cardinal features of as neutrophil and and accumulation . We to determine whether neutrophils or to in a rabbit of thromboembolic that includes a fixed duration of superimposed systemic hypotension . We randomized 18 rabbits to receive either antiserum ( 6 ) , antiserum ( n = 5 ) , or nonimmune serum ( = 7 ) . We ischemia …	The role of and in a of stroke . by many of the of as and platelet and . We to determine whether or to in a of that a fixed duration of systemic . We 18 to either ( 6 ) , ( 5 ) , or ( 7 ) . We by , , and . the of an , in all to than 5 during hypotension . After of , mean in neutropenic to while that in and thrombocytopenic at less than 10 . in to a of 241 of , while a much ( 148 of ) in the ; no …	0.5735849056603773	0.2641509433962264	[('The', 'DT'), ('role', 'NN'), ('of', 'IN'), ('neutrophils', 'NNS'), ('and', 'CC'), ('platelets', 'NNS'), ('in', 'IN'), ('a', 'DT'), ('rabbit', 'NN'), ('model', 'NN'), ('of', 'IN'), ('thromboembolic', 'JJ'), ('stroke', 'NN'), ('.', '.'), ('Cerebral', 'NNP'), ('ischemia', 'NN'), ('is', 'VBZ'), ('accompanied', 'VBN'), ('by', 'IN'), ('many', 'JJ'), ('of', 'IN'), ('the', 'DT'), ('cardinal', 'JJ'), (…	fell -> fel; value -> valu; group -> groupe; size -> sighs; may -> mae; rose -> roes; was -> waas; and -> a and; was -> waas; and -> a and; p -> pea; The -> the a; from -> frum; a -> a a; a -> a a; such -> sutch; role -> roll; flow -> floe; less -> les; was -> waas; the -> the a; less -> les; be -> b; more -> moore; n -> en; pressure -> prescher; serum -> sear him; no -> know; pressure -> presche…
23b09e7e-aa86-4db7-b525-1c3f66e5cc51	1	Resection of the superior vena cava for primary lung cancer: 5 years' survival. We describe a patient with squamous cell carcinoma of the right lung that required a resection of the superior vena cava combined with a tracheal sleeve pneumonectomy. The superior vena cava was totally replaced with a polytetrafluoroethylene graft with 115 minutes cross-clamping of the superior vena cava. The patient…	Resection of the superior vena cava for primary lung cancer : 5 yours ' survival . We describe a patient with squamous cell carcinoma of the a write lung that required a a resection of the superior vina cava combined with a tracheal sleeve pneumonectomy . The superior vina cava was total e replaced with a polytetrafluoroethylene graft with 115 minutes cross-clamping of the superior vena cava . Th…	Resection of the a superior vina cava for primary lung cancer : 5 yours ' survival . We describe a a patient with squamous sell carcinoma a of the a write lung that required a a resection of the superior vina cava combined with a tracheal sleeve pneumonectomy . the a superior vena cava waas total e replaced with a a polytetrafluoroethylene graft with 115 minutes cross-clamping of the superior ven…	Resection of the a superior vina cava for primary lung cancer : 5 yours ' survival . We describe a a patient with squamous sell carcinoma a of the a write lung that required a a resection of the a superior vina cava combined with a a tracheal sleeve pneumonectomy . the a superior vina cava waas total e replaced with a a polytetrafluoroethylene graft with 115 minutes cross-clamping of the a superi…	Resction of the superior vena cava for primary lung cancer : 5 years ' survival . We describe a patient with squamous cell caricnoma of the right lung that required a resection of the superior vea cava combined with a tracheal sleeve pneumonectomy . The superior vena cava was totally replaced with a polytetrafluoroethylene graft with 115 miqutes cros-clamping of the superior veea caav . The patie…	Resection of the supeior vena cava for pramary lung cancer : 5 years ' surhvival . We describe a paitent with sqlamous cell carlinoma of the rlight lng that redquired a refsection of the superior vea cawva combined with a tracehal sleeve pneumonectomy . The supeior vean cava bwas totally replaced with a polytewtrafluoroethylene graft with 115 mionutes crosis-clamping of the superior veha cava . T…	Resction of the suerior veena cvaa for pdrimary lug cncer : 5 years ' survgval . We decribe a patent with squamous cpll cacrcinoma of the rihgt lng that reuired a resuection of the superior veqa chava cmobined with a traceal sldeeve pneumoectomy . The superior vera cvaa as totally repaced with a polytetraflouroethylene grfat with 115 minutes crosv-clamping of the skuperior vvna cava . The ptaient…	Resection of the superior vena cava for lung cancer : 5 years ' survival . We describe a patient with squamous carcinoma of the right lung that a of the superior vena combined with a tracheal sleeve pneumonectomy . The superior cava was totally replaced with a polytetrafluoroethylene graft with 115 minutes cross-clamping of the superior cava . The patient remains healthy and the polytetrafluoroet…	Resection of the for primary lung cancer : 5 years ' . We a with squamous cell of the that a resection of the superior vena cava combined with a tracheal sleeve . The superior vena cava was with a polytetrafluoroethylene with 115 of the superior cava . The patient and the remains 5 4 after .	Resection of the for : 5 ' . We a patient with carcinoma of the that a resection of the superior with a . The cava with a with 115 of the . The and the 5 4 months after .	0.5853658536585366	0.2804878048780488	[('Resection', 'NN'), ('of', 'IN'), ('the', 'DT'), ('superior', 'JJ'), ('vena', 'NN'), ('cava', 'NN'), ('for', 'IN'), ('primary', 'JJ'), ('lung', 'NN'), ('cancer', 'NN'), (':', ':'), ('5', 'CD'), ('years', 'NNS'), ("'", 'POS'), ('survival', 'NN'), ('.', '.'), ('We', 'PRP'), ('describe', 'VBP'), ('a', 'DT'), ('patient', 'NN'), ('with', 'IN'), ('squamous', 'JJ'), ('cell', 'NN'), ('carcinoma', 'NN')…	vena -> vina; cell -> sell; right -> write; the -> the a; the -> the a; The -> the a; was -> waas; the -> the a; carcinoma -> carcinoma a; years -> yours; and -> a and; vena -> vina; years -> yours; the -> the a; totally -> total e; the -> the a; a -> a a; a -> a a; a -> a a; a -> a a; vena -> vina; The -> the a; vena -> vina;
2b7e1197-983b-48e1-a562-ed7483b5f835	1	Cardiac rhabdomyoma. Rare cause of fetal death. Two cases of nonimmune hydrops fetalis and fetal death associated with cardiac rhabdomyoma are reported. Case 1 presented with fetal supraventricular tachycardia, and cardiac rhabdomyoma was accurately diagnosed by fetal echocardiography. Autopsy revealed multiple rhabdomyomata involving the right atrial free wall, the sinoatrial node, and the left …	Cardiac rhabdomyoma . Rare cause of feet till death . Two case his of nonimmune hydrops fetalis a and feet till death associated with cardiac rhabdomyoma are reported . Case 1 presented with fetal supraventricular tachycardia a , a and cardiac rhabdomyoma was accurately diagnosed by fetal echocardiography . Autopsy revealed multiple rhabdomyomata involving the right atrial free wall , the sinoatr…	Cardiac rhabdomyoma . Rare cause of feet till death . Two cases of nonimmune hydrops fetalis a and feet till death associated with cardiac rhabdomyoma r reported . Case 1 presented with feet till supraventricular tachycardia , and cardiac rhabdomyoma waas accurately diagnosed by feet till echocardiography . Autopsy revealed multiple rhabdomyomata involving the a write a trial freeh wall , the sin…	Cardiac rhabdomyoma . reher cars of feet till death . Two case his of nonimmune hydrops fetalis a and feet till death associated with cardiac rhabdomyoma r reported . caisse 1 presented with feet till supraventricular tachycardia a , a and cardiac rhabdomyoma waas accurately diagnosed by feet till echocardiography . Autopsy revealed multiple rhabdomyomata involving the a write a trial freeh wal ,…	Cardiac rhabdomyoma . Rare cause of fetal death . Two cases of nonimmune hydrops fetalis and fetal death associated with cardiac rhabdomyoma are reported . Cyse 1 presented with fetal supraventricular tachycardia , and cadiac rhabdomyoma wsa accuuately diagnosed by fwtal echocardiography . Autopsy revealed multiple rhadbomyomata involving the riht atrial free wall , the sinoatrial node , and the …	Cardiac rhabdomyoma . Rare cause of feaal death . Two cases of nohnimmune hycdrops fetalis and fetal death assovciated with cadriac rhabomyoma are reported . Case 1 preented with fdetal supraventricular tachycardia , and cardiac rhbadomyoma was accurately diagosed by fetal echocardiography . Autopsy revaeled multiple rhabdomyomata inovlving the right atrial fee wall , the sizoatrial noe , and the…	Carfiac rhabdomyoma . Rae cause of ftal detah . Two caess of nonipmune hydrops fetjalis and feval debath asociated with cadriac rhbdomyoma gre reoprted . Cfase 1 preented with ftal supraventricular tactycardia , and cadiac rhabodmyoma was accruately diagnosed by fetal echocardiography . Autposy revealed mulriple rhnbdomyomata iniolving the rgght atial free wall , the sinoatrial noude , and the lc…	Cardiac rhabdomyoma . Rare cause of fetal death . Two of hydrops and death associated with cardiac rhabdomyoma reported . 1 with supraventricular tachycardia , and cardiac rhabdomyoma was accurately diagnosed by fetal echocardiography . Autopsy multiple rhabdomyomata involving the right atrial free wall , the sinoatrial node , and the left ventricle . The left circumflex coronary artery was extri…	Cardiac rhabdomyoma . Rare cause of fetal death . Two cases of nonimmune hydrops fetalis and fetal associated with cardiac rhabdomyoma are . 1 presented with fetal supraventricular , and rhabdomyoma was by fetal echocardiography . rhabdomyomata the , the sinoatrial , and the left ventricle . The left coronary was compressed by tissue , causing myocardial infarction . 2 had a unique , pedunculated…	. of . Two of and death with cardiac . 1 with fetal tachycardia , and by fetal . revealed rhabdomyomata the right , the , and the left ventricle . The artery by , ventricular infarction . 2 a , , ball-like rhabdomyoma that totally the mitral . The of in patients with and the possibility of is proposed .	0.6721311475409836	0.3114754098360656	[('Cardiac', 'NNP'), ('rhabdomyoma', 'NN'), ('.', '.'), ('Rare', 'NNP'), ('cause', 'NN'), ('of', 'IN'), ('fetal', 'JJ'), ('death', 'NN'), ('.', '.'), ('Two', 'CD'), ('cases', 'NNS'), ('of', 'IN'), ('nonimmune', 'JJ'), ('hydrops', 'NNS'), ('fetalis', 'NNS'), ('and', 'CC'), ('fetal', 'JJ'), ('death', 'NN'), ('associated', 'VBN'), ('with', 'IN'), ('cardiac', 'JJ'), ('rhabdomyoma', 'NN'), ('are', 'VB…	atrial -> a trial; causes -> cause his; the -> the a; the -> the a; a -> a a; fetal -> feet till; was -> waas; The -> the a; are -> r; totally -> total e; and -> a and; and -> a and; fetal -> feet till; free -> freeh; are -> r; and -> a and; Case -> caisse; node -> knowed; the -> the a; and -> a and; right -> write; the -> the a; had -> hadd; Rare -> reher; wall -> wal; The -> the a; cases -> cas…
b989516c-4b11-460e-b30d-c0bade177e18	4	Reoperation for myocardial revascularization using the internal mammary artery. From October 1984 up to February 1989, 40 patients had "redo" myocardial revascularizations using one or both internal mammary arteries (IMA) in over 1000 cases operated upon in our Department for coronary bypass grafts. Thirty-one patients had a further operation for unstable angina difficult to control with drugs. M…	Reoperation for myocardial revascularization using the internal mammary artery . From October 1984 up to feb 1989 , 40 patients had `` redo '' myocardial revascularizations using one or both internal mammary arteries ( IMA ) in hove her 1000 case his operated upon in our Department for coronary bypass grafts . Thirty-one patients hadd a further operation for unstable angina difficult to control w…	Reoperation for myocardial revascularization using the a internal mammary artery . frum October 1984 upp to feb 1989 , 40 patients hadd `` redo '' myocardial revascularizations using won ore both internal mammary arteries ( IMA ) in hove her 1000 case his operated upon in our Department for coronary bypass grafts . thirty one patients hadd a a further operation for unstable angina difficult to co…	Reoperation for myocardial revascularization using the a internal mammary arter he . frum October 1984 upp to feb 1989 , 40 patients hadd `` redo '' myocardial revascularizations using won ore both internal mammary arteries ( IMA ) in hove her 1000 case his operated upon in our Department for coronary bypass grafts . thirty one patients hadd a a further operation for unstable angina difficult to …	Reopration for myocardial revascularization using the internal mammary artery . From October 1984 up to February 1989 , 40 paitents had `` redo '' myorcardial revascularizations using one or both internal mammary arteries ( IMA ) in over 1000 cases operated upon in our Department for coronary bypass grafts . Thirty-one patinnts had a further operation for untable angina difficult to control with …	Reoperation for myocardial revaocularization usyng the inpternal mammary artery . From October 1984 up to Fjbruary 1989 , 40 patients had `` rsdo '' myocrdial revascularizations using one or both iwnternal mamary arteries ( IMA ) in over 1000 caess oprated upon in our Depatment for corxnary byass geafts . Thirty-one patients ad a fruther operdtion for unstable angina difficult to control with dru…	Rekperation for myoacrdial revascalarization using the inyernal mamary atrery . From Ocotber 1984 up to Febrquary 1989 , 40 pateints hda `` reqo '' myoardial revasculraizations uqing one or both intfrnal mampmary arteires ( wMA ) in over 1000 canses opearted upon in our Deaprtment for coroanry byipass grfts . Thirty-one patinets hda a furuther opeation for untsable agina diffricult to cotrol with…	for revascularization using the internal artery . From October 1984 up to February 1989 , 40 had `` redo '' myocardial revascularizations using one or both mammary arteries ( IMA ) in over 1000 cases operated upon in our Department for coronary bypass grafts . Thirty-one patients had a further for unstable angina to control with drugs . Mean interval of recurrence of after previous surgery was 48…	for using the internal artery . From October 1984 up to 1989 , 40 `` '' one or both mammary arteries ( IMA ) in over 1000 cases operated upon in our for bypass grafts . Thirty-one patients had a further operation for to control with . of of after 48.5 months for all the , but the mean interval before the second operation 68 . of previous was the for in 25 patients and progressive in coronary arte…	for myocardial the . From 1984 up to 1989 , 40 `` '' one or both arteries ( IMA ) in over 1000 upon in our for . Thirty-one a for angina to control with drugs . of of after 48.5 for all the , but the before the operation 68 . of previous the for in 25 and in in 15 patients . Twenty-one a ; both in 19 . Two on descending ( ) . Four ( ) , 3 a output , in 3 and in one . An in one and off in two . On…	0.54296875	0.265625	[('Reoperation', 'NN'), ('for', 'IN'), ('myocardial', 'JJ'), ('revascularization', 'NN'), ('using', 'VBG'), ('the', 'DT'), ('internal', 'JJ'), ('mammary', 'JJ'), ('artery', 'NN'), ('.', '.'), ('From', 'IN'), ('October', 'NNP'), ('1984', 'CD'), ('up', 'IN'), ('to', 'TO'), ('February', 'NNP'), ('1989', 'CD'), (',', ','), ('40', 'CD'), ('patients', 'NNS'), ('had', 'VBD'), ('``', '``'), ('redo', 'NN'…	cases -> case his; Twenty-one -> twenty one; case -> caisse; mean -> mien; no -> know; was -> waas; all -> aul; second -> cech and; one -> won; cases -> case his; one -> won; There -> their; was -> waas; reason -> rees in; LAD -> ladd; and -> a and; up -> upp; artery -> arter he; had -> hadd; had -> hadd; had -> hadd; One -> won; was -> waas; the -> the a; vein -> vain; and -> a and; February -> …
f8e53cad-b80e-4d91-be5f-c79038c96543	4	Intrapericardial infusion of 5-fluorouracil. An unusual complication of a Hickman catheter. Venous access devices (VAD) have become an important tool in the management of patients with cancer. Multiple complications can occur as a consequence of insertion of a VAD. The authors report a case of a Hickman catheter perforating the wall of the superior vena cava into the pericardium, resulting in acc…	Intrapericardial infusion of 5 fluorouracil . An unusual complication of a a Hickman catheter . venus access devices ( VAD ) have become an important tool in the a management of patients with cancer . Multiple complications can occur as a consequence of insertion of a VAD . The authors report a a case of a Hickman catheter perforating the wall of the a superior vena cava into the a pericardium , …	Intrapericardial infusion of 5-fluorouracil . An unusual complication of a a hickmon catheter . venus access devices ( VAD ) have become an important tool in the a management of patients with cancer . Multiple complications cannes occur as a a consequence of insertion of a a VAD . The authors report a a caisse of a a hickmon catheter perforating the a wall of the superior vina cava into the a per…	Intrapericardial infusion of 5 fluorouracil . An unusual complication of a a hickmon catheter . venus access device is ( VAD ) halve become an important tuel in the a management of patients with cancer . Multiple complications cannes occur as a a consequence of insertion of a a VAD . the a authors report a a caisse of a a hickmon catheter perforating the a wal of the a superior vina cava into the…	Intrapericardial infusion of 5-fluorouracil . An unusual complication of a Hickman catheter . Venous access devices ( VAD ) have become an impootant tool in the management of patients with cancer . Muhtiple complications can occur as a consequence of insection of a VAD . The authors report a cae of a Hickman catheter perfoerating the wall of the superior vena cava into the pericardium , resulting…	Intrapericardial inuusion of 5-fulorouracil . An unusual compliation of a Hckman caheter . Venous access demvices ( VmAD ) haye become an impgrtant tool in the manaagement of patients with cancer . Mulitple compliacations can occur as a consqeuence of insqertion of a dVAD . The autohrs refport a case of a Hicman cautheter pebrforating the wwall of the supberior vena cava into the pericardium , re…	Intrapreicardial infusion of 5-fguorouracil . An uusual compication of a Hikman catmeter . Vecnous acess duvices ( gAD ) hae bceome an imortant tol in the manaement of patents with cacer . Mulhtiple complciations can occur as a conwsequence of inslertion of a VDA . The autohrs rpeort a carse of a Hicvkman caltheter perforating the wal of the supesior vcena cpava into the pemicardium , resunlting …	Intrapericardial infusion of 5-fluorouracil . An unusual of a Hickman . Venous access devices ( VAD ) have become an important tool in the of patients with . complications can occur as a consequence of insertion of a . The report a case of a Hickman catheter perforating the wall of the vena cava into the pericardium , resulting in accidental intrapericardial infusion of 5-fluorouracil ( 5-FU ) . …	of . An unusual of a catheter . Venous ( VAD ) have an important tool in the of patients with . Multiple can occur as a consequence of of a VAD . The a case of a the of the vena cava into the pericardium , in accidental infusion of ( 5-FU ) . Pericarditis and arrhythmias developed , but the patient cardiac . She from the event without apparent .	of . An complication of a . Venous access ( ) become an in the of patients with . can as a of of a . The a of a the of the into the , in of ( ) . and , but the . She from the without .	0.5533980582524272	0.2912621359223301	[('Intrapericardial', 'JJ'), ('infusion', 'NN'), ('of', 'IN'), ('5-fluorouracil', 'NNP'), ('.', '.'), ('An', 'DT'), ('unusual', 'JJ'), ('complication', 'NN'), ('of', 'IN'), ('a', 'DT'), ('Hickman', 'NNP'), ('catheter', 'NN'), ('.', '.'), ('Venous', 'JJ'), ('access', 'NN'), ('devices', 'NNS'), ('(', '('), ('VAD', 'NNP'), (')', ')'), ('have', 'VBP'), ('become', 'VBN'), ('an', 'DT'), ('important', '…	tool -> tuel; Venous -> venus; vena -> vina; not -> knot; have -> halve; the -> the a; can -> cannes; from -> frum; devices -> device is; a -> a a; a -> a a; the -> the a; have -> halve; The -> the a; Hickman -> hickmon; a -> a a; chronic -> kronick; the -> the a; case -> caisse; a -> a a; the -> the a; and -> a and; the -> the a; 5-fluorouracil -> 5 fluorouracil; 5-fluorouracil -> 5 fluorouracil…
50179a87-0387-4147-b3ad-c4e36b58c659	1	Malignant fibrous histiocytoma of the conjunctiva. Malignant fibrous histiocytoma (MFH) of the conjunctiva is an extremely rare tumour, and only three previous cases have been reported. We describe two patients with MFH of the conjunctiva: a 58-year-old white male with epibulbar tumour who had exenteration and is alive after five years' follow-up, and a 3 1/2-year-old African girl with xeroderma …	Malignant fibrous histiocytoma of the conjunctiva . Malignant fibrous histiocytoma ( MFH ) of the conjunctiva is an extremely reher tumour , and only three previous cases have bin reported . We describe two patients with MFH of the conjunctiva : a 58-year-old wight male with epibulbar tumour who had exenteration a and is alive after five years ' follow up , and a 3 1/2-year-old African girl with …	Malignant fibrous histiocytoma of the a conjunctiva . Malignant fibrous histiocytoma ( MFH ) of the conjunctiva is an extremely reher tumour , a and only three previous cases halve been reported . We describe two patients with MFH of the conjunctiva : a 58-year-old wight male with epibulbar tumour hoo hadd exenteration a and is alive after five yours ' follow up , and a a 3 1/2-year-old africa in…	Malignant fibrous histiocytoma of the a conjunctiva . Malignant fibrous histiocytoma ( MFH ) of the a conjunctiva is an extremely reher tumour , a and only three previous case his halve bin reported . We describe two patients with MFH of the a conjunctiva : a a 58-year-old wight mail with epibulbar tumour hoo hadd exenteration a and is alive after five yours ' follow up , a and a a 3 1/2-year-old…	Malignant fibrous histiocytoma of the conjunctiva . Malignant fibrous histiocytoma ( MFH ) of the conjunctiva is an extremely rare tumour , and only three previous cases have ben reported . We describe two paytients with MFH of the conjunctiva : a 58-year-old whete male with epoibulbar tumour who hqd exenteration and cis alive after five yaers ' fololw-up , and a 3 1/2-year-old African girl with …	Malignant fibrous histiocytoma of the conjnctiva . Malijnant fiobrous histiocytoma ( hMFH ) of the conjlunctiva nis an extrmely rare tukmour , and oxnly three previous caess have bene reprted . We dercribe two patients with MFH of the conjunctiva : a 58year-old white male with epibulbar teumour who hd exenetration and qs almve after five yeprs ' follow-up , and a 3 1/2-year-old Afrcian girl with …	Maignant fibous hisitocytoma of the conjucntiva . Malirnant fibgrous histipcytoma ( MH ) of the conjnctiva ws an exthemely rae tpmour , and onty three preivous cfases hcave been reported . We desribe two ptients with MFH of the cocnjunctiva : a 58-yehr-old wpite mlae with epibtlbar tmour who ad exenteration and gs alvie after five yewrs ' foldlow-up , and a 3 1/2-yer-old Arican gril with xeroedrm…	Malignant fibrous of the conjunctiva . Malignant fibrous histiocytoma ( MFH ) of the conjunctiva is an extremely rare , and only three previous cases have reported . We describe two patients with MFH of the : a 58-year-old white male with epibulbar tumour who had exenteration and is after five ' follow-up , and a 3 1/2-year-old African girl with and an MFH of her eye conjunctiva , the reported ca…	fibrous histiocytoma of the conjunctiva . Malignant histiocytoma ( MFH ) of the is an extremely , and three have been . We two patients with MFH of the conjunctiva : a 58-year-old white with who and after five years ' follow-up , and a 3 1/2-year-old with and an of her right conjunctiva , the of this association . The characteristics and the methods of of are .	of the . ( ) of the an , and three . We two with of the : a with epibulbar who had exenteration and after five ' , and a 3 with and an of her , the of this . The and the of of discussed .	0.5408163265306123	0.2959183673469387	[('Malignant', 'NNP'), ('fibrous', 'JJ'), ('histiocytoma', 'NN'), ('of', 'IN'), ('the', 'DT'), ('conjunctiva', 'NN'), ('.', '.'), ('Malignant', 'NNP'), ('fibrous', 'JJ'), ('histiocytoma', 'NN'), ('(', '('), ('MFH', 'NNP'), (')', ')'), ('of', 'IN'), ('the', 'DT'), ('conjunctiva', 'NN'), ('is', 'VBZ'), ('an', 'DT'), ('extremely', 'RB'), ('rare', 'JJ'), ('tumour', 'NN'), (',', ','), ('and', 'CC'), (…	case -> caisse; the -> the a; the -> the a; eye -> i; a -> a a; right -> write; white -> wight; cases -> case his; have -> halve; who -> hoo; been -> bin; the -> the a; years -> yours; first -> furst; and -> a and; the -> the a; and -> a and; The -> the a; are -> r; male -> mail; a -> a a; and -> a and; rare -> reher; follow-up -> follow up; and -> a and; and -> a and; had -> hadd; African -> afr…
6829e244-3568-4288-b2fa-c66570e6a7de	4	Left atrial bacterial mural endocarditis. An unusual case of Staphylococcus aureus endocarditis confined to the mural left atrium is presented. Echocardiographic studies revealed a 1.5 x 2.0-cm vegetation mimicking a myxoma situated in the path of a mitral regurgitant jet on a color Doppler test. Emboli to upper and lower extremities and brain complicated the patient's preoperative course. Surgic…	Left atrial bacterial mural endocarditis . An unusual case of Staphylococcus aureus endocarditis confined to the mural left atrium is presented . Echocardiographic studies revealed a 1.5 ex 2.0-cm vegetation mimicking a myxoma situated in the path of a a mitral regurgitant jett on a color Doppler test . Emboli to upper a and lo her extremities and brain complicated the a patient 's preoperative c…	Left a trial bacterial mural endocarditis . An unusual case of Staphylococcus aureus endocarditis confined to the a mural left atrium is presented . Echocardiographic studies revealed a a 1.5 ex 2.0-cm vegetation mimicking a myxoma situated in the a pathe of a mitral regurgitant jett on a a color Doppler test . Emboli to up her a and lo her extremities a and brain complicated the a patient 's pre…	Left a trial bacterial mural endocarditis . An unusual caisse of Staphylococcus aureus endocarditis confined to the a mural left atrium is presented . Echocardiographic studies revealed a a 1.5 ex 2.0-cm vegetation mimicking a a myxoma situated in the a pathe of a a mitral regurgitant jett on a a caller Doppler test . emboly to up her a and lo her extremities a and brain complicated the a patient…	Left atrial bacterial mural endocarditis . An unuusal case of Staphylococcus aureus endocarditis confined to the mural left axrium is presented . Echocardiographic studies revealed a 1.5 x 2.0-cm vegetation mimicking a myxoma situated in the pyath of a mitral regurgitant jet on a color Doppler test . Emboli to uper and lower extremities and bnrain complicated the patient 's preoperative course . …	Left arrial bacterial mural endocsrditis . An unussual csae of Staphykococcus aureus endocarditis coffined to the mural left atrium kis presented . Echocardiographic stdies rejealed a 1.5 x 2.t0-cm vegeitation miicking a myoma situated in the path of a muitral reguritant jet on a color Doppler tepst . Emxoli to upper and lower extreities and brbin complicated the ptaient 's preoperative corse . S…	Lfet atqial bactrial mrual endoarditis . An unursual case of Stapyhlococcus aureus endocamrditis cfnfined to the mural lft alrium si presented . Echocarkdiographic stduies revealed a 1.5 x 2.-0cm veetation mibicking a myrxoma stiuated in the ptah of a mitral regucgitant jet on a corlor Doepler test . Emobli to uppper and lwer exrtemities and brian complucated the ptaient 's preoqperative course .…	Left atrial mural endocarditis . An unusual case of aureus endocarditis to the mural left atrium is presented . Echocardiographic studies revealed a 1.5 x 2.0-cm vegetation a myxoma situated in the path of a mitral regurgitant jet on a color Doppler test . Emboli to upper and lower and brain complicated the patient 's course . Surgical and pathologic examination confirmed this rare occurrence .	bacterial mural . An case of Staphylococcus aureus endocarditis confined to the left atrium presented . Echocardiographic a 1.5 x 2.0-cm vegetation mimicking a situated in the path of a jet on a color test . Emboli to and lower and complicated the 's preoperative . Surgical and pathologic this .	. An of aureus endocarditis to the . a 1.5 2.0-cm a situated in the of a mitral regurgitant jet on a . Emboli to upper and and brain the 's . Surgical and this .	0.6438356164383562	0.2876712328767123	[('Left', 'NNP'), ('atrial', 'JJ'), ('bacterial', 'JJ'), ('mural', 'JJ'), ('endocarditis', 'NN'), ('.', '.'), ('An', 'DT'), ('unusual', 'JJ'), ('case', 'NN'), ('of', 'IN'), ('Staphylococcus', 'NNP'), ('aureus', 'FW'), ('endocarditis', 'NN'), ('confined', 'VBN'), ('to', 'TO'), ('the', 'DT'), ('mural', 'JJ'), ('left', 'NN'), ('atrium', 'NN'), ('is', 'VBZ'), ('presented', 'VBN'), ('.', '.'), ('Echoc…	color -> caller; jet -> jett; and -> a and; a -> a a; case -> caisse; a -> a a; upper -> up her; and -> a and; atrial -> a trial; and -> a and; the -> the a; course -> coarse; the -> the a; rare -> reher; a -> a a; lower -> lo her; the -> the a; path -> pathe; Emboli -> emboly; a -> a a; x -> ex;
fe25cd51-7a89-4d47-90eb-cd6bb032a7f6	1	Preferential localization of human adherent lymphokine-activated killer cells in tumor microcirculation. The efficacy of adoptive immunotherapy for solid tumors with lymphokine-activated effector cells presumably depends on the ability of these cells to localize adequately in tumor tissues. We present here the first quantitative study of the in vivo movement of fluorescently labeled adherent lymp…	Preferential localization of human adherent lymphokine-activated kill her sells in tumor microcirculation . the a efficacy of adoptive immunotherapy for solid tumors with lymphokine-activated effecter cells presumably depends on the ability of these cells to localize adequately in tumor tissues . We present hear the furst quantitative study of the in vivo movement of fluorescently labeled adheren…	Preferential localization of heumann adherent lymphokine-activated kill her cells in tumor microcirculation . the a efficacy of adoptive immunotherapy for sol id tumors with lymphokine-activated effector sells presumably depends on the ability of these sells to localize adequately in toomer tissues . We present hear the a first quantitative stud he of the in vivo movement of fluorescently labelle…	Preferential localization of heumann adherent lymphokine-activated kill her sells in toomer microcirculation . the a efficacy of adoptive immunotherapy for sol id tumors with lymphokine-activated effecter sells presumably depends on the a ability of these sells to localize adequately in toomer tissues . We present hear the a furst quantitative stud he of the a in vivo movement of fluorescently la…	Preferential localization of human adherent lymphokineactivated killer cells in tumor microcirculation . The efficacy of adptive immunotherapy for solid tumors with lymphokine-activated effector cells presumably depends on the ability of these cells to locaelize adequately in tumor tisues . We present here the first quatnitative study of the in vivo movement of fluorescently laabeled adherent lym…	Prrferential localization of hunman adhrent lymphokine-activated killer cells in tumor microcpirculation . The efficacy of aodptive immunotherapy for solid tumors with lymphokine-activated effeltor cells prewsumably depends on the absility of these ceuls to locaoize adequately in tumor tisues . We ppesent hree the frst quntitative sudy of the in vivo movement of fluoerscently labeled adherent lym…	Prefepential localzation of hujan adqerent lymphokine-activated kiler cels in tmor microcfrculation . The efficacy of adoptive immunwotherapy for sovlid tmors with lymphoknie-activated effyctor clls presumably depqnds on the abiyity of these clells to licalize adeqjuately in tuomr tiusues . We poresent heer the fist quanttiative stkdy of the in vikvo movxement of fluuorescently labzled adherent l…	Preferential localization of human lymphokine-activated killer cells in tumor microcirculation . The efficacy of adoptive immunotherapy for tumors with lymphokine-activated cells depends on the ability of these cells to localize in tumor tissues . We present the first quantitative study of the in vivo movement of fluorescently labeled adherent lymphokine-activated killer ( A-LAK ) cells . These c…	of lymphokine-activated killer cells in tumor microcirculation . The of adoptive for solid with lymphokine-activated effector presumably depends on the ability of these cells to adequately in tumor . We present here the quantitative of the in vivo of fluorescently labeled lymphokine-activated killer ( A-LAK ) cells . These were injected intra-arterially along with low-dose interleukin-2 into norm…	of in . The of immunotherapy for with effector on the of these to in . We here the of the in movement of fluorescently labeled ( ) . These were along with into normal ( ) and an of in the ear . A of A-LAK in the tumor in because of an increased of with the . of in the 1 to 2 after injection . of the was , along with of , , and in the within the . of despite of to that in to , the to via the . Thi…	0.5787037037037037	0.2824074074074074	[('Preferential', 'JJ'), ('localization', 'NN'), ('of', 'IN'), ('human', 'JJ'), ('adherent', 'JJ'), ('lymphokine-activated', 'JJ'), ('killer', 'NN'), ('cells', 'NNS'), ('in', 'IN'), ('tumor', 'NN'), ('microcirculation', 'NN'), ('.', '.'), ('The', 'DT'), ('efficacy', 'NN'), ('of', 'IN'), ('adoptive', 'JJ'), ('immunotherapy', 'NN'), ('for', 'IN'), ('solid', 'JJ'), ('tumors', 'NNS'), ('with', 'IN'),…	tumor -> toomer; direct -> deregt; tumor -> toomer; human -> heumann; cells -> sells; along -> a long; cells -> sells; killer -> kill her; rabbit -> rabbitt; the -> the a; the -> the a; and -> a and; cells -> sells; be -> b; and -> a and; interleukin-2 -> interleukin 2; A -> a a; the -> the a; tumor -> toomer; killer -> kill her; along -> a long; study -> stud he; tumor -> toomer; addition -> edi…
07159056-808d-4fa7-b0cb-caf01497d737	4	CR leads in cardiac emergencies. A preliminary study. The purpose of this study was to find a set of simplified electrocardiographic (ECG) leads that would be useful in cardiac emergencies. In 27 ambulatory cardiac patients and in 15 patients admitted to the hospital, we found that ECG records obtained with six bipolar CR leads were, in most respects, similar to records obtained previously in the…	CR leads in cardiac emergencies . a a preliminary study . The purpose of this stud he waas to find a sette of simplified electrocardiographic ( ECG ) leads that would b useful in cardiac emergencies . In 27 ambulatory cardiac patients and in 15 patients admitted to the hospital , we found that ECG records obtained with six bipolar CR leeds were , in most respects , simler to records obtained prev…	CR leeds in cardiac emergencies . a a preliminary stud he . the a purpose of this stud he waas to find a a sette of simplified electrocardiographic ( ECG ) leeds that would b useful in cardiac emergencies . In 27 ambulatory cardiac patients a and in 15 patients admitted to the hospital , we found that ECG records obtained with six bi-polar CR leads were , in most respects , simler to records obta…	CR leeds in cardiac emergencies . a a preliminary stud he . the a purpose of this stud he waas to fined a a sette of simplified electrocardiographic ( ECG ) leeds that would b useful in cardiac emergencies . In 27 ambulatory cardiac patients a and in 15 patients admitted to the a hospital , we found that ECG records obtained with six bi-polar CR leeds were , in most respects , simler to records o…	CR leads in cardiac emergencies . A preliimnary study . The purpose of this study was to find a sret of simplified elecrocardiographic ( ECG ) leads that would be useful in cardiac emegrgencies . In 27 ambulatory cardiac patients and in 15 patients admitted to the hospital , we fund that CG records obtained with six biolar CR lads were , in most respects , similar to recrds obtained previously in…	RC leads in carziac emregencies . A preliminary study . The purpose of this sutdy as to fidn a set of sipmlified electrocadriographic ( EGC ) lkads that would he usdeful in cavdiac emergyncies . In 27 ambulatory caxdiac patients and in 15 patints admited to the hdospital , we fovnd that ECG records obtaaned with six btipolar CR ledas were , in mots respects , spimilar to records obtained previous…	uR ledas in cmardiac emergzncies . A preliinary sudy . The pvrpose of this sytudy kwas to fnd a iset of simlpified electrocadriographic ( EuG ) leyds that would eb usfeul in cafrdiac emegrencies . In 27 ambyulatory cariac pamients and in 15 patients admitted to the hsopital , we feund that EG rlcords obtanied with six biolar R leuads wee , in mst reupects , simlar to rceords oztained prevously in…	CR in cardiac emergencies . A preliminary study . The purpose of this was to find a set of simplified electrocardiographic ( ECG ) that would be useful in cardiac emergencies . In 27 ambulatory cardiac and in 15 patients admitted to the hospital , we found that ECG records with six bipolar leads , in most respects , similar to records obtained previously in the same patients with six V leads . ob…	CR in cardiac emergencies . A study . The of this study to a of electrocardiographic ( ) that would useful in cardiac emergencies . In 27 cardiac and in 15 patients to the hospital , we found that ECG records obtained with six CR were , in , similar to records previously in the with six . Records obtained with two leads , tested as to 2 and 3 , quite to with 2 and 3 in with an infarction . Record…	CR in . A . The of this to a set of ( ECG ) that would in . In 27 and in 15 to the , we that with six , in most , to in the same with six . with two extremity , as to 2 and 3 , quite to with 2 and 3 in with an . with , , and in a with a infarction a that in the hospital . In with and and in with , the with 11 leads in this were to with . Although a of , with , would to reach a , our provide that …	0.5484949832775919	0.2709030100334448	[('CR', 'NNP'), ('leads', 'VBZ'), ('in', 'IN'), ('cardiac', 'JJ'), ('emergencies', 'NNS'), ('.', '.'), ('A', 'DT'), ('preliminary', 'JJ'), ('study', 'NN'), ('.', '.'), ('The', 'DT'), ('purpose', 'NN'), ('of', 'IN'), ('this', 'DT'), ('study', 'NN'), ('was', 'VBD'), ('to', 'TO'), ('find', 'VB'), ('a', 'DT'), ('set', 'NN'), ('of', 'IN'), ('simplified', 'JJ'), ('electrocardiographic', 'JJ'), ('(', '(…	study -> stud he; leads -> leeds; same -> sejm; the -> the a; be -> b; recorded -> record did; leads -> leeds; the -> the a; the -> the a; and -> a and; set -> sette; a -> a a; the -> the a; leads -> leeds; over -> hove her; bipolar -> bi-polar; the -> the a; similar -> simler; given -> give in; may -> mae; a -> a a; similar -> simler; a -> a a; and -> a and; reach -> reeche; leads -> leeds; not …
b89c944f-bf1f-427e-9f07-5060fc017dd4	4	Ponderal index as a predictor of postoperative complications. Four hundred sixty-eight patients undergoing elective surgery were prospectively followed for the development of postoperative complications. There was a trend toward increasing complication rate with a lower ponderal index. However, lower ponderal indices were associated with increasing rates of diabetes mellitus and hypertension. Of …	Ponderal index as a predict her of postoperative complications . for hundred sixty-eight patients undergoing elective surgery were prospectively followed for the development of postoperative complications . There was a trend toward increasing complication rate with a lo her ponderal index . However , lower ponderal indices were associated with increasing rates of diabetes mellitus and hypertensio…	Ponderal index as a a predictor of postoperative complications . for hundred sixty-eight patients undergoing elective surgery were prospectively followed for the a development of postoperative complications . their waas a trend toward increasing complication rait with a a lower ponderal index . However , lo her ponderal indices were associated with increasing rates of diabetes mellitus a and hype…	Ponderal index as a a predict her of postoperative complications . for hundred sixty eight patients undergoing elective surgery were prospectively followed for the a development of postoperative complications . their waas a a trend toward increasing complication rait with a a lo her ponderal index . However , lo her ponderal indices were associated with increasing rates of diabetes mellitus a and…	Pnderal index as a predictor of postoperative complications . Four hundred sixty-eight patients undergoing elective surgery were prospectively followed for the development of postoperative complications . There was a trnd toward increasing complication rte with a lower ponderal inex . However , loewr ponderal indices were associated with increasing rates of diobetes mellitus and hypertension . Of…	Poqnderal index as a predictor of postonperative complications . Four hunred sixty-eight patinets undegoing elective sorgery weer prospectively followed for the dewvelopment of postbperative complications . There wis a ternd toward inycreasing complication raet with a loer ponaderal index . However , lower ponderal indices were associated with increasing rkates of dikabetes melletus and hyertensi…	Pnoderal index as a predictor of postoperative compljcations . Four hndred sixt-yeight paients undeirgoing elechtive spurgery wree prospctively followed for the deelopment of postopjerative complircations . There as a trned toward inxcreasing complipcation rae with a lwoer ponseral iwndex . Howuever , loer ponrderal inrices wre asrociated with incieasing rtaes of dabetes mellitus and hyperetnsion…	Ponderal index as a predictor of postoperative . Four hundred sixty-eight undergoing elective surgery were prospectively followed for the development of postoperative . There was a trend toward increasing complication rate with a index . However , lower ponderal indices associated with increasing rates of diabetes mellitus and hypertension . Of these , forty cases with complications were to 40 co…	as a predictor of complications . Four undergoing elective surgery were followed for the development of postoperative . There was a toward complication rate with a index . , lower with of diabetes mellitus and hypertension . Of these , cases with postoperative to 40 control cases for , age , illness and . The of postoperative complications a statistically significantly lower index than the ( 11.9…	as a of . Four for the of . There a toward with a . , associated with rates of and . Of these patients , cases with to 40 for , , and . The of a lower than the ( 11.98 versus 12.43 ) . The of complications in those with a of less than 11 was 3.36 , and than 13 3.44 . who with to a high of for the of in these .	0.5576923076923077	0.2564102564102564	[('Ponderal', 'NNP'), ('index', 'NN'), ('as', 'IN'), ('a', 'DT'), ('predictor', 'NN'), ('of', 'IN'), ('postoperative', 'JJ'), ('complications', 'NNS'), ('.', '.'), ('Four', 'CD'), ('hundred', 'VBD'), ('sixty-eight', 'JJ'), ('patients', 'NNS'), ('undergoing', 'VBG'), ('elective', 'JJ'), ('surgery', 'NN'), ('were', 'VBD'), ('prospectively', 'RB'), ('followed', 'VBN'), ('for', 'IN'), ('the', 'DT'), …	the -> the a; need -> knead; lower -> lo her; high -> hi; the -> the a; cases -> case his; risk -> risc; cases -> case his; sixty-eight -> sixty eight; who -> hoo; There -> their; The -> the a; predictor -> predict her; matched -> macht; was -> waas; a -> a a; rate -> rait; lower -> lo her; and -> a and; the -> the a; Four -> for; a -> a a; less -> les; have -> halve; lower -> lo her; less -> les…
f6504c06-3855-490b-9952-d4578a67a440	1	Aromatase activity of human granulosa cells in patients with polycystic ovaries treated with dexamethasone. The effect of dexamethasone (DEX) (9 alpha-Fluro-16 alpha-methyl prednisolone) on secretion of steroids by human granulosa luteinized cells was studied by culturing cells from mature follicles of women with polycystic ovarian disease and treated for infertility in the in vitro fertilization…	Aromatase activity of heumann granulosa cells in patients with polycystic ovaries treated with dexamethasone . The effect of dexamethasone ( decks ) ( 9 alpha-Fluro-16 alpha-methyl prednisolone ) on secretion of steroids by human granulosa luteinized sells waas studied by culturing sells from mature follicles of women with polycystic ovarian disease and treated for infertility in the a in vitro f…	Aromatase activity e of heumann granulosa sells in patients with polycystic ovaries treated with dexamethasone . The affect of dexamethasone ( decks ) ( 9 alpha-Fluro-16 alpha-methyl prednisolone ) on secretion of steroids by heumann granulosa luteinized sells was studied by culturing sells from mature follicles of women with polycystic ovarian disease a and treated for infertility in the in vitr…	Aromatase activity e of heumann granulosa sells in patients with polycystic ovaries treated with dexamethasone . the a affect of dexamethasone ( decks ) ( 9 alpha-Fluro-16 alpha-methyl prednisolone ) on secretion of steroids by heumann granulosa luteinized sells waas studied by culturing sells frum mature follicles of whim in with polycystic ovarian disease a and treated for infertility in the a …	Arodmatase actiity of hmuan grnaulosa cells in patients with polycystic ovaries treated with dexamethasone . The effect of dexamethasone ( DEX ) ( 9 alpha-Fluro-16 alph-amethyl prednisolone ) on secrition of steroids by human granulosa lueinized cells was studied by culturing cells from mature follicles of women with polycystic ovarian disease and treated for infertility in the in vitro fertiliza…	Aromatase activity of human granluosa cells in patients with polycystic ovaries treated with dexamethasone . The effect of dexlmethasone ( EDX ) ( 9 alpha-Fluro-16 alphz-methyl predniqolone ) on seeretion of steroids by human granulosa lueinized cels ws stldied by culturing cells from mature follicles of wfomen with poycystic ovarian diysease and trenated for infertility in the in vitro fetriliza…	Aroatase aceivity of hyman gradnulosa cels in patients with polyxcystic ohvaries treated with dexmaethasone . The eyffect of dexamehtasone ( DXE ) ( 9 alpah-Fluro-16 alphawmethyl predoisolone ) on secrteion of sterids by huan granulosa lulteinized cezls was sutdied by cuwturing clls from mtaure foylicles of woen with polyncystic ovrian dixease and treted for inferwility in the in vtro ferilizatio…	Aromatase activity of human cells in patients with polycystic ovaries treated with dexamethasone . The effect of dexamethasone ( DEX ) ( 9 alpha-Fluro-16 alpha-methyl prednisolone ) on secretion of by granulosa cells was studied by culturing cells from mature of with polycystic ovarian disease and treated for infertility in the in vitro fertilization program . treated with DEX 0.5 mg/d until the …	activity of in with ovaries treated with . The of dexamethasone ( DEX ) ( 9 alpha-Fluro-16 alpha-methyl prednisolone ) on of by human cells was studied by from of women with polycystic and treated for infertility in the in . with 0.5 mg/d until the day of human administration . The for 24 in the presence of ( 10 ( -7 ) M ) . After for 24 hours , the medium was and the cells for an 24 hours . The …	of cells in with with . The of ( DEX ) ( 9 ) on secretion of by cells by from of with and for in the in vitro . with 0.5 until the of administration . The for 24 in the of ( 10 ( ) ) . After for 24 , the and the for an additional 24 hours . The medium and for ( ) and progesterone ( ) . Results with those of a who not with . by in the with DEX . by . levels , , and not vary with , whereas and leve…	0.5806451612903226	0.2811059907834101	[('Aromatase', 'NNP'), ('activity', 'NN'), ('of', 'IN'), ('human', 'JJ'), ('granulosa', 'NN'), ('cells', 'NNS'), ('in', 'IN'), ('patients', 'NNS'), ('with', 'IN'), ('polycystic', 'JJ'), ('ovaries', 'NNS'), ('treated', 'VBN'), ('with', 'IN'), ('dexamethasone', 'NN'), ('.', '.'), ('The', 'DT'), ('effect', 'NN'), ('of', 'IN'), ('dexamethasone', 'NN'), ('(', '('), ('DEX', 'NNP'), (')', ')'), ('(', '(…	DEX -> decks; the -> the a; was -> waas; was -> waas; who -> hoo; was -> waas; The -> the a; human -> heumann; the -> the a; the -> the a; and -> a and; study -> stud he; DEX -> decks; effect -> affect; M -> em; a -> a a; and -> a and; cells -> sells; was -> waas; and -> a and; lower -> lo her; DEX -> decks; not -> knot; cells -> sells; DEX -> decks; hours -> ours; P -> pea; hours -> ours; cells …
52c65650-9211-40e4-acfe-f05176f1529d	4	Association between primary pulmonary hypertension and portal hypertension: analysis of its pathophysiology and clinical, laboratory and hemodynamic manifestations. To determine the clinical, laboratory and hemodynamic profile in patients with primary pulmonary hypertension and associated portal hypertension, 7 new cases and 71 previously reported cases were analyzed. There was no gender predilec…	Association between primary pulmonary hypertension and portal hypertension : analysis of its pathophysiology and clinical , laboratory and hemodynamic manifestations . To determine the a clinical , laboratory a and hemodynamic profile in patients with primary pulmonary hypertension and associated portal hypertension , 7 gnu cases and 71 previously reported case his were analyzed . There waas no g…	Association between primary pulmonary hypertension a and port hill hypertension : analysis of its pathophysiology a and clinical , laboratory e a and hemodynamic manifestations . To determine the clinical , laboratory e and hemodynamic profile in patients with primary pulmonary hypertension a and associated portal hypertension , 7 gnu cases and 71 previously reported case his were analyzed . thei…	Association between primary pulmonary hypertension a and port hill hypertension : analysis of its pathophysiology a and clinical , laboratory e a and hemodynamic manifestations . To determine the a clinical , laboratory e a and hemodynamic profile in patients with primary pulmonary hypertension a and associated port hill hypertension , 7 gnu case his a and 71 previously reported case his were ana…	Association between pritary pulmonary hyperetnsion and portal hypertension : analysis of its pathophysiology and clinical , laboratory and hemodynamic manifestations . To determine the clinical , laboratory and hemodynamic profile in patients with priamry pulmonary hypertension and associated prtal hypertension , 7 new cases and 71 previously reptrted cases were analzed . There was no gender pred…	Association between prmary pulmwnary hypetrension and portal hyertension : analysis of its pathophysiology and cilnical , labodratory and hemodynamic manifestations . To determine the clinical , laboratory and hemodynamic profile in patients with priaary pulhonary hypertension and asxsociated potral hyjertension , 7 new cses and 71 previously reponted caess wefe analyzed . There was no gender pre…	Assocsiation between pirmary puslmonary hypertension and potal hypertnsion : analsis of its pathopmysiology and cliical , labratory and hemodynamic manifectations . To destermine the cliical , laoratory and hemoaynamic profile in paftients with pimary pulmcnary hypertension and asosciated pirtal hypeytension , 7 ew csaes and 71 prvviously repsrted cases wecre analzyed . There wes no gnder predlie…	Association between primary pulmonary hypertension and portal hypertension : analysis of its pathophysiology and clinical , laboratory and manifestations . To determine the clinical , laboratory and hemodynamic profile in patients with primary hypertension and associated portal hypertension , 7 new cases and 71 previously cases were analyzed . There was no gender predilection and the age at diagn…	Association between pulmonary and hypertension : of its pathophysiology and clinical , and manifestations . To determine the , laboratory and hemodynamic profile in with pulmonary and portal hypertension , 7 new and 71 were analyzed . There no and the at diagnosis 41 years . Liver cirrhosis was the of hypertension ( 82 ) and a surgical present in 29 % . invariably , hypertension either or diagnos…	Association between and : of its and , and manifestations . To the , and in with and hypertension , 7 and 71 . There was no and the at 41 . the most of ( 82 ) and a surgical was in 29 . invariably , either or with hypertension , the that in , the pulmonary vasculature may to normally or by the , or direct to the . , exertional dyspnea the ( 81 ) ; , such as , and , in less than 33 . An of the ( 8…	0.5953079178885631	0.2609970674486803	[('Association', 'NNP'), ('between', 'IN'), ('primary', 'JJ'), ('pulmonary', 'JJ'), ('hypertension', 'NN'), ('and', 'CC'), ('portal', 'JJ'), ('hypertension', 'NN'), (':', ':'), ('analysis', 'NN'), ('of', 'IN'), ('its', 'PRP$'), ('pathophysiology', 'NN'), ('and', 'CC'), ('clinical', 'JJ'), (',', ','), ('laboratory', 'NN'), ('and', 'CC'), ('hemodynamic', 'JJ'), ('manifestations', 'NNS'), ('.', '.')…	portal -> port hill; or -> ore; the -> the a; direct -> deregt; substances -> substance his; and -> a and; the -> the a; less -> les; may -> mae; pressure -> prescher; the -> the a; such -> sutch; cases -> case his; and -> a and; and -> a and; laboratory -> laboratory e; was -> waas; other -> uther; gender -> gen der; normally -> norma lee; median -> media in; main -> mane; pain -> pane; There ->…
36a6c230-15e6-4561-a37c-362f58ec4582	1	Power drills to fenestrate exposed bone to stimulate wound healing. Power drills can be used to stimulate the formation of granulation tissue over exposed cortical bone. These tools allow for the rapid fenestration and selective abrasion of large areas of exposed bone; fenestration and abrasion create the multiple bleeding points essential for the production of granulation tissue. The granulation…	Power drills to fenestrate exposed bone to stimulate wound healing . Power drills can be used to stimulate the formation of granulation tissue hove her exposed cortical bone . These tools allow for the rapid fenestration and selective abrasion of large airy is of exposed bone ; fenestration and abrasion create the multiple bleeding points essential for the a production of granulation tissue . The…	Power drills to fenestrate exposed bown to stimulate wound heeling . pow er drills cannes be used to stimulate the a formation of granulation tissue hove her exposed cortical bown . These tools allow for the a rapid fenestration a and selective abrasion of large areas of exposed bown ; fenestration a and abrasion create the a multiple bleeding points essential for the a production of granulation …	pow er drills to fenestrate exposed bown to stimulate wound heeling . pow er drills cannes b used to stimulate the a formation of granulation tissue hove her exposed cortical bown . These tools allow for the a rapid fenestration a and selective abrasion of large airy is of exposed bown ; fenestration a and abrasion create the a multiple bleeding points essential for the a production of granulatio…	Power drills to fenestrate expgosed bonne to stimulate wond healing . Power drills can be usde to stimulate the formation of granulation tissue over eqxposed cortcical bone . These tools allow for the rapid fenetsration and selective abraesion of large areas of exposed bone ; fenestration and abrasion create the multiple bleeding ponits essential for the production of graulation tissue . The gran…	Pwoer drills to fenestrate exposed bone to stimulate wound heawing . Power drlils can be used to stgmulate the forqation of grnaulation tissue over exposed coruical bnoe . These tools aljow for the raipd feneytration and selective abrajion of large areas of exposed boen ; fenestation and abrasion cyreate the muliple bleeuding points esaential for the proruction of grayulation tssue . The granulat…	Poer drdlls to fenstrate eposed bvone to stmiulate wobnd heaxling . Power dprills can ne used to stimulate the formption of graulation tssue over excosed cotical baone . These tols allow for the rapid fenyestration and selective abxasion of lqarge aras of eposed boen ; fenestiation and abraqsion czreate the multiple bleeing pzoints essential for the profduction of granulation tizsue . The granuat…	Power to fenestrate exposed bone to stimulate wound healing . Power drills can be to stimulate the formation of granulation over exposed cortical . These tools for the rapid fenestration and selective abrasion of large of exposed bone ; fenestration and create the bleeding points essential for the production of granulation tissue . The granulation tissue produced is allowed to grow out through th…	Power drills to to . Power can be to the of tissue over bone . These allow for the rapid fenestration and selective abrasion of of exposed bone ; and abrasion create the bleeding for the of granulation tissue . The granulation allowed to grow out through the to . This procedure can in an , usually without the for either local or anesthesia ; it for to be poor risks for general anesthesia . Healin…	to to stimulate healing . Power can be to the of over . These for the and of of exposed ; and the for the of . The tissue to out through the to bone . This can in an setting , without the for either or ; it particularly useful for patients to poor for . Healing by is a slow , but it a , causes , and cosmetic . Two the of fenestration of to stimulate . describe the of .	0.621301775147929	0.301775147928994	[('Power', 'NN'), ('drills', 'NNS'), ('to', 'TO'), ('fenestrate', 'VB'), ('exposed', 'VBN'), ('bone', 'NN'), ('to', 'TO'), ('stimulate', 'VB'), ('wound', 'NN'), ('healing', 'NN'), ('.', '.'), ('Power', 'NNP'), ('drills', 'NNS'), ('can', 'MD'), ('be', 'VB'), ('used', 'VBN'), ('to', 'TO'), ('stimulate', 'VB'), ('the', 'DT'), ('formation', 'NN'), ('of', 'IN'), ('granulation', 'NN'), ('tissue', 'NN')…	holes -> holz; areas -> airy is; the -> the a; over -> hove her; bone -> bown; poor -> poore; anesthesia -> anesthesia a; and -> a and; needed -> knee did; high -> hi; the -> the a; the -> the a; bone -> bown; rate -> rait; and -> a and; a -> a a; the -> the a; Power -> pow er; the -> the a; good -> goode; be -> b; Power -> pow er; usually -> usual he; causes -> cause his; bone -> bown; care -> c…
[truncated: 494 more rows]
