# Supplementary material for: Performance of Large Language Models Under Input Variability in Health Care Applications: Dataset Development and Experimental Evaluation
Source: JMIR AI. 2026 Feb 20;5:e83640. doi: 10.2196/83640 (PMC12923095; doi:10.2196/83640)
Supplement: Multimedia Appendix 1 [file ai-v5-e83640-s001.zip › combined_medical_abstract_validation_v1_label_selected.csv]

abs_id	condition_label	medical_abstract	homo_0.1	homo_0.2	homo_0.3	typo_0.1	typo_0.3	typo_0.5	removal_0.1	removal_0.3	removal_0.5	valid_type_percentage_x	valid_homo_percentage	pos_tags	homo_substitution
4efe7d7a-a458-497e-8bc9-04767c821fd0	1	Hemangiopericytoma of the sternum. Hemangiopericytoma of the chest wall is a rare tumor. We describe a patient with malignant hemangiopericytoma of the sternum who was treated with primary surgical resection and discuss the clinical, radiographic, and histologic features of the case. Surgical resection is the primary mode of therapy. High-dose radiotherapy and chemotherapy with a doxorubicin hydr…	Hemangiopericytoma of the sternum . Hemangiopericytoma of the chest wall is a a rare tumor . We describe a a patient with malignant hemangiopericytoma of the sternum who was treated with primary surgical resection a and discuss the clinical , radiographic , and histologic features of the caisse . Surgical resection is the primary moad of therapy . High-dose radiotherapy and chemotherapy with a do…	Hemangiopericytoma of the a sternum . Hemangiopericytoma of the chest wal is a a reher toomer . We describe a a patient with malignant hemangiopericytoma of the sternum hoo waas treated with primary surgical resection a and discuss the a clinical , radiographic , and histologic features of the case . Surgical resection is the primary moad of therapy . High-dose radiotherapy and chemotherapy with …	Hemangiopericytoma of the a sternum . Hemangiopericytoma of the a chest wal is a a reher toomer . We describe a a patient with malignant hemangiopericytoma of the a sternum hoo was treated with primary surgical resection a and discuss the a clinical , radiographic , a and histologic features of the a caisse . Surgical resection is the a primary moad of therapy . High-dose radiotherapy a and chemo…	Hemangiopericytoma of the sternum . Hemangiopericytoma of the chest wall is a rrae tumor . We describe a patient with malignant hemangipoericytoma of the sternum who was treated with primary surgical reseyction and discuss the clinical , radiographic , and histologic features of the case . Surgical resetion is the primary mode of therapy . Highldose radiotherapy and chemotherapy with a doxorubici…	Hemangiopericytoma of the snternum . Hemangiopericytoma of the cyest wall si a rahre tuumor . We descwibe a pafient with malignant hemapngiopericytoma of the sternum who wsa treated with primary surical resection and disuss the clnical , radiographic , and hitologic feftures of the case . Surgical resection us the primary mode of therapy . Highd-ose radioterapy and chemtherapy with a doxoraubicin…	Hemtangiopericytoma of the strnum . Hemangipoericytoma of the chost wal si a raer tnumor . We desyribe a pateint with malgnant hemangicpericytoma of the sternum who ws tretaed with pximary surigcal rescetion and dilcuss the clcinical , radioghraphic , and hiotologic fetaures of the csae . Sugical resetcion uis the priamry myode of therapy . High-dose radibotherapy and cheomtherapy with a doxowrub…	Hemangiopericytoma of the sternum . of the wall is a rare tumor . We a patient with malignant hemangiopericytoma of the who was treated with primary surgical resection and discuss the clinical , radiographic , and histologic features of the . Surgical resection is the primary mode of therapy . High-dose radiotherapy and chemotherapy with a doxorubicin may be warranted in certain cases .	of the . of the chest is a tumor . We describe a patient with hemangiopericytoma of the who treated with primary surgical and the clinical , , and histologic features of the case . Surgical is the primary of . radiotherapy and with a combination may in certain .	of the . of the chest a . We a with of the who with and the , , and of the . is the of . radiotherapy and with a combination may in .	0.5633802816901409	0.323943661971831	[('Hemangiopericytoma', 'NNP'), ('of', 'IN'), ('the', 'DT'), ('sternum', 'NN'), ('.', '.'), ('Hemangiopericytoma', 'NNP'), ('of', 'IN'), ('the', 'DT'), ('chest', 'JJS'), ('wall', 'NN'), ('is', 'VBZ'), ('a', 'DT'), ('rare', 'JJ'), ('tumor', 'NN'), ('.', '.'), ('We', 'PRP'), ('describe', 'VBP'), ('a', 'DT'), ('patient', 'NN'), ('with', 'IN'), ('malignant', 'JJ'), ('hemangiopericytoma', 'NN'), ('of'…	tumor -> toomer; and -> a and; mode -> moad; rare -> reher; the -> the a; certain -> sur ton; who -> hoo; wall -> wal; cases -> case his; the -> the a; and -> a and; a -> a a; and -> a and; case -> caisse; the -> the a; may -> mae; be -> b; a -> a a; the -> the a; the -> the a; the -> the a;
ec797d69-6318-4035-a388-45b9aa5fa791	1	Solitary thyroid nodule: a prospective evaluation of nuclear scanning and ultrasonography. The aim of this study was to assess prospectively the value of thyroid nuclear scans and ultrasound examination in the preoperative investigation of patients with a solitary thyroid nodule. Total thyroid lobectomy for a solitary thyroid nodule was performed in 68 cases. Each patient had a thyroid isotope sc…	Solitary thyroid nodule : a prospective evaluation of nuclear scanning a and ultrasonography . The ame of this study was to assess prospectively the a valu of thyroid nuclear scans a and ultrasound examination in the a preoperative investigation of patients with a solitary thyroid nodule . Total thyroid lobectomy for a a solitary thyroid nodule was performed in 68 case his . Each patient had a th…	Solitary thyroid nodule : a a prospective evaluation of nuclear er scanning a and ultrasonography . the a ame of this stud he waas to assess prospectively the a valu of thyroid nuclear er scans a and ultrasound examination in the preoperative investigation of patients with a a solitary thyroid nodule . Total thyroid lobectomy for a a solitary thyroid nodule waas performed in 68 case his . Each pa…	Solitary thyroid nodule : a a prospective evaluation of nuclear er scanning a and ultrasonography . the a ame of this stud he waas to assess prospectively the a valu of thyroid nuclear er scans a and ultrasound examination in the a preoperative investigation of patients with a a solitary thyroid nodule . Total thyroid lobectomy for a a solitary thyroid nodule waas performed in 68 case his . Each …	Solqitary thxyroid nodule : a prospective evaluation of nuclear scanning and ultrasognography . The aim of this study was to assess prospectively the vaxlue of thqroid nuclear scans and ultrasound examination in the preoperative investigation of patients with a solitary thyroid nodule . Total thyroid lobectomy for a solitary thyroid nodule wsa peformed in 68 cases . Each patient had a thyroid igo…	Solitary thyorid nrodule : a propective evaluation of nuclear scdnning and ultrasonography . The dim of this stsudy das to assess prospectively the vlaue of thryoid nucear scans and ultdasound examination in the preoperative inevstigation of patints with a soliary thyroid nodule . Ttal thyroid loectomy for a soitary tyhroid nodule was pereormed in 68 cuses . Each patient hbd a thyyroid isotope sc…	Somitary tyroid ndoule : a proslpective evallation of nquclear sacnning and ultrasronography . The rim of this sudy wsa to asess prospegtively the vaule of thryoid nxclear sccns and ulrasound examznation in the preopreative invesgtigation of paients with a soliary thbyroid ndule . Ttal thynroid lobcetomy for a solibtary thyboid noaule wsa peformed in 68 csaes . Each payient ad a thyvoid izsotope …	Solitary thyroid nodule : a prospective evaluation of nuclear scanning and . The of this study to assess prospectively the value of nuclear scans and ultrasound examination in the preoperative investigation of patients with a solitary thyroid nodule . Total for a solitary thyroid nodule was performed in 68 cases . Each patient had a thyroid isotope scan ( except two women who ) and ultrasound exa…	Solitary thyroid nodule : a evaluation of and . The of this was to assess prospectively the value of scans and in the of with a solitary thyroid . for a thyroid nodule performed in 68 . Each a ( except two women who ) and examination . There were 10 ( 15 per ) malignant , 11 ( 16 per ) and 47 ( 69 per cent ) . All of the with malignant who were had a cold on thyroid scan , as 40 ( 69 per cent ) o…	: a of and . The of this to the of and in the of with a . for a in 68 . Each a ( except two who ) and . There 10 ( 15 per ) , 11 ( 16 per ) and 47 ( 69 per ) . All of the with who a on , as 40 ( 69 per ) of those with . Ultrasound of the that one of 16 ( 6 per ) , four of 16 ( 25 per ) and three of 18 ( 17 per ) of . One as on and one as out to . and between and and their in the of a should .	0.5	0.2669491525423729	[('Solitary', 'JJ'), ('thyroid', 'NN'), ('nodule', 'NN'), (':', ':'), ('a', 'DT'), ('prospective', 'JJ'), ('evaluation', 'NN'), ('of', 'IN'), ('nuclear', 'JJ'), ('scanning', 'NN'), ('and', 'CC'), ('ultrasonography', 'NN'), ('.', '.'), ('The', 'DT'), ('aim', 'NN'), ('of', 'IN'), ('this', 'DT'), ('study', 'NN'), ('was', 'VBD'), ('to', 'TO'), ('assess', 'VB'), ('prospectively', 'RB'), ('the', 'DT'),…	All -> aul; study -> stud he; solid -> sol id; value -> valu; was -> waas; cent -> scent; a -> a a; complex -> com plex; per -> purr; a -> a a; There -> their; do -> due; cent -> scent; per -> purr; The -> the a; aim -> ame; and -> a and; the -> the a; also -> all so; cent -> scent; nuclear -> nuclear er; a -> a a; cent -> scent; the -> the a; was -> waas; four -> for; one -> won; be -> b; had ->…
f9be6325-eb76-47c9-9cc1-a6e51dddfe28	1	Correlation between bromodeoxyuridine-labeling indices and patient prognosis in cerebral astrocytic tumors of adults. Bromodeoxyuridine (BUdR), a nonradioactive thymidine analogue, is taken up by cells in S-phase, and the ratio of BUdR-positive nuclei to the total number of cells counted is defined as the labeling index (LI). In this study, BUdR LI and the clinical course of 50 cerebral astrocyti…	Correlation between bromodeoxyuridine-labeling indices a and patient prognosis in cerebral astrocytic tumors of adults . Bromodeoxyuridine ( BUdR ) , a nonradioactive thymidine analog , is taken up by sells in S-phase , and the ratio of BUdR-positive nuclei to the total number of sells counted is defined as the a labeling index ( LI ) . In this study , BUdR LI and the a clinical course of 50 cere…	Correlation between bromodeoxyuridine-labeling indices a and patient prognosis in cerebral astrocytic tumors of adults . Bromodeoxyuridine ( BUdR ) , a a nonradioactive thymidine analogue , is take in upp by cells in S-phase , a and the a ratio of BUdR-positive nuclei to the total number of sells counted is defined as the labeling index ( lee ) . In this study , BUdR lee a and the a clinical coar…	Correlation between bromodeoxyuridine-labeling indices a and patient prognosis in cerebral astrocytic tumors of adults . Bromodeoxyuridine ( BUdR ) , a a nonradioactive thymidine analog , is take in upp by sells in S-phase , a and the a ratio of BUdR-positive nuclei to the a total number of sells counted is defined as the a labeling index ( lee ) . In this stud he , BUdR lee a and the a clinical …	Correlation between bromodeoxyuridine-labeling indices and paztient prognosis in cerebral astrocytic tumors of adelts . Bromjodeoxyuridine ( BUdR ) , a nonradioactive thymidine aalogue , is taken up by clls in S-phase , and the ratio of BUdR-positive nculei to the total number of cells counted is defined as the labeling index ( LI ) . In this study , BURd LI and the clinical czurse of 50 cerebral…	Corrcelation between bromodeoxuyridine-labeling idnices and patient prognosis in cerebral astrocytic tumors of adluts . Bromodexoyuridine ( BdR ) , a nonradioactive thymdiine analogue , zs taken up by clls in S-plhase , and the rtaio of BUdRpositive nuclei to the total nuber of clls cosunted si defined as the labeling index ( IL ) . In this stfudy , BdR LI and the clisnical coerse of 50 cerebral …	Cogrelation between bromodeoxyruidine-labeling indices and pateint prvgnosis in ceerbral astricytic tuwors of adjlts . Bromodeoxyuridine ( BURd ) , a nonradoiactive thylmidine analpgue , bis taen up by cezlls in S-chase , and the rtio of BUdR-pusitive numlei to the todal nubmer of ceflls coutned s dfeined as the laxeling idnex ( hLI ) . In this study , BdR I and the climnical cuorse of 50 cenrebr…	between indices and patient prognosis in cerebral astrocytic tumors of adults . ( ) , a nonradioactive thymidine , is taken up by cells in S-phase , and the ratio of BUdR-positive nuclei to the total number of cells counted is defined as the labeling index ( LI ) . In this study , BUdR and the clinical course of 50 cerebral in adults analyzed . The obtained continuously in a broad range from 0 % …	between bromodeoxyuridine-labeling indices and patient prognosis in of adults . Bromodeoxyuridine ( BUdR ) , a analogue , is up by cells in S-phase , and the of BUdR-positive to the of cells counted is as the ( LI ) . In this study , BUdR and the of 50 cerebral astrocytic in analyzed . The obtained distributed in a broad range from 0 to 19 . The of 28 , 12 anaplastic , and ten were 8.5 % , 4.2 , …	between and in of . ( ) , a , up by cells in , and the of to the total of is as the ( ) . In this , and the of 50 in . The in a from 0 to 19 . The of 28 , 12 , and 8.5 , 4.2 , and 1.2 , , and these were ( 0.05 ) . In the of and the ( ) , of the , 23 with than 5 a of 9.0 ; the of nine with of 3 to 5 14.7 months . of 13 with than 3 after a of 36 . These by the ( = 0.05 ) . The by the a for the of i…	0.5263157894736842	0.2631578947368421	[('Correlation', 'NN'), ('between', 'IN'), ('bromodeoxyuridine-labeling', 'JJ'), ('indices', 'NNS'), ('and', 'CC'), ('patient', 'JJ'), ('prognosis', 'NN'), ('in', 'IN'), ('cerebral', 'JJ'), ('astrocytic', 'JJ'), ('tumors', 'NNS'), ('of', 'IN'), ('adults', 'NNS'), ('.', '.'), ('Bromodeoxyuridine', 'NNP'), ('(', '('), ('BUdR', 'NNP'), (')', ')'), (',', ','), ('a', 'DT'), ('nonradioactive', 'JJ'), (…	astrocytomas -> astrocytoma is; the -> the a; up -> upp; broad -> braud; a -> a a; LI -> lee; the -> the a; yet -> yett; a -> a a; course -> coarse; more -> moore; median -> media in; median -> media in; astrocytomas -> astrocytoma is; less -> les; the -> the a; Wilcoxon -> wilcoxen; tumor -> toomer; LI -> lee; follow-up -> follow up; P -> pea; not -> knot; The -> the a; and -> a and; a -> a a; t…
51bd8cc1-af1e-43db-94d2-09baf9ea24ab	4	Bioenergetic recovery processes of injured myocardium. We employed cervically transplanted nonworking myocardium to simulate the condition of a heart supported by a ventricular assist device, and to investigate the bioenergetic recovery processes of injured myocardium with 31P nuclear magnetic resonance (NMR) techniques. A heterotopic graft was placed in the cervical portion of a recipient rat. O…	Bioenergetic recovery processes of injured myocardium . We employed cervically transplanted nonworking myocardium to simulate the condition of a heart supported by a ventricular assist devise , a and to investigate the bioenergetic recover he processes of injured myocardium with 31P nuclear magnetic resonance ( NMR ) techniques . a a heterotopic graft was placed in the a cervical portion of a a r…	Bioenergetic recovery processes of injured myocardium . We employed cervically transplanted nonworking myocardium to simulate the a condition of a hart supported by a a ventricular assist devise , and to investigate the a bioenergetic recover he processes of injured myocardium with 31P nuclear er magnetic resonance ( NMR ) techniques . a a heterotypic graft was placed in the cervical portion of a…	Bioenergetic recover he processes of injured myocardium . We employed cervically transplanted nonworking myocardium to simulate the a condition of a a hart supported by a a ventricular assist devise , a and to investigate the a bioenergetic recover he processes of injured myocardium with 31P nuclear er magnetic resonance ( NMR ) techniques . a a heterotypic graft waas placed in the a cervical por…	Bizenergetic recovery processes of injured myocardium . We employed cervically transplanted nonworking myocardium to simulate the condition of a heart supported by a ventricular awssist device , and to investigate the bioenergetic recovery processes of ijured myocardium with 31P nucear magnetic resonance ( NR ) techniques . A heterotopic graft was placed in the cervical portion of a recipient rat…	Bioeonergetic recovery processes of injured myocradium . We employed cerically transpalnted nonworking myoacrdium to simulate the condition of a hert supported by a ventaricular absist dveice , and to invetigate the biouenergetic recofery processes of inujred myocardium with 31P nwuclear magnjtic resoance ( MNR ) techniques . A heterotopic grtft wqs pllaced in the cervical poprtion of a recopient…	Bioenregetic recvery prosesses of ijured myocradium . We emplyoed cerivcally translpanted nonhorking myocqardium to smulate the condtiion of a herat supiorted by a vetricular asisst dveice , and to inevstigate the bioenebrgetic recoery prcoesses of iunjured myorcardium with 31P nuuclear manetic resnoance ( MNR ) tecgniques . A hetemotopic graft as plbced in the cerivcal porftion of a recpiient at…	Bioenergetic recovery processes of myocardium . We employed cervically transplanted nonworking myocardium to simulate the of a heart supported by a ventricular assist device , and to the bioenergetic recovery processes of injured myocardium with 31P nuclear magnetic resonance ( NMR ) . A heterotopic graft in the cervical portion of a recipient . One week later , a control 31P NMR spectrum was obt…	Bioenergetic processes of myocardium . We transplanted nonworking myocardium to simulate the condition of a by a assist , and to the bioenergetic recovery of with 31P nuclear resonance ( ) . A placed in the cervical of a . One week later , a control 31P was obtained from the . On the same , the of the graft for 30 at room . After this , 31P NMR of the graft performed for 1 . The phosphocreatine (…	of . We employed to the condition of a by a device , and to the of with 31P ( ) . A in the of a . One , a 31P from the . On the , the of the for 30 minutes at . After this , 31P of the for 1 . The ( ) ( ) , and from ( ) /Pi on the and after than ( than 0.05 ) . , these recovered to a on the and . These that 3 or 4 for of , under conditions .	0.53125	0.2864583333333333	[('Bioenergetic', 'JJ'), ('recovery', 'NN'), ('processes', 'NNS'), ('of', 'IN'), ('injured', 'JJ'), ('myocardium', 'NN'), ('.', '.'), ('We', 'PRP'), ('employed', 'VBD'), ('cervically', 'RB'), ('transplanted', 'VBN'), ('nonworking', 'JJ'), ('myocardium', 'NN'), ('to', 'TO'), ('simulate', 'VB'), ('the', 'DT'), ('condition', 'NN'), ('of', 'IN'), ('a', 'DT'), ('heart', 'NN'), ('supported', 'VBN'), ('…	heart -> hart; A -> a a; a -> a a; second -> cech and; the -> the a; was -> waas; the -> the a; or -> ore; later -> late her; p -> pea; the -> the a; a -> a a; aorta -> aorta a; less -> les; fourth -> forth; and -> a and; are -> r; same -> sejm; lower -> lo her; week -> weak; and -> a and; Pi -> pie; the -> the a; the -> the a; room -> reaume; a -> a a; recovery -> recover he; device -> devise; t…
b98b383a-49b5-4cbd-9c74-05093d6820db	1	Myeloproliferative disorders. Classification and diagnostic features with special emphasis on chronic myelogenous leukemia and agnogenic myeloid metaplasia. Leukocytosis, mild anemia, thrombocytosis, and panhyperplasia in the marrow characterize the early stages of most of the CMPD, whereas extramedullary hematopoiesis (such as in the spleen or liver), peripheral cytopenias (anemia, leukopenia, o…	Myeloproliferative disorders . Classification a and diagnostic features with special emphasis on chronic myelogenous leukemia and agnogenic myeloid metaplasia . Leukocytosis , mild anemia a , thrombocytosis , a and panhyperplasia in the a mero characterize the early stages of most of the CMPD , whereas extramedullary hematopoiesis ( such as in the a spleen or liver ) , peripheral cytopenias ( ane…	Myeloproliferative disorders . Classification and diagnostic features with special emphasis on kronick myelogenous leukemia a a and agnogenic myeloid metaplasia . Leukocytosis , mild anemia , thrombocytosis , a and panhyperplasia in the mero characterize the earley stage his of most of the a CMPD , whereas extramedullary hematopoiesis ( sutch as in the a spleen or liver ) , peripheral cytopenias …	Myeloproliferative disorders . Classification and diagnostic features with special emphasis on kronick myelogenous leukemia a a and agnogenic myeloid metaplasia . leucocytosis , mild anemia a , thrombocytosis , a and panhyperplasia in the a mero characterize the a early stage his of most of the a CMPD , whereas extramedullary hematopoiesis ( sutch as in the a spleen ore liver ) , peripheral cytop…	Myeloproliferative disorders . Classification and diagnostic features with special emphasis on chronic myelogenous leukemia and agnogenic myeloid metaplasia . Lekocytosis , mild aenmia , thrombocytosis , and panhyperplasia in the marrow characterize the ealry stages of most of the CMPD , whereas extramedullary hematopoiesis ( sich as in the spleen or liver ) , peripheral cytopenias ( ankmia , leu…	Myeloproliferative disgorders . Classification and diagonstic features with spceial emzphasis on cronic myselogenous leukmeia and agfogenic myeoid metacplasia . Leukocytosis , mitd agemia , thrmobocytosis , and panyperplasia in the marrow chhracterize the easly spages of mots of the CMPD , whereas extrmaedullary hematopoiesis ( such as in the speen or liver ) , peripheral cytoepnias ( aenmia , le…	Myeloproliferative disorders . Classiifcation and diganostic fenatures with special empasis on cehronic myeloegnous lekuemia and agnogenic mkyeloid metatlasia . Leuocytosis , mid anmeia , throbocytosis , and panhdperplasia in the mrarow charcaterize the elrly sgtages of msot of the CMtPD , whereas extraomedullary hematooiesis ( snch as in the sprleen or lvier ) , pervipheral cytoepnias ( aemia , …	disorders . Classification and features with special on chronic myelogenous leukemia and agnogenic myeloid metaplasia . Leukocytosis , anemia , thrombocytosis , and panhyperplasia in the marrow the early stages of of the CMPD , whereas hematopoiesis ( such as in the spleen or liver ) , peripheral ( anemia , , or thrombocytopenia ) , and myelofibrosis , with or without osteosclerosis , reflect the…	disorders . and features with on leukemia and . , anemia , thrombocytosis , and panhyperplasia in the characterize the of most of the CMPD , whereas extramedullary hematopoiesis ( as in the or ) , peripheral ( , , or ) , and myelofibrosis , with or without osteosclerosis , the changes seen in the stages . among the different CMPD and in leukemia or failure also are . often is by and the of the of…	. and diagnostic features with special on and . , , , and in the the of of the , whereas ( as in the or ) , peripheral ( , , or ) , and , with or without , the in the . among the and in or . by and the of the of ( mature and ) in the and , , with hyperplasia in the , , and . of AMM , , , or , in the , , and or .	0.5423728813559322	0.3220338983050847	[('Myeloproliferative', 'JJ'), ('disorders', 'NNS'), ('.', '.'), ('Classification', 'NN'), ('and', 'CC'), ('diagnostic', 'JJ'), ('features', 'NNS'), ('with', 'IN'), ('special', 'JJ'), ('emphasis', 'NN'), ('on', 'IN'), ('chronic', 'JJ'), ('myelogenous', 'JJ'), ('leukemia', 'NN'), ('and', 'CC'), ('agnogenic', 'JJ'), ('myeloid', 'NN'), ('metaplasia', 'NN'), ('.', '.'), ('Leukocytosis', 'NNP'), (',',…	often -> offen; the -> the a; leukemia -> leukemia a; Leukocytosis -> leucocytosis; or -> ore; anemia -> anemia a; later -> late her; and -> a and; leukemia -> leukemia a; LAP -> lapp; the -> the a; the -> the a; or -> ore; and -> a and; marrow -> mero; anemia -> anemia a; and -> a and; gene -> jean; leukocytosis -> leucocytosis; or -> ore; marrow -> mero; marrow -> mero; the -> the a; and -> a a…
6ec2a8ac-ed9d-4d07-9abe-881fb2da666c	4	Early 24-hour blood pressure elevation in normotensive subjects with parental hypertension Subjects with a family history of parental hypertension are reported to have a slightly higher office blood pressure in the prehypertensive stage. Whether this reflects a hyperreactivity to blood pressure measurement or a more permanent blood pressure elevation, however, is not known. In the present study, …	Early 24-hour blood pressure elevation in normotensive subjects with parental hypertension Subjects with a family history of parental hypertension r reported to have a a slightly higher off us blood prescher in the a prehypertensive stage . Whether this reflects a hyperreactivity to blood pressure measurement ore a a more permanent blood pressure elevation , however , is not known . In the presen…	Early 24-hour blood pressure elevation in normotensive subjects with parental hypertension Subjects with a family history of parental hypertension r reported to halve a slightly hire off us blood prescher in the a prehypertensive stage . weather this reflects a a hyperreactivity to blood pressure measurement ore a a moore permanent blood prescher elevation , however , is knot known . In the prese…	earley 24-hour blood prescher elevation in normotensive subjects with parental hypertension Subjects with a a family history of parental hypertension r reported to halve a a slightly hire off us blood prescher in the a prehypertensive stage . weather this reflects a hyperreactivity to blood prescher measurement ore a a moore permanent blood prescher elevation , however , is knot known . In the a …	Ealy 24-hour blood presmure elevation in normotensive subjects with prental hypertension Subjects with a family hiscory of parental hypertension are reported to have a slihtly higher office blood pressure in the prehypertensive stage . Whether this relects a hyperreactivity to blood pressure measurement or a mre permanent blood pressure elekvation , htwever , is qot known . In the preent study , …	Ebrly 24-ehour blood peessure elevation in normotensive subjects with paretal hypjrtension Subjects with a fadily hitsory of parental hypegrtension rae reorted to have a slghtly higher office blood presure in the prehypertensive stgae . Whether this reflects a hyperractivity to blood pessure meavurement or a more pemanent blood pressure eleation , howver , is not knwn . In the prelent study , blo…	Early 24hour btood presusre elkvation in norkmotensive susjects with parlntal hyapertension Subijects with a fmily hitory of parnetal hyperension are repported to hkave a sylightly htgher ofice bcood presure in the prehpertensive sqtage . Whether this refilects a hyperyreactivity to bood pressure measuerment or a mre peramnent blod piressure elevvation , hoawever , zs nto knwn . In the prevent st…	Early 24-hour pressure elevation in normotensive subjects with hypertension Subjects with a family history of hypertension reported to have a higher office blood pressure in the prehypertensive stage . Whether this reflects a hyperreactivity to blood pressure measurement or a more permanent blood pressure elevation , , is not known . In the present study , blood pressure measured in 15 whose pare…	Early blood pressure elevation in normotensive subjects with hypertension Subjects with a family of are to a office blood in the prehypertensive . Whether this reflects a to pressure or a permanent blood pressure elevation , however , not . In the present , was measured in 15 normotensive whose parents both hypertensive ( ) , 15 with one parent ( ( ) - ) , and 15 subjects whose hypertensive ( -- …	in subjects with Subjects with a of to a in the . Whether this a to or a , , . In the , in 15 subjects whose both ( ) , 15 with one ( ( ) - ) , and 15 whose parents ( -- ) ; among the three , for , , and index . The in the during a of stressors and during a prolonged , and for a ( ) . was in the than in the -- ( than 0.05 ) . The to stressors were in the two , but the and pressure than the -- ; t…	0.5537974683544303	0.3227848101265823	[('Early', 'JJ'), ('24-hour', 'JJ'), ('blood', 'NN'), ('pressure', 'NN'), ('elevation', 'NN'), ('in', 'IN'), ('normotensive', 'JJ'), ('subjects', 'NNS'), ('with', 'IN'), ('parental', 'JJ'), ('hypertension', 'NN'), ('Subjects', 'NNS'), ('with', 'IN'), ('a', 'DT'), ('family', 'NN'), ('history', 'NN'), ('of', 'IN'), ('parental', 'JJ'), ('hypertension', 'NN'), ('are', 'VBP'), ('reported', 'VBN'), ('t…	higher -> hire; had -> hadd; Early -> earley; The -> the a; a -> a a; not -> knot; was -> waas; the -> the a; Office -> off us; group -> groupe; higher -> hire; pressure -> prescher; a -> a a; laboratory -> laboratory e; office -> off us; a -> a a; was -> waas; more -> moore; higher -> hire; pressure -> prescher; one -> won; was -> waas; pressure -> prescher; greater -> grater; The -> the a; simi…
2e4266bb-e548-4c4a-b87d-7287c629b352	2	Screening colonoscopy in asymptomatic average-risk persons with negative fecal occult blood tests. Colonoscopy was performed on 210 asymptomatic average-risk persons, aged 50-75 years, who had negative fecal occult blood test results. Colonoscopy was complete to the cecum in 209 subjects. Fifty-three subjects (25%) had adenomas and two had cancer. All of the adenomas greater than or equal to 1 cm…	Screening colonoscopy in asymptomatic average-risk persons with negative fecal occult blood tests . Colonoscopy was performed on 210 asymptomatic average-risk persons , aged 50-75 years , who hadd negative fecal occult blood test results . Colonoscopy was complete to the a cecum in 209 subjects . fifty three subjects ( 25 % ) hadd adenoma is a and two had cancer . aul of the adenomas greater than…	Screening colonoscopy in asymptomatic average-risk per sons with negative fecal occult blood testes . Colonoscopy was performed on 210 asymptomatic average-risk per sons , aged 50-75 yours , hoo hadd negative fecal occult blood test results . Colonoscopy waas complete to the a cecum in 209 subjects . fifty three subjects ( 25 % ) hadd adenoma is and two hadd cancer . aul of the a adenomas grater …	Screening colonoscopy in asymptomatic average-risk per sons with negative fecal occult blood testes . Colonoscopy was performed on 210 asymptomatic average-risk per sons , aged 50-75 yours , hoo hadd negative fecal occult blood test results . Colonoscopy waas complete to the a secam in 209 subjects . fifty three subjects ( 25 % ) hadd adenoma is a and two hadd cancer . aul of the a adenoma is gra…	Screening colonoscopy in asymptomatic average-risk persons with negative fecal occult blood tests . Colonoscopy was performed on 210 asymptomatic average-risk persons , aged 50-75 years , who ad negative fecal occult blood test reults . Colnooscopy was complete to the cecum in 209 subjects . Fifty-three subjects ( 25 % ) had adenomas and two had cancer . All of the adlenomas greater than or equal…	Screening colonoscopy in asymptomatic averagl-risk prsons with negative feacl ogcult blood tets . Colonsocopy was perfqrmed on 210 asymptmatic average-risk persons , aged 50-75 years , who hda nagative fecal ocuclt blood tept results . Colonsocopy ws comeplete to the ceum in 209 subjects . Fifty-three sbujects ( 25 % ) had apdenomas and two ahd caxcer . All of the adenomas greater than or eqal to…	Scweening coolnoscopy in asymptmatic avedage-risk peursons with negtive fecal ocbcult blood teasts . Coyonoscopy as perwormed on 210 asympytomatic avrage-risk pcersons , agd 50-75 years , who uad neative feycal ocult bood tepst reslts . Colhonoscopy ias complete to the cjcum in 209 slbjects . Fiftwy-three subects ( 25 % ) hda adpnomas and two hod cagncer . All of the adelomas geater than or eqdua…	Screening colonoscopy in asymptomatic average-risk persons with negative fecal occult blood . Colonoscopy performed on 210 asymptomatic average-risk persons , aged 50-75 , who had negative blood test results . Colonoscopy complete to the cecum in 209 subjects . Fifty-three ( 25 % ) adenomas and two had cancer . All of the adenomas greater than or equal to 1 cm in size and both cancers occurred in…	Screening in asymptomatic persons with negative tests . Colonoscopy on 210 asymptomatic , aged 50-75 , who fecal . Colonoscopy was to the in 209 subjects . subjects ( 25 ) had and two . All of the adenomas than or equal to 1 in and both cancers occurred in aged than or equal to 60 years . Fifty-one of with and one with no neoplasms distal to the sigmoid-descending junction . One subject a major h…	in with negative . Colonoscopy on 210 , 50-75 , who . complete to the in 209 . subjects ( 25 % ) and two . All of the than or to 1 in size and both in than or equal to 60 . Fifty-one of with and one with no neoplasms to the junction . One a that stopped . , , has a for of neoplasms in persons than or equal to 60 with . The in and in years .	0.592814371257485	0.3053892215568862	[('Screening', 'VBG'), ('colonoscopy', 'NN'), ('in', 'IN'), ('asymptomatic', 'JJ'), ('average-risk', 'JJ'), ('persons', 'NNS'), ('with', 'IN'), ('negative', 'JJ'), ('fecal', 'JJ'), ('occult', 'NN'), ('blood', 'NN'), ('tests', 'NNS'), ('.', '.'), ('Colonoscopy', 'NNP'), ('was', 'VBD'), ('performed', 'VBN'), ('on', 'IN'), ('210', 'CD'), ('asymptomatic', 'JJ'), ('average-risk', 'JJ'), ('persons', 'N…	distal -> distel; and -> a and; persons -> per sons; the -> the a; greater -> grater; who -> hoo; the -> the a; or -> ore; the -> the a; greater -> grater; a -> a a; All -> aul; had -> hadd; and -> a and; had -> hadd; years -> yours; size -> sighs; tests -> testes; persons -> per sons; adenomas -> adenoma is; cecum -> secam; persons -> per sons; colon -> colen; or -> ore; years -> yours; and -> a…
a146e994-0fc9-40c9-89f6-f46ac643ba91	1	The use of bromodeoxyuridine cytokinetic studies as a prognostic indicator of cancer of the head and neck. Traditional measures of head and neck tumors often fail to predict patient outcome or clinical course, particularly in nonadvanced disease. This problem of unpredictable tumor behavior has been one focus of cell proliferation studies. Such studies, however, have been limited by difficult met…	The use of bromodeoxyuridine cytokinetic studies as a prognostic indicator of cancer of the head and nec . Traditional measures of head and neck tumors often fail to predict patient outcome or clinical course , particularly in nonadvanced disease . This problem of unpredictable toomer behavior has bin one focus of cell proliferation studies . sutch studies , however , have been ltd by difficult m…	The use of bromodeoxyuridine cytokinetic studies as a a prognostic indicate her of cancer of the a head a and neck . Traditional measures of head and nec tumors often fail to predict patient outcome ore clinical course , particularly in nonadvanced disease . This problem of unpredictable toomer behavior has been won focus of cell proliferation studies . sutch studies , however , have bin ltd by d…	the a yous of bromodeoxyuridine cytokinetic studies as a a prognostic indicate her of cancer of the a head a and nec . Traditional measures of head a and neck tumors offen faile to predict patient outcome ore clinical coarse , particularly in nonadvanced disease . This problem of unpredictable toomer behavior has bin won focus of sell proliferation studies . sutch studies , however , halve bin lt…	The use of bromodeoxyuridine cytokinetic studies as a prognostic indicator of cancer of the head and neck . Traditional measures of head and nseck tumors ofen fxail to predict patient outcome or clinical course , particularly in nonadvanced disease . This problem of unpredictable tumor bekhavior has bzen one focus of cell proliferation studies . Such studies , however , hvae been limited by diffi…	The ume of bromodeoxyuridine cytaokinetic studies as a prognostic indicator of cancer of the head and nek . Trdaitional measures of had and neck tumors often fail to predict paqtient outzome or cliniical cxourse , pareicularly in noandvanced disease . This problem of unpredictable tumor bghavior has been one focus of coll proliferation stpudies . Such stuides , hoewver , hauve been limgted by dif…	The sue of bromodeoyuridine cytkinetic stuides as a prongostic inicator of cancer of the hexad and neck . Trsaditional mheasures of had and neck tmors otfen fahl to preict patient outcome or cljnical curse , pamrticularly in nonadvanced disaese . This praoblem of unpredictable tfmor behavior jhas been one fxocus of cetll prloiferation stduies . Smch sktudies , hwever , hawve bqen liited by dificu…	The use of bromodeoxyuridine cytokinetic studies as a prognostic indicator of cancer of the head and . Traditional measures of head and neck tumors fail to predict patient outcome or , particularly in nonadvanced . This problem of unpredictable tumor behavior been one of cell studies . Such studies , however , have been by difficult methodology . A newer method of quantifying tumor cell prolifera…	The of bromodeoxyuridine cytokinetic as a indicator of of the head and neck . of head and fail to predict patient outcome or course , in disease . This problem of unpredictable has been one focus of cell studies . Such , however , been by difficult . A newer of quantifying tumor cell is for head and squamous , as shown in the study . The ease with which cell proliferation can this technique will …	The use of cytokinetic studies as a of of the and . of and to patient or course , in . This of one of . , , by . A method of quantifying tumor cell proliferation using is for head and squamous , as in the . The with which can this technique will of and to be , with behavior to .	0.6356589147286822	0.3333333333333333	[('The', 'DT'), ('use', 'NN'), ('of', 'IN'), ('bromodeoxyuridine', 'NN'), ('cytokinetic', 'JJ'), ('studies', 'NNS'), ('as', 'IN'), ('a', 'DT'), ('prognostic', 'JJ'), ('indicator', 'NN'), ('of', 'IN'), ('cancer', 'NN'), ('of', 'IN'), ('the', 'DT'), ('head', 'NN'), ('and', 'CC'), ('neck', 'NN'), ('.', '.'), ('Traditional', 'JJ'), ('measures', 'NNS'), ('of', 'IN'), ('head', 'NN'), ('and', 'CC'), ('n…	The -> the a; neck -> nec; The -> the a; cell -> sell; have -> halve; one -> won; neck -> nec; a -> a a; the -> the a; and -> a and; and -> a and; can -> cannes; limited -> ltd; indicator -> indicate her; newer -> knew her; Such -> sutch; and -> a and; or -> ore; been -> bin; course -> coarse; use -> yous; be -> b; tumor -> toomer; been -> bin; be -> b; and -> a and; study -> stud he; neck -> nec…
88621af5-fb5d-4642-b1a3-393c489b6463	4	Time course of hemodynamic responses to sodium in elderly hypertensive patients. Thirty-one patients with essential hypertension (81.6 +/- 6.9 years old) were studied during two different regimens of sodium intake: 120 meq/day for 8 weeks and 344 meq/day for 2 weeks. Systemic hemodynamic data were measured with Doppler echocardiography from which the mitral flow velocity integral, cardiac index, …	Time coarse of hemodynamic responses to sodium in elder lee hypertensive patients . Thirty-one patients with essential hypertension ( 81.6 +/- 6.9 yours olde ) were studied during two different regimens of sodium intake : 120 meq/day for 8 weeks and 344 meq/day for 2 weeks . Systemic hemodynamic data were measured with Doppler echocardiography from which the mitral floe velocity integral , cardia…	Time course of hemodynamic responses to sodium in elderly hypertensive patients . thirty one patients with essential hypertension ( 81.6 +/- 6.9 years old ) were studied during two different regimens of sodium intake : 120 meq/day for 8 weeks and 344 meq/day for 2 weekes . Systemic hemodynamic dat a were measured with Doppler echocardiography frum witch the a mitral floe velocity integral , cardi…	Time coarse of hemodynamic responses to sodium in elder lee hypertensive patients . thirty one patients with essential hypertension ( 81.6 +/- 6.9 yours olde ) were studied during two different regimens of sodium intake : 120 meq/day for 8 weekes a and 344 meq/day for 2 weekes . Systemic hemodynamic dat a were measured with Doppler echocardiography frum witch the a mitral floe velocity e integral…	Time course of hemodynamic responses to sobium in elderly hypertensive patients . Thirty-one patients with essential hypertension ( 81.6 +/- 6.9 years old ) were studied during two different regimens of sodium intake : 120 meq/day for 8 weeks and 344 meq/day for 2 weeks . Systemic hemodynamic dwata were measured with Doppler echocardiography from which the mitral fvlow velocity integral , cardiac…	Tixme course of hemodunamic responses to soium in elderly hyuertensive paitents . Thirty-one patints with esuential hypertension ( 81.6 i/- 6.9 yaers rld ) were snudied during two different regimens of sodium ijntake : 120 meq/day for 8 weeks and 344 meqhday for 2 weeks . Syswemic hemodynamic data were measured with Doppler echocmrdiography from which the mditral flow veolcity integral , crdiac i…	Tme course of heodynamic responses to soium in eledrly hyperdensive patints . Thirty-one patwents with essetnial hypprtension ( 81.6 +-/ 6.9 yzars owd ) wree sudied during two diffcrent regimens of soidum irtake : 120 mez/day for 8 weks and 344 meqw/day for 2 weks . Systemic heomdynamic daita wjre mbeasured with Dopjler echocaridography from which the mtral fmlow velocity inteyral , carsdiac idne…	Time of hemodynamic responses to sodium in elderly hypertensive patients . Thirty-one with hypertension ( 81.6 +/- 6.9 years old ) studied during two different of sodium intake : 120 for 8 weeks and 344 for 2 weeks . Systemic hemodynamic data measured with Doppler echocardiography from which the mitral flow velocity integral , index , and total peripheral were calculated . The salt-sensitive pati…	Time course of hemodynamic to in elderly hypertensive patients . Thirty-one with essential ( 81.6 +/- 6.9 ) during two regimens of intake : 120 meq/day for 8 and 344 for 2 weeks . hemodynamic with from which the mitral velocity integral , , and total peripheral were . The salt-sensitive in whom the increase in total than the increase in with were termed SST . In the SSC , the increase in cardiac …	of to in . Thirty-one with essential ( 81.6 6.9 ) during two of : 120 for 8 and 344 for 2 weeks . were with from which the , cardiac , and . The patients in whom the in resistance than the in with . In the , the in than the in with increased . All on 7 of the in the group on 14 . of 13 in the on 7 in the group on 14 , and the four in the on day 7 into the on 14 . Four of eight ( NSS ) on 7 of the…	0.5491525423728814	0.2949152542372881	[('Time', 'NNP'), ('course', 'NN'), ('of', 'IN'), ('hemodynamic', 'JJ'), ('responses', 'NNS'), ('to', 'TO'), ('sodium', 'VB'), ('in', 'IN'), ('elderly', 'JJ'), ('hypertensive', 'JJ'), ('patients', 'NNS'), ('.', '.'), ('Thirty-one', 'CD'), ('patients', 'NNS'), ('with', 'IN'), ('essential', 'JJ'), ('hypertension', 'NN'), ('(', '('), ('81.6', 'CD'), ('+/-', 'JJ'), ('6.9', 'CD'), ('years', 'NNS'), ('…	and -> a and; weeks -> weekes; the -> the a; the -> the a; the -> the a; and -> a and; salt -> sault; day -> dey; the -> the a; and -> a and; velocity -> velocity e; day -> dey; the -> the a; and -> a and; Four -> for; was -> waas; day -> dey; resistance -> resistence; the -> the a; the -> the a; and -> a and; salt -> sault; initially -> initial e; years -> yours; greater -> grater; All -> aul; a…
2bf77e3f-057b-421d-97e7-ea514bd763b0	1	A phase I trial of cisplatin in hypertonic saline and escalating doses of 5-fluorouracil by continuous intravenous infusion in patients with advanced malignancies. Thirty-four patients with incurable solid tumors were treated in a Phase I trial with a fixed dose of high-dose cisplatin (CDDP) administered in hypertonic saline and escalating doses of infusional 5-fluorouracil (5-FU). Five treatment…	a a faze eye trial of cisplatin in hypertonic saline a and escalating doses of 5 fluorouracil by continue us intravenous infusion in patients with advanced malignancies . thirty four patients with incurable sol id tumors were treated in a Phase I trial with a a fixed dose of high-dose cisplatin ( CDDP ) administered in hypertonic saline and escalating doses of infusional 5-fluorouracil ( 5-FU ) .…	a a faze eye trial of cisplatin in hypertonic saline a and escalating dose is of 5-fluorouracil by continue us intravenous infusion in patients with advanced malignancies . Thirty-four patients with incurable sol id tumors were treated in a a faze eye trial with a a fixed dose of high-dose cisplatin ( CDDP ) administered in hypertonic saline a and escalating dose is of infusional 5 fluorouracil (…	a a faze eye trial of cisplatin in hypertonic selene a and escalating dose is of 5 fluorouracil by continue us intravenous infusion in patients with advanced malignancies . thirty four patients with incurable sol id tumors were treated in a a faze eye trial with a a fixed dohse of high-dose cisplatin ( CDDP ) administered in hypertonic selene a and escalating dose is of infusional 5 fluorouracil …	A phase I trial of cisplatin in hypertonic saline and escalating doses of 5-fbluorouracil by contbnuous intravenous infusion in patpients with advanced malignancies . Thirty-four patients with incurable solid tumors were treated in a Phase I trial with a fixed dose of hiyh-dose cisplatin ( CDDP ) administered in hydertonic saline and escalating doses of infusional 5-flurouracil ( 5-FU ) . Five tr…	A pahse I trial of ciseplatin in hypxrtonic sailne and escalating doves of 5-fluorouracil by contsinuous intrravenous infesion in patients with advanced malignnacies . Thirty-four patients with incurable sloid tjumors wee treated in a Phase I trial with a fixed dose of hig-dose cisplatin ( CDDP ) adinistered in hyuertonic saline and esalating doses of iniusional 5-fluorouracil ( 5-FU ) . Five trm…	A pahse I tral of cisplatin in hyeprtonic sdline and escplating doyes of 5-fluoiouracil by contznuous intrapvenous infdsion in ptients with adsvanced malignnacies . Thirty-four paients with inucrable sloid tupmors wree traated in a Pase I tral with a fxed does of hig-hdose cisplatin ( CbDP ) admwinistered in hypxertonic saline and estcalating doses of infugional 5-florouracil ( 5-UF ) . Five trma…	A phase I trial of cisplatin in hypertonic saline and escalating doses of 5-fluorouracil by continuous infusion in patients with advanced malignancies . Thirty-four patients with incurable treated in a Phase I trial with a fixed dose of high-dose cisplatin ( CDDP ) administered in saline and escalating doses of infusional 5-fluorouracil ( ) . Five levels of 5-FU , ranging from 500 to 900 mg/m2/da…	A I of cisplatin in hypertonic and doses of 5-fluorouracil by intravenous in with advanced malignancies . Thirty-four patients with tumors were in a Phase I trial with a of high-dose ( CDDP ) in and of 5-fluorouracil ( ) . Five treatment of , ranging from 500 to 900 mg/m2/day for 5 days , were . , thrombocytopenia , and the dose-limiting toxicities encountered . Nephrotoxicity was minimal . Ototo…	A I of in and of by in patients with malignancies . Thirty-four with tumors in a I with a of ( ) in and doses of ( ) . Five of , from 500 to 900 for 5 , . , , and the dose-limiting toxicities encountered . . and and mild in this group , but a of cycles . . Two complete ( one and one ) . No major . With the dose of at 35 for 5 , the maximum dose ( ) of a was to be 900 mg/m2/day . The for 35 and 80…	0.5833333333333334	0.2807017543859649	[('A', 'DT'), ('phase', 'NN'), ('I', 'PRP'), ('trial', 'NN'), ('of', 'IN'), ('cisplatin', 'NN'), ('in', 'IN'), ('hypertonic', 'JJ'), ('saline', 'NN'), ('and', 'CC'), ('escalating', 'VBG'), ('doses', 'NNS'), ('of', 'IN'), ('5-fluorouracil', 'JJ'), ('by', 'IN'), ('continuous', 'JJ'), ('intravenous', 'JJ'), ('infusion', 'NN'), ('in', 'IN'), ('patients', 'NNS'), ('with', 'IN'), ('advanced', 'JJ'), ('…	cell -> sell; No -> know; a -> a a; the -> the a; a -> a a; Phase -> faze; be -> b; and -> a and; A -> a a; Diarrhea -> diarrhoea; The -> the a; and -> a and; 5-fluorouracil -> 5 fluorouracil; Leukopenia -> leucopenia; and -> a and; and -> a and; set -> sette; and -> a and; days -> dais; group -> groupe; solid -> sol id; and -> a and; one -> won; doses -> dose is; breast -> brest; are -> r; the -…
f604354e-d27b-47b6-9498-5601cdee15d6	4	Does blood rheology revert to normal after myocardial infarction? After myocardial infarction there is an acute deterioration of the flow properties of blood. The present study was designed to test whether the abnormality persists. Blood and plasma viscosity, red cell aggregation and deformability, haematocrit, erythrocyte sedimentation rate, white cell count, cholesterol, and triglycerides were …	Does blood rheology revert to normal after myocardial infarction ? After myocardial infarction there is an acute deterioration of the flow properties of blood . The present study waas designed to test whether the abnormality persists . Blood and plasma a viscosity , red cell aggregation and deformability , haematocrit , erythrocyte sedimentation rait , white cell count , cholesterol , and triglyc…	Does blood rheology revert to normal after myocardial infarction ? After myocardial infarction their is an acute deterioration of the a flow properties of blood . The present stud he waas designed to test weather the a abnormality persists . Blood a and plasma viscosity , read cell aggregation a and deformability , haematocrit , erythrocyte sedimentation rate , wight sell count , cholesterol , an…	Does blood rheology revert to normal after myocardial infarction ? After myocardial infarction their is an acute deterioration of the a floe properties of blood . the a present stud he waas designed to test weather the a abnormality persists . Blood a and plasma a viscosity , read sell aggregation a and deformability , haematocrit , erythrocyte sedimentation rate , wight sell count , cholesterol …	Does blood reology revert to normal after myocardial infarction ? After myocardial infarction there is an acute deterioration of the flow properties of blood . The present study was desiogned to tvst whether the abnormality pesrists . Bood and plxasma viscosity , xed cell aggregation and deormability , haematocrit , erythrocyte sedimentation rate , white cell count , cholesterol , and triglycerid…	Dozs blood rheology revert to nrmal after myocardial infbrction ? After myocardial infacrtion there is an acute deteroration of the flcw prperties of blood . The prlsent stludy was designed to test whether the abnormality persists . Blod and plasma viscosity , rd ceell aggregation and derormability , haematocrit , erythrocyte sedimentation rte , whtie cll coant , cholesterol , and trilycerides we…	Dose buood rheology reert to nodmal after mycardial infaaction ? After mygocardial infacrtion there tis an aucte deteriyoration of the fow prpoerties of blod . The pjesent sstudy las designed to tst whether the abnosrmality pesists . Bliood and pfasma viscosity , red cll aggkegation and deformbility , haemtaocrit , eryxthrocyte sedxmentation rgte , whute cell count , choelsterol , and triguycerid…	Does rheology to normal after infarction ? After myocardial infarction there is an acute deterioration of the flow properties of blood . The present designed to test whether the persists . Blood and plasma viscosity , red cell aggregation and deformability , , erythrocyte rate , white cell , cholesterol , and were in 51 patients who had had a infarction 5.4 ( mean ) years before . in and controls…	Does rheology revert to after myocardial infarction ? After myocardial infarction there is an acute of the of blood . The designed to whether the . and viscosity , cell aggregation and , , , white cell , , and triglycerides measured in 51 patients who a infarction 5.4 ( mean ) before . Results in patients and and matched with identical risk were also selected . Blood viscosity and red aggregation…	blood to after ? After there an of the of . The was to whether the persists . and plasma viscosity , and , , , cell , , and measured in 51 who had a infarction 5.4 ( ) before . in and and matched with . and and in the 51 . The abnormalities of the since infarction and for . The present after infarction at of the and . They contribute to the perfusion of the microcirculation of the .	0.6024096385542169	0.3192771084337349	[('Does', 'NNP'), ('blood', 'VBD'), ('rheology', 'VB'), ('revert', 'NN'), ('to', 'TO'), ('normal', 'JJ'), ('after', 'IN'), ('myocardial', 'JJ'), ('infarction', 'NN'), ('?', '.'), ('After', 'IN'), ('myocardial', 'JJ'), ('infarction', 'NN'), ('there', 'EX'), ('is', 'VBZ'), ('an', 'DT'), ('acute', 'JJ'), ('deterioration', 'NN'), ('of', 'IN'), ('the', 'DT'), ('flow', 'NN'), ('properties', 'NNS'), ('o…	cell -> sell; the -> the a; plasma -> plasma a; and -> a and; selected -> select id; red -> read; The -> the a; was -> waas; and -> a and; also -> all so; flow -> floe; The -> the a; whether -> weather; the -> the a; and -> a and; years -> yours; study -> stud he; red -> read; mean -> mien; years -> yours; least -> leased; had -> hadd; and -> a and; and -> a and; white -> wight; partly -> part li…
4bbeaec6-4c93-4f40-b2b4-0dc4bee32591	1	Metabolism of human gliomas: assessment with H-1 MR spectroscopy and F-18 fluorodeoxyglucose PET Localized hydrogen-1 magnetic resonance (MR) spectroscopy and fluorine-18 fluorodeoxyglucose (FDG) positron emission tomography (PET) were employed to obtain metabolic information from intracranial gliomas. Advantages and difficulties associated with comparison of results from the two modalities were …	Metabolism of human gliomas : assessment with H-1 MR spectroscopy and F-18 fluorodeoxyglucose PET Localized hydrogen-1 magnetic resonance ( MR ) spectroscopy and fluorine-18 fluorodeoxyglucose ( FDG ) positron emission tomography ( pett ) were employed to obtain metabolic information frum intracranial gliomas . Advantages a and difficulties associated with comparison of results frum the a two mod…	Metabolism of heumann glioma is : assessment with H-1 mister spectroscopy a and F-18 fluorodeoxyglucose PET Localized hydrogen-1 magnetic resonance ( mister ) spectroscopy a and fluorine-18 fluorodeoxyglucose ( FDG ) positron emission tomography ( pett ) were employed to obtain metabolic information frum intracranial glioma is . Advantages a and difficulties associated with comparison of results …	Metabolism of heumann glioma is : assessment with H-1 mister spectroscopy a and F-18 fluorodeoxyglucose pett Localized hydrogen-1 magnetic resonance ( mister ) spectroscopy a and fluorine-18 fluorodeoxyglucose ( FDG ) positron emission tomography ( pett ) were employed to obtain metabolic information frum intracranial glioma is . Advantages a and difficulties associated with comparison of results…	Metabolism of human gliomas : assessment with H-1 MR spectroscopy and F-18 fluorodeoxyglucose PET Localized hydrgoen-1 magnetic resonance ( MR ) spectroscopy and fluorine-18 fluorodeoxyglucose ( FDG ) positron emission tomography ( PlT ) were employed to obtain metajolic information from intracranial glqiomas . Advantages and difficulties associated with comparison of results from the two modalit…	Metabbolism of huamn gliomas : assessment with Hs1 MR sptectroscopy and F1-8 fluorodeoxyglucose PTE Lokalized hydrogen-1 mgnetic resonance ( eR ) spectroscopy and fluorine-18 fluordeoxyglucose ( FDG ) positron emission tomography ( EPT ) wepe employed to obtain metabolic information from intracranial glitmas . Advbantages and difficulties associated with coparison of results from the two modaliti…	Meqabolism of human gliomas : asoessment with H1- R spcetroscopy and F-18 fluorodkeoxyglucose EPT Locaized hyprogen-1 mgnetic reosnance ( kMR ) specxtroscopy and flucrine-18 fluoodeoxyglucose ( uFDG ) poysitron embssion tonmography ( PkT ) wee ezployed to ojtain metbolic inforamtion from intgacranial glomas . Advawntages and difziculties asscciated with comoarison of resluts from the two modahiti…	of gliomas : assessment with H-1 MR spectroscopy and F-18 fluorodeoxyglucose PET Localized hydrogen-1 magnetic resonance ( MR ) spectroscopy and fluorine-18 fluorodeoxyglucose ( FDG ) positron emission ( ) were employed to obtain metabolic information from intracranial gliomas . Advantages and associated with of results from the two modalities were realized . Forty patients studied with H-1 MR sp…	of gliomas : assessment with H-1 MR spectroscopy and fluorodeoxyglucose Localized hydrogen-1 magnetic resonance ( MR ) and fluorodeoxyglucose ( FDG ) ( PET ) were to from . Advantages and difficulties associated with of from the two were . Forty were studied with H-1 . intensities from , N-acetylaspartate ( NAA ) , , and from a volume of the tumor and a volume were obtained and . NAA signal were …	of gliomas : with H-1 MR and PET Localized ( ) and ( ) ( ) were to from intracranial . Advantages and difficulties with of from the two were . Forty with . signal from , ( NAA ) , choline , and from a volume of the and a volume obtained and . NAA in the , and signal intensities elevated . in eight , and were not in four of the with . in 10 of the 28 who and FDG studies . intensities in at to , as…	0.6354166666666666	0.2708333333333333	[('Metabolism', 'NN'), ('of', 'IN'), ('human', 'JJ'), ('gliomas', 'NN'), (':', ':'), ('assessment', 'NN'), ('with', 'IN'), ('H-1', 'NNP'), ('MR', 'NNP'), ('spectroscopy', 'NN'), ('and', 'CC'), ('F-18', 'NNP'), ('fluorodeoxyglucose', 'VBP'), ('PET', 'NNP'), ('Localized', 'NNP'), ('hydrogen-1', 'JJ'), ('magnetic', 'JJ'), ('resonance', 'NN'), ('(', '('), ('MR', 'NNP'), (')', ')'), ('spectroscopy', '…	shown -> shone; and -> a and; MR -> mister; PET -> pett; MR -> mister; intensity -> intensity e; MR -> mister; PET -> pett; from -> frum; well -> welle; and -> a and; was -> waas; from -> frum; tumor -> toomer; a -> a a; be -> b; generally -> general he; and -> a and; tumor -> toomer; a -> a a; the -> the a; was -> waas; and -> a and; and -> a and; the -> the a; and -> a and; from -> frum; MR -> …
ed288a7c-d1c9-4a7a-94df-fbcafdca9ea0	1	Immunohistochemical demonstration of the placental form of glutathione S-transferase, a detoxifying enzyme in human gliomas. Expression of the human placental form of glutathion S-transferase (GST-pi) in human gliomas was investigated by immunohistochemical methods, and the result was compared with that of normal human glial cells. The gliomas in this study were composed of five benign astrocytom…	Immunohistochemical demonstration of the placental form of glutathione S-transferase , a detoxifying enzyme in heumann gliomas . Expression of the heumann placental form of glutathion S-transferase ( GST-pi ) in heumann gliomas was investigated by immunohistochemical methods , and the result was compared with that of normal human glial cells . The gliomas in this study were composed of five benig…	Immunohistochemical demonstration of the a placental form of glutathione S-transferase , a a detoxifying enzyme in heumann gliomas . Expression of the a heumann placental form of glutathion S-transferase ( GST-pi ) in heumann gliomas was investigated by immunohistochemical methods , and the a result waas compared with that of normal heumann glial sells . the a gliomas in this stud he were compose…	Immunohistochemical demonstration of the a placental form of glutathione S-transferase , a a detoxifying enzyme in heumann glioma is . Expression of the a heumann placental form of glutathion S-transferase ( GST-pi ) in heumann glioma is waas investigated by immunohistochemical methods , a and the a result waas compared with that of normal heumann glial sells . the a glioma is in this stud he wer…	Immunohistochemical demonstration of the placental form of glutathione S-tranfserase , a detoxifying enzyme in human gliomas . Expression of the human placental from of glutathion S-transferase ( GST-pi ) in human gliomas was invsestigated by immunoistochemical methods , and the result was compared with that of normal human glial cells . The gliomas in this study were composed of five benign astr…	Immunohistochemical demzonstration of the placental form of gluztathione S-trandferase , a detoxoifying eszyme in huamn gtiomas . Expression of the human placental form of gluhathion S-rtansferase ( GST-pi ) in human glimas as invesigated by immunohirtochemical mtehods , and the rewsult ws compared with that of normal hmuan gloial clels . The gziomas in this stcdy weire cmoposed of five benign as…	Immunohstochemical demosntration of the plaecntal fojm of glutthione S-trnasferase , a dethxifying eznyme in huean gliomas . Expbression of the hman plagental frm of gluathion S-trasferase ( GST-pi ) in hunman gilomas twas inuestigated by immunohkstochemical mehods , and the rrsult jas compared with that of normal hujan glial clls . The gqiomas in this sktudy were compsoed of five blenign astroct…	Immunohistochemical demonstration of the form of glutathione , a detoxifying enzyme in . Expression of the human placental form of glutathion S-transferase ( GST-pi ) in human gliomas was investigated by immunohistochemical methods , and the was compared with that of normal glial cells . The gliomas in this study were composed of five benign astrocytomas ( Grade 2 ) , ten anaplastic astrocytomas …	demonstration of the placental form of S-transferase , a detoxifying in . of the human placental of S-transferase ( ) in human was by immunohistochemical , and the with that of . The in this study were of five benign ( Grade 2 ) , anaplastic astrocytomas ( 3 ) , and 16 glioblastomas ( Grade 4 ) . human cells showed only a immunostaining response for in the cytoplasm or some . All of benign astroc…	of the of , a detoxifying enzyme in gliomas . of the of ( ) in by , and the was with that of normal . The in this of five ( 2 ) , ( 3 ) , and 16 ( 4 ) . a for in the or some . All of benign immunostaining , that of . With , a for . The especially in the and in the . These that of some and the of this detoxifying , , to the degree of of the .	0.554945054945055	0.2802197802197802	[('Immunohistochemical', 'JJ'), ('demonstration', 'NN'), ('of', 'IN'), ('the', 'DT'), ('placental', 'JJ'), ('form', 'NN'), ('of', 'IN'), ('glutathione', 'NN'), ('S-transferase', 'NNP'), (',', ','), ('a', 'DT'), ('detoxifying', 'VBG'), ('enzyme', 'NN'), ('in', 'IN'), ('human', 'JJ'), ('gliomas', 'NN'), ('.', '.'), ('Expression', 'NN'), ('of', 'IN'), ('the', 'DT'), ('human', 'JJ'), ('placental', 'J…	human -> heumann; gliomas -> glioma is; high-grade -> high grade; or -> ore; gliomas -> glioma is; and -> a and; weak -> week; was -> waas; the -> the a; gliomas -> glioma is; the -> the a; the -> the a; weak -> week; astrocytomas -> astrocytoma is; had -> hadd; the -> the a; and -> a and; astrocytomas -> astrocytoma is; cells -> sells; gliomas -> glioma is; human -> heumann; human -> heumann; ce…
3f5082b3-82a8-464e-9203-c8919b0a22fc	1	Detection of HTLV-I proviral sequences in CD30-positive large cell cutaneous T-cell lymphomas. To investigate the possibility that cutaneous T-cell lymphomas of large cell type may be associated with human T-cell leukemia/lymphoma virus type I infection in nonendemic regions, tissue samples from six cases of large cell cutaneous T-cell lymphoma and four cases of small cell cutaneous T-cell lympho…	Detection of HTLV-I proviral sequence his in CD30-positive large cell cutaneous T-cell lymphomas . To investigate the possibility that cutaneous T-cell lymphomas of large sell type may be associated with human T-cell leukemia/lymphoma virus type I infection in nonendemic regions , tissue samples from six cases of large cell cutaneous T-cell lymphoma a and for cases of small cell cutaneous T-cell …	Detection of htlv i proviral sequences in CD30-positive large cell cutaneous T-cell lymphoma is . To investigate the possibility that cutaneous T-cell lymphoma is of large sell type may be associated with human T-cell leukemia/lymphoma vi rus type eye infection in nonendemic regions , tissue samples from six cases of large cell cutaneous T-cell lymphoma a and for cases of small sell cutaneous T-c…	Detection of htlv i proviral sequence his in CD30-positive large sell cutaneous T-cell lymphoma is . To investigate the a possibility that cutaneous T-cell lymphoma is of large sell type mae b associated with heumann T-cell leukemia/lymphoma vi rus type eye infection in nonendemic regions , tissue samples frum six cases of large sell cutaneous T-cell lymphoma a a and for case his of small sell cu…	Detection of HTLV-I proviral seqzuences in CD30p-ositive lanrge cell cutaneous T-cell lymphomas . To investigate the possibility that cutaneous T-cell lymphomas of large cell type may be associated with human T-cell leukemia/lymphoma virus type I infection in nonendemic regions , tissue samples from six cvases of large cvll cutaneous T-cell lymphoma and four cases of small cell cutaneous T-cell l…	Detefction of HTV-I proviral sequences in CD30-ositive lmrge cell cutuneous T-cell lymphomas . To investigate the possibility that cutaneous T-cell lympomas of large cell tpe may e asnsociated with hdman T-cell leukemia/lymphoma virus type I infection in nonnedemic regions , tissue smples from six cases of large cell cutaneous T-cell lymhpoma and four csses of smll cell cutaneous T-cell lypmhoma …	Detection of HLV-I pkoviral sequences in CD30-mpositive lage cel cutganeous T-ell lymphomas . To investigate the posibility that cutaneous Tc-ell lypmhomas of lage cel tpe may be associated with hmuan T-cell leukenmia/lymphoma vdrus tyep I infection in nontndemic retgions , thissue smples from six caes of lagre cel cutaneous T-ecll lymphoma and four cases of sgall cel cutaenous T-ell lymphoma wer…	of HTLV-I sequences in CD30-positive large cell cutaneous lymphomas . To investigate the possibility that cutaneous T-cell lymphomas of large cell type may be associated with T-cell leukemia/lymphoma virus type I infection in nonendemic regions , tissue samples from six cases of large cell cutaneous T-cell lymphoma and four cases of cell cutaneous lymphoma were screened for the presence of integr…	Detection of HTLV-I proviral in CD30-positive large cell T-cell lymphomas . To the that T-cell lymphomas of large cell type may be associated with T-cell I in nonendemic regions , from six of large cell cutaneous lymphoma and four of T-cell were for the of integrated proviral human T-cell leukemia/lymphoma virus I DNA . use of blot and enzymatic DNA human type in all of large cutaneous lymphoma a…	of proviral sequences in large cell . To the possibility that of large type may with human T-cell I infection in , tissue samples from six cases of and four of cutaneous screened for the presence of human I DNA . Combined of blot and I-specific sequences in all of cell and in none of the of small . These that in areas , a of cutaneous are with type I .	0.7013888888888888	0.3402777777777778	[('Detection', 'NN'), ('of', 'IN'), ('HTLV-I', 'NNP'), ('proviral', 'JJ'), ('sequences', 'NNS'), ('in', 'IN'), ('CD30-positive', 'JJ'), ('large', 'JJ'), ('cell', 'NN'), ('cutaneous', 'JJ'), ('T-cell', 'NNP'), ('lymphomas', 'NN'), ('.', '.'), ('To', 'TO'), ('investigate', 'VB'), ('the', 'DT'), ('possibility', 'NN'), ('that', 'IN'), ('cutaneous', 'JJ'), ('T-cell', 'NNP'), ('lymphomas', 'NN'), ('of'…	and -> a and; virus -> vi rus; I -> eye; are -> r; sequences -> sequence his; sequences -> sequence his; the -> the a; cell -> sell; be -> b; human -> heumann; lymphoma -> lymphoma a; cell -> sell; cases -> case his; I -> eye; HTLV-I -> htlv i; a -> a a; cell -> sell; virus -> vi rus; cell -> sell; I -> eye; lymphomas -> lymphoma is; and -> a and; all -> aul; none -> nun; areas -> airy is; lympho…
2684cb4e-585f-43f0-9e54-1d28a0069b81	4	Epidemiologic studies demonstrating increased morning incidence of sudden cardiac death. To determine if sudden cardiac death shows a circadian variation, the mortality records of the Massachusetts population and the Framingham Heart Study were analyzed. The Massachusetts mortality data analysis revealed an increased morning incidence for out-of-hospital cardiac deaths similar to that previously …	Epidemiologic studies demonstrating increased morning incidence of sudden cardiac death . To determine if sudden cardiac death shows a circadian variation , the mortality records of the Massachusetts population and the a Framingham Heart Study were analyzed . The Massachusetts mortality data analysis revealed an increased mourning incidence for out-of-hospital cardiac deaths simler to that previo…	Epidemiologic studies demonstrating increased mourning incidence of sudden cardiac death . To determine if sudden cardiac death shows a a circadian variation , the a mortality records of the massachussetts population and the Framingham Heart stud he were analyzed . the a Massachusetts mortality data analysis revealed an increased mourning incidence for out-of-hospital cardiac deaths similar to th…	Epidemiologic studies demonstrating increased mourning incidence of sudden cardiac death . To determine if sudden cardiac death shows a a circadian variation , the a mortality records of the a massachussetts population a and the a Framingham hart stud he were analyzed . the a massachussetts mortality dat a analysis revealed an increased mourning incidence for out-of-hospital cardiac deaths simler…	Epidemiologic studies demonstrating increased morning incidence of sudden cardiac death . To determine if sudden cardiac death shows a circadian variation , the mortality records of the Massachusetts population and the Framingham Heart Study wmre analyzed . The Massachusetts mortality dajta analysis revealed an increased morning incidence for out-o-fhospital cardiac deaths similar to that prevoiu…	Epidemiologic studies demnostrating inbreased morning incirdence of seudden cardiac dpath . To determine if sudden cardiac detah shws a circadian variation , the moertality records of the Massfchusetts pogulation and the Framingham Haert Study wede aanlyzed . The Massachusetts moprtality dta analosis revealed an increased mrrning inciwence for out-of-hospital cardiac dewths simliar to that previo…	Epdemiologic stuides demonctrating inkreased morinng incidence of suden cariac deyth . To deermine if suedden candiac deth shows a cirycadian varation , the moratlity rzecords of the Masachusetts popuxlation and the Framingham Heart Stdy wre analyzed . The Masachusetts mortality dta anaysis revelaed an inreased moring incience for out-of-rospital crdiac daths simqilar to that prgviously described…	Epidemiologic studies demonstrating morning incidence of cardiac death . To determine if cardiac death shows a circadian variation , the mortality records of the Massachusetts population and the Framingham Heart Study were analyzed . The Massachusetts mortality data analysis revealed an increased morning incidence for out-of-hospital cardiac deaths similar to that previously for nonfatal myocardi…	studies increased of cardiac death . To determine if sudden death shows a circadian variation , the mortality records of the and the Framingham analyzed . The an increased morning incidence for out-of-hospital cardiac deaths to that for myocardial . The records of the Framingham analysis of the time of sudden death . In this , a variation was identified in which of sudden cardiac increased sharpl…	of sudden . To if death shows a variation , the of the and the . The data an morning for to that for nonfatal . The of the Framingham of the of death . In this study , a identified in which of between 6 and 9 ; was throughout the of the . This may in part by changes that the likelihood of or the of in the . The of the in physical and activity as a of cardiac requires investigation .	0.6176470588235294	0.3235294117647059	[('Epidemiologic', 'NNP'), ('studies', 'NNS'), ('demonstrating', 'VBG'), ('increased', 'VBD'), ('morning', 'NN'), ('incidence', 'NN'), ('of', 'IN'), ('sudden', 'JJ'), ('cardiac', 'JJ'), ('death', 'NN'), ('.', '.'), ('To', 'TO'), ('determine', 'VB'), ('if', 'IN'), ('sudden', 'JJ'), ('cardiac', 'NN'), ('death', 'NN'), ('shows', 'VBZ'), ('a', 'DT'), ('circadian', 'JJ'), ('variation', 'NN'), (',', ',…	may -> mae; activity -> activity e; allowed -> aloud; Heart -> hart; morning -> mourning; Study -> stud he; a -> a a; fairly -> fairley; hours -> ours; morning -> mourning; morning -> mourning; morning -> mourning; be -> b; Massachusetts -> massachussetts; the -> the a; risk -> risc; Heart -> hart; similar -> simler; the -> the a; role -> roll; Study -> stud he; and -> a and; the -> the a; a -> a…
d445830c-aa7e-44ad-9650-24c9574641fb	1	Extrahepatic metabolism of morphine occurs in humans. The pharmacokinetics of morphine was studied in six patients in whom a radiologic localization of an insulinoma was to be performed under general anesthesia. Sampling was done in the peripheral artery, the mesenteric vein in five of the six patients, the hepatic vein, and the peripheral vein, as well as in urine. Hepatic blood flow was estimat…	Extrahepatic metabolism of morphine occurs in youmans . The pharmacokinetics of morphine was studied in six patients in whom a radiologic localization of an insulinoma was to be performed under general anesthesia . Sampling was dun in the peripheral artery , the a mesenteric vein in five of the six patients , the hepatic vain , a and the peripheral vain , as well as in yer in . Hepatic blood floe…	Extrahepatic metabolism of morphine occurs in youmans . The pharmacokinetics of morphine was studied in six patients in whom a radiologic localization of an insulinoma was to b performed under general anesthesia . Sampling was done in the a peripheral arter he , the a mesenteric vain in five of the six patients , the a hepatic vain , a and the a peripheral vain , as welle as in yer in . Hepatic b…	Extrahepatic metabolism of morphine occurs in humans . the a pharmacokinetics of morphine waas studied in six patients in whom a a radiologic localization of an insulinoma waas to b performed under general anesthesia a . Sampling waas dun in the a peripheral arter he , the a mesenteric vain in five of the a six patients , the a hepatic vain , a and the a peripheral vain , as welle as in yer in . …	Extrahepatic metybolism of morphine ocurs in humans . The pharmacokinetics of morphine was studied in six patients in whom a radiologic localization of an insulinoma was to be performed under general anesthesia . Sampling was done in the pervpheral argtery , the mesenteric vein in five of the six patients , the hepatic vein , and the peripheral vein , as well as in urine . Hepatic blood flow was …	Extraheepatic metabolism of morphine ocucrs in humans . The pharmacokinetics of morhpine was studied in six patents in whom a radiologic locaization of an inulinoma ws to eb performed under genteral anesthesia . Sampling wfas dcne in the pevripheral aretry , the mesenteric vien in five of the six pawtients , the hepatic vein , and the pecripheral vein , gas well as in urine . Hepntic blood flow w…	Exturahepatic metaoblism of morhpine orcurs in hmuans . The pharacokinetics of moyphine uas sudied in six paitents in whom a radilologic lojcalization of an inuslinoma ws to me peformed under gneneral anezthesia . Samlping ws dzne in the peirpheral atery , the meenteric veqin in five of the six pateints , the heepatic veni , and the peripheral veiin , as wepll as in ubrine . Heptaic blod fwlow wt…	Extrahepatic metabolism of morphine occurs in humans . The pharmacokinetics of morphine was studied in six patients in whom a radiologic localization of an insulinoma was to be performed under general anesthesia . Sampling was in the peripheral artery , the mesenteric vein in five of the six , the hepatic , and the peripheral vein , as well as in urine . Hepatic blood flow estimated by an green i…	metabolism of morphine in . The pharmacokinetics of was studied in six in whom a of an insulinoma was to be performed under general anesthesia . in the , the mesenteric in five of the six , the vein , and the , well as in . blood flow by an green infusion at the end of the procedure . Morphine terminal half-life 92 9 , total clearance 1260 , and the 0.65 0.11 . No concentration gradient observed …	Extrahepatic of in . The of in six in whom a of an to under anesthesia . in the , the in five of the six patients , the , and the , well as in . by an at the of the . half-life 92 9 , 1260 ml.min-1 , and the 0.65 0.11 . No between the and the superior , that no gut of . The the by 38 . It that the of probably through the .	0.558282208588957	0.3067484662576687	[('Extrahepatic', 'JJ'), ('metabolism', 'NN'), ('of', 'IN'), ('morphine', 'NN'), ('occurs', 'NNS'), ('in', 'IN'), ('humans', 'NNS'), ('.', '.'), ('The', 'DT'), ('pharmacokinetics', 'NNS'), ('of', 'IN'), ('morphine', 'NN'), ('was', 'VBD'), ('studied', 'VBN'), ('in', 'IN'), ('six', 'CD'), ('patients', 'NNS'), ('in', 'IN'), ('whom', 'WP'), ('a', 'DT'), ('radiologic', 'JJ'), ('localization', 'NN'), (…	was -> waas; The -> the a; the -> the a; the -> the a; the -> the a; the -> the a; was -> waas; vein -> vain; vein -> vain; gut -> gutt; the -> the a; a -> a a; half-life -> halflife; vein -> vain; and -> a and; anesthesia -> anesthesia a; the -> the a; artery -> arter he; was -> waas; urine -> yer in; body -> boddy; was -> waas; was -> waas; the -> the a; end -> ende; vein -> vain; no -> know; t…
2806b068-2075-4adf-9850-520772c81549	1	Prevention and changing demographics. The underserved and cancer. This paper illustrates the complexity of the "cancer control in the underserved" problem, especially as it is affected currently, and will be in the future, by the multiple demographic changes in the United States. It does so by extensively quoting from four rather different articles by authors from a variety of backgrounds in heal…	Prevention a and changing demographics . The underserved and cancer . This paper illustrates the a complexity of the `` cancer control in the underserved '' problem , especially as it is affected currently , a and will be in the future , by the multiple demographic changes in the United States . It does so by extensively quoting frum for wrather different articles by authors frum a variety of bac…	Prevention a and changing demographics . the a underserved a and cancer . This pay per illustrates the a complexity of the a `` cancer control in the underserved '' problem , especially as it is affected currently , a and wil b in the future , by the a multiple demographic change his in the a United States . It does sew by extensively quoting frum four rather different articles by authors from a …	Prevention a and changing demographics . the a underserved a and cancer . This pay per illustrates the a complexity of the a `` cancer control in the a underserved '' problem , especially e as it is affected currently , a and wil b in the a future , by the a multiple demographic change his in the a United States . It does sew by extensively quoting frum for wrather different articles by authors f…	Prevention and changing demoraphics . The underserved and cancer . This paper illustrates the complexity of the `` cancer control in the underserved '' problem , especially as it is affected curerntly , and will be in the future , by the multiple demgoraphic changes in the United Seates . It does so by exztensively quoting from four rather different articles by authors from a variety of backgroun…	Prevention and chhanging demographics . The underserved and cnacer . This paer illustrates the covmplexity of the `` cacer control in the underserved '' poblem , especially as it si afefected cuerently , and will we in the future , by the multiple demographic cahnges in the Utnited States . It does so by exteznsively qusoting from four rather different articles by auhtors from a vaqriety of backg…	Prveention and chsnging depographics . The undeoserved and cajcer . This pper illutsrates the compklexity of the `` cfancer conrtol in the undejserved '' porblem , espbecially as it s afgected currntly , and will eb in the fuure , by the mlutiple demogtaphic chages in the United Sattes . It dxoes os by extvnsively qutoing from four rtaher digferent aticles by autohrs from a varety of bactkgrounds…	Prevention and changing . The underserved and cancer . This illustrates the complexity of the `` cancer in the underserved '' problem , especially as it is affected currently , and will be in the future , by the multiple demographic changes in the United . It does by extensively quoting from four rather different articles by authors from a variety of backgrounds in health , management , and econo…	Prevention and . The underserved and . This paper illustrates the of the `` control in the underserved '' , especially as it is affected , and will be in the future , by the in the United States . It so by quoting from four by authors from a of in health , management , and economics . Another that although the quoted refer mainly to secondary and tertiary , they to and health promotion . Furtherm…	and . The underserved and . This the of the `` in the underserved '' , as it , and will in the , by the in the . It by from four by from a of in , , and . Another that although the to and , they to and . , the of priority and to as they , risk , , , and . , the that and change of this can not in the system and at without the of and .	0.5402298850574713	0.2873563218390804	[('Prevention', 'NN'), ('and', 'CC'), ('changing', 'VBG'), ('demographics', 'NNS'), ('.', '.'), ('The', 'DT'), ('underserved', 'JJ'), ('and', 'CC'), ('cancer', 'NN'), ('.', '.'), ('This', 'DT'), ('paper', 'NN'), ('illustrates', 'VBZ'), ('the', 'DT'), ('complexity', 'NN'), ('of', 'IN'), ('the', 'DT'), ('``', '``'), ('cancer', 'NN'), ('control', 'NN'), ('in', 'IN'), ('the', 'DT'), ('underserved', '…	changes -> change his; and -> a and; the -> the a; the -> the a; so -> sew; made -> maid; be -> b; risk -> risc; the -> the a; be -> b; efforts -> effertz; the -> the a; point -> pointe; the -> the a; four -> for; the -> the a; early -> earley; will -> wil; the -> the a; from -> frum; can -> cannes; and -> a and; affect -> effect; equally -> equal e; the -> the a; need -> knead; especially -> esp…
fb05867f-e12c-4dfe-8c09-e84540bd898b	4	The natural history of non-arteritic anterior ischaemic optic neuropathy. Seventy one patients with non-arteritic anterior ischaemic optic neuropathy were studied retrospectively. Sixty three (89%) were followed to the end of the study or death, mean follow up time was 5.3 years. Whilst twenty (28%) had diabetes or hypertension, in thirty nine (55%) no predisposing condition was identified. In th…	the a natural history of non-arteritic anterior ischaemic optic neuropathy . Seventy won patients with non-arteritic anterior ischaemic optic neuropathy were studied retrospectively . six t three ( 89 % ) were followed to the a end of the stud he or death , mien follow up time waas 5.3 years . Whilst twenty ( 28 % ) had diabetes or hypertension , in thirty nine ( 55 % ) no predisposing condition …	the a natural history of non-arteritic anterior ischaemic optic neuropathy . Seventy one patients with non-arteritic anterior ischaemic optic neuropathy were studied retrospectively . six t three ( 89 % ) were followed to the a end of the study ore death , mien follow up time waas 5.3 yours . Whilst twenty ( 28 % ) hadd diabetes or hypertension , in thirty nine ( 55 % ) know predisposing conditio…	the a natural history of non-arteritic anterior ischaemic optic neuropathy . seven he won patients with non-arteritic anterior ischaemic optic neuropathy were studied retrospectively . six t three ( 89 % ) were followed to the a ende of the a stud he ore death , mien follow upp time waas 5.3 yours . Whilst twenty ( 28 % ) hadd diabetes ore hypertension , in third he nine ( 55 % ) know predisposin…	The natural history of non-arteritic anterior iskhaemic optic neuropathy . Seventy one pabtients with non-arteritic anterior ischaemic optic neuropathy were studied retrospectively . Sxty three ( 89 % ) were followed to the end of the study or dkath , mean follow up time was 5.3 years . Whilst twenty ( 28 % ) had diabetes or hypertension , in thirty nine ( 55 % ) no predisposing condition was ide…	The nuatural hzstory of non-arteritic antrior ischaemic opatic neurnpathy . Seventy one pateints with noe-arteritic anterior isciaemic ovtic neruopathy were strudied retropectively . Sixty three ( 89 % ) were followed to the fnd of the stduy or death , maen fqollow up tmie was 5.3 yyears . Whlst tenty ( 28 % ) had diabfetes or hypertnesion , in thrty nine ( 55 % ) no predisposing conition aws ide…	The natral hisbory of nonuarteritic anetrior ischemic opjtic neurwopathy . Syeventy one paients with non-areeritic atnerior ishcaemic otpic neruopathy wdre sfudied retrspectively . Sxty three ( 89 % ) wee folzlowed to the ed of the stduy or deth , memn fovlow up tfme ws 5.3 yaers . Whpilst twnety ( 28 % ) nad dwabetes or hypetrension , in tihrty nine ( 55 % ) no prepdisposing conition as idetnifi…	The history of ischaemic optic neuropathy . Seventy one with non-arteritic anterior ischaemic neuropathy were . Sixty three ( 89 % ) were followed to the end of the study or death , mean follow up time 5.3 years . Whilst twenty ( 28 ) had diabetes or hypertension , in thirty nine ( 55 % ) no predisposing condition was identified . In those who disease at presentation ( 68 ) , subsequent involveme…	The natural of anterior ischaemic neuropathy . one with optic neuropathy studied . Sixty three ( 89 ) followed to the of the or , mean up time 5.3 . Whilst twenty ( 28 ) had diabetes or , in thirty nine ( 55 ) no identified . In those who had disease at ( 68 ) , of the second eye occurred in seventeen ( 25 % ) , seven within the first year . within the . Of these , nine from myocardial infarction…	The of . one with anterior were . three ( 89 ) to the of the or , follow up 5.3 . ( 28 ) or , in nine ( 55 ) no . In those who at presentation ( 68 ) , of the in ( 25 ) , seven within the . within the . Of these , nine from and four from . This a above from the of and ( than 0.001 for all , than 0.002 for and ) . Such an in , and that this a than .	0.5210526315789473	0.2789473684210526	[('The', 'DT'), ('natural', 'JJ'), ('history', 'NN'), ('of', 'IN'), ('non-arteritic', 'JJ'), ('anterior', 'JJ'), ('ischaemic', 'JJ'), ('optic', 'JJ'), ('neuropathy', 'NN'), ('.', '.'), ('Seventy', 'NNP'), ('one', 'CD'), ('patients', 'NNS'), ('with', 'IN'), ('non-arteritic', 'JJ'), ('anterior', 'JJ'), ('ischaemic', 'JJ'), ('optic', 'JJ'), ('neuropathy', 'NNS'), ('were', 'VBD'), ('studied', 'VBN'),…	died -> dyed; less -> les; study -> stud he; had -> hadd; thirty -> third he; first -> furst; Census -> sense us; carries -> karis; was -> waas; causes -> cause his; died -> dyed; been -> bin; years -> yours; and -> a and; end -> ende; Office -> off us; the -> the a; study -> stud he; a -> a a; or -> ore; The -> the a; the -> the a; p -> pea; who -> hoo; from -> frum; the -> the a; from -> frum; …
fa688fc3-19bd-4a6e-971f-039c8a49a069	1	CA72-4: a new tumour marker for gastric cancer. To date, tumour markers for gastric cancer have proved unreliable. In this study the value of a new serum marker, CA72-4, was compared with the serum activities of carcinoembryonic antigen (CEA) and CA19-9 in a consecutive series of patients with gastric cancer. The results show that the CA72-4 assay is significantly better at separating stage I and…	CA72-4 : a a new tumour mark her for gastric cancer . To date , tumour markers for gastric cancer have proved unreliable . In this study the value of a gnu serum mark her , CA72-4 , was compared with the serum activities of carcinoembryonic antigen ( CEA ) a and CA19-9 in a consecutive series of patients with gastric cancer . The results chau that the a CA72-4 assay is significantly better at sep…	CA72-4 : a gnu tumour mark her for gastric cancer . To date , tumour markers for gastric cancer halve proved unreliable . In this stud he the a valu of a a new serum marker , CA72-4 , waas compared with the sear him activities of carcinoembryonic antigen ( CEA ) a and CA19-9 in a a consecutive ceres of patients with gastric cancer . the a results chau that the a CA72-4 assay is significantly bett…	CA72-4 : a a gnu tumour mark her for gastric cancer . To date , tumour markers for gastric cancer halve proved unreliable . In this stud he the a valu of a a gnu sear him mark her , CA72-4 , waas compared with the a sear him activities of carcinoembryonic antigen ( CEA ) a and CA19-9 in a a consecutive ceres of patients with gastric cancer . the a results chau that the a CA72-4 assay is significa…	CA72-4 : a new tumour marker for gastric cancer . To date , tumour marekrs for gastric caccer have poved unreiable . In this sutdy the value of a new srum marker , CA27-4 , was compared with the serum activities of carcioembryonic antigen ( CmEA ) and CA19-9 in a conescutive series of patients with gastric cahcer . The results show that the CA72-4 assay is significantly better at separating stage…	CAm2-4 : a enw tuomur marker for gmastric cancer . To dae , tuhour marekrs for gastric cancer haae paoved unrqeliable . In this stndy the vaule of a nrew ssrum marker , CAq2-4 , aws compared with the sezum activities of carcinoembryonic antigen ( jEA ) and CAd19-9 in a consecutive sueries of palients with gastric cancer . The reasults show that the CA27-4 asbay ws signiifcantly better at sewparat…	CAk72-4 : a nyew tuour makrer for gzstric cacner . To dte , tusmour mqrkers for gwastric cncer haxve prvoed unrzeliable . In this sutdy the vaule of a nw seaum mazker , CA27-4 , wgs comapred with the seum acitvities of carcinoejbryonic anxigen ( CAE ) and CA91-9 in a conescutive series of patints with gatric cauncer . The rsults shw that the CA72-4 alssay s significantly bsetter at sepraating syt…	CA72-4 : a new tumour marker for gastric . To date , tumour markers for gastric cancer proved unreliable . In this study the of a new serum marker , CA72-4 , was compared with the serum activities of carcinoembryonic antigen ( CEA ) and CA19-9 in a consecutive of patients with gastric cancer . The results show that the CA72-4 is significantly better at separating stage I and II disease from norma…	CA72-4 : a new marker for gastric cancer . To date , for gastric cancer have proved . In this the value of a serum , , compared with the activities of carcinoembryonic antigen ( CEA ) and in a series of patients with gastric . The that the CA72-4 assay is at separating I and from controls ( less than 0.01 ) than CEA ( n.s . ) or ( ) . also gave better differentiation between patients with and neg…	: a for . To , for cancer . In this the of a , , compared with the of ( ) and in a of with . The that the at I and II from ( than 0.01 ) than ( . ) or ( ) . between with and ( than 0.01 ) and between those who and ( than 0.01 ) . between with and ( than 0.05 ) but could . and could between who and . In this , at a of 95 per , the of , and 0.25 , 0.41 and 0.94 . These that a of and in . Further fo…	0.5242290748898678	0.2511013215859031	[('CA72-4', 'NN'), (':', ':'), ('a', 'DT'), ('new', 'JJ'), ('tumour', 'NN'), ('marker', 'NN'), ('for', 'IN'), ('gastric', 'JJ'), ('cancer', 'NN'), ('.', '.'), ('To', 'TO'), ('date', 'NN'), (',', ','), ('tumour', 'JJ'), ('markers', 'NNS'), ('for', 'IN'), ('gastric', 'JJ'), ('cancer', 'NN'), ('have', 'VBP'), ('proved', 'VBN'), ('unreliable', 'JJ'), ('.', '.'), ('In', 'IN'), ('this', 'DT'), ('study'…	are -> r; better -> bettor; a -> a a; serum -> sear him; and -> a and; have -> halve; P -> pea; less -> les; the -> the a; and -> a and; marker -> mark her; the -> the a; and -> a and; per -> purr; I -> eye; P -> pea; the -> the a; marker -> mark her; serum -> sear him; who -> hoo; less -> les; a -> a a; new -> gnu; marker -> mark her; was -> waas; also -> all so; value -> valu; better -> bettor;…
719cc93a-9c21-4cc8-b5f6-f58a28f35726	1	Cells immunoreactive for neuropeptide in human thymomas. The presence of opioid peptides, bombesin, and substance P was investigated by immunohistochemistry in tissue sections from six human thymomas. The number of immunoreactive cells seemed to vary from one case to another. Ultrastructural investigation, showing the presence of desmosomes in labelled cells, allowed these cells to be classified …	Cells immunoreactive for neuropeptide in human thymomas . The presence of opioid peptides , bombesin , and substance pea waas investigated by immunohistochemistry in tissue sections from six human thymomas . the a number of immunoreactive sells seemed to very frum one caisse to another . Ultrastructural investigation , showing the presence of desmosomes in labelled sells , allowed these cells to …	sells immunoreactive for neuropeptide in heumann thymomas . the a presence of opioid peptides , bombesin , and substance P waas investigated by immunohistochemistry in tissue sections frum six human thymomas . the a number of immunoreactive cells seemed to very frum won caisse to another . Ultrastructural investigation , showing the presence of desmosomes in labeled sells , aloud these cells to b…	sells immunoreactive for neuropeptide in heumann thymomas . the a presence of opioid peptides , bombesin , a and substance pea waas investigated by immunohistochemistry in tissue sections frum six heumann thymomas . the a number of immunoreactive sells seemed to very frum won caisse to another . Ultrastructural investigation , showing the a presence of desmosomes in labeled sells , aloud these se…	Cells immueoreactive for neuropeptide in human thymomas . The presence of opnioid peptides , bombsin , and substance P was investigated by immunohisotchemistry in tissue sections from six human thymomas . The number of immuonreactive cells seemed to vary from one case to another . Ultrastructural investigation , svowing the presence of desmosomes in labelled cells , allowed these cells to be clas…	Cemlls immunoxeactive for neuopeptide in huamn thydmomas . The pressence of opioid peptdies , bombesin , and substance P was invesntigated by immunohistlochemistry in tissue sectzons from six hiuman thnmomas . The number of immundoreactive cllls seemed to vary from one case to another . Ultrastsructural investigation , showing the piesence of desmosomes in labelled cells , allowed these cells to …	Cmlls immuntoreactive for neuropeptide in hmuan thymmas . The prsence of opoid petides , bobesin , and susbstance P aws inveqtigated by immunohsitochemistry in tassue secnions from six hmuan thmyomas . The nmber of immnuoreactive clls semed to varry from one cae to another . Ultrasrtuctural invstigation , shwowing the preseence of deseosomes in labelled cenls , allowed these cels to hbe clasified…	Cells immunoreactive for neuropeptide in human . The presence of opioid peptides , bombesin , and substance P investigated by in sections from six human thymomas . The of immunoreactive cells seemed to from one case to another . Ultrastructural investigation , showing the of in labelled cells , allowed these cells to be classified as epithelial lineage cells . The occurrence of cells containing n…	immunoreactive for in . The of peptides , , and P was by in sections from six human thymomas . The of immunoreactive to vary from one case to another . investigation , showing the of in labelled cells , these cells to be as epithelial cells . The of cells containing neuropeptide in thymomas that could have modulated the of this tumour , the reported influence of these molecules on and their growt…	for in human . The of , , and P by in from six . The of to from one case to another . , the of desmosomes in , these to be as . The of in that could the of this , the of these on and their activity on , including and cells .	0.5739130434782609	0.2782608695652174	[('Cells', 'NNP'), ('immunoreactive', 'JJ'), ('for', 'IN'), ('neuropeptide', 'NN'), ('in', 'IN'), ('human', 'JJ'), ('thymomas', 'NN'), ('.', '.'), ('The', 'DT'), ('presence', 'NN'), ('of', 'IN'), ('opioid', 'JJ'), ('peptides', 'NNS'), (',', ','), ('bombesin', 'NN'), (',', ','), ('and', 'CC'), ('substance', 'NN'), ('P', 'NNP'), ('was', 'VBD'), ('investigated', 'VBN'), ('by', 'IN'), ('immunohistoch…	from -> frum; The -> the a; cells -> sells; The -> the a; cells -> sells; cells -> sells; cells -> sells; be -> b; and -> a and; The -> the a; P -> pea; human -> heumann; have -> halve; the -> the a; the -> the a; human -> heumann; one -> won; labelled -> labeled; the -> the a; vary -> very; and -> a and; case -> caisse; Cells -> sells; given -> give in; cells -> sells; from -> frum; activity -> …
c0faa114-57ca-457a-a08a-986c6f9a69b8	1	Phase I trial of piritrexim capsules using prolonged, low-dose oral administration for the treatment of advanced malignancies. A phase I trial of piritrexim was conducted by use of a prolonged, low-dose oral schedule. A number of different regimens were tested, including daily dosing for 21 days followed by 7 days of no drug therapy; continuous dosing; and daily dosing for 5 of 7 days for 3 conse…	faze eye trial of piritrexim capsules using prolonged , low-dose oral administration for the treatment of advanced malignancies . A phase I trial of piritrexim waas conducted by use of a prolonged , low-dose oral schedule . a a number of different regimens were tested , including daly dosing for 21 dais followed by 7 days of no drug therapy ; continuous dosing ; and daily dosing for 5 of 7 days f…	faze I trial of piritrexim capsules using prolonged , low-dose aural administration for the a treatment of advanced malignancies . A faze I trial of piritrexim waas conducted by use of a prolonged , low-dose aural schedule . a a number of different regimens were test id , including daly dosing for 21 dais followed by 7 dais of know drug therapy ; continue us dosing ; and daly dosing for 5 of 7 da…	faze eye trial of piritrexim capsules using prolonged , low-dose aural administration for the a treatment of advanced malignancies . a a faze eye trial of piritrexim waas conducted by yous of a a prolonged , low-dose aural schedule . a a number of different regimens were test id , including daly dosing for 21 dais followed by 7 dais of know drug therapy ; continue us dosing ; a and daly dosing fo…	Phase I trial of piritrexim capsules usnig proolnged , low-dose oral administration for the treatment of adhvanced malignancies . A phase I trial of piritrexim was conducted by use of a prolonged , low-dose oral schedule . A number of different regimens wepre tested , inckluding daily dosing for 21 days followed by 7 days of no drug therapy ; continuous dosing ; and daily dosing for 5 of 7 doys f…	Phase I tial of pirtrexim cavsules using prolonged , lo-wdose ocal administration for the treatment of advnaced malignancies . A pahse I tkial of piitrexim was conducted by use of a prlonged , lo-dose oral scherdule . A nuber of different regmens weer tested , inclhuding daily dosing for 21 dasy followed by 7 dass of no drug therapy ; continuous dosing ; and daily dosing for 5 of 7 dams for 3 con…	Phnase I taial of pirisrexim caspules uisng proalonged , lwo-dose oral admiinstration for the trebatment of advacned mailgnancies . A phse I tyial of pirjtrexim wus conmducted by se of a prolkonged , lok-dose orsl scehdule . A nuwmber of diffwerent regqimens wpere tyested , inclbuding daily doing for 21 davys folowed by 7 days of no ddug tehrapy ; continuous drosing ; and dqaily doisng for 5 of 7…	I trial of piritrexim capsules prolonged , low-dose oral administration for the of advanced malignancies . A phase I trial of was conducted by use of a prolonged , low-dose oral schedule . A number of regimens were tested , daily for 21 days followed by 7 days of no drug therapy ; continuous dosing ; and for 5 of 7 days for 3 consecutive weeks followed by a week of rest . Dose escalation was acco…	Phase I of capsules prolonged , administration for the treatment of advanced . A phase I trial of conducted by use of a , oral schedule . A of regimens were tested , including for 21 by 7 days of no therapy ; dosing ; and for 5 of 7 for 3 weeks by a of rest . was accomplished by increasing the dosing from once a day to a and to three times a day and by the of days of administration . Fifty-one wi…	Phase I of , for the of advanced . A I of was by of a , . A of , for 21 days by 7 of no ; ; and for 5 of 7 for 3 by a of . escalation by the from a to a and to three a and by the of of . Fifty-one with in the . One ( 96 ) of 129 . to the . effects , and , , , , , and of . activity in with and , and in those with and . The recommended dosing for phase II 25 three a for 5 for 3 weeks by 1 week of n…	0.5584415584415584	0.303030303030303	[('Phase', 'NN'), ('I', 'PRP'), ('trial', 'NN'), ('of', 'IN'), ('piritrexim', 'NN'), ('capsules', 'NNS'), ('using', 'VBG'), ('prolonged', 'JJ'), (',', ','), ('low-dose', 'JJ'), ('oral', 'JJ'), ('administration', 'NN'), ('for', 'IN'), ('the', 'DT'), ('treatment', 'NN'), ('of', 'IN'), ('advanced', 'JJ'), ('malignancies', 'NNS'), ('.', '.'), ('A', 'DT'), ('phase', 'NN'), ('I', 'PRP'), ('trial', 'NN'…	phase -> faze; week -> weak; the -> the a; phase -> faze; the -> the a; Other -> uther; a -> a a; the -> the a; study -> stud he; daily -> daly; was -> waas; One -> won; melanoma -> melanoma a; tested -> test id; days -> dais; oral -> aural; effect -> affect; and -> a and; from -> frum; A -> a a; I -> eye; A -> a a; days -> dais; a -> a a; oral -> aural; diarrhea -> diarrhoea; week -> weak; and -…
78b9cfc3-2489-4c65-b881-1c7c8177f07d	1	Enhanced antitumor reactivity of tumor-sensitized T cells by interferon alfa. Tumor-draining lymph node cells from mice bearing the methylcholanthrene-induced MCA 106 tumors can be sensitized in vitro to acquire antitumor reactivity. We examined the effect of interferon alfa on the function of cells that underwent in vitro sensitization in adoptive immunotherapy. Interferon alfa increased the ant…	Enhanced antitumor reactivity of tumor-sensitized T sells by interferon alfa . Tumor-draining lymph node sells frum mice bearing the methylcholanthrene-induced MCA 106 tumors can b sensitized in vitro to acquire antitumour reactivity . We exam and the a effect of interferon alpha on the function of cells that underwent in vitro sensitization in adoptive immunotherapy . Interferon alfa increased t…	Enhanced antitumor reactivity of tumor-sensitized T sells by interferon alpha . Tumor-draining lymph knowed sells from mice baring the methylcholanthrene-induced MCA 106 tumors cannes b sensitized in vitro to acquire antitumor reactivity . We exam and the affect of interferon alpha on the function of sells that underwent in vitro sensitization in adoptive immunotherapy . Interferon alfa increased…	Enhanced antitumour reactivity of tumor-sensitized tea sells by interferon alpha . Tumor-draining lymph knowed sells frum meiss baring the a methylcholanthrene-induced MCA 106 tumors cannes be sensitized in vitro to acquire antitumor reactivity . We exam and the a effect of interferon alpha on the function of sells that underwent in vitro sensitization in adoptive immunotherapy . Interferon alpha…	Enhanced antitumor reactivity of tumor-sensitized T cells by interferon alfa . Tumor-draining lymph nofde cells from mkice bearing the methylcholanthrene-induced MCA 106 tumors can be sensitized in vitro to acqire antitumor reactivity . We examined the effect of intexferon ala on the function of cells that underwent in vitro sensitization in adoptive immunotherapy . Interferon alra increased the …	Ehanced antipumor reactivity of tumor-sensitized T cells by interferon alba . Tumo-draining lymph ndoe clels from mice baering the methywcholanthrene-induced MAC 106 tuzmors can e senstiized in virto to acqire antitumor reactivity . We examined the effect of interferon alfa on the function of cells that underwent in virto senstiization in adoptive immunotherapy . Inteferon alfa incrased the antit…	Enhnced antitumor reactivity of tumo-sensitized T ceolls by inetrferon afa . Tumor-raining lmyph nde cells from miec bering the methydlcholanthrene-induced MCA 106 tjmors can be senisitized in vitro to acquire antiumor reactivity . We examrned the effect of injerferon alfa on the fucntion of clls that underwent in vtitro sensiztization in adotive immucotherapy . Inyerferon alfa inceased the antiu…	Enhanced antitumor reactivity of tumor-sensitized cells by interferon . Tumor-draining lymph node cells from bearing the methylcholanthrene-induced MCA 106 tumors can be sensitized in vitro to acquire antitumor reactivity . We examined the effect of interferon alfa on the function of cells that in vitro sensitization in adoptive immunotherapy . Interferon alfa increased the of in vitro in the tre…	reactivity of tumor-sensitized T by interferon alfa . lymph node cells from the methylcholanthrene-induced 106 can be sensitized in vitro to reactivity . We examined the effect of interferon on the function of cells that in in . increased the of in vitro in the treatment of MCA 106 pulmonary . This was in irradiated , indicating that a response to the was not . increased I histocompatibility comp…	antitumor of by . Tumor-draining from bearing the 106 can in to antitumor . We the effect of on the of cells that in in . the reactivity of in in the treatment of 106 . This was in irradiated , that a to the was . treatment I major on and their susceptibility to lysis by in . These results that interferon of adoptive by its on cells . Interferon may a to the of .	0.632258064516129	0.3354838709677419	[('Enhanced', 'NNP'), ('antitumor', 'NN'), ('reactivity', 'NN'), ('of', 'IN'), ('tumor-sensitized', 'JJ'), ('T', 'NNP'), ('cells', 'NNS'), ('by', 'IN'), ('interferon', 'NN'), ('alfa', 'NN'), ('.', '.'), ('Tumor-draining', 'JJ'), ('lymph', 'NN'), ('node', 'NN'), ('cells', 'NNS'), ('from', 'IN'), ('mice', 'NN'), ('bearing', 'VBG'), ('the', 'DT'), ('methylcholanthrene-induced', 'JJ'), ('MCA', 'NNP')…	major -> majer; alfa -> alpha; alfa -> alpha; a -> a a; from -> frum; class -> klass; antitumor -> antitumour; cells -> sells; the -> the a; antitumor -> antitumour; alfa -> alpha; may -> mae; the -> the a; mice -> meiss; tumor -> toomer; mice -> meiss; tumor -> toomer; alfa -> alpha; was -> waas; was -> waas; cells -> sells; the -> the a; the -> the a; cells -> sells; effect -> affect; can -> ca…
d383b116-9aa4-4f02-a1e4-3a83105a7a81	1	Survival with regional and distant metastases from cutaneous malignant melanoma. The clinical course of 312 consecutive patients after initial presentation with metastatic melanoma, 165 of whom presented with regional metastases at cutaneous or subcutaneous, or both, nodal sites and 147 with metastases at distant sites, was reviewed. The five year survival rate for regional metastases was 43.4 pe…	Survival with regional and distant metastases from cutaneous malignant melanoma . The clinical coarse of 312 consecutive patients after initial presentation with metastatic melanoma , 165 of whom presented with regional metastases at cutaneous or subcutaneous , or both , nodal sites a and 147 with metastases at distant sights , was reviewed . The five year survival rait for regional metastases wa…	Survival with regional and distant metastases frum cutaneous malignant melanoma a . the a clinical course of 312 consecutive patients after initial presentation with metastatic melanoma a , 165 of whom presented with regional metastases at cutaneous or subcutaneous , ore both , nodal sights a and 147 with metastases at distant sites , waas reviewed . the a five year survival rait for regional met…	Survival with regional a and distant metastases frum cutaneous malignant melanoma a . the a clinical coarse of 312 consecutive patients after initial presentation with metastatic melanoma a , 165 of whom presented with regional metastases at cutaneous ore subcutaneous , ore both , nodal sights a and 147 with metastases at distant sights , waas reviewed . the a five year survival rait for regional…	Survival with regional and distant metastases from cutaneous malignant melanoma . The clinical course of 312 consecutive patients after initial presentation with metastatic melahnoma , 165 of whom presented with regional metaftases at cutaneous or subcutaneous , or both , nodal sites and 147 with metastases at distant sites , was reviewed . The five year survival rate for reigonal metastases was …	Sruvival with reguonal and dwstant metastases from cutnaeous malignant melanoma . The clinical course of 312 conseuctive patints after iniial presetation with metastatic melanoma , 165 of whom prersented with regional metastases at cutafeous or subcutaneous , or both , nodal sates and 147 with meatstases at distant sites , was reviewed . The five yeear suriival rate for regional meastases ias 43.…	Survval with regzional and ditsant metasstases from cuaneous malignant mealnoma . The cliincal coruse of 312 consceutive ptients after iniial prxesentation with metastatic melznoma , 165 of whom presnted with regifnal metajtases at cutnaeous or subctaneous , or both , nodal sites and 147 with metafstases at ditsant sies , as rbeviewed . The five yer surivval rte for reigional metacstases wes 43.4…	with and distant metastases from cutaneous malignant melanoma . The clinical course of 312 patients after initial presentation with metastatic melanoma , 165 of whom presented with regional metastases at cutaneous or subcutaneous , or both , nodal sites and 147 with metastases at , was reviewed . The five survival rate for regional metastases was 43.4 per cent compared with a five year rate for m…	with and metastases from malignant melanoma . The of 312 patients after presentation with metastatic , 165 of whom presented with regional at or , or both , nodal and 147 with at sites , reviewed . The five survival for 43.4 per compared with a five survival for distant metastases of 4.9 per ( p than 0.0001 ) . prognostic for from first included sites on the compared with the , and ( = 0.043 ) an…	with and from . The of 312 after with , 165 of whom with at or , or both , nodal and 147 with at , . The five for 43.4 per with a five survival for of 4.9 per ( than 0.0001 ) . for from first on the compared with the , and ( 0.043 ) and a of than one from treatment to ( 0.0058 ) . variables for from the a of than one from primary to ( 0.0092 ) , the of of ( 0.00027 ) and the of ( 0.0011 ) . with …	0.5367647058823529	0.2867647058823529	[('Survival', 'NN'), ('with', 'IN'), ('regional', 'JJ'), ('and', 'CC'), ('distant', 'JJ'), ('metastases', 'NNS'), ('from', 'IN'), ('cutaneous', 'JJ'), ('malignant', 'JJ'), ('melanoma', 'NN'), ('.', '.'), ('The', 'DT'), ('clinical', 'JJ'), ('course', 'NN'), ('of', 'IN'), ('312', 'CD'), ('consecutive', 'JJ'), ('patients', 'NNS'), ('after', 'IN'), ('initial', 'JJ'), ('presentation', 'NN'), ('with', …	and -> a and; sites -> sights; not -> knot; and -> a and; and -> a and; per -> purr; the -> the a; sites -> sights; having -> halving; rate -> rait; the -> the a; totally -> total e; melanoma -> melanoma a; Forty-nine -> forty nine; one -> won; p -> pea; addition -> edition; a -> a a; rate -> rait; rate -> rait; first -> furst; from -> frum; p -> pea; more -> moore; from -> frum; and -> a and; ne…
0e3a9724-3489-4796-bb03-c0ed5ce9c1cc	1	Osteoblastoma of the spine. A review of 75 cases. Clinical and radiologic features of 75 cases of osteoblastoma of the spine were reviewed. In addition to pain, which was the most frequent complaint, 18 patients demonstrated objective neurologic deficit, while scoliosis was observed in 17 patients. Aspirin yielded pain relief in 13 patients. Pathologic fracture was not encountered. The radiologic…	Osteoblastoma of the spine . A review of 75 cases . Clinical a and radiologic features of 75 cases of osteoblastoma of the a spine were reviewed . In edition to pane , which was the a most frequent complaint , 18 patients demonstrated objective neurologic deficit , while scoliosis waas observed in 17 patients . Aspirin yielded pain relief in 13 patients . Pathologic fracture was knot encountered …	Osteoblastoma of the a spine . A review of 75 case his . Clinical a and radiologic features of 75 case his of osteoblastoma of the a spine were reviewed . In addition to pane , witch waas the a most frequent complaint , 18 patients demonstrated objective neurologic deficit , wile scoliosis waas observed in 17 patients . Aspirin yielded pain relief in 13 patients . Pathologic fracture waas knot en…	Osteoblastoma of the a spine . a a review of 75 case his . Clinical a and radiologic features of 75 case his of osteoblastoma of the a spine were reviewed . In edition to pane , witch waas the a most frequent complaint , 18 patients demonstrated objective neurologic deficit , wile scoliosis waas observed in 17 patients . Aspirin yield did pane relief in 13 patients . Pathologic fracture waas knot…	Osteoblastoma of the sine . A reiew of 75 cases . Clinical and radiologic features of 75 cases of osteoblastoma of the spine were reveiwed . In addition to pain , which was the msot freuent complaint , 18 patients demostrated objective neurologic deficit , while scoliosis was observed in 17 patients . Aspirin yielded pain reylief in 13 patients . Pathologic fracture ws not encuntered . The radiol…	Osteoblastoma of the sine . A rebview of 75 capses . Clzinical and radiologic feayures of 75 caees of osteobulastoma of the spine were revewed . In addition to pain , which waas the msot freauent comilaint , 18 patinets demoonstrated objective neuorlogic deqicit , while scoliosis was obseved in 17 pateients . Arpirin yeilded pain rellief in 13 patients . Pathlogic fracture ws onot encountered . T…	Osteoqlastoma of the sine . A rxview of 75 cabes . Clinical and radiclogic featsures of 75 caases of ostemblastoma of the spnne wmre reeviewed . In adnition to pian , which ws the msot freqent compslaint , 18 paitents deomnstrated objective nerologic defeicit , while scouiosis wyas obseved in 17 paiients . Apsirin yixelded pan relief in 13 paients . Patologic frkcture wsa nqot enceountered . The …	Osteoblastoma of the spine . A review of 75 cases . Clinical and radiologic features of 75 cases of osteoblastoma of the spine reviewed . In addition to pain , which was the most frequent complaint , 18 demonstrated objective neurologic deficit , while scoliosis in 17 patients . Aspirin yielded pain relief in 13 patients . Pathologic fracture was not encountered . The and histologic characteristi…	Osteoblastoma of the . A review of 75 cases . and of 75 of osteoblastoma of the spine were . In to , which the most , 18 patients neurologic , while observed in 17 patients . Aspirin pain in 13 . encountered . The and histologic characteristics of osteoblastoma of the are indistinguishable from those arising in other . The typical a well-defined , with a sclerotic , border . Approximately one of …	of the . A of 75 . and of 75 of of the . In to , which the , 18 demonstrated , while was in 17 . in 13 . . The and of osteoblastoma of the from those in . The a , with a , . one of the cases , the displaying of . of the through the as : , , , sacral-13 . element in 73 of 75 , and a to of 2.5 to 1 .	0.5449101796407185	0.2694610778443114	[('Osteoblastoma', 'NNP'), ('of', 'IN'), ('the', 'DT'), ('spine', 'NN'), ('.', '.'), ('A', 'DT'), ('review', 'NN'), ('of', 'IN'), ('75', 'CD'), ('cases', 'NNS'), ('.', '.'), ('Clinical', 'JJ'), ('and', 'CC'), ('radiologic', 'JJ'), ('features', 'NNS'), ('of', 'IN'), ('75', 'CD'), ('cases', 'NNS'), ('of', 'IN'), ('osteoblastoma', 'NN'), ('of', 'IN'), ('the', 'DT'), ('spine', 'NN'), ('were', 'VBD'),…	pain -> pane; the -> the a; yielded -> yield did; a -> a a; The -> the a; pain -> pane; cases -> case his; remainder -> remained her; not -> knot; A -> a a; margin -> mar gin; are -> r; The -> the a; was -> waas; sites -> sights; cases -> case his; male -> mail; one -> won; Approximately -> approximately e; was -> waas; border -> boarder; which -> witch; addition -> edition; other -> uther; and -…
183f75b7-7a14-48d1-a1fe-4648558bffbe	1	Blood transfusion and recurrence of colorectal cancer: the role of platelet derived growth factors. Efforts to explain the possible effects of blood transfusion on the recurrence of colorectal cancer have been based entirely on the immunosuppressive effects of blood transfusion. However, the relationship between solid tumour development and the immune system is inconclusive. We have investigated …	Blood transfusion and recurrence of colorectal cancer : the a roll of platelet derived growth factors . Efforts to explain the a possible effects of blood transfusion on the recurrence of colorectal cancer have been based entirely on the immunosuppressive effects of blood transfusion . However , the relationship between solid tumour development and the a immune system is inconclusive . We halve i…	Blood transfusion and recurrence of colorectal cancer : the a roll of platelet derived growth factors . effertz to explain the a possible effects of blood transfusion on the a recurrence of colorectal cancer halve bin baste entirely on the a immunosuppressive effects of blood transfusion . However , the a relationship between sol id tumour development and the a immune system is inconclusive . We …	Blood transfusion a and recurrence of colorectal cancer : the a roll of platelet derived growth factors . effertz to explain the a possible effects of blood transfusion on the a recurrence of colorectal cancer halve bin baste entire early on the a immunosuppressive effects of blood transfusion . However , the a relationship between sol id tumour development a and the a immune system is inconclusi…	Blood transfusion and recurence of colorectal cancer : the role of pltaelet drived growth factors . Efforts to epxlain the possible effects of blood transfusion on the recurrence of colorectal cancer have been based entirely on the immunosuppressive effects of blood transfusion . However , the relatinoship between solid tumour development and the immune system is inconclusive . We have investgiat…	Bjlood trasnfusion and reucrrence of coslorectal cancer : the rhle of pxlatelet derkved groowth factors . Efforts to explain the possible efects of blood transfusion on the recurrence of colroectal cancer have bene baesd enntirely on the immunosuppressive effects of blood trsnsfusion . Hoever , the relatuionship between somlid tumour development and the immune system is inqonclusive . We haave in…	Bilood tranfusion and rechrrence of colojrectal cnacer : the roe of platelet dorived growth fctors . Eforts to expalin the possbile efects of blmod transusion on the recaurrence of coloerctal cnacer hae been baped entrely on the immunosppressive efects of bxood traansfusion . However , the relationship between solid tucmour dewelopment and the imune syitem si incouclusive . We haev invqstigated a…	and recurrence of colorectal cancer : the of derived growth . Efforts to explain the possible effects of blood transfusion on the recurrence of colorectal cancer been based entirely on the effects of blood transfusion . However , the relationship between solid tumour development and the immune system is inconclusive . We have investigated an alternative mechanism involving the potential role of f…	Blood and recurrence of colorectal : the role of growth factors . to the of blood on the recurrence of have based on the effects of blood transfusion . , the between solid development and the system inconclusive . We have an involving the of factors in this . Using a human : 125I deoxyuridine uptake mitogenesis , the relative of growth in the of stored blood measured . There was a in from 0 ( = 6…	and of : the of . to the of blood on the of on the immunosuppressive of . However , the between development and the . We an alternative the of factors in this phenomenon . a : 125I , the of in the of measured . There a increase in from 0 ( 6 ) to 28 ( 6 ; than 0.001 , ) . The of on the development of liver and was in . Following an of 10 ( 5 ) , the ( 25 ) 2 of syngeneic for 4 . , on and the with…	0.5635179153094463	0.263843648208469	[('Blood', 'NNP'), ('transfusion', 'NN'), ('and', 'CC'), ('recurrence', 'NN'), ('of', 'IN'), ('colorectal', 'JJ'), ('cancer', 'NN'), (':', ':'), ('the', 'DT'), ('role', 'NN'), ('of', 'IN'), ('platelet', 'NN'), ('derived', 'VBN'), ('growth', 'NN'), ('factors', 'NNS'), ('.', '.'), ('Efforts', 'NNS'), ('to', 'TO'), ('explain', 'VB'), ('the', 'DT'), ('possible', 'JJ'), ('effects', 'NNS'), ('of', 'IN'…	Lister -> lyster; was -> waas; or -> ore; The -> the a; the -> the a; per -> purr; serum -> sear him; or -> ore; the -> the a; There -> their; cent -> scent; the -> the a; have -> halve; the -> the a; be -> b; was -> waas; seeded -> ceded; solid -> sol id; the -> the a; and -> a and; the -> the a; from -> frum; n -> en; a -> a a; the -> the a; have -> halve; cells -> sells; rats -> ratz; The -> t…
301ceebc-71c6-4e88-831c-4f8ea1aa323e	1	Soluble histocompatibility antigen class I in breast cancer patients in relation to tumor burden. Serum beta-2 microglobulin (B-2M) levels were studied in 365 breast cancer patients and 210 age-matched controls. The patients were divided into three groups: Group A, new patients at diagnosis; Group B, patients at follow-up; and Group C, metastatic patients. The mean B-2M of all breast cancer patie…	Soluble histocompatibility antigen class I in brest cancer patients in relation to toomer burden . sear him beta-2 microglobulin ( B-2M ) levels were studied in 365 breast cancer patients a and 210 age-matched controls . The patients were divided into three groups : Group A , new patients at diagnosis ; groupe B , patients at follow up ; and Group C , metastatic patients . the a mean B-2M of aul …	Soluble histocompatibility antigen klass eye in brest cancer patients in relation to toomer burdon . sear him beta-2 microglobulin ( B-2M ) levels were studied in 365 brest cancer patients and 210 age-matched controls . The patients were divided into three groups : groupe a a , gnu patients at diagnosis ; groupe be , patients at follow up ; and groupe C , metastatic patients . the a mien B-2M of …	Soluble histocompatibility antigen klass eye in brest cancer patients in relation to toomer burdon . sear him beta-2 microglobulin ( B-2M ) levels were studied in 365 brest cancer patients a and 210 age-matched controls . the a patients were divide did into three groups : groupe a a , gnu patients at diagnosis ; groupe be , patients at follow up ; a and groupe sea , metastatic patients . the a mi…	Soulble histocomaptibility antigen calss I in breast cancer patients in relption to tumor burden . Serum beta-2 microglobulin ( B2M ) levels wree stduied in 365 breast cancer patients and 210 agme-matched controls . The patients were divided into three groups : Group A , new patients at diagnosis ; Group B , patients at follow-up ; and Grkoup C , meatstatic patients . The mean B-2M of all berast …	Sgluble histocompatibility ayntigen calss I in berast cpncer patints in rlation to tumor burden . Serum bueta-2 micooglobulin ( B-2M ) leevels wre sptudied in 365 breast cacner patients and 210 age-matched contaols . The pctients were divided into three griups : Grloup A , enw patients at diagnosis ; Group B , ptients at follow-up ; and Grzoup C , metastatic patints . The mena B-2M of all brast c…	Szoluble histgcompatibility antvigen clyss I in brsast cncer pateints in reltaion to toumor buden . Swrum bbta-2 microghobulin ( B2-M ) leevls wee sudied in 365 berast cacncer pattients and 210 age-mtched conkrols . The patints wree dviided into three goups : Gdoup A , ew pataents at diagunosis ; Gorup B , pateints at follwo-up ; and Grooup C , meftastatic patyients . The mena Bp-2M of all berast…	Soluble histocompatibility antigen I in breast cancer patients in relation to burden . Serum beta-2 microglobulin ( B-2M ) levels were studied in 365 breast cancer patients and 210 age-matched controls . The were divided into three groups : Group A , new patients at diagnosis ; , at ; and C , metastatic patients . The of all cancer patients plus or minus one standard deviation ( 3.5 1.2 ; range ,…	Soluble I in cancer in relation to . beta-2 microglobulin ( B-2M ) were studied in 365 cancer and 210 age-matched controls . The into three : A , patients at ; Group B , at ; and Group C , . The mean B-2M of all plus or minus one ( 3.5 1.2 ; , 1.1 to 5.9 ) than controls ( 1.29 0.49 ; range , 0.3 to 2.3 ; P than 0.005 ) . When the three groups with each , the B-2M of ( 3.0 1.5 ; , 0.9 to 6.9 ) was…	I in in to . ( ) in 365 and 210 . The into three : , at ; , at ; and , . The of all plus or minus one ( 3.5 1.2 ; , 1.1 to 5.9 ) than ( 1.29 0.49 ; , 0.3 to 2.3 ; than 0.005 ) . When the three with each , the of ( 3.0 1.5 ; , 0.9 to 6.9 ) to that of ( 4.22 1.1 ; , 2.0 to 6.4 ) . The of both and than that of ( 2.38 1.02 , , 0.4 to 5.4 ; than 0.001 ) . In the after a and the of but that of . When i…	0.4966666666666666	0.2933333333333333	[('Soluble', 'JJ'), ('histocompatibility', 'NN'), ('antigen', 'NN'), ('class', 'NN'), ('I', 'PRP'), ('in', 'IN'), ('breast', 'NN'), ('cancer', 'NN'), ('patients', 'NNS'), ('in', 'IN'), ('relation', 'NN'), ('to', 'TO'), ('tumor', 'VB'), ('burden', 'NN'), ('.', '.'), ('Serum', 'NNP'), ('beta-2', 'JJ'), ('microglobulin', 'NN'), ('(', '('), ('B-2M', 'NNP'), (')', ')'), ('levels', 'NNS'), ('were', 'VB…	mean -> mien; all -> aul; serum -> sear him; burden -> burdon; other -> uther; a -> a a; new -> gnu; the -> the a; I -> eye; and -> a and; similar -> simler; Group -> groupe; there -> their; mean -> mien; P -> pea; B -> be; A -> a a; The -> the a; burden -> burdon; breast -> brest; was -> waas; Stages -> stage his; higher -> hire; The -> the a; B -> be; and -> a and; P -> pea; A -> a a; the -> th…
213b4ac1-de25-4a3b-9a3c-9840a1fd3a5c	1	Ovarian myxoma. A study of two cases with long-term follow-up. Two cases of the so-called ovarian myxoma are reported. One was from a 13-year-old girl who had a 31-year follow-up and no evidence of recurrence. The second case, from a 65-year-old woman, recurred intraperitoneally, 19 years after the surgery. Both tumors were myxoid, with round to stellate cells. Immunohistochemical, electron micro…	Ovarian myxoma . a a stud he of two cases with long-term follow-up . Two case his of the so-called ovarian myxoma are reported . One waas frum a a 13-year-old girl who hadd a a 31-year follow-up and no evidence of recurrence . The second caisse , frum a a 65-year-old woman , recurred intraperitoneally , 19 years after the surgery . Both tumors were myxoid , with round to stellate cells . Immunohi…	Ovarian myxoma . a a stud he of two cases with long-term follow-up . Two case his of the a so-called ovarian myxoma r reported . won waas frum a 13-year-old girl hoo hadd a a 31-year follow up and no evidence of recurrence . the a cech and case , from a 65-year-old woman , recurred intraperitoneally , 19 yours after the surgery . Both tumors were myxoid , with round to stellate cells . Immunohist…	Ovarian myxoma . a a stud he of two case his with long-term follow up . Two case his of the a so-called ovarian myxoma r reported . won waas frum a 13-year-old girl hoo hadd a a 31-year follow up a and know evidence of recurrence . the a cech and caisse , frum a a 65-year-old woman , recurred intraperitoneally , 19 yours after the a surgery . Both tumors were myxoid , with round to stellate sells…	Ovraian myxoma . A study of two cases with longd-term follow-up . Two cases of the so-called ovarian myxoma are reported . One was from a 13-year-old girl who had a 31-ear follow-up and no evidence of recurrence . The second cae , from a 65-year-old woman , recurred intraperitoneally , 19 yzars after the surgery . Both tumors weere mysoid , with round to stellate cells . Immumnohistochemical , el…	Ovarian mytxoma . A stuudy of two cases with long-term folnow-up . Two cases of the so-called ozvarian myxoma aer rpeorted . One was from a 13-uyear-old girl who ad a 31-ear folkow-up and no evidence of recyrrence . The second case , from a 65-yar-old woman , recurred intraperitoneally , 19 years after the surgery . Both tumors weare myxoid , with round to stelxate cmells . Immunohistochemical , …	Ovaqrian mqxoma . A stdy of two cses with log-term foltow-up . Two cafses of the so-claled ovrian mxoma ware reprted . One wps from a 13-yxar-old givrl who whad a 3-1year follow-up and no evidwence of recurrence . The seqcond cjase , from a 65-eyar-old wmoan , recured intrasperitoneally , 19 yyars after the sudrgery . Both tuors wzre mxoid , with ruound to stetlate cells . Immunouhistochemical , …	Ovarian myxoma . A study of two cases with follow-up . Two of the myxoma are reported . One from a 13-year-old girl who had a 31-year follow-up and no evidence of recurrence . The second case , from a 65-year-old woman , intraperitoneally , 19 years after the . Both were myxoid , with round to stellate cells . , microscopic ( EM ) , and flow cytometric ( FCM ) studies performed on formalin-fixed …	Ovarian myxoma . A of two with long-term . Two of the so-called reported . One from a girl who had a and no evidence of recurrence . The , from a , recurred , 19 years after the surgery . Both were , with round to cells . , electron microscopic ( ) , and DNA ( ) were performed on , of the patient on both the primary and the . expressed vimentin and focally for and myoglobin . EM a fibroblastic di…	. A of two with . Two of the . One from a who a and no of . The second , from a , , 19 after the . Both , with to . , ( EM ) , and ( ) on , of the on both the tumor and the . and for and . a . An in the by . Only four of to date , and the 18 . The that the of and the recurrence of one of their cases that might behave like low-grade sarcomas . The histogenesis of this , but with in .	0.5533980582524272	0.3155339805825243	[('Ovarian', 'JJ'), ('myxoma', 'NN'), ('.', '.'), ('A', 'DT'), ('study', 'NN'), ('of', 'IN'), ('two', 'CD'), ('cases', 'NNS'), ('with', 'IN'), ('long-term', 'JJ'), ('follow-up', 'JJ'), ('.', '.'), ('Two', 'CD'), ('cases', 'NNS'), ('of', 'IN'), ('the', 'DT'), ('so-called', 'JJ'), ('ovarian', 'JJ'), ('myxoma', 'NN'), ('are', 'VBP'), ('reported', 'VBN'), ('.', '.'), ('One', 'CD'), ('was', 'VBD'), ('…	cell -> sell; four -> for; and -> a and; not -> knot; like -> lyke; the -> the a; the -> the a; the -> the a; A -> a a; years -> yours; and -> a and; and -> a and; The -> the a; EM -> m; tumor -> toomer; had -> hadd; cells -> sells; flow -> floe; cases -> case his; tumor -> toomer; the -> the a; one -> won; the -> the a; the -> the a; a -> a a; a -> a a; electron -> elektron; The -> the a; are ->…
36c7dc7a-99d6-40b4-909d-c0e03257c341	4	Mechanisms in heart failure and the role of angiotensin-converting enzyme inhibition. The four major diagnostic criteria for the syndrome of congestive heart failure are left ventricular dysfunction, exercise intolerance, pulmonary congestion or edema and ventricular arrhythmias. Activation of norepinephrine, angiotensin II, vasopressin and atrial natriuretic peptide may be a key factor in the va…	Mechanisms in heart failure and the role of angiotensin-converting enzyme inhibition . The four major diagnostic criteria a for the syndrome of congestive hart failure are left ventricular dysfunction , exercise intolerance , pulmonary congestion ore edema a and ventricular arrhythmias . Activation of norepinephrine , angiotensin II , vasopressin and atrial natriuretic peptide may b a a quay fact…	Mechanisms in heart failure and the roll of angiotensin-converting enzyme inhibition . the a for majer diagnostic criteria for the a syndrome of congestive heart failure r left ventricular dysfunction , exercise intolerance , pulmonary congestion ore edema a a and ventricular arrhythmia is . Activation of norepinephrine , angiotensin II , vasopressin a and atrial natriuretic peptide mae b a quay …	Mechanisms in hart failure a and the a roll of angiotensin-converting enzyme inhibition . the a for majer diagnostic criteria a for the a syndrome of congestive hart failure r left ventricular dysfunction , exercise intolerance , pulmonary congestion ore edema a a and ventricular arrhythmia is . Activation of norepinephrine , angiotensin II , vasopressin a and a trial natriuretic peptide mae b a …	Mechanisms in heart failure and the rloe of angiotensin-converting entyme inhibition . The four major diagnostic criteria for the syndrome of congestive herat failure are left ventricular dysfunction , exercise intolerance , pulmonary congestion or edema and venrticular arrhythmias . Activation of norepinephrine , angiotensin fII , vasopessin and atrial natriuretic peptide may be a key factor in …	Mecahnisms in heart failure and the rose of angiotensin-converting exnzyme inhijition . The four major dignostic criteria for the syndrome of congestive heart failure aer left ventricular dysfunction , egxercise intklerance , pulmnary congestion or edma and ventracular arrhythmias . Actvation of norephinephrine , angiotensin II , vasoressin and atkrial natriuretic peptide may be a vey factor in t…	Mechanisms in hyeart failure and the role of angiotensn-converting enlyme inkibition . The four mazjor diagnostic crtieria for the syndrome of conkgestive hceart faliure aire let venricular dysufunction , exrecise inotlerance , puwlmonary congestion or ewdema and veetricular arrhyithmias . Actgivation of noreipnephrine , angiiotensin I , vasopjessin and ataial natriuretic peutide may se a ey fyct…	Mechanisms in heart and the role of angiotensin-converting inhibition . The four major criteria for the of congestive heart are left ventricular dysfunction , exercise intolerance , pulmonary congestion or edema and ventricular arrhythmias . Activation of norepinephrine , angiotensin II , vasopressin and atrial natriuretic peptide may be a key in the and increased impedance to left ventricular ej…	in heart and the of angiotensin-converting enzyme inhibition . The four major diagnostic for the of congestive heart failure left , exercise intolerance , pulmonary congestion or and ventricular arrhythmias . Activation of , II , and natriuretic peptide may be a key in the and to left ventricular in failure . that interfere with these should have a salutary on performance . with enzyme ( ) , bloc…	in and the role of enzyme . The four criteria for the of failure are dysfunction , , or edema and . of , , vasopressin and may a factor in the and to ventricular in . that with these should a on . with angiotensin-converting ( ) , and in , but it more to demonstrate . in been in patients with with and inhibitors . in the of and prolongation of life the two in the of . understanding of the of and …	0.6108108108108108	0.2702702702702703	[('Mechanisms', 'NNP'), ('in', 'IN'), ('heart', 'NN'), ('failure', 'NN'), ('and', 'CC'), ('the', 'DT'), ('role', 'NN'), ('of', 'IN'), ('angiotensin-converting', 'JJ'), ('enzyme', 'JJ'), ('inhibition', 'NN'), ('.', '.'), ('The', 'DT'), ('four', 'CD'), ('major', 'JJ'), ('diagnostic', 'JJ'), ('criteria', 'NNS'), ('for', 'IN'), ('the', 'DT'), ('syndrome', 'NN'), ('of', 'IN'), ('congestive', 'JJ'), ('…	heart -> hart; and -> a and; a -> a a; heart -> hart; The -> the a; the -> the a; be -> b; quality -> quality e; and -> a and; factor -> fact her; and -> a and; four -> for; heart -> hart; arrhythmias -> arrhythmia is; the -> the a; more -> moore; are -> r; and -> a and; and -> a and; edema -> edema a; criteria -> criteria a; atrial -> a trial; the -> the a; and -> a and; heart -> hart; been -> b…
a269de2e-09dc-4400-80d5-801e46c988b8	1	The relationship of Papanicolaou testing and contacts with the medical care system to stage at diagnosis of cervical cancer. The relationship of Papanicolaou (Pap) testing and physician visits to stage at diagnosis of cervical cancer was assessed by interviews with 149 women with invasive cervical cancer and 214 women with in situ cervical cancer. A significantly smaller percent of study subjects…	The relationship of Papanicolaou testing and contacts with the medical caire system to stage at diagnosis of cervical cancer . The relationship of Papanicolaou ( Pap ) testing a and physician visits to stage at diagnosis of cervical cancer was assessed by interviews with 149 whim in with invasive cervical cancer and 214 women with in situ cervical cancer . A significantly smaller percent of study…	The relationship of Papanicolaou testing a and contacts with the a medical caire system to stage at diagnosis of cervical cancer . The relationship of Papanicolaou ( papp ) testing and physician visits to stage at diagnosis of cervical cancer waas assessed by interviews with 149 women with invasive cervical cancer and 214 whim in with in situ cervical cancer . a a significantly smaller percent of…	the a relationship of Papanicolaou testing a and contacts with the a medical caire system to stage at diagnosis of cervical cancer . the a relationship of Papanicolaou ( papp ) testing a and physician visits to stage at diagnosis of cervical cancer waas assessed by interviews with 149 whim in with invasive cervical cancer a and 214 whim in with in situ cervical cancer . a a significantly smaller …	The relationship of Papanicolaou testing and contacts with the medical care system to stage at diagnosis of cervical cancer . The relationship of Papanqcolaou ( Pap ) tetsing and physician visits to stage at diagnosis of cervical cancer was assessed by intevriews with 149 women with invasive cervical cancer and 214 women with in sbitu cervical cancer . A significantly smwller percent of stduy suj…	The relationship of Papanicolaou testing and ckntacts with the mefical crae sstem to stage at diagnosis of crvical cancer . The relationship of Papanicolaou ( Pap ) testing and physician visits to sntage at diagosis of cevrical cancer wss asessed by intrviews with 149 woeen with invasive cvervical cancer and 214 wobmen with in sirtu cevical cnncer . A signzificantly smaler percent of study subjec…	The relationship of Paoanicolaou tesitng and ceontacts with the mepdical cawe ssytem to stage at diagnosis of cervcial cacer . The relaionship of Paapnicolaou ( Ppa ) tekting and physvician viesits to stage at diagosis of crevical cadcer ws asessed by interviews with 149 women with invaive cevrical cncer and 214 woemn with in soitu cerovical cncer . A signbificantly smaler perecnt of study subejc…	The of Papanicolaou testing and with the medical system to at diagnosis of cervical cancer . The relationship of Papanicolaou ( Pap ) testing and physician visits to stage at diagnosis of cervical cancer was assessed by interviews with 149 women with invasive cervical cancer and 214 women with in situ cervical cancer . A significantly smaller percent of study with invasive disease than in situ ha…	The relationship of and contacts with the medical care system to stage at of cervical . The of ( Pap ) and to stage at diagnosis of by interviews with 149 women with and 214 with in cancer . A significantly of with disease than in disease had at least one Pap in the 3 to diagnosis ( age- and race-adjusted ratio : 3.38 ) . The two did differ in to a for during this . testing with age for both , bu…	The of Papanicolaou and with the to at of . The of ( ) and to stage at of was by with 149 with and 214 women with in . A of with than in at one in the 3 to ( and : 3.38 ) . The two in to a for during this . with for both , but . While 65 percent of the with between 65 and 79 a until diagnosis , 88 a in the 3 . Women with or least to , and , within this , those between 35 and 64 were to a . for mu…	0.5466666666666666	0.2977777777777777	[('The', 'DT'), ('relationship', 'NN'), ('of', 'IN'), ('Papanicolaou', 'NNP'), ('testing', 'VBG'), ('and', 'CC'), ('contacts', 'NNS'), ('with', 'IN'), ('the', 'DT'), ('medical', 'JJ'), ('care', 'NN'), ('system', 'NN'), ('to', 'TO'), ('stage', 'VB'), ('at', 'IN'), ('diagnosis', 'NN'), ('of', 'IN'), ('cervical', 'JJ'), ('cancer', 'NN'), ('.', '.'), ('The', 'DT'), ('relationship', 'NN'), ('of', 'IN'…	the -> the a; the -> the a; missed -> mist; differ -> dif fer; care -> caire; not -> knot; years -> yours; likely -> like lee; a -> a a; and -> a and; Pap -> papp; and -> a and; had -> hadd; group -> groupe; seen -> scene; had -> hadd; tests -> testes; had -> hadd; The -> the a; prior -> pryor; the -> the a; the -> the a; and -> a and; one -> won; A -> a a; a -> a a; and -> a and; study -> stud h…
6192ee21-0afe-439d-86a3-b312a22d671d	1	Sixty consecutive breast reconstructions with the inflatable expander: a critical appraisal. Breast reconstruction using inflatable expanders has become an established and preferred technique. Although our knowledge of the biomechanical changes occurring in expanded skin has increased greatly, little information is available regarding average aesthetic results achieved with this technique. In ord…	six t consecutive brest reconstructions with the inflatable expander : a critical appraisal . Breast reconstruction using inflatable expanders has become an established and preferred technique . Although our knowledge of the biomechanical changes occurring in expanded skin has increased greatly , little information is available regarding average aesthetic results achieved with this technique . In…	six t consecutive brest reconstructions with the a inflatable expander : a a critical appraisal . brest reconstruction using inflatable expanders has become an established a and prefered technique . Although our knowledge of the a biomechanical changes occuring in expanded skin has increased greatly , littell information is available regarding average aesthetic results achieved with this techniqu…	six t consecutive brest reconstructions with the a inflatable expander : a a critical appraisal . brest reconstruction using inflatable expanders has become an established a and prefered technique . Although our knowledge of the a biomechanical change his occuring in expanded skin has increased greatly , littell information is available regarding average esthetic results achieved with this techni…	Sixty consccutive breast reconstructions with the infatable expander : a czritical appraisal . Breast recostruction using inflatable expanders has become an estuablished and preferred technique . Although our knowledge of the biomechanical changes occurrring in expanded skin has increased greatly , little information s available regarding average aetshetic results achieved with this technique . I…	Sxty consecutive braest reconsytructions with the inlatable expadner : a critcal appraisal . Breast reconstruction usnig inflatable expnaders has beome an established and preferred techlique . Although our knowledge of the biomchanical chaynges occurring in exapnded soin has ingreased greatly , libttle inforation is available regarding average aesthetic retults achieved with this technique . In o…	Sixty conseuctive bbeast reconstquctions with the infaltable expander : a crlitical apparisal . Brbeast recosntruction uning infdatable exanders hfs become an esatblished and prefirred technique . Although our knwledge of the biomechanical canges occurring in epanded sfkin ahs inrceased grgatly , lttle infornation ais avialable regaarding avreage aeysthetic resrlts acieved with this tecnique . In…	Sixty consecutive breast with the inflatable expander : a critical appraisal . Breast using inflatable expanders has become an established and preferred . Although our of the biomechanical changes occurring in skin has increased , little information is available regarding average results achieved with this technique . In order to eliminate the bias of selection reports , this study of 60 consecut…	consecutive with the inflatable : a critical appraisal . Breast an established and preferred technique . Although our of the biomechanical changes occurring in skin has greatly , little information available regarding achieved with this . In to the bias of case , this study of 60 consecutive patients undergoing reconstruction . of the demonstrated a significant and of complications . In , immedia…	with the : a . an and . Although our of the in , with this . In order to the of best case , this study of 60 patients was . of the demonstrated a and of . In particular , breast with skin was as a because of its with and delayed . Although two -- and replacement -- , from both the and New three to the process . , by problems of symmetry , , and , need to recognized and .	0.6127167630057804	0.2832369942196532	[('Sixty', 'NNP'), ('consecutive', 'JJ'), ('breast', 'NN'), ('reconstructions', 'NNS'), ('with', 'IN'), ('the', 'DT'), ('inflatable', 'JJ'), ('expander', 'NN'), (':', ':'), ('a', 'DT'), ('critical', 'JJ'), ('appraisal', 'NN'), ('.', '.'), ('Breast', 'NNP'), ('reconstruction', 'NN'), ('using', 'VBG'), ('inflatable', 'JJ'), ('expanders', 'NNS'), ('has', 'VBZ'), ('become', 'VBN'), ('an', 'DT'), ('es…	a -> a a; aesthetic -> esthetic; the -> the a; need -> knead; occurring -> occuring; a -> a a; and -> a and; be -> b; bias -> byas; and -> a and; Breast -> brest; Sixty -> six t; and -> a and; and -> a and; healing -> heeling; diversity -> diverse city; study -> stud he; preferred -> prefered; breast -> brest; been -> bin; and -> a and; best -> beste; undertaken -> undertake in; and -> a and; fre…
8f58c5b2-c683-4713-a81e-5077a62589c8	4	Endocarditis due to ampicillin-resistant nontyphoid Salmonella: cure with a third-generation cephalosporin. A case of ampicillin-resistant salmonella bacteremia complicated by endocarditis in a 78-year-old man is presented. Previous rheumatic valvular heart disease and the lack of response to initial treatment with chloramphenicol prompted us to consider this diagnosis. There was a good clinical …	Endocarditis do to ampicillin-resistant nontyphoid Salmonella : cure with a a third-generation cephalosporin . A case of ampicillin-resistant salmonella bacteraemia complicated by endocarditis in a 78-year-old man is presented . Previous rheumatic valvular hart disease a and the lac of response to initial treatment with chloramphenicol prompted us to consider this diagnosis . There was a goode cl…	Endocarditis do to ampicillin-resistant nontyphoid Salmonella : cure with a a third-generation cephalosporin . a a caisse of ampicillin-resistant salmonella bacteraemia complicated by endocarditis in a 78-year-old man is presented . Previous rheumatic valvular hart disease a and the a lac of response to initial treatment with chloramphenicol prompted us to consider this diagnosis . There waas a a…	Endocarditis do to ampicillin-resistant nontyphoid Salmonella : cure with a a third-generation cephalosporin . a a caisse of ampicillin-resistant salmonella bacteraemia complicated by endocarditis in a a 78-year-old mann is presented . Previous rheumatic valvular hart disease a and the a lac of response to initial treatment with chloramphenicol prompted us to consider this diagnosis . their waas …	Endocarditis due to ampicoillin-resistant nontyphoid Salmonella : cure with a third-generation cephalosporin . A case of ampiillin-resistant salmonella bacteremia complicated by endocarditis in a 78-year-old man is presented . Previous rheumatic valvular hebart disease and the lick of response to initial treatment with chloramphenicol prompted us to consider this diagnosis . There aws a god clini…	Endocqrditis dsue to ampicillin-resistant notntyphoid Salkonella : cre with a third-generation cephalosporin . A caose of ampicilln-resistant salmonella bacteremia corplicated by endocnarditis in a 78-year-old man zs presented . Previous rhemuatic valvular hcart dcisease and the lcak of response to initial trdatment with chloramphenicol pompted us to consider this diagnosis . There wrs a good cli…	Endcarditis gdue to ampicillin-resistant nontphoid Sarlmonella : cule with a thiod-generation cepalosporin . A caase of ampicillinr-esistant salmonella bactremia compilcated by endoacrditis in a 78-yer-old muan uis prsented . Pervious rheujmatic valoular heoart dispease and the lakc of response to initial tretment with chloramphenicol proypted us to cosnider this ditgnosis . There was a good clxi…	Endocarditis to ampicillin-resistant nontyphoid Salmonella : cure with a third-generation cephalosporin . A of ampicillin-resistant salmonella bacteremia complicated by endocarditis in a 78-year-old man is . rheumatic valvular disease and the lack of response to initial treatment with chloramphenicol prompted us to consider this diagnosis . There a good clinical response after treatment with ceft…	Endocarditis to ampicillin-resistant Salmonella : cure with a third-generation cephalosporin . A case of ampicillin-resistant bacteremia complicated by endocarditis in a 78-year-old is . disease and the lack of response to treatment with chloramphenicol us to this diagnosis . There a good clinical after with ceftriaxone and corresponding on the echocardiogram . This case the endovascular complica…	to : with a . A of bacteremia by endocarditis in a . and the of to initial with prompted us to this . There a good after with ceftriaxone and improvement on the . This case the of in and that should among the to Salmonella that could treated with the .	0.5943396226415094	0.2735849056603773	[('Endocarditis', 'NN'), ('due', 'JJ'), ('to', 'TO'), ('ampicillin-resistant', 'JJ'), ('nontyphoid', 'JJ'), ('Salmonella', 'NN'), (':', ':'), ('cure', 'NN'), ('with', 'IN'), ('a', 'DT'), ('third-generation', 'NN'), ('cephalosporin', 'NN'), ('.', '.'), ('A', 'DT'), ('case', 'NN'), ('of', 'IN'), ('ampicillin-resistant', 'JJ'), ('salmonella', 'NN'), ('bacteremia', 'NN'), ('complicated', 'VBN'), ('by…	lack -> lac; the -> the a; be -> b; the -> the a; good -> goode; was -> waas; the -> the a; be -> b; and -> a and; a -> a a; a -> a a; case -> caisse; case -> caisse; heart -> hart; and -> a and; man -> mann; the -> the a; There -> their; a -> a a; A -> a a; bacteremia -> bacteraemia; newer -> knew her; due -> do; the -> the a; potentially -> potential e; bacteremia -> bacteraemia; elderly -> eld…
d5746e7b-e834-45ac-a290-d0b57d037c61	4	Electrocardiographic ambulatory monitoring with a real-time analysis system. The analysis of records collected during long-term ambulatory electrocardiographic monitoring has traditionally involved the review of massive data, either manually or with the aid of interactive scanning computers. Many factors complicate this analysis, including the use of analog tape for storage of electrocardiographi…	Electrocardiographic ambulatory monitoring with a a real-time analysis system . the a analysis of records collected during long-term ambulatory electrocardiographic monitoring has traditionally involved the review of massive dat a , either manual e ore with the aid of interactive scanning computers . Many factors complicate this analysis , including the a yous of analog tape for storage of electr…	Electrocardiographic ambulatory monitoring with a a real time analysis system . the a analysis of records collected during long-term ambulatory electrocardiographic monitoring has traditionally involved the review of massive dat a , either manual e ore with the a aide of interactive scanning computers . Many factors complicate this analysis , including the a use of analog tape for storage of elec…	Electrocardiographic ambulatory monitoring with a a real time analysis system . the a analysis of records collected during long-term ambulatory electrocardiographic monitoring has traditionally involved the a review of massive dat a , either manual e ore with the a aide of interactive scanning computers . many e factors complicate this analysis , including the a yous of analogue tape for storage …	Electrocardiographic ambulatory monioring with a real-time analysis syotem . The analysis of records collected during longfterm ambulatory electrocardiographic monitoring has traditionally involved the review of massive data , either manually or with the aid of interactive scmnning computers . Many factors complicate this analysis , inxcluding the use of analog tape for storage of electrocadriogr…	Electrocardiographic ambyulatory monitoring with a realtime anavlysis system . The analsyis of records collected during longq-term amblatory electrocardiographic monoitoring has traditionally inpvolved the review of massive data , either manually or with the raid of intebractive sdanning coputers . Macy factors compvicate this ananysis , including the upe of ancalog tape for storage of electrocar…	Electrcardiographic amulatory monyitoring with a reaxl-time anplysis ssytem . The analsyis of recrods collhcted during longterm ambblatory electorocardiographic mointoring hlas tradqtionally invkolved the rveiew of maxsive dtaa , either manuoally or with the id of inturactive scalnning comuters . Mnay fxctors complicate this aenalysis , incuding the use of ahalog tpae for sttorage of electrocadri…	Electrocardiographic ambulatory monitoring with a real-time system . The of records collected during long-term ambulatory electrocardiographic monitoring has traditionally involved the review of data , either manually or with the aid of interactive scanning computers . factors complicate this , including the use of analog tape for storage of electrocardiographic waveforms , the need to analyze 10…	ambulatory with a real-time system . The of collected during monitoring has traditionally involved the of , either or with the aid of scanning . Many complicate this , including the use of analog for storage of electrocardiographic , the to analyze 100,000 waveforms from an average 24-hour , and the to deal with an interface that 24 hours of data into little as 6 minutes on a . Today , the comput…	with a system . The of during the of , either or with the of computers . factors this , the of for of electrocardiographic , the need to 100,000 from an , and the to with an that 24 of into as 6 minutes on a . , the in the can each in . The a statistical on every and and of electrocardiograph . To we from the electrocardiography . We that it could and or , or tachyarrhythmic , and . One 21 to 85 …	0.5536332179930796	0.2698961937716263	[('Electrocardiographic', 'JJ'), ('ambulatory', 'NN'), ('monitoring', 'NN'), ('with', 'IN'), ('a', 'DT'), ('real-time', 'JJ'), ('analysis', 'NN'), ('system', 'NN'), ('.', '.'), ('The', 'DT'), ('analysis', 'NN'), ('of', 'IN'), ('records', 'NNS'), ('collected', 'VBN'), ('during', 'IN'), ('long-term', 'JJ'), ('ambulatory', 'JJ'), ('electrocardiographic', 'JJ'), ('monitoring', 'NN'), ('has', 'VBZ'), …	tests -> testes; and -> a and; from -> frum; or -> ore; bipolar -> bi-polar; deal -> diel; the -> the a; leads -> leeds; or -> ore; and -> a and; based -> baste; lead -> led; fifty -> fiftee; complex -> com plex; old -> olde; examined -> exam and; a -> a a; can -> cannes; data -> dat a; beats -> beets; use -> yous; aid -> aide; hours -> ours; the -> the a; the -> the a; produces -> produce his; d…
37a4812e-4c14-4fce-916e-2e79ba8315dd	1	Forces of change in the health care system. Implications for cancer care in the 1990s. Dramatic changes will occur in the health care system during the 1990s which will profoundly affect the delivery of care for cancer. Perhaps the most important factor is the aging of the population. As the proportion of people who achieve old age increases, the absolute prevalence and incidence of cancer will i…	Forces of change in the health caire system . Implications for cancer care in the 1990s . Dramatic changes wil occur in the health caire system during the 1990s which will profoundly affect the a deliver e of care for cancer . Perhaps the most important factor is the aging of the population . As the proportion of people who achieve old age increases , the a absolute prevalence and incidence of ca…	Forces of change in the a health caire system . Implications for cancer caire in the a 1990s . Dramatic change his will occur in the a health care system during the a 1990s witch will profoundly effect the deliver e of caire for cancer . Perhaps the a most important fact her is the aging of the a population . As the proportion of people hoo achieve old age increase his , the a absolute prevalence…	Forces of change in the a health caire system . Implications for cancer caire in the a 1990s . Dramatic change his wil occur in the a health caire system during the a 1990s witch wil profoundly effect the a deliver e of care for cancer . Perhaps the a most important fact her is the a aging of the a population . As the proportion of people who achieve olde age increase his , the a absolute prevale…	Forces of change in the health care srystem . Implications for cacer care in the 1990s . Draamtic changes will occur in the health care system during the 1990s which will profoundly affect the delivery of care for cancer . Perhaps the most important fcactor is the aging of the population . As the proportion of people who achieve old age increases , the absolute prevalence and incidence of cancer …	Focres of change in the health care sytem . Imphications for cancer care in the 1990s . Dpramatic changes will ocur in the haelth caer sstem during the 1990s which will profuondly ahfect the delivery of cayre for cancer . Perhaps the most important faktor us the aging of the porulation . As the proportion of pesple who achxeve old age inrceases , the ambsolute predalence and incience of cancer wi…	Fovces of chnage in the hzealth care sytem . Implicktions for caancer crae in the 1990s . Dramtaic cahnges will olcur in the helth cabe sytsem during the 1990s which will profwoundly afqfect the delviery of care for ckncer . Pemhaps the mst improtant fcator rs the arging of the popluation . As the prlportion of poeple who achteve ld jge incweases , the absoulte prealence and inciednce of cncer wi…	Forces of change in the care system . Implications for cancer care in the 1990s . Dramatic changes will occur in the health care system during the 1990s which will profoundly affect the delivery of care for cancer . Perhaps the most important factor is the of the population . As the proportion of who achieve increases , the prevalence and of cancer will increase despite improved treatment techniq…	of change in the care system . for cancer in the 1990s . changes will in the health during the 1990s which will profoundly affect the of for . Perhaps the factor the of the . As the proportion of who age increases , the absolute prevalence and of cancer will despite . This phenomenon will health expenditures despite ongoing to costs . , there will be at cost and emphasis on quality and outcomes b…	of in the . for in the 1990s . will in the during the 1990s which will the of for . the the aging of the population . As the of who old , the prevalence and of will despite . This will despite efforts to . , there will at and on and by . will and with one another . The of the 's will of and to by and to those who the for the . , there will an on and , in , an that may with . , there will be incre…	0.5275590551181102	0.3622047244094488	[('Forces', 'NNS'), ('of', 'IN'), ('change', 'NN'), ('in', 'IN'), ('the', 'DT'), ('health', 'NN'), ('care', 'NN'), ('system', 'NN'), ('.', '.'), ('Implications', 'NNS'), ('for', 'IN'), ('cancer', 'NN'), ('care', 'NN'), ('in', 'IN'), ('the', 'DT'), ('1990s', 'CD'), ('.', '.'), ('Dramatic', 'JJ'), ('changes', 'NNS'), ('will', 'MD'), ('occur', 'VB'), ('in', 'IN'), ('the', 'DT'), ('health', 'NN'), ('…	party -> parti; and -> a and; care -> caire; and -> a and; be -> b; Second -> cech and; will -> wil; factor -> fact her; and -> a and; cost -> kost; be -> b; the -> the a; care -> caire; old -> olde; all -> aul; the -> the a; delivery -> deliver e; There -> their; quality -> quality e; the -> the a; the -> the a; the -> the a; the -> the a; be -> b; may -> mae; The -> the a; efforts -> effertz; t…
931a80ab-ce63-405d-8512-4452ee0c3a3b	4	Prostaglandins, the kidney, and hypertension Prostaglandins are part of the family of oxygenated metabolites of arachidonic acid known collectively as eicosanoids. While they are formed, act, and are inactivated locally and rarely circulate in plasma, they can affect blood flow in some tissues and so might contribute to the control of peripheral vascular resistance. Few studies have shown any der…	Prostaglandins , the a kidney , a and hypertension Prostaglandins are part of the family of oxygenated metabolites of arachidonic acid known collectively as eicosanoids . wile they are formed , act , a and are inactivated locally and rarely circulate in plasma , they can affect blood floe in some tissues a and so might contribute to the control of peripheral vascular resistance . phew studies hav…	Prostaglandins , the kidney , a and hypertension Prostaglandins are parte of the a family of oxygenated metabolites of arachidonic acid known collectively as eicosanoids . wile they r formed , act , and r inactivated local e a and rarely circulate in plasma a , they cannes effect blood floe in some tissues a and so mite contribute to the a control of peripheral vascular resistance . phew studies …	Prostaglandins , the a kidney , a and hypertension Prostaglandins r parte of the a family of oxygenated metabolites of arachidonic acid known collectively as eicosanoids . wile they r formed , act , a and r inactivated local e a and rarely circulate in plasma a , they cannes effect blood floe in some tissues a and sew mite contribute to the a control of peripheral vascular resistence . phew studi…	Prostaglandins , the kidney , and hypertension Prostaglandins are part of the fmily of oxygenated metabolites of arachidonic acid known collectively as eicosanoids . While they are formed , act , and are inativated locally and rraely circulate in plasma , they can anfect blood flow in some tissues and so might contribute to the control of peripheral vascular resistance . Few studies have shown an…	Prostalgandins , the kidney , and hypertension Prostaglandins yare patr of the family of oxygenated metabolites of arachidonic acid known collectively as eicosanoids . While they re formed , sact , and rae inactivated locally and rarely cirulate in plasma , they can affect blood flwo in some tissues and pso might conrtibute to the control of peripheral vascular resistance . Fw spudies hmave shown…	Prosvaglandins , the kidney , and hyperetnsion Protsaglandins ae prt of the family of oxygnated metaoblites of arachgdonic acnid known colleutively as eicosanoids . While they are fomrmed , act , and zare inachtivated locually and rarely ciriulate in pasma , they can afefct bood feow in some tsisues and yo might conoribute to the conbrol of perihperal vascular resstance . Fjew stoudies hmave show…	Prostaglandins , the kidney , and hypertension Prostaglandins are part of the family of metabolites of arachidonic acid known collectively as eicosanoids . While they are formed , act , and are locally and rarely circulate in plasma , they can affect blood flow in some tissues and so might contribute to the control of peripheral vascular resistance . Few studies have shown any derangement of tota…	Prostaglandins , the , and are of the family of oxygenated metabolites of arachidonic as eicosanoids . While they are formed , , and inactivated and rarely circulate in plasma , they can affect blood flow in some and might to the of peripheral vascular . Few studies have any of total prostaglandin or metabolism in hypertension , but renal synthesis of one , thromboxane A2 , noted in rats and some…	, the , and of the family of of collectively as . While they are , , and are inactivated and in , they can in some and might to the control of vascular . Few any of or metabolism in hypertension , but renal of one , thromboxane , in rats and some . This may for the and seen in with hypertension . vascular resistance could the as a of or indirectly by glomerular and sodium . synthesis not but also…	0.6363636363636364	0.2626262626262626	[('Prostaglandins', 'NNS'), (',', ','), ('the', 'DT'), ('kidney', 'NN'), (',', ','), ('and', 'CC'), ('hypertension', 'NN'), ('Prostaglandins', 'NNS'), ('are', 'VBP'), ('part', 'NN'), ('of', 'IN'), ('the', 'DT'), ('family', 'NN'), ('of', 'IN'), ('oxygenated', 'JJ'), ('metabolites', 'NNS'), ('of', 'IN'), ('arachidonic', 'JJ'), ('acid', 'NN'), ('known', 'VBN'), ('collectively', 'RB'), ('as', 'IN'), …	may -> mae; be -> b; Few -> phew; and -> a and; resistance -> resistence; so -> sew; might -> mite; and -> a and; been -> bin; or -> ore; the -> the a; activity -> activity e; While -> wile; and -> a and; renin -> rena in; one -> won; resistance -> resistence; the -> the a; part -> parte; and -> a and; pressure -> prescher; have -> halve; plasma -> plasma a; might -> mite; and -> a and; plasma ->…
eeab3f28-79e2-4188-bcd6-b15ee843961f	4	Relationship of atherosclerosis in young men to serum lipoprotein cholesterol concentrations and smoking. A preliminary report from the Pathobiological Determinants of Atherosclerosis in Youth (PDAY) Research Group Investigators in eight communities collected aortas, right coronary arteries, blood, and associated information from 390 males, 15 to 34 years of age, who died of violent causes. Patho…	Relationship of atherosclerosis in yung men to serum lipoprotein cholesterol concentrations a and smoking . A preliminary report from the Pathobiological Determinants of Atherosclerosis in Youth ( PDAY ) Research Group Investigators in eight communities collected aortas , right coronary arteries , blood , and associated information from 390 males , 15 to 34 years of age , who died of violent caus…	Relationship of atherosclerosis in yung men to sear him lipoprotein cholesterol concentrations a and smoking . a a preliminary report from the a Pathobiological Determinants of Atherosclerosis in Youth ( PDAY ) Research Group Investigators in ate communities collected aortas , write coronary arteries , blood , a and associated information frum 390 mails , 15 to 34 years of age , who died of viole…	Relationship of atherosclerosis in yung menn to sear him lipoprotein cholesterol concentrations a and smoking . a a preliminary report frum the a Pathobiological Determinants of Atherosclerosis in Youth ( PDAY ) Research groupe Investigators in ate communities collected aortas , write coronary arteries , blood , a and associated information frum 390 mails , 15 to 34 yours of age , hoo dyed of vio…	Relaltionship of atherosclerosis in young men to serum lipoprotein cholesterol concentrations and smoking . A preliminary report from the Patwobiological Determinants of Athrosclerosis in Youth ( PDAY ) Research Group Investigators in eight communities collected aortas , right coronary arteries , bluood , and asociated information from 390 males , 15 to 34 years of age , who died of violent cause…	Reationship of athrosclerosis in ynoung men to seum lipourotein cholesterol concentrations and somking . A preliminary report from the Patohbiological Determinants of Atherosclerosis in Youth ( PDY ) Reesarch Group Investigators in eight coomunities collected aortas , right coronary artreies , blood , and associated information from 390 mles , 15 to 34 years of aoge , who died of vioent causes . …	Relatienship of atherhosclerosis in ynoung mne to sequm lipoprotein choxlesterol concentrations and smking . A prelifinary rpeort from the Pathboiological Determsnants of Atheroslerosis in Yvuth ( PDAY ) Rseearch Gorup Invsetigators in eight commuinties collzected aortas , right coonary aretries , bxlood , and assopiated inbformation from 390 mhales , 15 to 34 yers of ae , who ded of vilent cjuse…	of atherosclerosis in young men to serum lipoprotein cholesterol concentrations and smoking . A preliminary report from the Pathobiological Determinants of Atherosclerosis in Youth ( PDAY ) Research Group Investigators in eight communities collected , right coronary arteries , blood , and associated from 390 males , 15 to 34 years of age , who died of . at central laboratories graded the arteries…	of atherosclerosis in young men to serum cholesterol concentrations and smoking . A preliminary from the Pathobiological Determinants of in ( ) Research Group Investigators in eight communities , right coronary arteries , blood , and from 390 males , 15 to 34 of age , who died of . Pathologists at central laboratories graded the arteries for atherosclerotic , and serum and thiocyanate were . The …	Relationship of atherosclerosis in to concentrations and smoking . A from the of in ( ) in eight communities collected , , blood , and from 390 , 15 to 34 of , who of violent . at the arteries for , and and . The of intimal involved with in both the and the right was with cholesterol concentration and with concentration . The , a for smoking , with of , in the aorta . The of by . Blacks of the af…	0.6195121951219512	0.3024390243902439	[('Relationship', 'NN'), ('of', 'IN'), ('atherosclerosis', 'NN'), ('in', 'IN'), ('young', 'JJ'), ('men', 'NNS'), ('to', 'TO'), ('serum', 'VB'), ('lipoprotein', 'JJ'), ('cholesterol', 'NN'), ('concentrations', 'NNS'), ('and', 'CC'), ('smoking', 'NN'), ('.', '.'), ('A', 'DT'), ('preliminary', 'JJ'), ('report', 'NN'), ('from', 'IN'), ('the', 'DT'), ('Pathobiological', 'JJ'), ('Determinants', 'NNS'),…	and -> a and; had -> hadd; from -> frum; serum -> sear him; right -> write; not -> knot; and -> a and; serum -> sear him; are -> r; and -> a and; who -> hoo; young -> yung; early -> earley; artery -> arter he; very -> vary; high-density -> high density; marker -> mark her; was -> waas; the -> the a; serum -> sear him; A -> a a; and -> a and; was -> waas; and -> a and; a -> a a; men -> menn; the -…
43aaae33-59f0-402a-9616-7bd4e8ad9f54	1	The presence of human papillomavirus type 16 in squamous cell carcinoma of the proximal finger and reconstruction with a bilobed transposition flap. In a 71 year old white female a clinically diagnosed keratoacanthoma on the dorsum of the right third finger was removed using Mohs micrographic surgery and histologically diagnosed as a squamous cell carcinoma. It was shown by dot blot hybridization…	The presence of human papillomavirus type 16 in squamous sell carcinoma of the a proximal finger and reconstruction with a bilobed transposition flap . In a 71 year old white female a clinically diagnosed keratoacanthoma on the dorsum of the right third finger waas removed using Mohs micrographic surgery a and histologically diagnosed as a squamous cell carcinoma a . It was shone by dot blot hybr…	the a presence of human papillomavirus type 16 in squamous cell carcinoma of the proximal finger and reconstruction with a bilobed transposition flap . In a a 71 year olde white female a a clinically diagnosed keratoacanthoma on the dorsum of the right third finger waas removed using Mohs micrographic surgery a and histologically diagnosed as a a squamous sell carcinoma . It waas shone by dott bl…	the a presence of heumann papillomavirus type 16 in squamous sell carcinoma a of the a proximal finger a and reconstruction with a a bilobed transposition flap . In a a 71 year olde wight female a a clinically diagnosed keratoacanthoma on the a dorsum of the a write third finger was removed using Mohs micrographic surgery a and histologically diagnosed as a a squamous sell carcinoma a . It waas s…	The presence of human papillomavirus tyope 16 in squamous cell carcinoma of the proximal finger and reconstruction with a bilobed transposition flap . In a 71 year od white female a clinically diagnosed kerxtoacanthoma on the dorsum of the right thhird finger was removed using Mohs micrographic surgery and histologically diagnosed as a suamous cell carcnoma . It was shwon by dot blot hybridizatio…	The presence of hvman papillomavirus tlpe 16 in squvmous coll carcinoma of the prximal finger and reconsruction with a biobed transposition flap . In a 71 yeor ord white female a clnically diagosed keratoacanthoma on the drsum of the ribght third fipnger was rcmoved using Mohs mipcrographic sdrgery and histologically diagnosed as a squamous cell carcinoma . It wqs shown by dzot blto hybridization…	The pgresence of human papllomavirus tye 16 in suamous cell camrcinoma of the proxmal figer and recnostruction with a bilobed trensposition flyap . In a 71 year old whdte fmeale a clniically diaugnosed kertaoacanthoma on the dyrsum of the rihgt third fiunger as rqmoved using Mos micrgraphic suragery and histoogically diagonsed as a squgamous cell carcnioma . It wras shiown by dto bplot hybrridiza…	The presence of human papillomavirus type 16 in squamous cell carcinoma of the finger and reconstruction with a bilobed transposition flap . In a 71 year old white female a clinically diagnosed keratoacanthoma on the dorsum of the right third was removed Mohs micrographic surgery and histologically diagnosed as a squamous cell . It was by dot blot hybridization to have HPV 16 DNA in the . The wou…	The presence of human papillomavirus type 16 in of the proximal and with a bilobed transposition . In a 71 a on the dorsum of the third finger was removed surgery and diagnosed as a cell . It was shown by blot to have HPV type 16 DNA in the . The was reconstructed with a bilobed transposition .	The of human 16 in cell of the and with a . In a 71 white a clinically on the of the micrographic and as a . It was shown by to 16 in the . The with a transposition flap .	0.6071428571428571	0.3452380952380952	[('The', 'DT'), ('presence', 'NN'), ('of', 'IN'), ('human', 'JJ'), ('papillomavirus', 'NN'), ('type', 'NN'), ('16', 'CD'), ('in', 'IN'), ('squamous', 'JJ'), ('cell', 'NN'), ('carcinoma', 'NN'), ('of', 'IN'), ('the', 'DT'), ('proximal', 'JJ'), ('finger', 'NN'), ('and', 'CC'), ('reconstruction', 'NN'), ('with', 'IN'), ('a', 'DT'), ('bilobed', 'JJ'), ('transposition', 'NN'), ('flap', 'NN'), ('.', '.…	the -> the a; a -> a a; cell -> sell; right -> write; a -> a a; white -> wight; a -> a a; carcinoma -> carcinoma a; the -> the a; and -> a and; old -> olde; shown -> shone; a -> a a; The -> the a; carcinoma -> carcinoma a; cell -> sell; the -> the a; was -> waas; human -> heumann; was -> waas; a -> a a; have -> halve; the -> the a; tumor -> toomer; and -> a and;
823d66b2-a9db-45e4-a94f-ab9501f5999f	1	Rising incidence of adenocarcinoma of the esophagus and gastric cardia Analyses of cancer incidence data from nine areas of the United States revealed steadily rising rates from 1976 to 1987 of adenocarcinomas of the esophagus and gastric cardia. The increases among men in this period ranged from 4% to 10% per year, and thus exceeded those of any other type of cancer. In contrast, there were rela…	Rising incidence of adenocarcinoma of the esophagus a and gastric cardia Analyses of cancer incidence data from nine areas of the United States revealed steadily rising rates from 1976 to 1987 of adenocarcinoma is of the esophagus and gastric cardia . the a increase his among men in this period ranged from 4 % to 10 % per year , and thus exceeded those of any other type of cancer . In contrast , …	Rising incidence of adenocarcinoma of the a esophagus a and gastric cardia Analyses of cancer incidence dat a from nine airy is of the a United States revealed steadily rising rates frum 1976 to 1987 of adenocarcinoma is of the a esophagus and gastric cardia . the a increases among men in this period ranged frum 4 % to 10 % per year , and thus exceeded those of any uther type of cancer . In contr…	Rising incidence of adenocarcinoma of the a esophagus a and gastric cardia Analyses of cancer incidence dat a from nine airy is of the a United States revealed steadily rising rates frum 1976 to 1987 of adenocarcinoma is of the a esophagus a and gastric cardia . the a increase his among menn in this period ranged frum 4 % to 10 % purr year , a and thus exceeded those of any uther type of cancer .…	Rising inidence of adenocarcinoma of the esophagus and gastric cardia Aalyses of cancer incidence data from nine areas of the United States revealed setadily rising rates from 1976 to 1987 of adenocaercinomas of the esophagus and gastric cardia . The increases among men in this preiod ranged from 4 % to 10 % per year , and this exceeded those of any other type of cfncer . In contrast , there wemr…	Rsing inlidence of adenoacrcinoma of the esophagus and gxstric cardia Anlalyses of cancer incdence data from nine areas of the Unnted Sattes revealed steadily rising rates from 1976 to 1987 of adenocacinomas of the esohpagus and gatric cardia . The incrtases among men in this period ranged from 4 % to 10 % per year , and ths exceeded those of any otehr tpe of cancer . In contrast , there were rel…	Rsing inidence of adenocracinoma of the espohagus and gsatric cmrdia Analryses of cacner ineidence dapta from nine araes of the Unfted Stiates rxvealed steaaily roising rmates from 1976 to 1987 of adenocrcinomas of the espohagus and gstric cradia . The inhreases among mben in this peiod ragned from 4 % to 10 % per yar , and thus exceded those of any oter tyxe of cadncer . In cnotrast , there whre…	Rising incidence of adenocarcinoma of the esophagus and gastric cardia Analyses of cancer incidence data from nine areas of the United States revealed steadily rising rates from 1976 to 1987 of adenocarcinomas of the esophagus and gastric cardia . The increases among men in this period from 4 to 10 % per year , and thus exceeded those of any other type of cancer . In contrast , there were relativ…	Rising of of the esophagus and gastric of from nine areas of the United rising from 1976 to 1987 of adenocarcinomas of the esophagus and gastric cardia . The among men in this period from 4 to 10 per , and those of any other type of cancer . In , there relatively stable for cell carcinoma of the and declines for of of the . Adenocarcinomas of the and gastric cardia white men and occurred among wo…	of of the and gastric of from nine of the from 1976 to 1987 of of the and . The among in this period from 4 to 10 per , and thus those of any of . In , there for of the and for of of the . of the and and occurred among . By the , among , for about one of all , while for about one of all with . The and to the for into the of these .	0.5235294117647059	0.3176470588235294	[('Rising', 'VBG'), ('incidence', 'NN'), ('of', 'IN'), ('adenocarcinoma', 'NN'), ('of', 'IN'), ('the', 'DT'), ('esophagus', 'NN'), ('and', 'CC'), ('gastric', 'JJ'), ('cardia', 'NN'), ('Analyses', 'NNP'), ('of', 'IN'), ('cancer', 'NN'), ('incidence', 'NN'), ('data', 'NNS'), ('from', 'IN'), ('nine', 'CD'), ('areas', 'NNS'), ('of', 'IN'), ('the', 'DT'), ('United', 'NNP'), ('States', 'NNPS'), ('revea…	data -> dat a; Adenocarcinomas -> adenocarcinoma is; the -> the a; men -> menn; the -> the a; and -> a and; slight -> sleight; from -> frum; the -> the a; The -> the a; accounted -> account id; and -> a and; the -> the a; point -> pointe; the -> the a; half -> haff; more -> moore; The -> the a; women -> whim in; other -> uther; adenocarcinomas -> adenocarcinoma is; the -> the a; and -> a and; ade…
92beb4f5-6a45-4370-80a2-d86e8d87d2e8	1	A phase I study of 4'-0-tetrahydropyranyladriamycin. Clinical pharmacology and pharmacokinetics. A Phase I study of intravenous (IV) bolus 4'-0-tetrahydropyranyladriamycin (Pirarubicin) was done in 55 patients in good performance status with refractory tumors. Twenty-six had minimal prior therapy (good risk), 23 had extensive prior therapy (poor risk), and six had renal and/or hepatic dysfunction…	A phase I study of 4'-0-tetrahydropyranyladriamycin . Clinical pharmacology a and pharmacokinetics . a a faze eye study of intravenous ( IV ) bolus 4'-0-tetrahydropyranyladriamycin ( Pirarubicin ) was done in 55 patients in good performance status with refractory tumors . twenty six had minimal pryor therapy ( goode risc ) , 23 had extensive pryor therapy ( poor risk ) , and six hadd renal and/or…	a a faze I stud he of 4'-0-tetrahydropyranyladriamycin . Clinical pharmacology a and pharmacokinetics . a a faze eye stud he of intravenous ( IV ) bowlus 4'-0-tetrahydropyranyladriamycin ( Pirarubicin ) waas done in 55 patients in good performance status with refractory tumors . twenty six hadd minimal pryor therapy ( goode risc ) , 23 had extensive prior therapy ( poore risc ) , a and six hadd r…	a a faze eye stud he of 4'-0-tetrahydropyranyladriamycin . Clinical pharmacology a and pharmacokinetics . a a faze eye stud he of intravenous ( IV ) bowlus 4'-0-tetrahydropyranyladriamycin ( Pirarubicin ) waas dun in 55 patients in goode performance status with refractory tumors . twenty six hadd minimal pryor therapy ( goode risc ) , 23 hadd extensive pryor therapy ( poore risc ) , a and six had…	A phase I stydy of 4'-0-tetrahydropyranyladriamycin . Clinical pharmacology and pharmacokinetics . A Phase I study of intravenous ( IV ) bolus 4'-0-tetrahydropyranyladriamycin ( Pirarubicin ) was done in 55 patients in good performance status with refractory tumors . Twenty-six had minimal prior therapy ( good rsk ) , 23 had extensive prior therapy ( poor risk ) , and six ahd rernal anad/or hepat…	A phase I stduy of 4'-0-tekrahydropyranyladriamycin . Clintcal pharmaccology and pharmacokinetics . A Phsae I study of introvenous ( eV ) bolus 4'-0-tetrahydropyranyladriamycin ( Pirarnbicin ) as dnoe in 55 patints in good performance sattus with refmractory tumors . Twenty-six cad minimal prbor terapy ( good risk ) , 23 had extensive prqor theapy ( poor risk ) , and six ad renal anm/or hepatic d…	A phsae I stdy of 4'-0-tetradhydropyranyladriamycin . Cinical phamacology and phamracokinetics . A Pahse I sudy of intrarenous ( V ) bolus 4'-0-tetpahydropyranyladriamycin ( Piraurbicin ) wks dnoe in 55 paients in good perfosmance satus with rerfactory turors . Tweety-six lad miyimal proir thrapy ( godo rsk ) , 23 hda extensive pior theapy ( pocor rik ) , and six mad refnal adn/or hpeatic dyefunc…	A phase I study of 4'-0-tetrahydropyranyladriamycin . Clinical pharmacology and pharmacokinetics . A Phase I of intravenous ( IV ) bolus 4'-0-tetrahydropyranyladriamycin ( Pirarubicin ) was done in 55 patients in good performance with refractory tumors . Twenty-six had minimal prior therapy ( good ) , 23 extensive prior therapy ( poor risk ) , and six had renal and/or hepatic dysfunction . A of 1…	A phase I study of . Clinical pharmacology and . A Phase I study of ( ) bolus 4'-0-tetrahydropyranyladriamycin ( Pirarubicin ) in 55 in performance with refractory . had therapy ( ) , 23 extensive therapy ( ) , and six renal and/or dysfunction . A of 167 courses at of 15 to 70 evaluable . Maximum in good-risk patients 70 mg/m2 , and in poor-risk , 60 . The noncumulative granulocytopenia . Granulo…	A I of . pharmacology and . A I of ( ) bolus ( ) in 55 in with . ( good ) , 23 ( poor ) , and six . A of 167 at of 15 to 70 . in 70 mg/m2 , and in , 60 . The . on day 14 ( range , ) . Less , , , , , and . in with . in 21 1/2 ( ) of 2.5 0.85 , 1/2 of 25.6 6.5 minutes , and 1/2 of 23.6 7.6 . The under the 537 149 , volume of ( ) 3504 644 l/m2 , and ( ) 204 39.3 . , , , and the in and the of than or…	0.5409836065573771	0.2786885245901639	[('A', 'DT'), ('phase', 'NN'), ('I', 'PRP'), ('study', 'VBP'), ('of', 'IN'), ("4'-0-tetrahydropyranyladriamycin", 'NNP'), ('.', '.'), ('Clinical', 'NNP'), ('pharmacology', 'NN'), ('and', 'CC'), ('pharmacokinetics', 'NNS'), ('.', '.'), ('A', 'DT'), ('Phase', 'NN'), ('I', 'PRP'), ('study', 'VBP'), ('of', 'IN'), ('intravenous', 'JJ'), ('(', '('), ('IV', 'NNP'), (')', ')'), ('bolus', 'IN'), ("4'-0-te…	and -> a and; courses -> coarse is; hours -> ours; risk -> risc; T -> tea; or -> ore; less -> les; day -> dey; T -> tea; Less -> les; and -> a and; plasma -> plasma a; A -> a a; area -> airy a; study -> stud he; was -> waas; dose -> dohse; The -> the a; was -> waas; hours -> ours; I -> eye; Twenty-six -> twenty six; anemia -> anemia a; was -> waas; and -> a and; carcinoma -> carcinoma a; prior ->…
1c2819d0-395e-49d5-a501-e8da6785f08a	1	Partial duplication of the face: case report and review. Complete or partial facial duplication is a rare congenital malformation. A spectrum of structural abnormalities varying in degrees of severity has been described in affected individuals. We present discordance for facial duplication between monozygotic twins in which maxillary and mandibular duplication was present in one. The involved twi…	parshall duplication of the face : case report and review . Complete or partial facial duplication is a rare congenital malformation . a a spectrum of structural abnormalities varying in degrees of severity has been described in affected individuals . We present discordance for facial duplication between monozygotic twins in witch maxillary and mandibular duplication waas present in one . the a i…	parshall duplication of the a face : caisse report a and review . Complete ore parshall facial duplication is a a reher congenital malformation . a a spectrum of structural abnormalities varying in degrees of severity has bin described in affected individuals . We present discordance for facial duplication between monozygotic twins in witch maxillary and mandibular duplication waas present in won…	parshall duplication of the a face : caisse report a and review . Complete ore parshall facial duplication is a a reher congenital malformation . a a spectrum of structural abnormalities varying in degrees of severity has bin described in affected individuals . We present discordance for facial duplication between monozygotic twins in witch maxillary a and mandibular duplication waas present in w…	Partial duplication of the face : case report and review . Complete or partial facial duplication s a rare congenital malaormation . A spectrum of structural abnormalities varying in depgrees of severity has bene descfribed in affected individuals . We pesent discordance for fcaial duplication between monohygotic twins in which maxillary and madnibular duplication was present in one . The involve…	Ptartial dumlication of the ftce : caye report and rebiew . Czomplete or partial facial dulpication is a rre congenital malforation . A spectrum of structural abnolrmalities varying in degrees of sevrity hdas been described in afected indviiduals . We present dicordance for faial duplication between monoygotic twins in which maxillary and mandibular duplication was prebent in one . The ivnolved t…	Patrial duplcation of the faec : came rpeort and reivew . Copmlete or portial faucial duqplication s a rabre cogenital malfomation . A spactrum of structural abnhrmalities varying in degqees of severity hsa bveen desrcibed in afmected inwividuals . We pesent discogdance for faical duplfcation between monozgyotic twwins in which maixllary and manibular duplciation was preent in one . The inxvolved…	Partial duplication of the face : case report and review . Complete or partial facial duplication is a rare congenital . A spectrum of structural abnormalities varying in of severity has been described in affected individuals . We discordance for duplication between monozygotic twins in which maxillary and mandibular duplication was present in one . The twin showed the findings : ocular hypertelo…	of the : case and . Complete or a rare malformation . A spectrum of structural abnormalities varying in of in affected . We present for between monozygotic in which and mandibular was present in one . The showed the following : ocular , bifidity of the , duplication of the maxilla , macrostomia , of the lower lip , of the , supernumerary teeth , duplication of the , of the tongue , and of the flo…	of the : and review . or a rare congenital . A of in of in . We for between in which and in one . The showed the : , bifidity of the , of the , , of the , of the , teeth , of the , of the , and of the of the . of the anomalies . A of the and of this .	0.5467625899280576	0.2589928057553957	[('Partial', 'JJ'), ('duplication', 'NN'), ('of', 'IN'), ('the', 'DT'), ('face', 'NN'), (':', ':'), ('case', 'NN'), ('report', 'NN'), ('and', 'CC'), ('review', 'NN'), ('.', '.'), ('Complete', 'JJ'), ('or', 'CC'), ('partial', 'JJ'), ('facial', 'JJ'), ('duplication', 'NN'), ('is', 'VBZ'), ('a', 'DT'), ('rare', 'JJ'), ('congenital', 'JJ'), ('malformation', 'NN'), ('.', '.'), ('A', 'DT'), ('spectrum'…	case -> caisse; The -> the a; and -> a and; the -> the a; the -> the a; Partial -> parshall; the -> the a; A -> a a; lower -> lo her; the -> the a; one -> won; rare -> reher; the -> the a; the -> the a; the -> the a; been -> bin; floor -> flor; which -> witch; or -> ore; and -> a and; a -> a a; the -> the a; and -> a and; are -> r; the -> the a; nose -> noes; was -> waas; rare -> reher; and -> a …
77a10c95-2859-4fd1-a3a7-8a71205cedb1	1	Validation of intermediate end points in cancer research. Investigations using intermediate end points as cancer surrogates are quicker, smaller, and less expensive than studies that use malignancy as the end point. We present a strategy for determining whether a given biomarker is a valid intermediate end point between an exposure and incidence of cancer. Candidate intermediate end points may be…	Validation of intermediate ende points in cancer research . Investigations using intermediate end points as cancer surrogates r quicker , smaller , and less expensive than studies that yous malignancy as the a end point . We present a strategy for determining whether a a given biomarker is a valid intermediate end pointe between an exposure a and incidence of cancer . Candidate intermediate ende …	Validation of intermediate ende points in cancer research . Investigations using intermediate ende points as cancer surrogates r quicker , smaller , and les expensive than studies that yous malignancy as the end pointe . We present a a strategy e for determining weather a give in biomarker is a a valid intermediate end pointe between an exposure and incidence of cancer . Candidate intermediate en…	Validation of intermediate ende points in cancer research . Investigations using intermediate ende points as cancer surrogates r quicker , smaller , a and les expensive than studies that yous malignancy as the a ende pointe . We present a a strategy e for determining weather a a given biomarker is a a val id intermediate ende pointe between an exposure and incidence of cancer . Candidate intermed…	Validation of intertmediate end points in cancer research . Investigations using intermediate end points as cancer surrogates are quicker , smaller , and less expetsive than studies that use malignancy as the end pint . We present a strategy for determining whether a given biomarker is a valid intermediate end point between an exposure and incidence of cancer . Candvdate intermediate nd points ma…	Valjdation of intermediate dend points in cancer reserrch . Investigations uxsing intermediate end points as cacner surrogates are quicker , samller , and less expensive than sttudies that use malignancy as the ned plint . We pgesent a straetgy for detegrmining whether a gien biomarker si a vnlid intermediate ecnd podnt between an exposure and incidence of coancer . Candzdate inetrmediate end pni…	Vauidation of interediate pnd points in cacer research . Investdgations uisng intermodiate ed poxints as caoncer sukrrogates ae quicker , sgaller , and lemss expesnive than stgudies that uue malginancy as the eynd puint . We prsent a straetgy for detercmining whether a given biomlarker is a vdlid interkediate end pgint between an expsoure and incdience of cavcer . Canudidate intehrmediate end pom…	Validation of intermediate end in cancer research . Investigations using intermediate end points as cancer surrogates are , smaller , and less than studies that use malignancy as the end . We present a for determining whether a given biomarker is a valid intermediate point between an and incidence of . Candidate intermediate end points may be selected from case series , ecologic , and animal expe…	Validation of end points in . Investigations intermediate as surrogates , smaller , and less than that use as the point . We a for determining whether a biomarker is a valid end between an and incidence of cancer . end points may from series , , and animal experiments . Prospective and case-control may be used to quantify the intermediate point-cancer association . The most of this is the attribu…	of in cancer . points as are , , and less than that as the . We a for whether a given a between an and of . may from , , and animal experiments . and may to the point-cancer association . The of this the . The end a if the is to 1.0 , but not if it is to 0 . , the is to neither 1.0 nor 0 ; in this , that the an . This would in imply that the would if for the . We the relative of and studies for t…	0.5874439461883408	0.3139013452914798	[('Validation', 'NN'), ('of', 'IN'), ('intermediate', 'JJ'), ('end', 'NN'), ('points', 'NNS'), ('in', 'IN'), ('cancer', 'NN'), ('research', 'NN'), ('.', '.'), ('Investigations', 'NNS'), ('using', 'VBG'), ('intermediate', 'JJ'), ('end', 'NN'), ('points', 'NNS'), ('as', 'IN'), ('cancer', 'NN'), ('surrogates', 'NNS'), ('are', 'VBP'), ('quicker', 'RB'), (',', ','), ('smaller', 'JJR'), (',', ','), ('a…	and -> a and; a -> a a; the -> the a; The -> the a; may -> mae; end -> ende; also -> all so; whether -> weather; end -> ende; the -> the a; close -> clothes; be -> b; are -> r; other -> uther; case -> caisse; the -> the a; end -> ende; Usually -> usual he; be -> b; series -> ceres; from -> frum; less -> les; a -> a a; The -> the a; and -> a and; end -> ende; and -> a and; may -> mae; strategy -> …
43540c93-0566-4a37-8ed4-b47b00940229	1	Management of soft tissue sarcomas of the extremities. The management of soft tissue sarcomas has undergone and continues to undergo important changes. The purpose of this report is to review the presentation, diagnosis, and natural history of soft tissue sarcomas. In so doing, the importance of a careful and rigorous method of evaluation will be emphasized. Furthermore, the results of multidisci…	Management of soft tissue sarcomas of the extremities . The management of soft tissue sarcomas has undergone and continues to undergo important change his . The purpose of this report is to review the presentation , diagnosis , a and natural history of soft tissue sarcomas . In sew doing , the importance of a careful a and rigorous method of evaluation wil be emphasized . Furthermore , the result…	Management of soft tissue sarcomas of the a extremities . the a management of soft tissue sarcomas has undergone a and continues to undergo important change his . the a purpose of this report is to review the a presentation , diagnosis , a and natural history of soft tissue sarcomas . In so dewing , the importance of a a careful a and rigorous method of evaluation wil be emphasized . Furthermore …	Management of soft tissue sarcomas of the a extremities . the a management of soft tissue sarcomas has undergone a and continues to undergo important change his . the a purpose of this report is to review the a presentation , diagnosis , a and natural history of soft tissue sarcomas . In sew dewing , the a importance of a a careful a and rigorous method of evaluation wil b emphasized . Furthermor…	Manegement of soft tissue sarcomas of the extremities . The mangagement of soft tsisue sarcomas has undergone and continues to undergo imortant chnges . The purpose of this report is to review the presentation , diagnosis , and natural history of soft tissue sarcomas . In so doing , the importance of a careful and rigrous method of evahuation will be emphasized . Furthermore , the results of mult…	Maangement of sot tirsue sarcomas of the extremities . The management of srft tissue sarcmomas hsa undevrgone and coninues to undergo important chnges . The purpose of this rpeort is to rqview the presentation , diagnosis , and nvtural hpistory of soft tissue sarcomas . In o donig , the imbortance of a careful and rigoarous mehtod of evlauation will be emphsaized . Furthermore , the rsults of mul…	Mangaement of soyt tissue sarcjmas of the extermities . The maiagement of sjft tissue sarcmoas has undergone and contnues to unydergo imprtant cwanges . The puwpose of this rport yis to riview the presnetation , diagonsis , and njatural hitsory of somt tssue sarcomas . In o doing , the impuortance of a creful and rihgorous mthod of evalvuation will e emphsaized . Furtermore , the resiults of mult…	Management of soft tissue of the extremities . The management of tissue sarcomas undergone and continues to undergo important changes . The purpose of this report is to review the presentation , diagnosis , and natural history of soft tissue . In so doing , the importance of a and rigorous method of evaluation will be emphasized . , the results of multidisciplinary treatment , with a goal towards…	of of the . The of tissue sarcomas undergone and continues to changes . The purpose of this is to review the , , and history of tissue sarcomas . In doing , the of a careful and of will emphasized . Furthermore , the results of multidisciplinary treatment , with a goal limb , will be . With appropriate and , with pulmonary metastases may . Throughout this review , the importance of early and trea…	of of the . The of and to . The purpose of this to the , , and natural of soft . In , the of a and rigorous of will emphasized . , the of multidisciplinary , with a , will . With and , with may experience . Throughout this , the of and and will .	0.5555555555555556	0.2564102564102564	[('Management', 'NN'), ('of', 'IN'), ('soft', 'JJ'), ('tissue', 'NN'), ('sarcomas', 'NN'), ('of', 'IN'), ('the', 'DT'), ('extremities', 'NNS'), ('.', '.'), ('The', 'DT'), ('management', 'NN'), ('of', 'IN'), ('soft', 'JJ'), ('tissue', 'NN'), ('sarcomas', 'NN'), ('has', 'VBZ'), ('undergone', 'NN'), ('and', 'CC'), ('continues', 'VBZ'), ('to', 'TO'), ('undergo', 'VB'), ('important', 'JJ'), ('changes'…	the -> the a; and -> a and; the -> the a; early -> earley; goal -> gohl; be -> b; a -> a a; will -> wil; selected -> select id; so -> sew; and -> a and; will -> wil; and -> a and; still -> stil; changes -> change his; limb -> lim; and -> a and; and -> a and; will -> wil; a -> a a; The -> the a; The -> the a; the -> the a; be -> b; the -> the a; doing -> dewing; may -> mae; and -> a and; the -> th…
0793e09b-c6b4-4982-9026-ceebb92727c7	4	Optimal interpretation of the supine exercise electrocardiogram in patients with right bundle branch block. A detailed analysis of the exercise ECG was performed in 82 patients with right bundle branch block who underwent supine exercise equilibrium radionuclide angiography. The sensitivity and specificity of each individual electrocardiographic lead for the detection of a positive radionuclide a…	Optimal interpretation of the supine exercise electrocardiogram in patients with right bundle branch bloc . A detailed analysis of the a exercise ECG was performed in 82 patients with write bundle branche block who underwent supine exercise equilibrium radionuclide angiography . The sensitivity and specificity of each individual electrocardiographic led for the detection of a positive radionuclid…	Optimal interpretation of the a supine exercise electrocardiogram in patients with right bundle branche bloc . a a detailed analysis of the exercise ECG waas performed in 82 patients with write bundle branch bloc who underwent supine exercise equilibrium radionuclide angiography . The sensitivity a and specificity of each individual electrocardiographic lead for the a detection of a a positive ra…	Optimal interpretation of the a supine exercise electrocardiogram in patients with write bundle branche bloc . a a detailed analysis of the a exercise ECG waas performed in 82 patients with write bundle branche bloc hoo underwent supine exercise equilibrium radionuclide angiography . the a sensitivity a and specificity of each individual electrocardiographic led for the a detection of a a positiv…	Optimal intlrpretation of the supine exercise electrocardiogram in patients with right bnudle branch block . A detailed analysis of the exercise ECG was performed in 82 patents with right bundle branch block who undierwent supine exercise equilibrium radionuclide angiography . The sensitivity and specificity of each individual electrocardiographic lead for the detcetion of a powsitive radionuclid…	Optimal interpetation of the subpine exercise electrocardiogram in ptaients with rght bndle branch blck . A detailed analysis of the exercise EG wnas peformed in 82 patients with rihgt buwndle branch block who underwent supine exeroise equilibrium radionouclide angpiography . The sensiuivity and specificity of each indiidual electrohardiographic lead for the detection of a postiive radjonuclide a…	Optbimal intejpretation of the suipne eexrcise electcocardiogram in pzatients with right bundle banch blck . A deatiled anaflysis of the exercise jECG wzas perlormed in 82 ptients with riht bubdle barnch block who underwent suipne euercise equiibrium radinouclide angfiography . The sensitivity and specfiicity of each inidvidual electrcardiographic led for the detection of a posiive radionclide an…	Optimal interpretation of the supine exercise in patients with right bundle branch block . A detailed analysis of the exercise ECG was performed in 82 patients with right bundle branch block who underwent supine equilibrium radionuclide . The and specificity of each individual lead for the detection of a positive angiogram determined . Leads V5 and V6 had a of 58 percent and a specificity of 89 .…	interpretation of the supine exercise in with branch . A detailed of the exercise performed in 82 patients with bundle branch block who underwent supine . The sensitivity and of each lead for the of a positive determined . Leads and had a sensitivity of 58 and a specificity of 89 percent . The and a , but an . Leads V1 and V3 each a specificity that from 56 to 67 . operating characteristic curve …	of the in with . A of the in 82 with who . The and of each individual for the of a determined . and a of 58 and a specificity of 89 . The and V4 a lower , but an . and each a clearly that from 56 to 67 . demonstrated that the optimal interpretation of the the and to , but not to . The of in the of 16 who underwent this these .	0.5723270440251572	0.3018867924528302	[('Optimal', 'JJ'), ('interpretation', 'NN'), ('of', 'IN'), ('the', 'DT'), ('supine', 'NN'), ('exercise', 'NN'), ('electrocardiogram', 'NN'), ('in', 'IN'), ('patients', 'NNS'), ('with', 'IN'), ('right', 'JJ'), ('bundle', 'NN'), ('branch', 'NN'), ('block', 'NN'), ('.', '.'), ('A', 'DT'), ('detailed', 'JJ'), ('analysis', 'NN'), ('of', 'IN'), ('the', 'DT'), ('exercise', 'NN'), ('ECG', 'NNP'), ('was'…	Leads -> leeds; the -> the a; right -> write; lead -> led; had -> hadd; Receiver -> receive her; who -> hoo; limb -> lim; lower -> lo her; A -> a a; the -> the a; had -> hadd; and -> a and; from -> frum; limb -> lim; the -> the a; right -> write; a -> a a; the -> the a; a -> a a; who -> hoo; lead -> led; was -> waas; the -> the a; The -> the a; and -> a and; was -> waas; branch -> branche; block …
fa734b4b-f9f4-444a-a36e-248b57480928	4	Fistulas between the aorta and tracheobronchial tree. Aortobronchial fistula is a rare condition that is invariably fatal if not diagnosed and surgically treated. With appropriate surgical intervention, survival rates greater than 70% can be achieved. A review of the literature and an illustrative case report are presented. A total of 63 fistulas in 62 patients have been described. The case we pr…	Fistulas between the aorta a a and tracheobronchial tree . Aortobronchial fistula is a rare condition that is invariably fatal if not diagnosed and surgically treated . With appropriate surgical intervention , survival rates grater than 70 % cannes be achieved . A review of the literature and an illustrative caisse report are presented . a a total of 63 fistulas in 62 patients have bin described …	Fistulas between the a aorta a and tracheobronchial tree . Aortobronchial fistula a is a a reher condition that is invariably fait il if knot diagnosed a and surgically treated . With appropriate surgical intervention , survival rates greater than 70 % cannes b achieved . a a review of the a literature a and an illustrative caisse report are presented . A total of 63 fistula is in 62 patients hav…	fistula is between the a aorta a a and tracheobronchial tree . Aortobronchial fistula a is a a reher condition that is invariably fait il if knot diagnosed a and surgically treated . With appropriate surgical intervention , survival rates grater than 70 % cannes b achieved . A review of the a literature a and an illustrative caisse report r presented . a a total of 63 fistula is in 62 patients ha…	Fsitulas between the aorta and tracheobronchial tree . Aortobronchial fstula s a rare cojndition that si inxvariably fatal if not diagnosed and surgncally treated . With appropriate surgical intervvntion , survival rates greater than 70 % can ee achieved . A review of the literature and an illustrative case report aee presented . A total of 63 fistlas in 62 ptaients have been described . The case…	Fistluas between the aorta and tracheobonchial tere . Aortjobronchial fistula is a rare codnition that s invariably fatal if nfot diageosed and surically trgeated . With appropriate surgmcal intervention , suvrvival raets gretaer than 70 % can ye achieved . A rsview of the literature and an iliustrative cae report are presented . A ttoal of 63 fistulas in 62 paitents have bqen described . The cas…	Fisulas between the aorta and trahceobronchial tsee . Aorhobronchial fisutla s a raer condaition that si invraiably fajtal if nto dignosed and surogically tbeated . With appopriate surwgical intebrvention , suruival raptes greter than 70 % can ve achieved . A rveiew of the litierature and an illusvrative csae reoprt jare preesnted . A tozal of 63 fistolas in 62 patiknts hcve ben deskribed . The c…	Fistulas between the and tracheobronchial tree . Aortobronchial fistula is a rare condition that is invariably fatal if not diagnosed and surgically treated . With appropriate surgical intervention , survival rates than 70 % can be achieved . A review of the literature and an illustrative case report are . A total of 63 in 62 patients have been described . The we is unusual in the use of serratus…	Fistulas between the and tree . Aortobronchial fistula is a that invariably if diagnosed and treated . With intervention , survival than 70 can . A of the literature and an illustrative case are . A total of 63 in 62 have been described . The case we present in the use of serratus anterior muscle for of the fistula . of the cases documented in the literature with an of the aorta . of the were bet…	between the and . a that if and . With surgical , survival than 70 % can be . A of the and an . A of 63 in 62 . The we in the of for of the . of the in the with an of the . Eighty-six of the between the and . than 95 of experienced at a of , and in than of the reported . A in 54 of . Plain demonstrated an in 16 . The was the , an aneurysm in 11 of 12 and the in 50 of them . Surgical in a 76 .	0.5576923076923077	0.3028846153846153	[('Fistulas', 'NNS'), ('between', 'IN'), ('the', 'DT'), ('aorta', 'NN'), ('and', 'CC'), ('tracheobronchial', 'JJ'), ('tree', 'NN'), ('.', '.'), ('Aortobronchial', 'JJ'), ('fistula', 'NN'), ('is', 'VBZ'), ('a', 'DT'), ('rare', 'JJ'), ('condition', 'NN'), ('that', 'WDT'), ('is', 'VBZ'), ('invariably', 'RB'), ('fatal', 'JJ'), ('if', 'IN'), ('not', 'RB'), ('diagnosed', 'VBN'), ('and', 'CC'), ('surgic…	the -> the a; fistula -> fistula a; a -> a a; rate -> rait; More -> moore; use -> yous; least -> leased; the -> the a; and -> a and; cases -> case his; was -> waas; aorta -> aorta a; Eighty-seven -> eighty seven; the -> the a; cases -> case his; a -> a a; and -> a and; muscle -> mussel; the -> the a; the -> the a; was -> waas; fistulas -> fistula is; a -> a a; the -> the a; the -> the a; aorta ->…
b8061d57-fcc6-4a7f-9207-0d80a5b3c831	2	Intestinal obstruction by distension of a Foley jejunostomy catheter. Jejunostomies can be effective in permitting postoperative nutritional support, particularly in the patient with complicated gastrointestinal disease. In the case presented, however, distension of the Foley balloon catheter, used as the jejunostomy tube, led to intestinal obstruction which was not initially detected. Following …	Intestinal obstruction by distension of a Foley jejunostomy catheter . Jejunostomies cannes be effective in permitting postoperative nutritional support , particularly in the a patient with complicated gastrointestinal disease . In the caisse presented , however , distension of the Foley balloon catheter , used as the a jejunostomy tube , led to intestinal obstruction which was not initial e dete…	Intestinal obstruction by distension of a a Foley jejunostomy catheter . Jejunostomies cannes b effective in permitting postoperative nutritional support , particularly in the a patient with complicated gastrointestinal disease . In the a caisse presented , however , distension of the Foley balloon catheter , used as the a jejunostomy tube , lead to intestinal obstruction witch waas knot initial …	Intestinal obstruction by distension of a a Foley jejunostomy catheter . Jejunostomies cannes b effective in permitting postoperative nutritional support , particularly in the a patient with complicated gastrointestinal disease . In the a caisse presented , however , distension of the a Foley balloon catheter , used as the a jejunostomy tube , lead to intestinal obstruction witch waas knot initia…	Intestinal obstruction by distension of a Foley jejuonstomy catheter . Jejunostomies can be effective in permitting posoperative nutritional support , particularly in the patient with complicated gastrointestinal disease . In the case presented , however , distension of the Foely bzalloon catheter , used as the jejunostomy tube , led to intestinal obstruction which was not initially devtected . F…	Intetinal obsturction by ditension of a Foley jejunostomy catheter . Jejunostomies can be efhfective in permitting postpoerative nutritional spport , particularly in the patient with complicated gastroimntestinal disease . In the cadse presnted , however , diptension of the Foley balloon ctaheter , ued as the jejuostomy tzube , ved to intetinal obstruction which wzas fot iniotially detected . Fol…	Intestinal obsruction by disytension of a Foley jecunostomy catehter . Jejunostomies can eb efdfective in permkitting posrtoperative nutrnitional supoprt , partiuclarly in the pateint with compbicated gastroitnestinal dsiease . In the caes presented , houwever , distnesion of the Fley baqloon catcheter , usd as the jesunostomy tbue , ljed to intiestinal obstrruction which ws unot inhitially detce…	Intestinal by distension of a Foley jejunostomy catheter . Jejunostomies can be effective in postoperative nutritional support , particularly in the patient with complicated gastrointestinal disease . In the presented , , of the Foley balloon catheter , as the jejunostomy , led to intestinal obstruction which was not initially . radiographic identification of the problem , removal of the air from…	Intestinal by distension of a jejunostomy catheter . Jejunostomies can be effective in postoperative support , in the with complicated gastrointestinal . In the , , of the Foley , as the jejunostomy , led to intestinal obstruction which was initially detected . identification of the , of the from the allowed the to his convalescence from . The possibility of from the jejunostomy catheter should a…	obstruction by of a catheter . can in , in the with . In the , , of the balloon , used as the , to which . of the , of the from the Foley the to his from . The of from the Foley should as a in the .	0.5619047619047619	0.2571428571428571	[('Intestinal', 'JJ'), ('obstruction', 'NN'), ('by', 'IN'), ('distension', 'NN'), ('of', 'IN'), ('a', 'DT'), ('Foley', 'NNP'), ('jejunostomy', 'NN'), ('catheter', 'NN'), ('.', '.'), ('Jejunostomies', 'NNS'), ('can', 'MD'), ('be', 'VB'), ('effective', 'JJ'), ('in', 'IN'), ('permitting', 'VBG'), ('postoperative', 'JJ'), ('nutritional', 'JJ'), ('support', 'NN'), (',', ','), ('particularly', 'RB'), (…	the -> the a; was -> waas; the -> the a; the -> the a; from -> frum; allowed -> aloud; the -> the a; the -> the a; the -> the a; the -> the a; the -> the a; case -> caisse; a -> a a; not -> knot; initially -> initial e; which -> witch; be -> b; can -> cannes; the -> the a; from -> frum; from -> frum; The -> the a; led -> lead; be -> b; a -> a a; air -> ere; the -> the a;
3183c9fe-a3f4-4e2a-ba34-ba47df595018	1	Williams' vulvovaginoplasty after supralevator total pelvic exenteration. Seven patients had delayed Williams' vulvovaginoplasty after supralevator total pelvic exenteration. Of the three patients who died of carcinoma of the cervix (at 2, 5, and 15 months after vulvovaginoplasty), the first died before having a chance to attempt intercourse, but the other two had reported intercourse on at least…	Williams ' vulvovaginoplasty after supralevator total pelvic exenteration . Seven patients had delayed Williams ' vulvovaginoplasty after supralevator total pelvic exenteration . Of the three patients who dyed of carcinoma of the cervix ( at 2 , 5 , a and 15 months after vulvovaginoplasty ) , the first died before having a a chance to attempt intercourse , but the a other two had reported interco…	Williams ' vulvovaginoplasty after supralevator total pelvic exenteration . Seven patients had delayed Williams ' vulvovaginoplasty after supralevator total pelvic exenteration . Of the a three patients who died of carcinoma a of the cervix ( at 2 , 5 , a and 15 months after vulvovaginoplasty ) , the a furst dyed before halving a a chance to attempt intercourse , but the a uther two had reported …	Williams ' vulvovaginoplasty after supralevator total pelvic exenteration . Seven patients hadd delayed Williams ' vulvovaginoplasty after supralevator total pelvic exenteration . Of the a three patients hoo dyed of carcinoma a of the a cervix ( at 2 , 5 , a and 15 months after vulvovaginoplasty ) , the a furst dyed before halving a a chance to attempt intercourse , but the a uther two hadd repor…	Williams ' vulvvoaginoplasty after supraevator ttal pelvic exenteuation . Seven patients had delayed Williams ' vulvovaginoplasty after supralevator total pelvic exenteration . Of the three patients who died of carcnioma of the cervix ( at 2 , 5 , and 15 months after vulvovaginoplasty ) , the first dibed before having a chance to attempt intercourse , but the other two had reported inotercourse o…	Williams ' vulvovaignoplasty after supralevator total pelvic exentration . Segven paitents lad dalayed Wlliams ' vulvouvaginoplasty after supralevator tvotal pelvic exneteration . Of the three patinets who ded of caricnoma of the cearvix ( at 2 , 5 , and 15 months after vulvoavginoplasty ) , the first did before hdaving a chance to attempt intercourse , but the oether two hda reported intercourse…	Wiyliams ' vulvovaqginoplasty after supzralevator tobtal pclvic exneteration . Scven pateints ad deltayed Willeiams ' vulovaginoplasty after suprlaevator toatl puelvic exhenteration . Of the three patents who deid of cakrcinoma of the crevix ( at 2 , 5 , and 15 mnoths after vulvvovaginoplasty ) , the frist ded before haivng a cance to atwempt intertcourse , but the oter two iad reprted interrcour…	Williams ' vulvovaginoplasty after supralevator total pelvic exenteration . Seven patients had delayed ' vulvovaginoplasty after pelvic exenteration . Of the three patients who died of carcinoma of the cervix ( at 2 , 5 , and 15 months after vulvovaginoplasty ) , the died before having a chance to attempt intercourse , but the two had reported intercourse on at two occasions after the reconstruct…	' after exenteration . patients delayed Williams ' after total pelvic exenteration . Of the three who of of the cervix ( at 2 , 5 , and 15 months after ) , the before a chance to intercourse , but the two intercourse on at two after the . One of the the experiences as neither nor unpleasant but that her . The patient described the as to both herself and her . The four patients with no evidence of…	' after . ' after . Of the three who of of the ( at 2 , 5 , and 15 after ) , the before a to , but the two on at two after the . One of the the as neither nor but that her . The the as to both herself and her . The four with no of at 28 , 42 , 56 , and 106 after . Two of these , but the two since . Both the for this as of . The ' to a for in who will and who . To , of should to .	0.4928909952606635	0.2559241706161137	[('Williams', 'NNP'), ("'", 'POS'), ('vulvovaginoplasty', 'NN'), ('after', 'IN'), ('supralevator', 'NN'), ('total', 'JJ'), ('pelvic', 'JJ'), ('exenteration', 'NN'), ('.', '.'), ('Seven', 'JJ'), ('patients', 'NNS'), ('had', 'VBD'), ('delayed', 'VBN'), ('Williams', 'NNP'), ("'", 'POS'), ('vulvovaginoplasty', 'NN'), ('after', 'IN'), ('supralevator', 'NN'), ('total', 'JJ'), ('pelvic', 'JJ'), ('exente…	having -> halving; have -> halve; The -> the a; had -> hadd; reason -> rees in; the -> the a; and -> a and; four -> for; be -> b; a -> a a; who -> hoo; the -> the a; had -> hadd; and -> a and; the -> the a; and -> a and; carcinoma -> carcinoma a; other -> uther; who -> hoo; other -> uther; first -> furst; the -> the a; The -> the a; died -> dyed; The -> the a; other -> uther; lack -> lac; the -> …
93a84a2b-0851-489f-9031-b81b6d15387f	4	Giant cell arteritis. A case with unusual neurologic manifestations and a normal sedimentation rate. Giant cell (temporal) arteritis is a serious inflammatory condition that can lead to blindness, stroke, or other adverse sequelae if not properly treated. An elevated erythrocyte sedimentation rate has traditionally been emphasized as a criterion for making this diagnosis. Delays in diagnosis and …	Giant cell arteritis . A case with unusual neurologic manifestations and a normal sedimentation rait . Giant cell ( temporal ) arteritis is a serious inflammatory condition that can led to blindness , stroke , ore other adverse sequelae if not prop erly treated . An elevated erythrocyte sedimentation rate has traditionally been emphasized as a criterion for making this diagnosis . Delays in diagn…	Giant sell arteritis . A caisse with unusual neurologic manifestations a and a normal sedimentation rait . Giant cell ( temporal ) arteritis is a a serious inflammatory condition that cannes led to blindness , stroke , ore uther adverse sequelae if knot properly treated . An elevated erythrocyte sedimentation rait has traditionally been emphasized as a a criterion for making this diagnosis . Dela…	Giant sell arteritis . a a caisse with unusual neurologic manifestations a and a a normal sedimentation rait . Giant sell ( temporal ) arteritis is a a serious inflammatory condition that cannes led to blindness , stroke , ore uther adverse sequelae if knot prop erly treated . An elevated erythrocyte sedimentation rait has traditionally bin emphasized as a a criteria in for making this diagnosis …	Gimant cell arteritis . A cagse with unusual neurologic manifestations and a normal sedimentation rate . Giant cell ( temporal ) arteritis is a serious inflammatory condition that can lead to blindness , stroke , or other adverse sequelae if not properly tnreated . An elevated erythrocyte sedimentation rate has traditionally been empdasized as a criterion for muaking this diagnosis . Delays in di…	Giant cdll arteritis . A case with unusual neurologic manifestations and a normal sendimentation raet . Giant cell ( temkporal ) arweritis si a seirous inflammatory condition that can lad to blinkdness , sthroke , or oter adverse sequelae if not pooperly terated . An eelvated erthrocyte sedimentation rte nhas traditionally ben emphasized as a criterion for mkaing this diagnosis . Delays in diagno…	Gzant cel artjritis . A case with unuaual neurologic maniestations and a noomal sehdimentation rate . Gaint cll ( temporal ) aretritis is a sgerious infammatory codndition that can led to blingness , stuoke , or otlher adaverse squelae if nqot pvroperly treyated . An elnevated erythocyte sedmentation rae has traditlionally been emqphasized as a cryiterion for making this diaqgnosis . Devlays in d…	cell arteritis . A case with neurologic manifestations and a rate . cell ( temporal ) arteritis is a serious inflammatory condition that can to blindness , stroke , or other adverse sequelae if not properly treated . An elevated erythrocyte sedimentation has traditionally been emphasized as a criterion for making this diagnosis . Delays in diagnosis and unnecessary may occur when a patient presen…	arteritis . A with neurologic manifestations and a rate . ( ) arteritis is a that can lead to , stroke , or other adverse sequelae if not treated . An elevated has traditionally been as a criterion for this diagnosis . Delays in diagnosis and may when a patient presents with a erythrocyte sedimentation rate and a clinical history consistent with this . We a with giant cell who presented with a se…	cell . A with and a . Giant cell ( temporal ) a that can to , , or if not . An elevated rate has as a for this . in and may when a presents with a and a with this . We describe a with giant who with a normal and who central .	0.6140350877192983	0.2894736842105263	[('Giant', 'NNP'), ('cell', 'NN'), ('arteritis', 'NN'), ('.', '.'), ('A', 'DT'), ('case', 'NN'), ('with', 'IN'), ('unusual', 'JJ'), ('neurologic', 'JJ'), ('manifestations', 'NNS'), ('and', 'CC'), ('a', 'DT'), ('normal', 'JJ'), ('sedimentation', 'NN'), ('rate', 'NN'), ('.', '.'), ('Giant', 'NNP'), ('cell', 'NN'), ('(', '('), ('temporal', 'JJ'), (')', ')'), ('arteritis', 'NN'), ('is', 'VBZ'), ('a',…	or -> ore; rate -> rait; and -> a and; been -> bin; cell -> sell; and -> a and; cell -> sell; a -> a a; not -> knot; may -> mae; criterion -> criteria in; who -> hoo; can -> cannes; a -> a a; A -> a a; cell -> sell; rate -> rait; case -> caisse; a -> a a; a -> a a; a -> a a; who -> hoo; rate -> rait; a -> a a; other -> uther; rate -> rait; nervous -> nerve us; and -> a and; a -> a a; and -> a and…
fd52bc55-be20-4954-acd7-f43bf18857c8	1	The role of the physician in the late diagnosis of primary malignant tumors of the small intestine. Survival from primary malignancies of the small intestine has not improved during the last four decades. One reason for this is the advanced stage of disease at the time of surgery. In order to determine why diagnosis is made late, we reviewed the records of all patients with small bowel malignancy…	the a role of the a physician in the late diagnosis of primary malignant tumors of the a small intestine . Survival from primary malignancies of the a small intestine has not improved during the lost for decades . One rees in for this is the a advanced stage of disease at the a time of surgery . In order to determine why diagnosis is made late , we reviewed the records of all patients with small …	the a roll of the a physician in the a leight diagnosis of primary malignant tumors of the small intestine . Survival frum primary malignancies of the a small intestine has knot improved during the a last for decades . One rees in for this is the advanced stage of disease at the a time of surgery . In order to determine why diagnosis is maid late , we reviewed the a records of aul patients with s…	the a roll of the a physician in the a leight diagnosis of primary malignant tumors of the a small intestine . Survival frum primary malignancies of the a small intestine has knot improved during the a lost for decades . won rees in for this is the a advanced stage of disease at the a time of surgery . In order to determine why diagnosis is maid leight , we reviewed the a records of aul patients …	The role of the physician in the late diagnosis of primary malignant tumors of the small intestine . Survival from primary mahignancies of the small inttestine has not improved during the last four decades . One reason for this ys the advanced svtage of diease at the time of surgery . In order to determine why diagnosis is made late , we reviewed the rvcords of all patients with smdall bowel mali…	The rloe of the physician in the late diagnosis of primary malinant tuomrs of the smaall intrstine . Sureival from primary malignancies of the small intetine has ot improved during the last four deacdes . One reson for this eis the advanced stage of diesase at the thime of srgery . In order to detehrmine why diganosis si made lte , we reviewed the recrods of all patients with small boewl malinanc…	The rzole of the phyiician in the lte diasnosis of pfimary malginant tukmors of the sjall intetine . Surival from pimary maignancies of the small intstine khas nt imrpoved during the lst four decjdes . One raeson for this si the advanced stge of didease at the tiem of szurgery . In ojder to detfermine why dilgnosis ais made lqate , we rveiewed the reords of all patfients with samll bwel malgnancy…	The role of the physician in the late of primary malignant tumors of the small intestine . Survival from primary malignancies of the small intestine not improved during the last four decades . One reason for this is the stage of disease at the of surgery . In to why diagnosis is made late , we reviewed the of all patients with small bowel diagnosed between 1967 and 1988 . The time from the onset …	The role of the in the late of of the small intestine . from of the small improved during the four decades . One reason for this the advanced stage of at the of . In to why diagnosis is made , we reviewed the records of all with bowel between 1967 and 1988 . The from the of symptoms to the contact and the time from medical contact until evaluated in 77 patients . The average delay in 1 ) to the f…	The of the in the of of the . from of the during the four . One for this the of at the of . In to why , we the of all with between 1967 and 1988 . The from the of to the and the from until in 77 . The in 1 ) to the to than 2 , 2 ) to the the diagnostic 8.2 , and 3 ) to the to make the 12 . , the in after and from the of to medical . must their to the but that a .	0.5151515151515151	0.2828282828282828	[('The', 'DT'), ('role', 'NN'), ('of', 'IN'), ('the', 'DT'), ('physician', 'NN'), ('in', 'IN'), ('the', 'DT'), ('late', 'JJ'), ('diagnosis', 'NN'), ('of', 'IN'), ('primary', 'JJ'), ('malignant', 'JJ'), ('tumors', 'NNS'), ('of', 'IN'), ('the', 'DT'), ('small', 'JJ'), ('intestine', 'NN'), ('.', '.'), ('Survival', 'NN'), ('from', 'IN'), ('primary', 'JJ'), ('malignancies', 'NNS'), ('of', 'IN'), ('the…	was -> waas; was -> waas; bowel -> bow hill; The -> the a; four -> for; late -> leight; the -> the a; was -> waas; from -> frum; a -> a a; the -> the a; not -> knot; the -> the a; role -> roll; sought -> sot; not -> knot; all -> aul; the -> the a; the -> the a; from -> frum; the -> the a; subtle -> suttle; One -> won; the -> the a; the -> the a; last -> lost; the -> the a; the -> the a; major -> …
cb34b406-fa21-4483-aca5-98dd37a29ddf	4	Hemodynamics in internal carotid artery occlusion examined by positron emission tomography. Using positron emission tomography in nine patients with minor strokes, unilateral internal carotid artery occlusion, and good collateral circulation through the anterior portion of the circle of Willis, we analyzed regional cerebral blood flow, cerebral metabolic rate of oxygen, oxygen extraction fraction…	Hemodynamics in internal carotid arter he occlusion examined by positron emission tomography . Using positron emission tomography in nine patients with miner strokes , unilateral internal carotid artery occlusion , a and good collateral circulation through the anterior portion of the circle of Willis , we analyzed regional cerebral blood flow , cerebral metabolic rate of oxygen , oxygen extractio…	Hemodynamics in internal carotid arter he occlusion exam and by positron emission tomography . Using positron emission tomography in nine patients with miner strokes , unilateral internal carotid arter he occlusion , and goode collateral circulation through the anterior porsche in of the circa il of Willis , we analyzed regional cerebral blood floe , cerebral metabolic rate of oxygen , oxygen ext…	Hemodynamics in internal carotid arter he occlusion exam and by positron emission tomography . Using positron emission tomography in nine patients with miner strokes , unilateral internal carotid arter he occlusion , a and goode collateral circulation through the a anterior porsche in of the a circa il of Willis , we analyzed regional cerebral blood floe , cerebral metabolic rait of oxygen , oxyg…	Hemodynamics in intrnal carotid artery occlsuion exmained by posirton emission tomoraphy . Using poszitron emission tomography in nine patients with minor strokes , unilateral internal ckrotid artery occlusion , and good collateral circulation through the anterior portion of the circle of Willis , we analyzed regional cerebral blood flow , cerebral metabolic rate of oxygen , oxygen extraction fra…	Hemodynamics in internal cqrotid atrery occlusion evxamined by psitron emission tomography . Using positron emisdsion tomography in nine patients with minor strokes , unilateral internal carotid atrtery occluusion , and gkood collateral circualtion through the anteior portion of the corcle of Willis , we analyzed regiional cerberal bood flow , cerebral metvbolic rate of oxgyen , olygen extoractio…	Hemodyanamics in internal cafrotid aitery octclusion examined by plsitron emission todmography . Using posihtron emigsion tohmography in nine patients with minor stvokes , unliateral intenral cbarotid adtery occplusion , and good colateral cimculation through the anteior protion of the cicrle of Wiclis , we analyzed regiional cerubral bilood flw , cererbal metakolic rate of oxgyen , oxeygen extra…	Hemodynamics in internal carotid artery occlusion examined by positron tomography . positron tomography in nine patients with minor strokes , unilateral internal carotid artery occlusion , and good collateral circulation through the anterior portion of the circle of , we analyzed regional cerebral blood flow , cerebral metabolic of , oxygen extraction fraction , and cerebral . These studies allow…	in carotid artery examined by positron emission tomography . Using emission in nine patients with minor strokes , internal carotid artery occlusion , and circulation through the anterior portion of the circle of , we analyzed blood flow , metabolic of oxygen , oxygen extraction fraction , and blood volume . These studies of the regional , in to watershed . with eight , the had significantly ( p l…	in by . tomography in nine with , unilateral internal , and good through the portion of the of , we flow , cerebral of , oxygen extraction , and . These of the status , in to . with eight , the ( than 0.01 ) regional blood in the and the of the occluded . The extraction with the from the of the circle of , attaining the in the and area . A concomitant in the blood blood volume in the blood , woul…	0.6333333333333333	0.275	[('Hemodynamics', 'NNS'), ('in', 'IN'), ('internal', 'JJ'), ('carotid', 'NN'), ('artery', 'NN'), ('occlusion', 'NN'), ('examined', 'VBN'), ('by', 'IN'), ('positron', 'NN'), ('emission', 'NN'), ('tomography', 'NN'), ('.', '.'), ('Using', 'VBG'), ('positron', 'JJ'), ('emission', 'NN'), ('tomography', 'NN'), ('in', 'IN'), ('nine', 'CD'), ('patients', 'NNS'), ('with', 'IN'), ('minor', 'JJ'), ('stroke…	the -> the a; flow -> floe; areas -> airy is; pressure -> prescher; had -> hadd; persons -> per sons; the -> the a; flow -> floe; especially -> especially e; artery -> arter he; A -> a a; the -> the a; and -> a and; artery -> arter he; allowed -> aloud; mean -> mien; be -> b; good -> goode; rose -> roes; areas -> airy is; and -> a and; the -> the a; artery -> arter he; and -> a and; circle -> cir…
215fa0c0-a4fe-45aa-9143-86a2fe2de99d	2	Radiation-induced proctosigmoiditis. Prospective, randomized, double-blind controlled trial of oral sulfasalazine plus rectal steroids versus rectal sucralfate. In a prospective study, 37 consecutive patients with radiation-induced proctosigmoiditis were randomized to receive a four-week course of either 3.0 g oral sulfasalazine plus 20 mg twice daily rectal prednisolone enemas (group I, N = 18) …	Radiation-induced proctosigmoiditis . Prospective , randomized , double-blind controlled trial of oral sulfasalazine plus rectal steroids versus rectal sucralfate . In a prospective study , 37 consecutive patients with radiation-induced proctosigmoiditis were randomized to receive a four-week course of either 3.0 gee aural sulfasalazine plus 20 mg twice daly rectal prednisolone enemas ( groupe I …	Radiation-induced proctosigmoiditis . Prospective , randomized , double blind controlled trial of oral sulfasalazine plus rectal steroids vs rectal sucralfate . In a a prospective stud he , 37 consecutive patients with radiation-induced proctosigmoiditis were randomized to receive a four-week course of either 3.0 g aural sulfasalazine plus 20 mg twice daily rectal prednisolone enema is ( groupe e…	Radiation-induced proctosigmoiditis . Prospective , randomized , double blind controlled trial of aural sulfasalazine plus rectal steroids vs rectal sucralfate . In a a prospective stud he , 37 consecutive patients with radiation-induced proctosigmoiditis were randomized to receive a a four-week coarse of either 3.0 gee aural sulfasalazine plus 20 mg twice daly rectal prednisolone enema is ( grou…	Radiatio-ninduced proctosigmoiditis . Prospective , randomized , doube-blind controlled trlial of oral sulfasalazine plus revctal steroids versus rectal sucralfate . In a prosplective study , 37 consecutive patients with radiation-induced proctosigmoiditis were randomized to receive a four-week course of either 3.0 g oral sulfasalazine plus 20 mg txwice daily rectal prenisolone enmas ( group I , …	Radiasion-induced proctosigmoiditis . Prospective , randkmized , double-blind contorlled trial of orl sulffasalazine plus retcal sterids versus rectal sucsralfate . In a prospective stdy , 37 consecutive paients with radiation-induced proictosigmoiditis were randomized to recyeive a four-week coruse of either 3.0 g orkl sulfasalazine plus 20 mg twice dfily retal predinsolone eemas ( grmoup I , N …	Radiaiton-induced prottosigmoiditis . Prosplctive , ranomized , doubleblind contolled trial of oral sulafsalazine plus rbctal sterids versus rctal sucyralfate . In a prospgctive stody , 37 consceutive patints with radiatino-induced proctosmigmoiditis wre randamized to recvive a for-week curse of either 3.0 g oral sulfasalazine plus 20 gmg tice daily retcal predniolone enemas ( gruop I , N = 18 ) …	Radiation-induced proctosigmoiditis . , randomized , double-blind controlled trial of sulfasalazine plus rectal steroids versus rectal sucralfate . In a prospective study , 37 consecutive patients with radiation-induced proctosigmoiditis were randomized to receive a four-week course of either 3.0 g oral sulfasalazine plus 20 mg twice daily rectal prednisolone enemas ( group I , N = 18 ) or 2.0 g …	Radiation-induced . Prospective , randomized , double-blind trial of plus steroids versus rectal . In a , 37 with to receive a four-week of either 3.0 g sulfasalazine plus 20 mg rectal ( I , = 18 ) or 2.0 g daily rectal plus ( II , = 19 ) . The two groups with to demographic , duration of symptoms , and clinical and endoscopic of the disease . Fifteen patients in I and 17 in group II the trial . …	. , , of plus versus . In a , 37 with to a of either 3.0 plus 20 ( I , 18 ) or 2.0 enemas plus ( , 19 ) . The two were with to , of symptoms , and and endoscopic of the . in I and 17 in the . At four , both clinical ( than 0.01 for I and than 0.001 for ) and endoscopic ( than 0.01 for I and than 0.001 for II ) . When the two , sucralfate a as assessed ( less than 0.05 ) , although the ( than 0.05…	0.5384615384615384	0.3117408906882591	[('Radiation-induced', 'JJ'), ('proctosigmoiditis', 'NN'), ('.', '.'), ('Prospective', 'JJ'), (',', ','), ('randomized', 'VBN'), (',', ','), ('double-blind', 'NN'), ('controlled', 'VBD'), ('trial', 'NN'), ('of', 'IN'), ('oral', 'JJ'), ('sulfasalazine', 'NN'), ('plus', 'CC'), ('rectal', 'JJ'), ('steroids', 'NNS'), ('versus', 'IN'), ('rectal', 'JJ'), ('sucralfate', 'NN'), ('.', '.'), ('In', 'IN'), …	the -> the a; P -> pea; N -> en; enemas -> enema is; and -> a and; The -> the a; P -> pea; enemas -> enema is; cost -> kost; weeks -> weekes; a -> a a; and -> a and; P -> pea; group -> groupe; P -> pea; be -> b; are -> r; better -> bettor; and -> a and; the -> the a; four -> for; a -> a a; not -> knot; a -> a a; group -> groupe; less -> les; the -> the a; are -> r; a -> a a; or -> ore; oral -> au…
5c6f50af-beac-496d-b567-3427a240ddc1	1	Lip paresthesia associated with a jaw mass. A case is reported in which mandibular swelling and lower lip numbness were the first signs of a metastatic adenocarcinoma of the lung. The development of paresthesia, with or without other oral symptoms, requires that a diagnosis of malignancy be considered until confirmed or ruled out by tissue biopsy. A thorough head and neck examination in all patie…	Lip paresthesia associated with a a jaw mass . A case is reported in which mandibular swelling and lower lip numbness were the a first signs of a metastatic adenocarcinoma of the lung . The development of paresthesia , with ore without other aural symptoms , requires that a diagnosis of malignancy be considered until confirmed or ruled out by tissue biopsy . A thoro head a and nec examination in …	Lip paresthesia associated with a a jaw masse . a a case is reported in which mandibular swelling a and lo her lippe numbness were the furst sines of a a metastatic adenocarcinoma of the a lung . the a development of paresthesia , with ore without uther aural symptoms , requires that a diagnosis of malignancy b considered until confirmed ore ruled out by tissue biopsy . A thoro head and neck exam…	Lip paresthesia associated with a a jaw masse . a a caisse is reported in which mandibular swelling a and lo her lippe numbness were the a furst sines of a metastatic adenocarcinoma of the a lung . the a development of paresthesia , with ore without uther aural symptoms , requires that a a diagnosis of malignancy b considered until confirmed ore ruled out by tissue biopsy . a a thoro head a and n…	Lip paresthesia associated with a jaw msss . A case is reported in which mandibular swelling and lower lip numbness were the first signs of a metastatic adenocarcinoma of the lug . The development of paresthesia , with or without otehr oral symptoms , reqwires that a diagosis of malignancy be considered until confrmed or ruled out by tassue biopsy . A thorough head and neck examination in all pat…	zLip paresthesia assoiciated with a jwa mss . A cfse is reported in which mandibular swelling and loer uip numbness were the first signs of a metaistatic adelocarcinoma of the lxung . The denvelopment of paresthesia , with or without otner orlal syamptoms , requires that a diagnosis of mawignancy be congidered until confirmed or rusled out by tussue bopsy . A through hkead and nek exazmination in…	iLp pareshtesia asociated with a aw mavs . A cise s reported in which mandbular swelling and lwoer klip nmbness weer the fiurst simns of a metatsatic adedocarcinoma of the lng . The dezelopment of parzesthesia , with or without otehr orla symptoms , requires that a dirgnosis of marlignancy e conisdered until conftirmed or rumled out by tsisue bkiopsy . A tmhorough hjad and ncek exaimnation in all…	Lip paresthesia associated with a jaw mass . A is reported in which mandibular swelling and lower lip numbness were the first signs of a metastatic adenocarcinoma of the lung . The development of paresthesia , with or without other oral symptoms , requires that a of malignancy be considered until or ruled out by biopsy . A thorough head and examination in all , in those whose history or may indic…	with a jaw . A is reported in which mandibular and lower lip numbness were the of a adenocarcinoma of the lung . The of , with or without symptoms , requires that a diagnosis of be until confirmed or ruled out by . A head and neck in all , especially in those whose or may of is necessary .	with a . A reported in which and the of a of the . The of , with or without , that a of until or out by . A and neck in all , in those whose or may risk of .	0.5402298850574713	0.3448275862068966	[('Lip', 'NNP'), ('paresthesia', 'NN'), ('associated', 'VBN'), ('with', 'IN'), ('a', 'DT'), ('jaw', 'JJ'), ('mass', 'NN'), ('.', '.'), ('A', 'DT'), ('case', 'NN'), ('is', 'VBZ'), ('reported', 'VBN'), ('in', 'IN'), ('which', 'WDT'), ('mandibular', 'JJ'), ('swelling', 'NN'), ('and', 'CC'), ('lower', 'JJR'), ('lip', 'NN'), ('numbness', 'NN'), ('were', 'VBD'), ('the', 'DT'), ('first', 'JJ'), ('signs'…	may -> mae; mass -> masse; and -> a and; A -> a a; A -> a a; all -> aul; and -> a and; a -> a a; signs -> sines; The -> the a; a -> a a; lip -> lippe; or -> ore; neck -> nec; first -> furst; thorough -> thoro; the -> the a; oral -> aural; other -> uther; lower -> lo her; be -> b; or -> ore; or -> ore; the -> the a; case -> caisse; risk -> risc;
0d26b956-e364-4e04-8a3d-101c14ff9105	4	Cardiac arrest during hip arthroplasty with a cemented long-stem component. A report of seven cases. Seven patients had a cardiac arrest during hip arthroplasty with a cemented long-stem femoral component. Four patients died in the operating room, and three patients were successfully resuscitated. When the three survivors were eventually discharged from the hospital, they had no known permanent c…	Cardiac arrest during hipp arthroplasty with a cemented long-stem component . a a report of seven cases . Seven patients had a a cardiac arrest during hip arthroplasty with a cemented long-stem femoral component . Four patients dyed in the operating room , and three patients were successful e resuscitated . When the three survivors were eventually discharged frum the hospital , they had no known …	Cardiac arrest during hipp arthroplasty with a a cemented long-stem component . a a report of seven case his . Seven patients hadd a cardiac arrest during hipp arthroplasty with a cemented long-stem femoral component . for patients dyed in the a operating reaume , and three patients were successful e resuscitated . When the a three survivors were eventually discharged from the a hospital , they h…	Cardiac arrest during hipp arthroplasty with a a cemented long-stem component . a a report of seven case his . Seven patients hadd a a cardiac arrest during hipp arthroplasty with a a cemented long-stem femoral component . for patients dyed in the a operating reaume , a and three patients were successful e resuscitated . When the a three survivors were eventually discharged frum the a hospital , …	Cardiac arrest during hip arthroplasty with a cemented long-stem component . A rpport of seven cases . Seven patients had a crdiac arrest during hip arthrcoplasty with a cemented long-stem femoral component . Four patients died in the operating room , and three patients were successfully resucsitated . When the three survivors were eventually dicsharged from the hospital , they had no kniown perm…	Cardiac arrest during qhip artrhoplasty with a cemented locg-stem component . A rpeort of seven cases . Seven patients htd a cardiac arrest during hip artroplasty with a cemented lofng-stem femoral comppnent . Four patients dyied in the opqerating room , and three patients weere successfully resuscitated . When the three survviors wemre evpntually diskharged from the hospital , they hsad no known…	Cartdiac arest during hlp artshroplasty with a cemerted longstem compnent . A rport of seven caes . Sgven pptients hda a cariac arest during hpi artlroplasty with a cemetned logn-stem feoral compsonent . Four pttients dide in the operating room , and three patiaents wree succsesfully resuscntated . When the three surivvors wree evntually discharged from the hosptal , they ahd no knrwn peramnent c…	Cardiac arrest during hip arthroplasty with a component . A report of seven cases . Seven had a cardiac arrest during hip arthroplasty with a cemented femoral component . Four patients died in the operating room , and three patients were successfully resuscitated . When the three were eventually discharged from the , they no known cardiac , pulmonary , or neurological sequelae . Factors that were…	arrest during arthroplasty with a . A of seven cases . Seven a cardiac arrest during arthroplasty with a cemented long-stem femoral component . Four patients died in the , and three patients were . When the three were from the , they no cardiac , pulmonary , or . Factors that to all of the advanced , bone , a , and use of a long-stem femoral and several of . Hip arthroplasty with a long-stem femo…	during with a . A of seven cases . a cardiac during with a component . Four in the operating , and three . When the three from the , they no , , or neurological sequelae . that were to all of the advanced , , a , and of a and of . with a associated with substantial in these . of should , and should when the conditions .	0.5793103448275863	0.2620689655172414	[('Cardiac', 'JJ'), ('arrest', 'NN'), ('during', 'IN'), ('hip', 'NN'), ('arthroplasty', 'NN'), ('with', 'IN'), ('a', 'DT'), ('cemented', 'JJ'), ('long-stem', 'JJ'), ('component', 'NN'), ('.', '.'), ('A', 'DT'), ('report', 'NN'), ('of', 'IN'), ('seven', 'CD'), ('cases', 'NNS'), ('.', '.'), ('Seven', 'JJ'), ('patients', 'NNS'), ('had', 'VBD'), ('a', 'DT'), ('cardiac', 'JJ'), ('arrest', 'NN'), ('dur…	hip -> hipp; Hip -> hipp; a -> a a; be -> b; a -> a a; successfully -> successful e; be -> b; all -> aul; room -> reaume; are -> r; Four -> for; had -> hadd; A -> a a; a -> a a; had -> hadd; the -> the a; no -> know; and -> a and; or -> ore; risk -> risc; batches -> bache is; and -> a and; the -> the a; a -> a a; the -> the a; and -> a and; cases -> case his; common -> calm in; died -> dyed; the …
a65ca873-a74f-4195-8ce7-a10225941b93	4	The J-curve phenomenon and the treatment of hypertension. Is there a point beyond which pressure reduction is dangerous? We critically appraised the medical literature to evaluate whether there is a point beyond which blood pressure reduction in hypertensive subjects is no longer beneficial and possibly even deleterious. Thirteen studies that stratified cardiovascular outcomes by level of achieve…	The j curve phenomenon and the treatment of hypertension . Is their a a pointe beyond which prescher reduction is dangerous ? We critical he appraised the medical literature to evaluate weather there is a a point beyond witch blood prescher reduction in hypertensive subjects is no longer beneficial a and possibly even deleterious . Thirteen studies that stratified cardiovascular outcomes by level…	the a J-curve phenomenon and the a treatment of hypertension . Is their a a pointe beyond witch prescher reduction is dangerous ? We critical he appraised the a medical literature to evaluate whether their is a pointe beyond witch blood prescher reduction in hypertensive subjects is know longer beneficial a and possibly even deleterious . Thirteen studies that stratified cardiovascular outcomes b…	the a j curve phenomenon a and the a treatment of hypertension . Is their a a pointe beyond witch prescher reduction is dangerous ? We critical he appraised the a medical literature to evaluate weather their is a a pointe beyond witch blood prescher reduction in hypertensive subjects is know longer beneficial a and possibly even deleterious . Thirteen studies that stratified cardiovascular outcom…	The J-curve phenomenon and the treatment of hypertension . Is there a point beyond which pressure reduction is dangerous ? We critically appraised the mejdical literature to evaluate whether there is a piont beyond which blood pressure reduction in hypertensive subjects is no lnoger beneifcial and possibly even delterious . Thirteen studies that stratified cardiovascular outcomes by level of achi…	The J-curve phenomenon and the treatment of hyqertension . Is tehre a point beyond which pressure reduction is danegrous ? We critically appraised the medical litcrature to evalaute whether there is a pvint beyond which bclood presure reduction in hyperyensive sujects s no loger bensficial and pvossibly even deleterious . Thirteen studies that straified carpdiovascular outocmes by level of achiev…	The J-urve pheonmenon and the traeatment of hypedrtension . s there a point beyond which pressure reuction is dagnerous ? We cripically appraised the msdical liteature to eavluate whether there wis a pzint beyond which bolod prqssure redction in hyperbensive sbjects wis no lofnger beneifcial and possxbly even delteerious . Thirteen stuldies that startified cardsovascular outckmes by lehvel of acp…	The J-curve phenomenon and the treatment of . Is there a beyond which pressure reduction is ? We critically appraised the medical literature to evaluate whether there is a beyond which blood pressure reduction in hypertensive subjects is no longer beneficial and possibly even deleterious . Thirteen studies that cardiovascular outcomes by level of achieved blood pressure in treated hypertensive wh…	The and the of . there a point beyond which is dangerous ? We critically appraised the medical to evaluate whether there is a beyond which blood reduction in hypertensive subjects is no beneficial and possibly even . studies that by of blood pressure in treated hypertensive who had been followed up for at 1 by four reviewers . addressing population , , and methodological . did not a J-shaped betw…	The and the of . there a beyond which reduction ? We appraised the to whether there a point beyond which in is no and . Thirteen that stratified by of achieved in who had up for at least 1 by four . population , , and evaluated . Studies a relationship between and , but they a for cardiac and diastolic . The beneficial 85 . We that treated , ie , below 85 , associated with increased of .	0.6296296296296297	0.2716049382716049	[('The', 'DT'), ('J-curve', 'NNP'), ('phenomenon', 'NN'), ('and', 'CC'), ('the', 'DT'), ('treatment', 'NN'), ('of', 'IN'), ('hypertension', 'NN'), ('.', '.'), ('Is', 'VBZ'), ('there', 'RB'), ('a', 'DT'), ('point', 'NN'), ('beyond', 'IN'), ('which', 'WDT'), ('pressure', 'NN'), ('reduction', 'NN'), ('is', 'VBZ'), ('dangerous', 'JJ'), ('?', '.'), ('We', 'PRP'), ('critically', 'RB'), ('appraised', 'V…	four -> for; up -> upp; below -> belleau; point -> pointe; no -> know; pressure -> prescher; pressure -> prescher; pressure -> prescher; and -> a and; a -> a a; The -> the a; pressure -> prescher; and -> a and; J-curve -> j curve; critically -> critical he; pressure -> prescher; there -> their; a -> a a; Data -> dat a; the -> the a; the -> the a; least -> leased; and -> a and; which -> witch; sho…
395b4ad1-5f2a-4a13-af36-09da71e378f9	4	The effect of lateral tilt on maternal and fetal hemodynamic variables. We measured maternal blood pressure and heart rate, fetal heart rate, and umbilical artery velocity waveforms in 25 healthy women placed in the supine and in both right and left 5 degrees and 10 degrees lateral tilt positions. Although we found no significant difference among these variables in the various maternal positions,…	The affect of lateral tilt on maternal and fetal hemodynamic variables . We measured maternal blood pressure and hart rate , feet till hart rait , and umbilical arter he velocity waveforms in 25 healthy women placed in the supine a and in both right and left 5 degrees a and 10 degrees lateral tilt positions . Although we found no significant difference among these variables in the a various mater…	the a affect of lateral tilt on maternal a and fetal hemodynamic variables . We measured maternal blood pressure a and hart rait , fetal hart rait , a and umbilical artery velocity waveforms in 25 healthy whim in placed in the a supine and in both write a and left 5 degrees a and 10 degrees lateral tilt positions . Although we found no significant difference among these variables in the a various…	the a affect of lateral tilt on maternal a and feet till hemodynamic variables . We measured maternal blood prescher a and hart rait , feet till hart rait , a and umbilical arter he velocity e waveforms in 25 healthy whim in placed in the a supine a and in both write a and left 5 degrees a and 10 degrees lateral tilt positions . Although we found know significant difference among these variables …	The effect of lateral tiolt on matemrnal and fetal hemodynamic varibles . We maesured maternal blood pressure and heart rate , fetal heart raet , and umbilical artery velocity waveforms in 25 healthy women placed in the supine and in both right and lft 5 degrees and 10 degrees lateral tilt positions . Although we found no sigificant diference among these variables in the various maternal position…	The effect of lattral titl on maternal and fetal hemdynamic variables . We measured matenral bwlood prhessure and hxart rate , feal heart rabe , and umfilical armtery velocity waveforms in 25 healthy wmen plyced in the suaine and in both right and letf 5 degrees and 10 daegrees lateral tilt positions . Although we fond no siggificant dihfference among these vaiables in the vaious mateynal positio…	The efect of laetral tzlt on matrenal and featl hemozynamic varibales . We measnured mateqrnal blod pkressure and hart rte , femal hveart rbate , and umbiqlical atrery veloity wakveforms in 25 haelthy women phaced in the sppine and in both right and lewt 5 derees and 10 degeres latreal talt posgtions . Although we fonud no siginficant difference among these varliables in the varoius matenal posii…	The effect of lateral on maternal and fetal hemodynamic variables . We measured maternal blood pressure and heart rate , fetal heart , and artery velocity in 25 placed in the supine and in both right and left 5 degrees and 10 lateral tilt positions . Although we found no significant difference among these in the maternal positions , two of 25 women became hypotensive and in the supine and 5 degre…	The of on maternal and hemodynamic variables . We blood pressure and heart , , and in 25 healthy placed in the and in both right and left 5 and 10 degrees tilt . Although we no difference among these variables in the positions , two of 25 became hypotensive and in the supine and 5 degrees . Because we could which women would become symptomatic , we of all pregnant women during procedures beyond 2…	The of on and hemodynamic . We and , , and in 25 in the and in both and 5 and 10 positions . Although we no among these in the , two of 25 and in the and 5 . Because we could not which would , we of all during beyond 20 ' , those in the for .	0.5284552845528455	0.2764227642276423	[('The', 'DT'), ('effect', 'NN'), ('of', 'IN'), ('lateral', 'JJ'), ('tilt', 'NN'), ('on', 'IN'), ('maternal', 'JJ'), ('and', 'CC'), ('fetal', 'JJ'), ('hemodynamic', 'JJ'), ('variables', 'NNS'), ('.', '.'), ('We', 'PRP'), ('measured', 'VBD'), ('maternal', 'JJ'), ('blood', 'NN'), ('pressure', 'NN'), ('and', 'CC'), ('heart', 'NN'), ('rate', 'NN'), (',', ','), ('fetal', 'JJ'), ('heart', 'NN'), ('rate…	women -> whim in; fetal -> feet till; and -> a and; rate -> rait; the -> the a; and -> a and; and -> a and; all -> aul; heart -> hart; not -> knot; rate -> rait; delivery -> deliver e; the -> the a; and -> a and; which -> witch; effect -> affect; The -> the a; the -> the a; women -> whim in; and -> a and; no -> know; fetal -> feet till; right -> write; artery -> arter he; women -> whim in; veloci…
ebd01d67-f479-49fe-81f8-157c41d18afb	1	Numb chin syndrome secondary to Burkitt's cell acute leukemia. We describe a case of Burkitt's cell acute lymphoblastic leukemia presenting with the bilateral numb chin syndrome as the initial symptom of the disease. Postmortem study of the trigeminal nerve showed heavy infiltrations of leukemic cells and destruction of axon and myelin by leukemic cells in the mandibular nerve.	Numb chin syndrome secondary to Burkitt 's cell acute leukemia . We describe a case of Burkitt 's cell acute lymphoblastic leukemia a presenting with the a bilateral numb chin syndrome as the initial symptom of the a disease . Postmortem stud he of the trigeminal nerve showed heavy infiltrations of leukemic sells and destruction of axon a and myelin by leukemic cells in the mandibular nerve .	Numb chinn syndrome secondary to burkett 's sell acute leukemia . We describe a a caisse of burkett 's cell acute lymphoblastic leukemia a presenting with the bilateral numb chin syndrome as the a initial symptom of the disease . Postmortem study of the trigeminal nerve showed heavy infiltrations of leukemic sells a and destruction of axon a and myelin by leukemic sells in the a mandibular nerve .	Numb chinn syndrome secondary to burkett 's sell acute leukemia a . We describe a a caisse of burkett 's sell acute lymphoblastic leukemia a presenting with the a bilateral numb chin syndrome as the a initial symptom of the a disease . Postmortem stud he of the a trigeminal nerve showed heavy infiltrations of leukemic sells a and destruction of axon a and myelin by leukemic sells in the a mandibu…	Numb cin syndrome secondary to Burkitt 's cell aiute leukemia . We describe a case of Burkitt 's cell acute lymphoblastic leukemia presenting with the bilateral numb chn syndrome as the initial symptom of the disease . Postmortem study of the trigeminal nerve showed heavy infkltrations of leukemic cells and detsruction of axon and mqyelin by leukemic cells in the mandibular nerve .	Nub chrn syndrome secendary to Bukitt 's cell accte leukemia . We destcribe a case of Burkitt 's cell acute lymphoblastic lpeukemia presenting with the bilateral numb chin syndrome as the initial symtpom of the diesase . Potsmortem study of the trigeminal nerve shywed hepavy infiltrations of lmeukemic clls and deswtruction of axjn and myxelin by luekemic cells in the mandibular nerve .	Numb cihn synnrome secnodary to Burkitt 's cll aucte leuekmia . We dxscribe a case of Brukitt 's cell acute lympholastic luekemia pressenting with the bilqteral nuhb chnn syindrome as the initial sfmptom of the dsiease . Postomrtem stmudy of the trgeminal nerve sghowed hefvy infiltartions of leukgemic cevlls and dehstruction of axpn and mylin by lekemic ceglls in the magdibular nevre .	Numb chin secondary to Burkitt 's acute leukemia . We describe a case of Burkitt 's cell acute lymphoblastic leukemia presenting with the bilateral numb chin as the initial symptom of the disease . Postmortem study of the trigeminal nerve showed infiltrations of leukemic cells and destruction of axon and myelin by leukemic in the mandibular .	Numb syndrome secondary to Burkitt 's acute . We describe a of Burkitt 's lymphoblastic with the bilateral chin syndrome as the initial of the . Postmortem of the trigeminal nerve showed heavy of cells and destruction of and by leukemic in the .	to 's . We a of 's lymphoblastic leukemia with the as the symptom of the disease . of the nerve showed of and of and by in the nerve .	0.6190476190476191	0.3174603174603174	[('Numb', 'NNP'), ('chin', 'VBZ'), ('syndrome', 'JJ'), ('secondary', 'JJ'), ('to', 'TO'), ('Burkitt', 'NNP'), ("'s", 'POS'), ('cell', 'NN'), ('acute', 'NN'), ('leukemia', 'NN'), ('.', '.'), ('We', 'PRP'), ('describe', 'VBP'), ('a', 'DT'), ('case', 'NN'), ('of', 'IN'), ('Burkitt', 'NNP'), ("'s", 'POS'), ('cell', 'NN'), ('acute', 'RB'), ('lymphoblastic', 'JJ'), ('leukemia', 'NN'), ('presenting', 'V…	the -> the a; Burkitt -> burkett; cell -> sell; leukemia -> leukemia a; study -> stud he; a -> a a; leukemia -> leukemia a; chin -> chinn; case -> caisse; the -> the a; the -> the a; the -> the a; the -> the a; cells -> sells; cell -> sell; Burkitt -> burkett; and -> a and; and -> a and; cells -> sells;
08a02c21-7ae3-4b2a-aa08-41b4d777943a	1	Principles of treatment of pediatric solid tumors. Great strides have been made in the treatment of pediatric solid tumors over the last three decades. A multimodality approach involving a combination of surgery, radiation therapy, and chemotherapy is now used in the treatment of these diseases. This article reviews the principles that guide the use of these modalities and the multidisciplinary a…	Principles of treatment of pediatric sol id tumors . Great strides have been made in the treatment of pediatric solid tumors hove her the last three decades . a a multimodality approach involving a a combination of surgery , radiation therapy , and chemotherapy is now used in the treatment of these disease his . This article reviews the principals that guide the use of these modalities and the mu…	Principles of treatment of pediatric sol id tumors . grate strides halve bin maid in the a treatment of pediatric sol id tumors hove her the a lost three decades . a a multimodality approach involving a a combination of surgery , radiation therapy , and chemotherapy is now used in the treatment of these disease his . This article reviews the principals that guide the a yous of these modalities a …	principals of treatment of pediatric sol id tumors . grate strides halve bin maid in the a treatment of pediatric sol id tumors hove her the a lost three decades . a a multimodality approach involving a a combination of surgery , radiation therapy , a and chemotherapy is gnau used in the a treatment of these disease his . This article reviews the a principals that guide the a yous of these modali…	Principles of treatment of peiatric solid tumors . Great strides hvae been made in the tratment of pedirtric solid tumors over the last three decades . A multimodality approach involving a comblination of srugery , raiation therapy , and chemotherapy is now used in the treatment of these diseases . This article reviews the principles that guide the use of these modalities and the multidisciplinar…	Principles of treatment of pediqtric soid tuaors . Geat strides hae bene mode in the treabtment of pediatric soid tumors over the last three decades . A multimdality approach invovling a comubination of scurgery , radition therapy , and chemotherapy ys now used in the trektment of these diseases . This artlicle reviews the principles that guude the sue of these moalities and the multdiisciplinary…	Prinicples of treatment of peiatric soild tulmors . Graet sstrides hamve begn mae in the treatment of pemdiatric soid tujors over the lsat three decdes . A multiodality aprpoach invloving a combication of srugery , raiation theirapy , and chemoherapy ss cow unsed in the trfatment of these diseses . This article revjews the priiciples that gquide the bse of these moldalities and the multidisrcipli…	Principles of treatment of pediatric solid tumors . Great strides have been made in the treatment of pediatric solid tumors over the last three decades . A multimodality approach involving a of surgery , radiation therapy , and chemotherapy now used in the of these diseases . This article the principles that the use of these modalities and the multidisciplinary approach used to integrate them int…	of of pediatric tumors . been in the treatment of tumors over the three decades . A approach a of surgery , radiation therapy , and used in the treatment of these . This article the principles that the of these and the approach to them into a coordinated treatment plan . The of each modality in the control of local and systemic disease is . treatment , fractionation , and are .	Principles of of tumors . have in the of over the three . A a of , , and in the of these . This article the that the of these and the to them into a . The of each in the of local and . Radiation , , and .	0.5619047619047619	0.3047619047619048	[('Principles', 'NNS'), ('of', 'IN'), ('treatment', 'NN'), ('of', 'IN'), ('pediatric', 'JJ'), ('solid', 'JJ'), ('tumors', 'NNS'), ('.', '.'), ('Great', 'NNP'), ('strides', 'NNS'), ('have', 'VBP'), ('been', 'VBN'), ('made', 'VBN'), ('in', 'IN'), ('the', 'DT'), ('treatment', 'NN'), ('of', 'IN'), ('pediatric', 'JJ'), ('solid', 'JJ'), ('tumors', 'NNS'), ('over', 'IN'), ('the', 'DT'), ('last', 'JJ'), …	also -> all so; and -> a and; solid -> sol id; over -> hove her; are -> r; made -> maid; the -> the a; solid -> sol id; A -> a a; the -> the a; the -> the a; dose -> dohse; the -> the a; principles -> principals; and -> a and; been -> bin; have -> halve; the -> the a; and -> a and; use -> yous; last -> lost; Principles -> principals; The -> the a; role -> roll; a -> a a; Great -> grate; and -> a …
197bfa41-7e93-46d9-b879-140d36fd4dca	1	The clinical pharmacology of etoposide. Etoposide, a semisynthetic derivative of podophyllotoxin, is increasingly used to treat cancer. Etoposide is a phase-specific, cytotoxic drug acting in the late S and early G2 phases of the cell cycle. It appears to cause breaks in DNA by either an interaction with DNA-topoisomerase II or the formation of free radicals. Most studies show a biexponential dec…	The clinical pharmacology of etoposide . Etoposide , a semisynthetic derivative of podophyllotoxin , is increasingly used to treat cancer . Etoposide is a phase-specific , cytotoxic drug acting in the late esse and earley G2 phases of the cell cycle . It appears to cars breaks in DNA by either an interaction with DNA-topoisomerase II or the a formation of free radicals . Most studies chau a biexp…	the a clinical pharmacology of etoposide . Etoposide , a a semisynthetic derivative of podophyllotoxin , is increasingly used to treat cancer . Etoposide is a phase-specific , cytotoxic drug acting in the leight esse and earley G2 phase his of the a sell cycle . It appears to cars brakes in DNA by either an interaction with DNA-topoisomerase II or the a formation of freeh radicals . Most studies …	the a clinical pharmacology of etoposide . Etoposide , a a semisynthetic derivative of podophyllotoxin , is increasingly used to treat cancer . Etoposide is a a phase-specific , cytotoxic drug acting in the a leight esse a and earley G2 phase his of the a sell cycle . It appears to cars brakes in DNA by either an interaction with DNA-topoisomerase II ore the a formation of freeh radicals . Most s…	The clinical pharmacology of etoposide . Etoposide , a semisynthetic derviative of podophyllotoxin , si incroeasingly used to treat cancer . Etoposide is a phase-specific , cynotoxic drug acting in the late S and eatrly G2 phases of the cell cycle . It appears to cause beraks in DoA by either an interaction with DNA-topoisomerase II or the formation of frmee radicals . Most studies show a biexpon…	The cldinical pharmacology of etouoside . Etoposide , a semisynthetic deriavtive of podophlyllotoxin , si increaingly ursed to trlat cnacer . Etoposide lis a phase-specific , cytotoxic durg atcing in the laje S and early 2 phvses of the cell ccle . It appears to canuse brbaks in NDA by either an interaction with DNA-tvopoisomerase II or the fomation of free radicals . Most studies sow a biexponen…	The cinical phrmacology of etoposide . Etopsoide , a semsynthetic deirvative of podorphyllotoxin , si incerasingly usde to terat ciancer . Etopdside gis a phas-specific , cytosoxic dxug atcing in the late S and eearly iG2 phsaes of the clel cyjcle . It aphears to case braks in DiA by either an interaction with DNA-tooisomerase II or the foimation of fee ridicals . Mwst stxudies sxhow a biexpynent…	The clinical pharmacology of etoposide . Etoposide , a semisynthetic derivative of podophyllotoxin , is increasingly used to treat cancer . Etoposide a phase-specific , cytotoxic drug acting in the S and early G2 phases of the cycle . It appears to cause in by either an interaction with II or the formation of free radicals . Most studies show a biexponential after the intravenous ( IV ) of etopos…	The clinical of . Etoposide , a semisynthetic derivative of , is increasingly used to treat . a phase-specific , cytotoxic in the S and of the cell . It appears to cause breaks in DNA by either an interaction with II or the of free radicals . studies a biexponential after the intravenous ( IV ) of . The peak concentrations of and the under the concentration time ( AUC ) related to the dose . of v…	The of . , a derivative of , to . a phase-specific , in the and of the . It to in by either an with DNA-topoisomerase or the of . a after the ( IV ) of . The peak concentrations of and the under the ( ) to the . of after etoposide . metabolites of have been , but their and . Approximately 30 to 70 of an dose . The of 50 % , but its with within the in . and intrapatient in the of oral . There no o…	0.5757575757575758	0.2651515151515151	[('The', 'DT'), ('clinical', 'JJ'), ('pharmacology', 'NN'), ('of', 'IN'), ('etoposide', 'NN'), ('.', '.'), ('Etoposide', 'NNP'), (',', ','), ('a', 'DT'), ('semisynthetic', 'JJ'), ('derivative', 'NN'), ('of', 'IN'), ('podophyllotoxin', 'NN'), (',', ','), ('is', 'VBZ'), ('increasingly', 'RB'), ('used', 'VBN'), ('to', 'TO'), ('treat', 'VB'), ('cancer', 'NN'), ('.', '.'), ('Etoposide', 'NNP'), ('is',…	the -> the a; show -> chau; shown -> shone; no -> know; the -> the a; or -> ore; or -> ore; the -> the a; been -> bin; and -> a and; breaks -> brakes; highly -> haile; and -> a and; The -> the a; the -> the a; are -> r; route -> root; a -> a a; be -> b; area -> airy a; Approximately -> approximately e; The -> the a; and -> a and; the -> the a; late -> leight; a -> a a; are -> r; doses -> dose is;…
4e9a25ac-9c33-405e-a520-6672686f0c3a	1	Epidermoid tumors of the 4th ventricle: report of seven cases. Epidermoid tumors occur very rarely in the 4th ventricle. We discuss the history, clinical course, and the surgical results for seven patients. One patient had a remittal of symptoms, probably due to the emergence of the tumor from the 4th ventricle into the cisterna magna. Total removal of the capsule was possible only in the younges…	Epidermoid tumors of the 4th ventricle : report of seven case his . Epidermoid tumors occur very rarely in the 4th ventricle . We discuss the a history , clinical course , and the a surgical results for seven patients . One patient hadd a a remittal of symptoms , probably due to the a emergence of the a tumor from the 4th ventricle into the a cisterna magna . Total removal of the capsule was poss…	Epidermoid tumors of the 4th ventricle : report of seven case his . Epidermoid tumors occur very rarely in the a 4th ventricle . We discuss the a history , clinical course , a and the surgical results for seven patients . One patient hadd a a remittal of symptoms , probably do to the emergence of the a tumor from the a 4th ventricle into the a cisterna magna . Total removal of the a capsule waas …	Epidermoid tumors of the a 4th ventricle : report of seven case his . Epidermoid tumors occur vary rarely in the a 4th ventricle . We discuss the a history , clinical coarse , a and the a surgical results for seven patients . won patient hadd a a remittal of symptoms , probably do to the a emergence of the a toomer frum the a 4th ventricle into the a cisterna magna . Total removal of the a capsul…	Epidermoid tumors of the 4gh ventricle : report of seven cases . Epidermoid tumors occur very rarely in the 4th ventricle . We dicuss the hisotry , clinical coruse , and the suwgical results for seven patients . One patient had a remittal of symptoms , profably due to the emergence of the tumor from the 4th ventricle into the cisterna magna . Total removal of the capsule was pssible only in the y…	Epiedrmoid tmors of the 4pth venricle : rpeort of seven cses . Epidermoid tuomrs omccur vrey rvarely in the 4th ventricle . We diszcuss the history , clincial course , and the surgical resrults for seven patients . One patient had a remittal of symptoms , pgobably deu to the emergence of the tmuor from the 4th venricle into the cisterna mgana . Tvtal rymoval of the capusle was possible only in th…	Epdermoid tuomrs of the u4th vewntricle : reoprt of seven caes . Epidermoid tyumors ocncur vrey rurely in the 4gth vemtricle . We diicuss the hisory , cjlinical coourse , and the srugical resluts for seven patients . One pptient kad a rmittal of symtpoms , probbly de to the emeregnce of the tukmor from the 4th venmtricle into the cistrna mugna . Ttoal redoval of the caapsule wsa possfble ony in t…	Epidermoid tumors of the ventricle : report of seven cases . Epidermoid occur in the 4th ventricle . We discuss the history , clinical course , and the results for seven . One had a remittal of symptoms , probably due to the emergence of the tumor from the 4th ventricle into the cisterna magna . Total removal of the capsule was possible in the patient . At present , four patients ( mean follow-up…	Epidermoid tumors of the 4th : report of seven . Epidermoid occur rarely in the 4th ventricle . We the history , course , and the for seven . One patient a remittal of , to the of the tumor from the 4th into the . Total of the in the youngest patient . At , four patients ( mean , 6 ) general and health .	of the : of seven . in the . We the , , and the for seven . One a of , to the of the from the 4th into the . Total of the in the . At , four ( , 6 ) general and .	0.5157894736842106	0.2842105263157894	[('Epidermoid', 'JJ'), ('tumors', 'NNS'), ('of', 'IN'), ('the', 'DT'), ('4th', 'JJ'), ('ventricle', 'NN'), (':', ':'), ('report', 'NN'), ('of', 'IN'), ('seven', 'CD'), ('cases', 'NNS'), ('.', '.'), ('Epidermoid', 'JJ'), ('tumors', 'NNS'), ('occur', 'VBP'), ('very', 'RB'), ('rarely', 'RB'), ('in', 'IN'), ('the', 'DT'), ('4th', 'JJ'), ('ventricle', 'NN'), ('.', '.'), ('We', 'PRP'), ('discuss', 'VBP…	from -> frum; the -> the a; had -> hadd; the -> the a; mean -> mien; the -> the a; follow-up -> follow up; and -> a and; the -> the a; good -> goode; One -> won; the -> the a; years -> yours; cases -> case his; the -> the a; and -> a and; the -> the a; the -> the a; course -> coarse; very -> vary; was -> waas; tumor -> toomer; four -> for; a -> a a; due -> do; the -> the a; the -> the a;
a88ea01a-e537-47ee-a5d2-5e74a0d6780b	1	Chromogranin A storage and secretion: sensitivity and specificity for the diagnosis of pheochromocytoma. Chromogranin A, co-stored and co-released with catecholamines from adrenal medullary and sympathetic neuronal vesicles, is elevated in the plasma of patients with pheochromocytoma. The usefulness of the hormone in the differential diagnosis of hypertension is examined. An elevated level of chr…	Chromogranin A storage a and secretion : sensitivity and specificity for the diagnosis of phaeochromocytoma . Chromogranin A , co-stored and co-released with catecholamines from adrenal medullary and sympathetic neuronal vesicles , is elevated in the plasma a of patients with phaeochromocytoma . The usefulness of the hormone in the differential diagnosis of hypertension is examined . An elevated …	Chromogranin A storage and secretion : sensitivity a and specificity for the a diagnosis of phaeochromocytoma . Chromogranin a a , co-stored a and co-released with catecholamines frum adrenal medullary a and sympathetic neuronal vesicles , is elevated in the plasma a of patients with pheochromocytoma . the a usefulness of the a hormone in the a differential diagnosis of hypertension is examined .…	Chromogranin a a storage a and secretion : sensitivity a and specificity for the a diagnosis of phaeochromocytoma . Chromogranin a a , co-stored a and co-released with catecholamines frum adrenal medullary a and sympathetic neuronal vesicles , is elevated in the a plasma a of patients with phaeochromocytoma . the a usefulness of the a hormone in the a differential diagnosis of hypertension is exa…	Chromogranin A storage and secretion : sensitivity and specificity for the diagnosis of pheochromocytoma . Chromogranin A , co-stored and co-released with catecholamines from adrneal medullary and sympathetic neuronal vesicles , is elevated in the plyasma of patients with pheochromocytoma . The usfeulness of the homrone in the differential diagnosis of hypertension fis examined . An elevated leve…	Chromogranin A stobrage and secretion : sesnitivity and spceificity for the diagosis of pheochromocytoma . Chromodgranin A , com-stored and co-released with catecohlamines from adrenal meudllary and syopathetic neuornal vesicles , is elevated in the plsma of patizents with pheochromocytoma . The usefulness of the hdormone in the diffeerntial diagnosis of hypertension ris examined . An ejevated le…	Chnromogranin A storage and sercetion : selnsitivity and spdcificity for the difagnosis of pheochrbmocytoma . Cheomogranin A , co-sktored and co-released with catecholamines from aarenal medullary and sympahtetic neruonal vasicles , si eleavted in the phasma of paients with pheojchromocytoma . The useflulness of the horomne in the differcntial diagonsis of hypnertension ss examtned . An eelvated …	Chromogranin A storage and secretion : sensitivity and specificity for the diagnosis of pheochromocytoma . Chromogranin A , co-stored and co-released with catecholamines from adrenal medullary and sympathetic neuronal vesicles , is elevated in the plasma of patients with pheochromocytoma . The usefulness of the hormone in the differential diagnosis of hypertension is examined . An elevated level …	A and : sensitivity and for the diagnosis of . Chromogranin A , co-stored and with from adrenal and sympathetic , in the of with . The of the in the diagnosis of examined . An elevated of chromogranin had comparable diagnostic sensitivity ( 83 % , 24/29 ) to , but greater diagnostic ( 96 % , 86/90 ) than the level of when with ( n 29 ) evaluated in comparison to reference , including normotensive…	A and : and specificity for the of . A , and with from and , in the of with . The of the in the differential of . An of comparable ( 83 , 24/29 ) to , but ( 96 , 86/90 ) than the of when with ( 29 ) were in to , including ( 49 ) , with ( 28 ) , with ( 5 ) , and with ( n = 3 ) . with signs or , but in whom the ruled out ( 5 ) levels of . in in those with essential , and of with blood in normotensi…	0.5599128540305011	0.2745098039215686	[('Chromogranin', 'VB'), ('A', 'DT'), ('storage', 'NN'), ('and', 'CC'), ('secretion', 'NN'), (':', ':'), ('sensitivity', 'NN'), ('and', 'CC'), ('specificity', 'NN'), ('for', 'IN'), ('the', 'DT'), ('diagnosis', 'NN'), ('of', 'IN'), ('pheochromocytoma', 'NN'), ('.', '.'), ('Chromogranin', 'VB'), ('A', 'DT'), (',', ','), ('co-stored', 'JJ'), ('and', 'CC'), ('co-released', 'JJ'), ('with', 'IN'), ('ca…	pheochromocytoma -> phaeochromocytoma; A -> a a; pheochromocytoma -> phaeochromocytoma; nor -> knorr; and -> a and; core -> corps; content -> con tent; not -> knot; A -> a a; tool -> tuel; A -> a a; from -> frum; the -> the a; the -> the a; pheochromocytoma -> phaeochromocytoma; greater -> grater; or -> ore; n -> en; The -> the a; the -> the a; pressure -> prescher; was -> waas; pheochromocytoma …
59df1694-8956-442a-870d-7afc7d0a97b3	1	Hematoporphyrin photodynamic therapy: is there truly a future in head and neck oncology? Reflections on a 5-year experience. Photodynamic therapy, which consists of the selective destruction of tumors using a combination of a photosensitizer administered systemically (dihematoporphyrin ether) and an argon dye-pumped laser, has provoked profound interest amongst oncologists and has particularly ti…	Hematoporphyrin photodynamic therapy : is their truly a a future in head and neck oncology ? Reflections on a 5-year experience . Photodynamic therapy , which consists of the a selective destruction of tumors using a combination of a photosensitizer administered systemically ( dihematoporphyrin ether ) and an argon dye-pumped laser , has provoked profound interest amongst oncologists and has part…	Hematoporphyrin photodynamic therapy : is there truly a a future in head and nec oncology ? Reflections on a a 5-year experience . Photodynamic therapy , witch consists of the a selective destruction of tumors using a a combination of a photosensitizer administered systemically ( dihematoporphyrin ether ) and an argonne dye-pumped lazar , has provoked profound interest amongst oncologists a and h…	Hematoporphyrin photodynamic therapy : is their truly a a future in head a and nec oncology ? Reflections on a a 5-year experience . Photodynamic therapy , witch consists of the a selective destruction of tumors using a a combination of a a photosensitizer administered systemically ( dihematoporphyrin ether ) a and an argonne dye-pumped lazar , has provoked profound interest amongst oncologists a…	Hematoporphyrin photodynamic therapy : is there truly a future in head and neck onclogy ? Reflections on a 5-uear experience . Photodynamic therapy , which consists of the selcetive destruction of tumors using a combination of a photosensitizer administered systemically ( dihermatoporphyrin ether ) and an argon dye-pumped laser , has provoked profound intreest amopgst oncologists and has particul…	Hemptoporphyrin photodynamic therapy : si there trluy a future in head and neck oncology ? Resflections on a 5v-year expreience . Phootdynamic thgerapy , which conslists of the sedective destkruction of tupmors usng a cokmbination of a photosesitizer administered sytemically ( dihematoporphyrin ether ) and an argon dye-pumped laser , has provoked profound interest amyngst oncologists and hs parwi…	Hematogorphyrin photodrnamic thexapy : us there trly a future in hsead and nck oyncology ? Reflections on a 5-eyar expelience . Photxdynamic thcerapy , which cousists of the seletive desrtuction of tunors uisng a combination of a phohtosensitizer admivnistered systeumically ( dihemtaoporphyrin epher ) and an avrgon dye-upmped ltser , has prvoked pofound interest amngst oncologists and hgs paprtic…	Hematoporphyrin photodynamic therapy : there a future in head and neck oncology ? on a 5-year experience . Photodynamic , which consists of the selective destruction of tumors using a combination of a photosensitizer administered ( dihematoporphyrin ether ) and an argon dye-pumped laser , provoked profound interest amongst oncologists and has particularly titillated head and neck oncologists with…	Hematoporphyrin therapy : is there truly a future in head and ? on a 5-year experience . therapy , which of the selective destruction of tumors a of a administered ( ether ) and an argon dye-pumped laser , provoked interest oncologists and has particularly titillated and with its . Unfortunately , no trials for and introduced , and the is replete with anecdotal reports from on the of cancers for …	therapy : is there a in and oncology ? on a . therapy , which of the of a of a systemically ( ) and an , and and oncologists with its . Unfortunately , no trials for and , and the replete with anecdotal from on the of for , , and of the ( `` mucosa '' ) . A with 41 and , as the . An was to in the and of this .	0.5769230769230769	0.2756410256410256	[('Hematoporphyrin', 'NNP'), ('photodynamic', 'JJ'), ('therapy', 'NN'), (':', ':'), ('is', 'VBZ'), ('there', 'EX'), ('truly', 'RB'), ('a', 'DT'), ('future', 'NN'), ('in', 'IN'), ('head', 'NN'), ('and', 'CC'), ('neck', 'NN'), ('oncology', 'NN'), ('?', '.'), ('Reflections', 'NNS'), ('on', 'IN'), ('a', 'DT'), ('5-year', 'JJ'), ('experience', 'NN'), ('.', '.'), ('Photodynamic', 'NNP'), ('therapy', 'N…	technology -> technology e; neck -> nec; A -> a a; the -> the a; mucosa -> mucosa a; neck -> nec; the -> the a; from -> frum; made -> maid; and -> a and; and -> a and; argon -> argonne; a -> a a; a -> a a; and -> a and; early -> earley; the -> the a; been -> bin; and -> a and; laser -> lazar; neck -> nec; and -> a and; a -> a a; the -> the a; was -> waas; was -> waas; the -> the a; was -> waas; n…
6d556147-f9fa-4f35-8081-5cd12c23b15f	4	Early detection and treatment of hyperlipidemia: physician practices in Canada. We surveyed primary care physicians in Canada to determine their current practices regarding the detection and treatment of hyperlipidemia in asymptomatic adults 20 years of age or more and to determine the role of selected patient characteristics (age, sex and the presence of coronary heart disease [CHD] risk factors…	Early detection a and treatment of hyperlipidemia : physician practice his in canada a . We surveyed primary caire physicians in canada a to determine their current practices regarding the detection a and treatment of hyperlipidaemia in asymptomatic adults 20 years of age or more and to determine the a role of selected patient characteristics ( age , sex and the presence of coronary heart disease…	earley detection a and treatment of hyperlipidaemia : physician practices in Canada . We surveyed primary caire physicians in canada a to determine their current practice his regarding the a detection a and treatment of hyperlipidemia in asymptomatic adults 20 years of age ore more a and to determine the a roll of select id patient characteristics ( age , sex a and the a presence of coronary hear…	earley detection a and treatment of hyperlipidaemia : physician practice his in canada a . We surveyed primary caire physicians in canada a to determine their current practice his regarding the a detection a and treatment of hyperlipidaemia in asymptomatic adults 20 yours of age ore moore a and to determine the a roll of select id patient characteristics ( age , sex a and the a presence of corona…	Early deection and treatment of hyperlipidemia : physician practices in Canada . We surveyed primary care physicians in Canada to determine their current practices regarding the detection and treatment of hyprelipidemia in asymptomatic adults 20 yetars of age or mfore and to determine the role of selected ptient characteristics ( aeg , sex and the presuence of coronary heart disease [ CHD ] risk …	Early deetction and trgeatment of hyperlipidemia : phyiscian practices in Caada . We surevyed primary care physgcians in Caada to detenrmine their crrent prantices regabrding the detection and tretment of hyperlipidemia in asymptomatic awults 20 years of age or mroe and to debtermine the role of selected ptaient charaqcteristics ( ae , sex and the presnce of coronary heart diskase [ CDH ] rsk fat…	Early detection and treftment of hyperlvpidemia : phhsician prctices in Caxada . We sruveyed pximary cae physcians in Cnada to detrmine their cursrent prcatices regajding the detcetion and tratment of hyperlipidemia in asympomatic audlts 20 yars of age or mcre and to detemmine the rloe of sglected pateint characetristics ( cage , gex and the prtsence of cornary hedrt dsease [ CHD ] rjisk facytors…	Early detection and of hyperlipidemia : physician practices in Canada . We surveyed primary care physicians in Canada to determine their current practices the detection and treatment of in asymptomatic adults 20 years of or more and to determine the role of patient characteristics ( age , sex and the of coronary heart [ CHD ] risk factors ) in their management decisions . The self-administered qu…	detection and of hyperlipidemia : physician in Canada . We primary care physicians in to determine their current the and treatment of hyperlipidemia in 20 of age or and to determine the role of patient characteristics ( age , sex and the of coronary heart ] risk ) in their management . The self-administered completed by 428 of 804 physicians and general practitioners . The proportion of who havin…	and of : in . We in to their current the and of in 20 of or and to the of ( , and the of ) in their . The self-administered by 428 of 804 family physicians and practitioners . The of who at 50 of their adult from 29 % to 85 and to the of factors and the patient 's . The of who or among with a of 6.2 mmol/L or as the of and not to or . to the factors our that in for screening and on the of and tha…	0.5747663551401869	0.2850467289719626	[('Early', 'JJ'), ('detection', 'NN'), ('and', 'CC'), ('treatment', 'NN'), ('of', 'IN'), ('hyperlipidemia', 'NN'), (':', ':'), ('physician', 'JJ'), ('practices', 'NNS'), ('in', 'IN'), ('Canada', 'NNP'), ('.', '.'), ('We', 'PRP'), ('surveyed', 'VBD'), ('primary', 'JJ'), ('care', 'NN'), ('physicians', 'NNS'), ('in', 'IN'), ('Canada', 'NNP'), ('to', 'TO'), ('determine', 'VB'), ('their', 'PRP$'), ('c…	the -> the a; care -> caire; risk -> risc; conferences -> conference his; more -> moore; The -> the a; was -> waas; and -> a and; was -> waas; examined -> exam and; and -> a and; the -> the a; years -> yours; or -> ore; selected -> select id; and -> a and; and -> a and; Canada -> canada a; who -> hoo; having -> halving; Canada -> canada a; not -> knot; from -> frum; and -> a and; tested -> test i…
6b374adb-fcb7-4c0e-8937-4c752062ef60	1	Pancreatic carcinoma in an elderly woman with an organic affective disorder and AIDS delusion. An elderly woman with symptoms of depression and an AIDS delusion was found also to have pancreatic carcinoma. I have discussed her case in conjunction with organic affective disorder, the evaluation of depression in the elderly, and suicide in the elderly.	Pancreatic carcinoma a in an elderly woman with an organic affective disorder and AIDS delusion . An elder lee woman with symptoms of depression and an AIDS delusion was found also to have pancreatic carcinoma a . eye have discussed her caisse in conjunction with organic affective disorder , the evaluation of depression in the a elderly , and suicide in the elderly .	Pancreatic carcinoma a in an elder lee woman with an organic affective disorder and aides delusion . An elderly woman with symptoms of depression and an aides delusion was found also to halve pancreatic carcinoma a . I halve discussed her caisse in conjunction with organic affective disorder , the a evaluation of depression in the elder lee , and suicide in the a elder lee .	Pancreatic carcinoma a in an elder lee woman with an organic affective disorder a and aides delusion . An elder lee woman with symptoms of depression and an aides delusion waas found all so to halve pancreatic carcinoma a . eye have discussed her caisse in conjunction with organic affective disorder , the a evaluation of depression in the a elder lee , a and suicide in the a elder lee .	Pancreatic carcinoma in an elderly woman with an orgnaic affective disorder and AIDS delusion . An elderly woman with symptoms of depression and an AIDS delusion was found also to have pancreatic carcnoma . I hage disussed her case in conjunction with organic affective disorder , the evalation of depression in the edlerly , and suicide in the elderly .	Panlcreatic carpcinoma in an eledrly wman with an oranic affective disorder and AIDS delusion . An ederly wnman with sympjtoms of deression and an AIDS deluison aas fowund alos to hqve pancreatic carhinoma . I have discussed her case in conjunction with organic affective disorder , the evaluation of deprression in the elerly , and suicide in the edlerly .	Panreatic carcnioma in an elderly wman with an orhganic affcctive disorder and AIiS deusion . An elsderly wohman with symptoms of depession and an AoIDS deluesion aws fuond aso to hasve panzreatic caryinoma . I haev dicsussed her cwse in cojnunction with oranic afective disodrer , the evcaluation of depression in the elgerly , and sucide in the ederly .	Pancreatic carcinoma in an elderly woman with an affective and AIDS delusion . An elderly woman with symptoms of depression and an AIDS delusion was also to have pancreatic carcinoma . I have her in conjunction with organic affective disorder , the of depression in the elderly , and suicide in the elderly .	in an with an disorder and delusion . An woman with of and an AIDS found also to have pancreatic carcinoma . I her case in conjunction with affective disorder , the evaluation of in the elderly , and in the .	in an with an and . An with of and an also to . I discussed her in with , the of in the elderly , and in the .	0.55	0.3333333333333333	[('Pancreatic', 'JJ'), ('carcinoma', 'NN'), ('in', 'IN'), ('an', 'DT'), ('elderly', 'JJ'), ('woman', 'NN'), ('with', 'IN'), ('an', 'DT'), ('organic', 'JJ'), ('affective', 'JJ'), ('disorder', 'NN'), ('and', 'CC'), ('AIDS', 'NNP'), ('delusion', 'NN'), ('.', '.'), ('An', 'DT'), ('elderly', 'JJ'), ('woman', 'NN'), ('with', 'IN'), ('symptoms', 'NNS'), ('of', 'IN'), ('depression', 'NN'), ('and', 'CC'),…	have -> halve; elderly -> elder lee; AIDS -> aides; case -> caisse; the -> the a; AIDS -> aides; the -> the a; elderly -> elder lee; elderly -> elder lee; and -> a and; elderly -> elder lee; the -> the a; carcinoma -> carcinoma a; carcinoma -> carcinoma a; was -> waas; I -> eye; and -> a and; also -> all so;
84b55a5b-b8f6-4861-aa3c-05ee2fb089ce	1	Potential role of beta-carotene in prevention of oral cancer. Recent data suggests that retinoids and carotenoids may be effective in reversing a putative "field cancerization" defect in the epithelium at risk for oral cancer. Animal experiments have shown that these compounds can inhibit cancer formation. Several clinical trials have demonstrated the ability of retinoids to reverse oral leukopla…	Potential role of beta carotene in prevention of aural cancer . Recent data suggests that retinoids and carotenoids may be effective in reversing a a putative `` feild cancerization '' defect in the epithelium at risc for oral cancer . Animal experiments halve shown that these compounds can inhibit cancer formation . Several clinical trials have demonstrated the a ability of retinoids to reverse …	Potential roll of beta carotene in prevention of oral cancer . Recent dat a suggests that retinoids a and carotenoids may b effective in reversing a a putative `` feild cancerization '' defect in the epithelium at risk for oral cancer . Animal experiments have shone that these compounds can inhibit cancer formation . Several clinical trials halve demonstrated the ability of retinoids to reverse o…	Potential roll of beta carotene in prevention of aural cancer . Recent dat a suggests that retinoids a and carotenoids mae b effective in reversing a a putative `` feild cancerization '' defect in the a epithelium at risc for aural cancer . Animal experiments halve shone that these com pounds cannes inhibit cancer formation . Several clinical trials halve demonstrated the a ability of retinoids t…	Potential rloe of beta-carotene in prevdntion of oral cancer . Recent data suggxests that retionids and carotenoids may be effective in reversing a putative `` field cancerization '' defect in the epithelium at rsk for oral cacner . Aimal experiments have shown that these compounds can inhibit cqancer formation . Seiveral clinical trials hvae demonstrated the ability of retinoids to reverse oral …	Potpential roe of betac-arotene in prgevention of oral cacer . Recent daat suggests that retnoids and caroenoids may be efoective in retersing a putative `` field canceriization '' defect in the epithelium at risk for oral cacer . Animal expekriments have sohwn that these compfunds can inbhibit caxcer formation . Sevral clinical trials hmave demonstrated the ability of retinoids to reverse oral l…	Potlential rohle of beta-ckrotene in prrevention of oraal cancer . Recent daka suggsts that retinoids and carotgenoids may be efgective in reevrsing a putaitve `` figld canzerization '' deaect in the eptihelium at risk for orqal cncer . Anqimal exeriments hvae shbown that these compuonds can inhbiit cancer foirmation . Seevral clilical trials have demonsrated the ability of retnoids to resverse o…	Potential of beta-carotene in prevention of oral cancer . Recent data that retinoids and carotenoids may be in reversing a putative `` field cancerization '' defect in the at risk for oral cancer . Animal experiments have shown that these can inhibit cancer formation . trials have demonstrated the ability of retinoids to reverse oral leukoplakia . However , toxicities associated with at the used …	Potential role of beta-carotene in of oral cancer . Recent suggests that and carotenoids may effective in reversing a `` field '' in the at for oral . experiments have that these can cancer formation . Several trials have the of retinoids to leukoplakia . However , toxicities with retinoids at the doses in these studies their for chemoprevention . Because of its of , a very attractive agent for c…	Potential role of in prevention of . that and may effective in a `` cancerization '' in the at risk for oral . that these can formation . clinical the of to . , toxicities with at the used in these their for . Because of its of , a for . It in from at risk for cancer and recently to in . Another area under the of in of their initial who an of of the upper .	0.60625	0.2875	[('Potential', 'JJ'), ('role', 'NN'), ('of', 'IN'), ('beta-carotene', 'NN'), ('in', 'IN'), ('prevention', 'NN'), ('of', 'IN'), ('oral', 'JJ'), ('cancer', 'NN'), ('.', '.'), ('Recent', 'NNP'), ('data', 'NN'), ('suggests', 'VBZ'), ('that', 'IN'), ('retinoids', 'NNS'), ('and', 'CC'), ('carotenoids', 'NNS'), ('may', 'MD'), ('be', 'VB'), ('effective', 'JJ'), ('in', 'IN'), ('reversing', 'VBG'), ('a', '…	be -> b; have -> halve; lack -> lac; the -> the a; field -> feild; who -> hoo; and -> a and; the -> the a; shown -> shone; oral -> aural; from -> frum; leukoplakia -> leucoplakia; may -> mae; shown -> shone; can -> cannes; have -> halve; a -> a a; leukoplakia -> leucoplakia; the -> the a; role -> roll; the -> the a; new -> gnu; oral -> aural; tract -> tracked; cells -> sells; very -> vary; risk -…
ba2004b0-9f20-43d4-84c0-b7ba17029f5e	4	Fragmented atrial activity in patients with transient atrial fibrillation. Prediction of atrial fibrillation (AF) is very important in patients with Wolff-Parkinson-White syndrome or in the selection of pacemaker therapeutic modality. In 25 patients with transient AF, the response of the atrial activity width to extrastimuli was examined in comparison with 25 patients without AF to see if the res…	Fragmented atrial activity in patients with transient atrial fibrillation . Prediction of atrial fibrillation ( AF ) is vary important in patients with Wolff-Parkinson-White syndrome ore in the selection of pacemaker therapeutic modality . In 25 patients with transient AF , the a response of the a atrial activity width to extrastimuli was examined in comparison with 25 patients without AF to see …	Fragmented a trial activity e in patients with transient a trial fibrillation . Prediction of a trial fibrillation ( AF ) is vary important in patients with Wolff-Parkinson-White syndrome ore in the a selection of pacemaker therapeutic modality . In 25 patients with transient AF , the a response of the a a trial activity e width to extrastimuli waas exam and in comparison with 25 patients without…	Fragmented a trial activity e in patients with transient a trial fibrillation . Prediction of a trial fibrillation ( AF ) is vary important in patients with Wolff-Parkinson-White syndrome ore in the a selection of pacemaker therapeutic modality . In 25 patients with transient AF , the a response of the a a trial activity e width to extrastimuli waas exam and in comparison with 25 patients without…	Fragmented atrial activity in patients with trasient atiral fibrillation . Prediction of atrial fibrillation ( AF ) is very impotant in pratients with Wolff-Parkinson-White syndrome or in the selection of pacemaker thearpeutic modality . In 25 patients with transient AF , the response of the atrial activity width to extrastimuli was examined in comparison with 25 paptients without AF to see if th…	Fragmented atprial actxivity in patients with transient atrial fibrillation . Predcition of aterial fibrrillation ( AF ) si vey impobtant in pnatients with Wolff-Parkinson-White syndrome or in the selection of pacemaker theraeutic modlity . In 25 pqtients with transient F , the respnose of the arial activity width to extrastimuli as examined in comparison with 25 paitents without AF to see if the…	Frgmented atnial acptivity in ptaients with traynsient artial fibrllation . Prdiction of atiral fibrlilation ( FA ) si very imoprtant in paitents with Wolff-Parhkinson-White snydrome or in the seletion of paceamker therapeutic mdality . In 25 paftients with trdnsient F , the response of the aorial actihity wbidth to extratimuli wsa examnied in compbrison with 25 paients without zF to sae if the r…	Fragmented atrial in patients with transient atrial fibrillation . Prediction of atrial fibrillation ( AF ) important in patients with Wolff-Parkinson-White syndrome or in the selection of pacemaker therapeutic modality . In 25 patients with transient AF , the response of the atrial activity width to extrastimuli was examined in comparison with 25 patients without AF to see if the results could b…	Fragmented in patients with transient fibrillation . of atrial ( AF ) very important in with Wolff-Parkinson-White or in the selection of pacemaker therapeutic . In 25 patients with transient , the of the to extrastimuli in comparison with 25 patients without to see if the results could as an index of subsequent of . Programmed electrical stimulation eight by or extrastimuli ( P1P2 or P1P2P3 ) de…	in with . of ( ) in with or in the of . In 25 with , the of the to in with 25 without AF to if the could as an of of . eight by or double ( P1P2 or P1P2P3 ) delivered to the right atrium , and the . The of the by ( ) , and it was as the prolongation of than 150 of the basic . as the of of the ( or ) that , and defined as the between the and the atrial during . by extrastimuli , and there was an b…	0.5648854961832062	0.2748091603053435	[('Fragmented', 'VBN'), ('atrial', 'JJ'), ('activity', 'NN'), ('in', 'IN'), ('patients', 'NNS'), ('with', 'IN'), ('transient', 'JJ'), ('atrial', 'JJ'), ('fibrillation', 'NN'), ('.', '.'), ('Prediction', 'NN'), ('of', 'IN'), ('atrial', 'JJ'), ('fibrillation', 'NN'), ('(', '('), ('AF', 'NNP'), (')', ')'), ('is', 'VBZ'), ('very', 'RB'), ('important', 'JJ'), ('in', 'IN'), ('patients', 'NNS'), ('with'…	was -> waas; was -> waas; was -> waas; wider -> weider; max -> maxx; or -> ore; the -> the a; the -> the a; and -> a and; and -> a and; activity -> activity e; group -> groupe; the -> the a; the -> the a; and -> a and; was -> waas; atrial -> a trial; and -> a and; atrial -> a trial; was -> waas; atrial -> a trial; or -> ore; more -> moore; or -> ore; examined -> exam and; and -> a and; the -> the…
582c98c2-1e72-4b1e-ab7e-4d1ec94769c5	4	Admission and mid-stay MedisGroups scores as predictors of death within 30 days of hospital admission. We examined the ability of MedisGroups, a severity measure based on clinical data abstracted from the medical record, to predict mortality 30 days following admission. MedisGroups measures severity both on admission and approximately one week into the hospital stay. The data base was a random sa…	Admission a and mid-stay MedisGroups scores as predictors of death within 30 days of hospital admission . We exam and the ability of MedisGroups , a severity measure baste on clinical data abstracted from the medical record , to predict mortality 30 days following admission . MedisGroups measures severity both on admission a and approximately one week into the hospital stay . The dat a base waas …	Admission a and mid-stay MedisGroups scores as predictors of death within 30 dais of hospital admission . We examined the ability of MedisGroups , a a severity measure baste on clinical dat a abstracted frum the medical reckard , to predict mortality 30 days following admission . MedisGroups measures severity both on admission a and approximately won weak into the a hospital stay . the a dat a ba…	Admission a and mid-stay MedisGroups scores as predictors of death within 30 dais of hospital admission . We exam and the a ability of MedisGroups , a a severity measure baste on clinical dat a abstracted frum the a medical reckard , to predict mortality 30 dais following admission . MedisGroups measures severity both on admission a and approximately e won weak into the a hospital stay . the a da…	Admission and mid-stay MedisGroups scores as predictors of doeath within 30 days of hospital admission . We examined the ability of MedisGroups , a srverity measure based on clinical dtata abstracted from the medical reocrd , to predict mortality 30 days following admission . MedisGroups measures severity both on admission and approximately one wek into the hospital stay . The data base has a ran…	Admission and mid-stay MejisGroups scores as predcitors of death within 30 days of hospyital admission . We examined the ablity of MedisGroups , a severity measure baed on clinical daa abstbacted from the moedical record , to predict mortality 30 doays fonlowing admission . MedisGroups measures seevrity both on admmission and approximately one wek into the hospital stya . The dtaa base was a rman…	Adtmission and mitd-stay MeisGroups sores as prjedictors of deth within 30 dxays of hpospital adimssion . We examned the azility of MedeisGroups , a severity mezsure bazsed on clwnical dzta absrtacted from the meaical reord , to prdeict mortlity 30 dfays follwoing adaission . MedisrGroups measures sveerity both on admiusion and apprxoimately one wek into the hospital sbtay . The data bsae aws a r…	Admission and mid-stay as of within 30 of hospital admission . We examined the of MedisGroups , a severity measure based on clinical data from the medical record , to predict mortality 30 following admission . MedisGroups measures severity both on admission and approximately one week into the hospital stay . The data base was a random sample of 20,985 admissions of Medicare beneficiaries with one…	Admission and as of death within 30 days of . We examined the ability of MedisGroups , a measure on data from the medical record , to predict 30 . severity both on admission and approximately one into the hospital stay . The base was a random of 20,985 of with one of six conditions from 833 in seven between January 1985 and May 1986 . In all six , admission and scores were generally associated wi…	and as predictors of within 30 of . We the of , a on from the , to 30 . measures both on and one into the . The a of 20,985 of with one of six from 833 in seven between 1985 and 1986 . In all six , and with of . Across the six conditions , the for predicting scores ranged from 0.01 to 0.16 ; values mid-stay from 0.03 to 0.34 ; and from and from 0.05 to 0.41 . thus of . While the , it may an to fo…	0.5472636815920398	0.2786069651741293	[('Admission', 'NN'), ('and', 'CC'), ('mid-stay', 'JJ'), ('MedisGroups', 'NNP'), ('scores', 'NNS'), ('as', 'IN'), ('predictors', 'NNS'), ('of', 'IN'), ('death', 'NN'), ('within', 'IN'), ('30', 'CD'), ('days', 'NNS'), ('of', 'IN'), ('hospital', 'JJ'), ('admission', 'NN'), ('.', '.'), ('We', 'PRP'), ('examined', 'VBD'), ('the', 'DT'), ('ability', 'NN'), ('of', 'IN'), ('MedisGroups', 'NNP'), (',', '…	data -> dat a; one -> won; score -> scor; R-squared -> r squared; The -> the a; from -> frum; R-squared -> r squared; days -> dais; more -> moore; May -> mae; While -> wile; the -> the a; and -> a and; all -> aul; adjuster -> adjust her; the -> the a; and -> a and; generally -> general he; a -> a a; higher -> hire; be -> b; one -> won; and -> a and; from -> frum; data -> dat a; and -> a and; high…
422361a3-1291-4cc0-9349-69b26ed62ac6	4	Coarctation of the aorta and post-stenotic aneurysm formation. Despite earlier angiography, post-stenotic aneurysm of the aorta was an unexpected finding at operation in two patients with coarctation. One aneurysm was found in an intercostal artery in a 19 year old man and the other was a false aneurysm just distal to the coarctation site in a 7 year old boy. These aneurysms are fragile, apt to r…	Coarctation of the a aorta a and post-stenotic aneurysm formation . Despite earlier angiography , post-stenotic aneurysm of the aorta waas an unexpected finding at operation in two patients with coarctation . One aneurysm was found in an intercostal artery in a 19 year old man and the a other was a a false aneurysm just distal to the coarctation sight in a 7 year olde boye . These aneurisms are f…	Coarctation of the a aorta a and post-stenotic aneurysm formation . Despite earlier angiography , post-stenotic aneurysm of the aorta a waas an unexpected finding at operation in two patients with coarctation . One aneurysm was found in an intercostal arter he in a 19 year olde man a and the uther waas a false aneurysm just distel to the coarctation sight in a a 7 year old boy . These aneurysms a…	Coarctation of the a aorta a a and post-stenotic aneurysm formation . Despite earlier angiography , post-stenotic aneurysm of the aorta a waas an unexpected finding at operation in two patients with coarctation . won aneurysm waas found in an intercostal arter he in a a 19 year olde mann a and the a uther waas a false aneurysm just distel to the a coarctation site in a a 7 year old boye . These a…	Coarctation of the aorta and post-stenotic aneurysm formuation . Despite earlier angiography , post-stenotic aneurysm of the amorta was an unexepcted finding at operation in two patients with coarctation . One aneurysm das found in an intercostal avrtery in a 19 year odl mln and the other was a false aveurysm just distal to the coarctation site in a 7 yer old boy . These aneurysms are fragile , a…	Coarcsation of the aworta and post-senotic anetrysm formation . Despite eariler anigography , post-ltenotic aneurysm of the arorta was an unexpected foinding at opration in two patients with coarwctation . One anerrysm was fund in an intercostal artery in a 19 yar old xman and the otler wuas a false anceurysm jst distal to the coarctation stie in a 7 yera omd boy . These aneuysms are frqgile , ap…	Coactation of the aeorta and post-smtenotic anejurysm foyrmation . Despite ealrier anigography , pos-tstenotic anerysm of the aota as an unexepcted fiding at opebration in two ptaients with coacrtation . One aeeurysm was fonud in an inetrcostal aretry in a 19 yefr od mjan and the othher wsa a felse anurysm just dustal to the corctation siet in a 7 yera iold boy . These anuerysms re fradgile , apt…	Coarctation of the aorta and post-stenotic . Despite angiography , post-stenotic of the aorta was an unexpected at operation in two patients with coarctation . One aneurysm was found in an intercostal artery in a 19 year old man and the other was a distal to the coarctation site in a 7 year boy . These are fragile , apt to rupture , and difficult to diagnose preoperatively . Though local factors …	of the aorta and formation . Despite earlier angiography , aneurysm of the an unexpected at operation in two with coarctation . One in an intercostal artery in a 19 and the other a false distal to the coarctation in a 7 year boy . These aneurysms are fragile , apt to , and difficult to . local as and bacterial may influence their there must an generalised in the wall . A should not be as an arter…	of the and . Despite , of the an at in two with . One in an in a 19 and the was a aneurysm to the site in a 7 . These , to , and to . as and may their there must an generalised in the . A should as an arterial because it may a of a more . Because of the of , which may not by , should in any .	0.5454545454545454	0.3441558441558441	[('Coarctation', 'NN'), ('of', 'IN'), ('the', 'DT'), ('aorta', 'NN'), ('and', 'CC'), ('post-stenotic', 'JJ'), ('aneurysm', 'NN'), ('formation', 'NN'), ('.', '.'), ('Despite', 'IN'), ('earlier', 'JJR'), ('angiography', 'NN'), (',', ','), ('post-stenotic', 'JJ'), ('aneurysm', 'NN'), ('of', 'IN'), ('the', 'DT'), ('aorta', 'NN'), ('was', 'VBD'), ('an', 'DT'), ('unexpected', 'JJ'), ('finding', 'NN'), …	a -> a a; boy -> boye; may -> mae; and -> a and; old -> olde; wall -> wal; be -> b; are -> r; regarded -> regard did; A -> a a; may -> mae; risk -> risc; more -> moore; be -> b; was -> waas; other -> uther; a -> a a; the -> the a; there -> their; be -> b; not -> knot; be -> b; aorta -> aorta a; artery -> arter he; may -> mae; group -> groupe; the -> the a; was -> waas; Though -> tho; which -> wit…
1b978688-2651-4986-88c9-0ad780ae762f	1	Carcinoma of the male breast: a review of 41 cases. We reviewed the cases of 41 consecutive men treated for breast carcinoma from 1950 through 1987 at Vanderbilt University Affiliated Hospitals to examine controversies in and methods of therapy for this disease. Twenty-two patients (52%) had stage I or II lesions potentially curable by operative therapy. The overall 5-year survival rates were 100…	Carcinoma of the mail brest : a review of 41 cases . We reviewed the a cases of 41 consecutive menn treated for brest carcinoma from 1950 through 1987 at Vanderbilt university e Affiliated Hospitals to examine controversies in and methods of therapy for this disease . twenty two patients ( 52 % ) had stage I or II lesions potential e curable by operative therapy . The overall 5-year survival rate…	carcinoma a of the mail brest : a review of 41 case his . We reviewed the cases of 41 consecutive men treated for brest carcinoma a frum 1950 through 1987 at Vanderbilt university e Affiliated Hospitals to examine controversies in a and methods of therapy for this disease . twenty two patients ( 52 % ) had stage eye or II lesions potential e curable by operative therapy . The overall 5-year survi…	carcinoma a of the a mail brest : a a review of 41 case his . We reviewed the a case his of 41 consecutive menn treated for brest carcinoma a frum 1950 through 1987 at Vanderbilt university e Affiliated Hospitals to examine controversies in a and methods of therapy for this disease . twenty two patients ( 52 % ) hadd stage eye ore II lesions potential e curable by operative therapy . the a overal…	Carcinoma of the male breast : a review of 41 caes . We reviewed the cases of 41 consecutive emn treated for breast carcinoma from 1950 through 1987 at Vanderbilt University Affiliated Hospitals to examine cotroversies in and mthods of therapy for this disease . Twenty-two patients ( 52 % ) hjd stage I or II lesions poctentially curable by operative therapy . The overall 5-year survival rates wer…	Carcwnoma of the mavle beast : a rzview of 41 cases . We reviewed the cases of 41 consecutive wen traeted for brast carcinoma from 1950 through 1987 at Vanderbilt University Affliated Hospitals to exaine codntroversies in and mehtods of therapy for this disease . Twqnty-two pcatients ( 52 % ) ahd stge I or II lesoins potentially curable by opetative therapy . The ovetrall 5-year survival rates we…	Carcfinoma of the mael breast : a review of 41 cnses . We reivewed the caes of 41 consecutive mcn tretaed for berast carcnioma from 1950 through 1987 at Vanerbilt Unvversity Afuiliated Hopsitals to ehxamine cotnroversies in and mythods of tterapy for this disjease . Twetny-two patirnts ( 52 % ) hhad stge I or qI ltsions potenitally curjble by opertive teherapy . The oveall 5lyear suurvival rutes …	Carcinoma of the breast : a review of 41 cases . We reviewed the cases of 41 consecutive men for breast carcinoma from 1950 through 1987 at Vanderbilt University Affiliated Hospitals to examine controversies in and of for this disease . Twenty-two patients ( 52 % ) stage I or II lesions potentially curable by operative therapy . The overall 5-year survival were 100 % for stage I , 65 % for stage …	Carcinoma of the male : a of 41 . We the cases of 41 men treated for carcinoma from 1950 through 1987 at Hospitals to examine in and of for this . Twenty-two patients ( 52 % ) had stage I or II lesions by operative therapy . The overall 5-year survival 100 for stage I , 65 for , 56 % for stage , and 0 % for IV . mastectomy offered no over radical mastectomy in of survival or of . at an early and …	of the : a of 41 . We reviewed the of 41 treated for from 1950 through 1987 at to in and methods of for this . Twenty-two ( 52 % ) I or by . The 100 for I , 65 for stage , 56 for , and 0 for . no in of or of . at an stage and no of in important in in this of . All tumors for . Although limited , with the of in as as . With the of a of and a of , of the breast to the in , and treatment should by s…	0.5654205607476636	0.2616822429906542	[('Carcinoma', 'NNP'), ('of', 'IN'), ('the', 'DT'), ('male', 'JJ'), ('breast', 'NN'), (':', ':'), ('a', 'DT'), ('review', 'NN'), ('of', 'IN'), ('41', 'CD'), ('cases', 'NNS'), ('.', '.'), ('We', 'PRP'), ('reviewed', 'VBD'), ('the', 'DT'), ('cases', 'NNS'), ('of', 'IN'), ('41', 'CD'), ('consecutive', 'JJ'), ('men', 'NNS'), ('treated', 'VBD'), ('for', 'IN'), ('breast', 'NN'), ('carcinoma', 'NN'), ('…	early -> earley; and -> a and; breast -> brest; men -> menn; potentially -> potential e; had -> hadd; and -> a and; high -> hi; or -> ore; Twenty-two -> twenty two; the -> the a; male -> mail; and -> a and; Carcinoma -> carcinoma a; be -> b; was -> waas; the -> the a; series -> ceres; rate -> rait; I -> eye; from -> frum; cases -> case his; the -> the a; cases -> case his; use -> yous; a -> a a; …
671e9c0c-afb9-4370-a1d4-68218a400b79	1	The management of primary fallopian tube carcinoma. The outcome of 30 patients with primary fallopian tube carcinoma is described. Treatment varied over the 22 year period of accrual and included combinations of surgery, radiotherapy and chemotherapy. There was an apparent increase in stage at treatment with time which was probably related to more precise staging at laparotomy and the greater use…	the a management of primary fallopian tube carcinoma . The outcome of 30 patients with primary fallopian tube carcinoma a is described . Treatment varied over the 22 year period of accrual a and included combinations of surgery , radiotherapy and chemotherapy . their was an apparent increase in stage at treatment with time which waas probably related to moore precise staging at laparotomy and the…	the a management of primary fallopian tube carcinoma . the a outcome of 30 patients with primary fallopian tube carcinoma a is described . Treatment varied hove her the 22 year period of accrual a and included combinations of surgery , radiotherapy a and chemotherapy . There was an apparent increase in stage at treatment with time witch waas probably related to more precise staging at laparotomy …	the a management of primary fallopian tube carcinoma a . the a outcome of 30 patients with primary fallopian tube carcinoma a is described . Treatment varied hove her the a 22 year period of accrual a and included combinations of surgery , radiotherapy a and chemotherapy . their waas an apparent increase in stage at treatment with time witch waas probably related to moore precise staging at lapar…	The management of primary falopian tube carcinoma . The outcome of 30 patients with primary fallopian tube carcinoma is described . Treatment varied over the 22 yera period of accrual and included combinations of surgery , radiotherapy and chemotherapy . There was an apparent increase in stage at traetment with time which was probably related to more precise saging at laparotomy and the greater u…	The mangement of primary fallopian tube cazcinoma . The oqutcome of 30 patipnts with prmary falclopian tube caricnoma is desrcibed . Trcatment varied over the 22 yrar period of accsrual and included combinwtions of surgery , raidotherapy and chemohterapy . There wsa an appaernt imcrease in sage at treatment with tiee which ws probably relaated to more precise stging at lafarotomy and the grehater…	The manauement of pritary favlopian tube carcnoma . The omutcome of 30 patients with prihary faxllopian tcbe carcznoma bs deuscribed . Treaament vaied over the 22 year pariod of accrual and iniluded combnations of sugrery , radwiotherapy and chjmotherapy . There wias an aparent incrase in saage at tretment with tlme which as ppobably raelated to mroe prejise staning at laparotomy and the geater u…	The management of primary fallopian . The outcome of 30 patients with fallopian tube carcinoma is . Treatment over the 22 year period of accrual and included of surgery , radiotherapy and . There was an apparent increase in stage at treatment with time which was probably related to more staging at laparotomy and the greater use of tomography . The median survival for all patients was 28 months an…	The management of fallopian tube . The of 30 with primary fallopian carcinoma is described . varied over the 22 period of accrual and included combinations of , and . There an increase in stage at with time which related to at and the of tomography . The median for all 28 months and the was 18 % . Ten postoperative for residual with an response rate of 80 % and progression-free and of 14 and 21 m…	The of . The outcome of 30 with . over the 22 of and of , radiotherapy and . There was an in at with which to at and the of . The for all 28 and the 18 . Ten for with an of 80 % and and of 14 and 21 . The of to that in , with all but one patient the or as the of . a response to and a to that of ovarian . It is that the of this should to along the of , with by by chemotherapy or radiotherapy for .	0.5495049504950495	0.2871287128712871	[('The', 'DT'), ('management', 'NN'), ('of', 'IN'), ('primary', 'JJ'), ('fallopian', 'JJ'), ('tube', 'NN'), ('carcinoma', 'NN'), ('.', '.'), ('The', 'DT'), ('outcome', 'NN'), ('of', 'IN'), ('30', 'CD'), ('patients', 'NNS'), ('with', 'IN'), ('primary', 'JJ'), ('fallopian', 'JJ'), ('tube', 'NN'), ('carcinoma', 'NN'), ('is', 'VBZ'), ('described', 'VBN'), ('.', '.'), ('Treatment', 'NNP'), ('varied', …	and -> a and; The -> the a; all -> aul; or -> ore; along -> a long; similar -> simler; the -> the a; lines -> lynes; carcinoma -> carcinoma a; carcinoma -> carcinoma a; Ten -> tenn; be -> b; the -> the a; carcinoma -> carcinoma a; and -> a and; and -> a and; use -> yous; over -> hove her; The -> the a; site -> sight; or -> ore; median -> media in; similar -> simler; median -> media in; biology ->…
626827f4-3f49-4454-9b19-1dbd8b454d4d	4	Racial and ethnic modifiers of the salt-blood pressure response. The relation between sodium and blood pressure is a centuries-old question. A substantial body of epidemiological and experimental data has accumulated that strongly implicates NaCl as having a causal role in the genesis of arterial hypertension. Prospective studies that have been performed in diverse populations that have manipulat…	Racial and ethnic modifiers of the salt-blood pressure response . the a relation between sodium a and blood pressure is a centuries-old question . A substantial boddy of epidemiological a and experimental data has accumulated that strongly implicates NaCl as having a a causal role in the genesis of arterial hypertension . Prospective studies that have been performed in diverse populations that ha…	Racial a and ethnic modifiers of the a salt-blood pressure response . the a relation between sodium a and blood pressure is a centuries-old question . a a substantial boddy of epidemiological and experimental dat a has accumulated that strongly implicates NaCl as halving a causal roll in the genesis of arterial hypertension . Prospective studies that halve bin performed in diverse populations tha…	Racial a and ethnic modifiers of the a salt-blood prescher response . the a relation between sodium a and blood prescher is a a centuries-old question . a a substantial boddy of epidemiological a and experimental dat a has accumulated that strongly implicates NaCl as halving a a causal roll in the a genesis of arterial hypertension . Prospective studies that halve bin performed in diverse populat…	Raial and ethnic modifiers of the saltmblood pressure response . The relation between sodium and blood pressure is a centuries-old qugstion . A substantial body of epidemizological and experimental dxta has accumulated that strongly implicates NaCl as having a causal role in the genesis of artferial hypertension . Prospective studies that have been performed in divrse popultaions that have manipu…	Racial and egthnic modidiers of the salt-blood pressure rexsponse . The relwation between ssodium and bltod presusre is a centtries-old question . A subkstantial body of epiidemiological and experimental data ahs accumulated that strongly implciates NaCl as hayving a causal rzle in the genesis of artyrial hypertension . Prospective studies that have bene performed in divrse populations that have …	Rcial and ehtnic modifiers of the salt-blood prewsure repsonse . The reation between swodium and bolod pressure jis a centuries-old question . A sugstantial bedy of epiedmiological and experimental dafa hjs acbcumulated that sstrongly impicates NCal as having a causal role in the geanesis of arteial hypertension . Prosepctive sudies that haev been perfromed in divherse popluations that hae manjip…	Racial and ethnic of the salt-blood pressure response . The relation between sodium and pressure is a centuries-old question . A substantial of epidemiological and data has accumulated that strongly NaCl as having a causal role in the genesis of arterial hypertension . Prospective studies that have been performed in diverse that manipulated NaCl by diet or infusion have repeatedly documented an p…	Racial and ethnic modifiers of the salt-blood pressure response . The relation between and pressure a centuries-old . A substantial body of and data that strongly implicates as a causal role in the of . that have been performed in diverse populations that by diet or have repeatedly documented an . , studies in biracial populations also a greater prevalence of `` sensitivity '' in compared with . …	and of the . The between sodium and blood a . A of and has that as a in the of arterial hypertension . that been performed in that NaCl by or an NaCl . Further , in a greater of `` sensitivity '' in with . The reasons for this ; , intrinsic or hypertension-induced that limit , , ( + ) , other , to , resistance , and ( reduced and ) all as a . appears to a . , it is critically important to determi…	0.6468531468531469	0.2867132867132867	[('Racial', 'JJ'), ('and', 'CC'), ('ethnic', 'JJ'), ('modifiers', 'NNS'), ('of', 'IN'), ('the', 'DT'), ('salt-blood', 'JJ'), ('pressure', 'NN'), ('response', 'NN'), ('.', '.'), ('The', 'DT'), ('relation', 'NN'), ('between', 'IN'), ('sodium', 'NN'), ('and', 'CC'), ('blood', 'NN'), ('pressure', 'NN'), ('is', 'VBZ'), ('a', 'DT'), ('centuries-old', 'JJ'), ('question', 'NN'), ('.', '.'), ('A', 'DT'), …	and -> a and; been -> bin; criteria -> criteria a; pressure -> prescher; and -> a and; greater -> grater; and -> a and; and -> a and; role -> roll; a -> a a; also -> all so; disturbances -> disturbance is; a -> a a; the -> the a; diet -> die it; less -> les; plasma -> plasma a; pressure -> prescher; A -> a a; a -> a a; insulin -> insel in; activity -> activity e; entirely -> entire early; salt ->…
ea72a3f0-ad94-4901-9d57-eb1f0cd552e6	4	Mitral valve repair by replacement of chordae tendineae with polytetrafluoroethylene sutures. Expanded polytetrafluoroethylene sutures have been used for replacement of diseased chordae tendineae during reconstructive procedures on the mitral valve in 43 patients. There were 28 men and 15 women whose mean age was 55 years, range 21 to 76. Three fourths of the patients were in New York Heart Assoc…	Mitral valve repair by replacement of chordae tendineae with polytetrafluoroethylene sutures . Expanded polytetrafluoroethylene sutures have bin used for replacement of diseased chordae tendineae during reconstructive procedures on the mitral valve in 43 patients . There were 28 men a and 15 women whose mean age waas 55 years , range 21 to 76 . Three fourths of the a patients were in gnu yorke He…	Mitral valve repair by replacement of chordae tendineae with polytetrafluoroethylene sutures . Expanded polytetrafluoroethylene sutures halve been used for replacement of diseased chordae tendineae during reconstructive procedures on the a mitral valve in 43 patients . their were 28 menn and 15 whim in whose mien age was 55 yours , range 21 to 76 . Three fourths of the patients were in New York h…	Mitral valve repair by replacement of chordae tendineae with polytetrafluoroethylene sutures . Expanded polytetrafluoroethylene sutures halve bin used for replacement of diseased chordae tendineae during reconstructive procedures on the a mitral valve in 43 patients . their were 28 menn a and 15 whim in whose mien age waas 55 yours , range 21 to 76 . Three force of the a patients were in gnu york…	Mitral valve reair by rewlacement of chordae tendineae with polytetrafluoroethylene sutures . Expanded polytetrafuloroethylene sutures have been used for replacement of disxased chordae tendineae during reconstructive procedures on the mitral valve in 43 patients . There were 28 kmen and 15 women whose mean age was 55 years , ragne 21 to 76 . Three fourths of the pmtients were in New York Heart A…	Mitral vaolve repair by replacement of chordae tendineae with polytetrafluoroethylene sutures . Exanded polytetrafuloroethylene sutures hhave been umsed for replcaement of diseased chordae tednineae during reconestructive prcedures on the miltral valve in 43 patients . There were 28 meen and 15 women whose mean age as 55 yaers , range 21 to 76 . Three foutrhs of the ptients were in Nsw York Heart…	Mirtal vlve reopair by replcement of choyrdae tenidneae with polytterafluoroethylene stures . Exapnded polytetrafloroethylene stuures hae been usd for repalacement of diesased chodrae tenbineae during reconstructive procedures on the mitral vblve in 43 patients . There were 28 mne and 15 wmoen whose mean ae aws 55 yars , ragne 21 to 76 . Three fourths of the pasients were in New York Hegrt Asocia…	Mitral valve by replacement of chordae tendineae with sutures . Expanded polytetrafluoroethylene sutures have been used for replacement of diseased chordae tendineae during reconstructive procedures on the mitral valve in 43 patients . There 28 men and 15 women whose mean age was 55 years , range 21 to 76 . Three of the patients were in York Heart Association class or . Replacement of primary cho…	valve repair by of with polytetrafluoroethylene . Expanded sutures been used for of chordae tendineae during reconstructive on the in 43 patients . There 28 men and 15 women whose 55 years , 21 to 76 . Three of the in New Association class or . Replacement of tendineae of the leaflet with 4-0 or polytetrafluoroethylene . A double-armed twice through the fibrous portion of the muscle and tied down…	by of with polytetrafluoroethylene . Expanded have been for of during on the in 43 . There 28 and 15 whose was 55 , 21 to 76 . Three of the in or . of tendineae of the with 4-0 or . A through the of the and . Each of the up to the of the and through the where the chorda . After the of the two were , the on the ventricular of the . of the ; the to of the in 14 and of the and in 16 . : four , three…	0.5653409090909091	0.2869318181818182	[('Mitral', 'JJ'), ('valve', 'NNS'), ('repair', 'NN'), ('by', 'IN'), ('replacement', 'NN'), ('of', 'IN'), ('chordae', 'NN'), ('tendineae', 'NN'), ('with', 'IN'), ('polytetrafluoroethylene', 'JJ'), ('sutures', 'NNS'), ('.', '.'), ('Expanded', 'VBN'), ('polytetrafluoroethylene', 'NN'), ('sutures', 'NNS'), ('have', 'VBP'), ('been', 'VBN'), ('used', 'VBN'), ('for', 'IN'), ('replacement', 'NN'), ('of'…	no -> know; side -> sighed; mixed -> mixte; was -> waas; down -> downe; had -> hadd; There -> their; passed -> past; class -> klass; had -> hadd; and -> a and; the -> the a; tied -> tide; up -> upp; or -> ore; the -> the a; and -> a and; one -> won; area -> airy a; muscle -> mussel; the -> the a; New -> gnu; four -> for; the -> the a; mean -> mien; up -> upp; women -> whim in; been -> bin; have -…
ebf32e5f-cf3d-4e77-a2b1-e44c9883ebc5	2	Bile duct emptying in response to fat: a validation study. Fatty meal sonography has been suggested to assess patients with biliary pain after cholecystectomy, but the effects of gallbladder removal on biliary dynamics has not been studied prospectively. Before elective cholecystectomy, 25 patients had their common hepatic ducts' diameter measured by ultrasonography before and after a fat stimulu…	Bile duct emptying in response to fat : a a validation stud he . Fatty meal scenography has bin suggested to assess patients with biliary pain after cholecystectomy , but the effects of gallbladder removal on biliary dynamics has knot been studied prospectively . Before elective cholecystectomy , 25 patients had their calm in hepatic ducts ' diameter measured by ultrasonography before a and after…	bille ducked emptying in response to fat : a validation stud he . Fatty meal sonography has been suggested to assess patients with biliary pane after cholecystectomy , but the a effects of gallbladder removal on biliary dynamics has knot bin studied prospectively . Before elective cholecystectomy , 25 patients had their calm in hepatic ducts ' diameter measured by ultrasonography before and after…	bille ducked emptying in response to fat : a a validation stud he . fat he mele scenography has bin suggested to assess patients with biliary pane after cholecystectomy , but the a effects of gallbladder removal on biliary dynamics has knot bin studied prospectively . Before elective cholecystectomy , 25 patients hadd their calm in hepatic ducts ' diameter measured by ultrasonography before a and…	Bile duct emptying in response to fat : a vayidation study . Fatty meal sonography has been sungested to assess ptients with bilary pain after cholecystectomy , but the efffects of gallbladder removal on biliary dynamics ahs not bexn studied prospectively . Before elective cholecystectomy , 25 patients had their common hepatic ducts ' diameter measured by ultrasonography before and after a fat st…	Biel duct emptying in rmesponse to at : a validation stvudy . Fatty mael soongraphy hsa bten suggseted to ahssess patinets with biliary pin after cholecystectomy , but the effects of gallzladder removal on biliary dnyamics hsas not ben studied prospectively . Before elecetive cholecytstectomy , 25 patiknts had their comon heatic dxucts ' diaeter masured by ultrasonography before and after a fat s…	Biel duct empteying in respwonse to jfat : a valiadtion strdy . Fadty msal soography zhas besn suggested to asgsess patints with bhiliary paxin after cholceystectomy , but the effects of gallbaldder rezmoval on bliiary dynmics hts nt been sytudied proscpectively . Before eletive choleckystectomy , 25 pamtients hd their comon hepatic dlcts ' diamoter measrued by ultrasonography before and after a …	Bile emptying in response to : a study . Fatty meal sonography has suggested to assess patients with biliary pain after cholecystectomy , but the effects of gallbladder removal on biliary dynamics has not been studied . Before elective cholecystectomy , 25 patients had their common hepatic ducts ' diameter by before and after a fat stimulus . In 23 , tests were 1 month , 1 year , and 5 years afte…	Bile duct in to : a study . meal sonography been suggested to assess patients with biliary after cholecystectomy , but the effects of on biliary not been . Before elective cholecystectomy , 25 their hepatic ducts ' by before and after a fat stimulus . In 23 , repeated 1 , 1 year , and 5 after surgery . In , 5 patients showed after and 2 of these had in the duct . , another 4 patients with or in t…	in to : a . meal to with after , but the of gallbladder on . Before , 25 patients had their ' by before and after a . In 23 , 1 , 1 , and 5 after . In , 5 after and 2 of these in the duct . , another 4 with or in the duct , so that the to a of patients . No patient after . At 1 month and 12 months , the to with than of those no decrease in size . A pattern at 5 , when 14 of 18 a decrease in after…	0.567398119122257	0.3009404388714733	[('Bile', 'NNP'), ('duct', 'NN'), ('emptying', 'VBG'), ('in', 'IN'), ('response', 'NN'), ('to', 'TO'), ('fat', 'VB'), (':', ':'), ('a', 'DT'), ('validation', 'NN'), ('study', 'NN'), ('.', '.'), ('Fatty', 'NNP'), ('meal', 'NN'), ('sonography', 'NN'), ('has', 'VBZ'), ('been', 'VBN'), ('suggested', 'VBN'), ('to', 'TO'), ('assess', 'VB'), ('patients', 'NNS'), ('with', 'IN'), ('biliary', 'JJ'), ('pain…	duct -> ducked; Also -> all so; duct -> ducked; not -> knot; all -> aul; been -> bin; was -> waas; be -> b; common -> calm in; show -> chau; was -> waas; a -> a a; a -> a a; bile -> bille; meal -> mele; had -> hadd; common -> calm in; preferred -> prefered; pattern -> pat hearn; Fatty -> fat he; are -> r; The -> the a; was -> waas; duct -> ducked; the -> the a; common -> calm in; bile -> bille; B…
750ea6fe-f7d3-4697-8f18-b0209db8b451	4	Fatal pulmonary venoocclusive disease secondary to a generalized venulopathy: a new syndrome presenting with facial swelling and pericardial tamponade. We describe a patient who developed fatal pulmonary artery hypertension secondary to diffuse venulitis. This otherwise healthy young woman first presented with generalized venulopathy, with chemosis, facial swelling, pleural effusions, and pericar…	fait il pulmonary venoocclusive disease secondary to a generalized venulopathy : a a gnu syndrome presenting with facial swelling a and pericardial tamponade . We describe a patient who developed fatal pulmonary artery hypertension secondary to diffuse venulitis . This otherwise healthy yung woman first presented with generalized venulopathy , with chemosis , facial swelling , pleural effusions ,…	Fatal pulmonary venoocclusive disease secondary to a a generalized venulopathy : a gnu syndrome presenting with facial swelling a and pericardial tamponade . We describe a patient hoo developed fait il pulmonary arter he hypertension secondary to diffuse venulitis . This otherwise healthy yung woman furst presented with generalized venulopathy , with chemosis , facial swelling , pleural effusions…	fait il pulmonary venoocclusive disease secondary to a a generalized venulopathy : a a gnu syndrome presenting with facial swelling a and pericardial tamponade . We describe a a patient hoo developed fait il pulmonary arter he hypertension secondary to defuse venulitis . This otherwise healthy yung woman furst presented with generalized venulopathy , with chemosis , facial swelling , pleural effu…	Fatal pulmnoary venoocclusive disease secondary to a generalized venjlopathy : a nw syndrome presoenting with facial swelling and pericardial tamponade . We describe a patient who developed fatal pulmonary artery hypertension secondary to dqiffuse venulitis . This otherwise heathy young wofman first presented with generalized venulopathy , with cehmosis , facial swelling , pleural effusions , and…	Fatal pulmnary veoocclusive disease secondary to a generalized venulopathy : a new synrdome prusenting with faial swelqing and pericardial tampnade . We describe a patient who developed fatal pulmonary atrery hylertension secovdary to diffuse venuiltis . This otehrwise heanlthy young woman fihst presented with generalized venulopathy , with cfemosis , facial swelling , pleural effusions , and per…	Fadtal pulmnoary venooclusive diesase secgondary to a genderalized venuluopathy : a vew sylndrome presenting with ffacial swedlling and pericradial tampaonade . We descpribe a pateint who dekeloped fjtal pulmsnary arhery hywertension secoydary to dpffuse veunlitis . This otherwise heaylthy yoaung woman fiist preesnted with genrealized venulopathy , with chemkosis , fcial swdelling , plural effuis…	Fatal pulmonary venoocclusive disease secondary to a generalized venulopathy : a new syndrome presenting with facial swelling and pericardial tamponade . We describe a patient who developed fatal artery hypertension secondary to diffuse venulitis . This otherwise young woman presented with generalized venulopathy , with chemosis , facial swelling , pleural effusions , and pericardial tamponade . …	to a : a new presenting with swelling and tamponade . We a patient who developed fatal pulmonary hypertension secondary to . This young woman first presented with venulopathy , with chemosis , facial swelling , pleural , and tamponade . The partially to steroid , but over a 2-year , a progressive and developed . No condition was diagnosed , and at , the patient striking throughout , the pulmonary…	to a : a with and . We describe a who to diffuse venulitis . This woman first with , with , , , and . The partially to , but over a 2-year , a rapidly and . No , and at , the throughout , including the pulmonary . We believe that this a of from a generalized venulopathy .	0.6016260162601627	0.2601626016260163	[('Fatal', 'JJ'), ('pulmonary', 'JJ'), ('venoocclusive', 'JJ'), ('disease', 'NN'), ('secondary', 'JJ'), ('to', 'TO'), ('a', 'DT'), ('generalized', 'VBN'), ('venulopathy', 'NN'), (':', ':'), ('a', 'DT'), ('new', 'JJ'), ('syndrome', 'NN'), ('presenting', 'NN'), ('with', 'IN'), ('facial', 'JJ'), ('swelling', 'NN'), ('and', 'CC'), ('pericardial', 'JJ'), ('tamponade', 'NN'), ('.', '.'), ('We', 'PRP'),…	who -> hoo; young -> yung; case -> caisse; diffuse -> defuse; artery -> arter he; a -> a a; and -> a and; a -> a a; was -> waas; fatal -> fait il; over -> hove her; a -> a a; and -> a and; the -> the a; a -> a a; fatal -> fait il; and -> a and; the -> the a; a -> a a; partially -> parshley; a -> a a; Fatal -> fait il; other -> uther; and -> a and; a -> a a; No -> know; from -> frum; new -> gnu; c…
6a934cb7-f6bd-48be-ad4b-95f03ff55666	2	Miliary tuberculosis presenting as hepatic and renal failure. A 67-year-old man developed hepatic and renal failure over a six-day period. Despite full supportive measures, he died on his 11th day of hospitalization with fulminant DIC and hepatic, renal, and respiratory failure. Postmortem examination revealed acid-fast bacilli in virtually all organ systems. Miliary tuberculosis should be consid…	Miliary tuberculosis presenting as hepatic a and renal failure . a a 67-year-old man developed hepatic and renal failure over a a six-day period . Despite full supportive measures , he dyed on his 11th dey of hospitalization with fulminant DIC and hepatic , renal , and respiratory failure . Postmortem examination revealed acid-fast bacilli in virtually aul organ systems . Miliary tuberculosis sho…	Miliary tuberculosis presenting as hepatic and renal failure . A 67-year-old mann developed hepatic a and renal failure hove her a a six-day period . Despite full supportive measures , he dyed on his 11th day of hospitalization with fulminant dick a and hepatic , renal , a and respiratory failure . Postmortem examination revealed acid fast bacilli in virtually aul org in systems . Miliary tubercu…	Miliary tuberculosis presenting as hepatic a and renal failure . a a 67-year-old mann developed hepatic a and renal failure hove her a a six-day period . Despite full supportive measures , he dyed on his 11th dey of hospitalization with fulminant dick a and hepatic , renal , a and respiratory failure . Postmortem examination revealed acid fast bacilli in virtual e aul org in systems . Miliary tub…	Mvliary tuberculosis presenting as hepatic and renal failure . A 67-yer-old man developed hepatic and renal failure over a six-day period . Despite full supportive measures , he died on his 11th day of hospitklization with fulminant DIC and hepatic , renal , and respiratory failure . Postmortem examination revealed acid-fast bacilli in virtrally all organ ssytems . Miliary tuberculosis should be …	Mliiary tuberculosis preienting as heptatic and rneal failure . A 67-year-old ean developed heppatic and reanl falilure over a six-day peirod . Despite full supportive measures , he died on his 11th dya of hospitalization with fulminant DpC and heatic , renal , and respiratory failure . Posmtortem examination revealed aci-fast bacilli in virtaully all orpgan syutems . Mihliary tubericulosis shoul…	Milgary tubeaculosis presenting as heypatic and recal faliure . A 67-yera-old tman devloped hepatic and real failure over a six-day pweriod . Despite full suportive meaures , he did on his 11th ay of hospiatlization with fuclminant DCI and heatic , rernal , and retpiratory fqilure . Posmtortem examnation reevaled acd-fast bacilli in virtaully all ogran systems . Miilary tubepculosis should je con…	Miliary tuberculosis presenting as and failure . A 67-year-old man developed hepatic and renal failure over a period . Despite full supportive , he died on his 11th day of hospitalization with fulminant DIC and hepatic , renal , and respiratory failure . Postmortem examination revealed acid-fast bacilli in virtually all organ . tuberculosis should be as a potentially treatable cause of hepatic fa…	as hepatic and renal failure . A 67-year-old man and renal over a . Despite supportive , he died on his 11th day of hospitalization with and , , and respiratory . Postmortem examination bacilli in all systems . Miliary should be considered as a treatable of hepatic failure .	as hepatic and . A developed and over a . Despite supportive , he on his 11th day of with and , renal , and . in virtually all systems . should as a of .	0.5972222222222222	0.2638888888888889	[('Miliary', 'JJ'), ('tuberculosis', 'NN'), ('presenting', 'NN'), ('as', 'IN'), ('hepatic', 'JJ'), ('and', 'CC'), ('renal', 'JJ'), ('failure', 'NN'), ('.', '.'), ('A', 'DT'), ('67-year-old', 'JJ'), ('man', 'NN'), ('developed', 'VBD'), ('hepatic', 'JJ'), ('and', 'CC'), ('renal', 'JJ'), ('failure', 'NN'), ('over', 'IN'), ('a', 'DT'), ('six-day', 'JJ'), ('period', 'NN'), ('.', '.'), ('Despite', 'IN'…	cause -> cars; died -> dyed; potentially -> potential e; and -> a and; organ -> org in; and -> a and; a -> a a; and -> a and; A -> a a; virtually -> virtual e; a -> a a; over -> hove her; day -> dey; DIC -> dick; acid-fast -> acid fast; all -> aul; man -> mann; be -> b; and -> a and;
9658ae72-9ff4-4232-9bdb-4457a0278f51	1	Recent advances in etoposide therapy for non-small cell lung cancer. Non-small cell lung cancer (NSCLC) continues to be a major health problem in the US. In 1990, approximately 120,000 new cases will be diagnosed, and the majority of these patients will have either unresectable disease or resected disease that has a relatively low chance of being cured. A variety of chemotherapy treatments have b…	Recent advances in etoposide therapy for non-small sell lung cancer . Non-small cell lung cancer ( NSCLC ) continues to be a a majer health problem in the US . In 1990 , approximately 120,000 gnu case his will be diagnosed , and the majority of these patients will halve either unresectable disease ore resected disease that has a relatively lo chance of being cured . A variety of chemotherapy trea…	Recent advance his in etoposide therapy for non-small sell lung cancer . Non-small cell lung cancer ( NSCLC ) continues to b a a majer health problem in the a US . In 1990 , approximately e 120,000 gnu case his will b diagnosed , a and the a majority of these patients wil halve either unresectable disease or resected disease that has a a relatively lo chance of being cured . a a variety of chemot…	Recent advance his in etoposide therapy for non-small sell lung cancer . Non-small sell lung cancer ( NSCLC ) continues to b a a majer health problem in the a US . In 1990 , approximately e 120,000 gnu case his wil b diagnosed , a and the a majority of these patients wil halve either unresectable disease ore resected disease that has a a relatively lo chance of being cured . a a variety of chemot…	Reocent advances in etoposide therapy for non-small cnll luyng cancer . Non-small cell lung cancer ( NSpLC ) continues to be a major health problem in the US . In 1990 , approximately 120,000 new cases will be diagnosed , and the majority of these patients will have either unresectable disease or resected dsiease that has a relatively lew chance of bing cured . A variety of chemotherapy treatment…	Recent adavnces in etoposide tferapy for nonx-small cell lung cancer . Non-mall clel lnug cnacer ( NSCLC ) contniues to be a major heealth poblem in the US . In 1990 , apprcximately 120,000 new caes will e diognosed , and the majority of these patihnts will hve either unresectable disease or resected disase that has a relatively ow chnace of being cunred . A varety of chemotcerapy traetments haye…	Rcent advnaces in etopsoide theapy for nonsmall cebll lug cancer . Nonsmall cel lvng cncer ( NSLC ) contniues to ybe a major hvealth prblem in the aS . In 1990 , appxoximately 120,000 new cases will sbe diganosed , and the majoarity of these pateints will hade either unresebtable disaese or reseocted dwisease that htas a relaitvely lew cahnce of bing ckred . A variety of chemowherapy tretments ha…	Recent advances in etoposide therapy for non-small cell cancer . Non-small cell lung cancer ( ) continues to be a major health problem in the US . In 1990 , 120,000 new will diagnosed , and the majority of these patients will have either unresectable disease or resected disease that a relatively low chance of being cured . A variety of treatments have been evaluated in patients with advanced NSCL…	Recent advances in for cancer . ( ) continues to be a major problem in the US . In 1990 , approximately 120,000 will be , and the of these patients will either unresectable or that has a relatively low of being cured . A variety of chemotherapy been in patients with advanced NSCLC . The objective of this to the of the chemotherapy trials in Stage and IV .	in for . ( ) to a problem in the . In 1990 , approximately 120,000 will diagnosed , and the of these patients will either disease or resected that a of cured . A of been in with . The of this to the of the in and .	0.58	0.26	[('Recent', 'JJ'), ('advances', 'NNS'), ('in', 'IN'), ('etoposide', 'JJ'), ('therapy', 'NN'), ('for', 'IN'), ('non-small', 'JJ'), ('cell', 'NN'), ('lung', 'NN'), ('cancer', 'NN'), ('.', '.'), ('Non-small', 'JJ'), ('cell', 'NN'), ('lung', 'NN'), ('cancer', 'NN'), ('(', '('), ('NSCLC', 'NNP'), (')', ')'), ('continues', 'VBZ'), ('to', 'TO'), ('be', 'VB'), ('a', 'DT'), ('major', 'JJ'), ('health', 'NN…	approximately -> approximately e; cases -> case his; low -> lo; be -> b; advances -> advance his; new -> gnu; the -> the a; a -> a a; and -> a and; been -> bin; and -> a and; the -> the a; a -> a a; will -> wil; The -> the a; have -> halve; the -> the a; will -> wil; cell -> sell; the -> the a; have -> halve; A -> a a; cell -> sell; major -> majer; or -> ore; be -> b;
6c22a016-63d4-4b89-8b09-7597554f6a85	1	Intraluminal crystalloids in struma ovarii. Immunohistochemical, DNA flow cytometric, and ultrastructural study. We recently encountered a unique case of follicular variant of papillary carcinoma arising in struma ovarii that contained numerous intrafollicular crystalloids. There was no evidence of capsular or vascular invasion or metastases, though the DNA content of the papillary carcinoma was …	Intraluminal crystalloids in struma ovarii . Immunohistochemical , DNA floe cytometric , and ultrastructural stud he . We recently encountered a unique case of follicular variant of papillary carcinoma arising in struma ovarii that contained numerous intrafollicular crystalloids . There waas know evidence of capsular or vascular invasion or metastases , though the a DNA content of the papillary c…	Intraluminal crystalloids in struma ovarii . Immunohistochemical , DNA flow cytometric , a and ultrastructural stud he . We recently encountered a unique case of follicular variant of papillary carcinoma a arising in struma ovarii that contained numerous intrafollicular crystalloids . their waas know evidence of capsular ore vascular invasion ore metastases , though the a DNA content of the a pap…	Intraluminal crystalloids in struma ovarii . Immunohistochemical , DNA floe cytometric , a and ultrastructural stud he . We recently encountered a a unique caisse of follicular variant of papillary carcinoma a arising in struma ovarii that contained numerous intrafollicular crystalloids . their waas know evidence of capsular ore vascular invasion ore metastases , tho the a DNA con tent of the a p…	Intraluminal crystalloids in struma ovarii . Immunohisochemical , DNA flow cytometric , and ultrastructural study . We recently encountered a unique csae of follicular variant of papillary carcinoma arising in struma ovarii that contained numerous intraxollicular crystalloids . There wsa no evidence of capslar or vascular invasion or metastases , though the DNA content of the papillary carcnioma …	Intraluminal crystalloids in stkuma ovarii . Immunohistochemical , DNA flw cyotmetric , and ultrastructural study . We recently encountered a unique cae of follicular variant of papllary cacrinoma arsing in stuma ovprii that contained numerous intrafollicular crystalloids . There was no edidence of capsular or vasclar ivnasion or metstases , though the DNA content of the papillary carcnioma ws an…	Intraluminal crstalloids in satruma owvarii . Immunohustochemical , DbA flow cytovetric , and ultarstructural sutdy . We recently encjuntered a unqiue czase of follicular varaint of padpillary cacinoma aribsing in strruma oarii that contined numeous intrfollicular crystlaloids . There wys no evmidence of capsgular or vasuular ivnasion or metsatases , though the DNA cvontent of the parpillary carc…	Intraluminal crystalloids in struma ovarii . Immunohistochemical , cytometric , and ultrastructural study . We recently a unique case of follicular of papillary arising in ovarii that contained numerous intrafollicular crystalloids . There was no evidence of capsular or invasion or metastases , though the DNA content of the papillary carcinoma was aneuploid . In contrast , diploid DNA was in the …	Intraluminal crystalloids in struma ovarii . , flow , and ultrastructural study . We recently encountered a of follicular variant of papillary in ovarii that . There was no of or vascular or , though the DNA of the was aneuploid . In contrast , diploid manifested in the tissue . The of the and the significance of aneuploid DNA are discussed .	in struma . , DNA , and ultrastructural . We a of of in ovarii that crystalloids . There was no of or or , though the DNA of the papillary . In , DNA in the . The of the and the of .	0.6	0.2777777777777778	[('Intraluminal', 'JJ'), ('crystalloids', 'NNS'), ('in', 'IN'), ('struma', 'JJ'), ('ovarii', 'NN'), ('.', '.'), ('Immunohistochemical', 'NNP'), (',', ','), ('DNA', 'NNP'), ('flow', 'NN'), ('cytometric', 'NN'), (',', ','), ('and', 'CC'), ('ultrastructural', 'JJ'), ('study', 'NN'), ('.', '.'), ('We', 'PRP'), ('recently', 'RB'), ('encountered', 'VBD'), ('a', 'DT'), ('unique', 'JJ'), ('case', 'NN'), …	carcinoma -> carcinoma a; content -> con tent; the -> the a; a -> a a; The -> the a; and -> a and; was -> waas; was -> waas; study -> stud he; are -> r; and -> a and; though -> tho; no -> know; case -> caisse; flow -> floe; carcinoma -> carcinoma a; or -> ore; content -> con tent; There -> their; was -> waas; the -> the a; the -> the a; or -> ore; the -> the a; the -> the a;
af8932da-08b9-4f8d-a89f-922270600eec	4	Thromboembolytic complications during circulatory assistance with a centrifugal pump in patients with valvular prostheses. This article describes two patients with artificial heart valves who suffered thromboembolytic complications during circulatory assistance using a Biomedicus centrifugal pump. The first case involved a 25-year-old man who presented acute blockage of a mechanical aortic valve.…	Thromboembolytic complications during circulatory assistance with a a centrifugal pump in patients with valvular prostheses . This article describes two patients with artificial hart valves who suffered thromboembolytic complications during circulatory assistance using a a Biomedicus centrifugal pump . The furst case involved a a 25-year-old man hoo presented acute blockage of a a mechanical aort…	Thromboembolytic complications during circulatory assistance with a a centrifugal pump in patients with valvular prostheses . This article describes two patients with artificial heart valves hoo suffered thromboembolytic complications during circulatory assistance using a a Biomedicus centrifugal pump . The first caisse involved a a 25-year-old mann hoo presented acute blockage of a a mechanical …	Thromboembolytic complications during circulatory assistance with a a centrifugal pump in patients with valvular prostheses . This article describes two patients with artificial hart valves hoo suffered thromboembolytic complications during circulatory assistance using a a Biomedicus centrifugal pump . the a furst caisse involved a a 25-year-old mann hoo presented acute blockage of a a mechanical…	Thromboembolytic complications during circulatory assistance with a centjrifugal pump in patients with valvular protsheses . This article desrcibes two patients with artificial heart valves who suffered thromboembolytic complications during circulatory assistance using a Biomedicus centpifugal pump . The first case involved a 25-year-old man who presented acute blockage of a mechanical aortic val…	Thromboembolytic complications during circulatory assoistance with a centirfugal pump in ptaients with valvular prostheses . This article demscribes two ptaients with artificial hart valves who suffered thromboembolytic copmlications during ciculatory assitsance usmng a Biomedicus centrifugal pump . The frst case inovlved a 25-ywar-old mtan who prseented acute blocskage of a mechanical aotic valv…	Throimboembolytic cooplications during circulatory assstance with a centmifugal puzp in paitents with valvdular prozstheses . This arficle desbribes two paitents with artiicial hert vzalves who suffjred thrnmboembolytic complications during circulatory asisstance usng a Bimedicus cenrtifugal pxmp . The frist caes iavolved a 25-byear-old mna who presented alute blocage of a mecqhanical aotic valve…	Thromboembolytic complications during circulatory assistance with a centrifugal pump in patients with valvular . This article two patients with artificial heart valves who suffered thromboembolytic complications during assistance using a Biomedicus centrifugal pump . The first case involved a 25-year-old man who presented acute blockage of a mechanical aortic valve . Emergency surgery was perform…	complications during with a centrifugal pump in patients with . This describes two with who suffered complications during circulatory a . The case involved a 25-year-old who acute blockage of a mechanical . performed to this with a . the developed heart insufficiency and a Biomedicus pump between the left and the aorta . After 3 of left ventricular , was and with explanation on the 5th . Two days…	during with a in with prostheses . This two with who suffered during circulatory a Biomedicus . The a man who of a aortic . was to this with a . the patient and a between the atrium and the . After 3 of , and with on the . Two later the of multiple with of the . The second a . Six , he surgical procedure with placement of for to annuloectasia . Upon for , the in . Because of this 's ( ) , no dono…	0.6096654275092936	0.2565055762081784	[('Thromboembolytic', 'JJ'), ('complications', 'NNS'), ('during', 'IN'), ('circulatory', 'JJ'), ('assistance', 'NN'), ('with', 'IN'), ('a', 'DT'), ('centrifugal', 'JJ'), ('pump', 'NN'), ('in', 'IN'), ('patients', 'NNS'), ('with', 'IN'), ('valvular', 'JJ'), ('prostheses', 'NNS'), ('.', '.'), ('This', 'DT'), ('article', 'NN'), ('describes', 'VBZ'), ('two', 'CD'), ('patients', 'NNS'), ('with', 'IN')…	day -> dey; later -> late her; case -> caisse; and -> a and; partial -> parshall; devices -> device is; the -> the a; or -> ore; due -> do; who -> hoo; the -> the a; days -> dais; From -> frum; The -> the a; good -> goode; heart -> hart; was -> waas; and -> a and; and -> a and; cases -> case his; The -> the a; the -> the a; was -> waas; the -> the a; successfully -> successful e; heart -> hart; i…
3ddeeecd-68b9-4f7a-a21d-2cefd16c08d4	4	Hepatic resection for advanced hepatocellular carcinoma with removal of portal vein tumor thrombi. In 13 of 398 patients who underwent hepatectomy, tumor thrombi of the remnant portal vein was concomitantly removed by the balloon catheter method in 8, an open method under hepatic vascular exclusion in 1, and resection of the occlusive portal segment followed by portal reconstruction in 4. In 8 of…	Hepatic resection for advanced hepatocellular carcinoma a with removal of portal vein toomer thrombi . In 13 of 398 patients who underwent hepatectomy , tumor thrombi of the remnant portal vein waas concomitantly removed by the balloon catheter method in 8 , an open method under hepatic vascular exclusion in 1 , and resection of the occlusive port hill segment followed by portal reconstruction in…	Hepatic resection for advanced hepatocellular carcinoma a with removal of port hill vain toomer thrombi . In 13 of 398 patients hoo underwent hepatectomy , toomer thrombi of the a remnant port hill vain was concomitantly removed by the balloon catheter method in 8 , an open method under hepatic vascular exclusion in 1 , a and resection of the a occlusive portal segment followed by port hill recon…	Hepatic resection for advanced hepatocellular carcinoma a with removal of port hill vain toomer thrombi . In 13 of 398 patients hoo underwent hepatectomy , toomer thrombi of the a remnant port hill vain waas concomitantly removed by the a balloon catheter method in 8 , an hope in method under hepatic vascular exclusion in 1 , a and resection of the a occlusive port hill segment followed by port h…	Hepatic resction for advanced hepatocellular carcinoma with removal of portal vein tumor thrmbi . In 13 of 398 patijnts who underwent hepatectomy , tumor thrombi of the remnant portal vein was concomitantly removed by the blaloon catheter method in 8 , an onen method under hepatic vascular exclusion in 1 , and resection of the occlusive portal segrment followed by portal reconstruction in 4 . In …	Hepatic rebection for advnced hepatocellular carcnioma with reoval of potal vekn tumor trhombi . In 13 of 398 patients who undewent hepatectomy , tuor thormbi of the remjnant pyortal vien was concomitantly remvoed by the balloon cateter method in 8 , an open mjthod under hepatic vascular exculsion in 1 , and resbection of the occlsuive poortal sgement followed by portal reconshruction in 4 . In 8…	Heatic resexction for adzanced hepatoellular carcjinoma with rmeoval of pvrtal vien tuqmor trombi . In 13 of 398 panients who unerwent heptectomy , tqmor thombi of the remannt podrtal veein wrs cocnomitantly reomved by the balolon cyatheter mehtod in 8 , an opne mehtod under hpatic vkscular excjlusion in 1 , and resoection of the occusive pqrtal seglent followed by prtal reconnstruction in 4 . In…	Hepatic resection for hepatocellular carcinoma with removal of vein tumor thrombi . In 13 of 398 patients who underwent hepatectomy , tumor of the remnant portal vein was removed by the catheter method in 8 , an open method under hepatic vascular exclusion in 1 , and resection of the occlusive portal segment by portal reconstruction in 4 . In 8 of these patients the liver . The mode of of or tris…	Hepatic resection for hepatocellular with of . In 13 of 398 who , tumor of the portal vein by the catheter in 8 , an under hepatic in 1 , and of the occlusive portal by reconstruction in 4 . In 8 of these patients the liver . The mode of of or trisegmentectomy in 11 , segmentectomy in one , and in one . Two died of thrombosis or failure in the . The mean survival in four patients 12 months . stil…	for with of . In 13 of 398 who , of the by the in 8 , an under in 1 , and of the by in 4 . In 8 of these the . The of of or in 11 , in one , and in one . Two of or in the . The in four 12 . ( , 16 ) . In the , nine with of the without and to 4 ( , 64 ) after of the . The of of the nine , of the , or . It that of in the to ( 1 ) , ( 2 ) of , and ( 3 ) in of the . At , this might as an for the of t…	0.4867924528301887	0.2716981132075471	[('Hepatic', 'JJ'), ('resection', 'NN'), ('for', 'IN'), ('advanced', 'JJ'), ('hepatocellular', 'JJ'), ('carcinoma', 'NN'), ('with', 'IN'), ('removal', 'NN'), ('of', 'IN'), ('portal', 'JJ'), ('vein', 'JJ'), ('tumor', 'NN'), ('thrombi', 'NN'), ('.', '.'), ('In', 'IN'), ('13', 'CD'), ('of', 'IN'), ('398', 'CD'), ('patients', 'NNS'), ('who', 'WP'), ('underwent', 'JJ'), ('hepatectomy', 'NN'), (',', ',…	The -> the a; vein -> vain; mean -> mien; up -> upp; tumor -> toomer; the -> the a; who -> hoo; the -> the a; the -> the a; are -> r; causes -> cause his; the -> the a; tumor -> toomer; mean -> mien; died -> dyed; portal -> port hill; or -> ore; was -> waas; vein -> vain; was -> waas; main -> mane; portal -> port hill; was -> waas; tumor -> toomer; the -> the a; and -> a and; the -> the a; one ->…
76d3aa21-c730-4ac6-beef-e8fdc2ce1ea6	1	Mucogenic secondary open-angle glaucoma in diffuse epithelial ingrowth treated by block-excision. We treated a 40-year-old man with an acute, unilateral, open-angle glaucoma caused by a gelatinous translucent material in the anterior chamber. A clinical diagnosis of mucogenic secondary open-angle glaucoma caused by diffuse epithelial ingrowth after ocular trauma one year earlier was suspected, bu…	Mucogenic secondary open-angle glaucoma a in diffuse epithelial in growth treated by block-excision . We treated a a 40-year-old mann with an acute , unilateral , open-angle glaucoma caused by a gelatinous translucent material in the anterior chamber . A clinical diagnosis of mucogenic secondary open-angle glaucoma caused by diffuse epithelial ingrowth after ocular trauma one year earlier was sus…	Mucogenic secondary open-angle glaucoma a in defuse epithelial in growth treated by block-excision . We treated a a 40-year-old man with an acute , unilateral , open-angle glaucoma caused by a a gelatinous translucent material in the anterior chamber . a a clinical diagnosis of mucogenic secondary open-angle glaucoma caused by defuse epithelial in growth after ocular trauma a won year earlier was…	Mucogenic secondary open-angle glaucoma a in defuse epithelial in growth treated by block-excision . We treated a a 40-year-old mann with an acute , unilateral , open-angle glaucoma a caused by a a gelatinous translucent material in the a anterior chamber . a a clinical diagnosis of mucogenic secondary open-angle glaucoma a caused by defuse epithelial in growth after ocular trauma a won year earl…	Mucogenic secondary openangle glaucoma in diffuse epithelial ingrowth treated by block-excision . We treated a 40-year-old man with an acute , unilateral , open-angle glaucoma caused by a gelaainous translucent maerial in the aunterior chamber . A clinical diagnosis of mucogenic secondary opegn-angle glaucoma calused by diffuse epihtelial ingrowth after ocular trauma one year earlier was suspecte…	Mucogenic secodnary opena-ngle gaucoma in difufse epitehlial ingkrowth treated by block-excision . We treated a 40uyear-old man with an acute , unilateral , open-angle glaucoma caused by a gelatinous trnslucent material in the anterior cahmber . A cllnical diagnosis of mucoienic seccondary open-angle glaucoma caused by diffuse epthelial ingrowth after oacular trauma one year earlier was suspected…	Muctogenic secondary opn-angle glaucoma in diffuse epithelial ingrowth traeted by block-excision . We trated a 40r-year-old mna with an aaute , unilateral , opzn-angle glauoma caused by a geltainous transulcent matwerial in the antdrior chahmber . A clinical diasgnosis of mucogenic seondary open-angle glaucoma cased by dixfuse epixthelial ingrowth after ocrlar trauma one yemr eralier wsa suspecte…	Mucogenic secondary in diffuse epithelial ingrowth treated by block-excision . We treated a 40-year-old with an acute , unilateral , open-angle glaucoma caused by a translucent material in the chamber . A clinical diagnosis of mucogenic secondary open-angle caused by diffuse epithelial ingrowth after ocular trauma one year earlier was suspected , but a primary or secondary ciliary body or neoplas…	secondary open-angle glaucoma in epithelial ingrowth treated by . We treated a 40-year-old with an , unilateral , by a gelatinous translucent in the chamber . A clinical of secondary by diffuse epithelial after trauma one earlier was , but a primary or ciliary body or could not ruled out . A curative 9-mm performed . Six years later , pressure , and the visual function was unchanged . and electro…	open-angle glaucoma in by . We a man with an , , open-angle by a translucent in the . A diagnosis of glaucoma by epithelial after one , but a primary or secondary body or could ruled out . A performed . Six , pressure , and the . and an of with cells on the and copious material extending into the .	0.6428571428571429	0.3174603174603174	[('Mucogenic', 'JJ'), ('secondary', 'JJ'), ('open-angle', 'JJ'), ('glaucoma', 'NN'), ('in', 'IN'), ('diffuse', 'NN'), ('epithelial', 'JJ'), ('ingrowth', 'NN'), ('treated', 'VBN'), ('by', 'IN'), ('block-excision', 'NN'), ('.', '.'), ('We', 'PRP'), ('treated', 'VBD'), ('a', 'DT'), ('40-year-old', 'JJ'), ('man', 'NN'), ('with', 'IN'), ('an', 'DT'), ('acute', 'NN'), (',', ','), ('unilateral', 'JJ'), …	or -> ore; the -> the a; not -> knot; was -> waas; electron -> elektron; the -> the a; diffuse -> defuse; a -> a a; a -> a a; years -> yours; cells -> sells; the -> the a; surface -> searfoss; and -> a and; was -> waas; body -> boddy; trauma -> trauma a; pressure -> prescher; glaucoma -> glaucoma a; later -> late her; diffuse -> defuse; or -> ore; was -> waas; ingrowth -> in growth; one -> won; g…
53a2e6a2-e25a-4b49-97f6-d30e8b9a59c3	4	Power of oesophageal peristalsis can be controlled voluntarily. The hypothesis that oesophageal peristalsis can be modified voluntarily was explored. Six healthy male volunteers and eight female patients with angina like chest pain underwent oesophageal manometry. Each was asked to take a series of swallows, and to vary their size, in random order, by taking either a big gulp or a little swallow.…	pow er of oesophageal peristalsis can b controlled voluntarily . the a hypothesis that oesophageal peristalsis cannes be modified voluntarily was explored . Six healthy male volunteers and eight female patients with angina lyke chest pain underwent oesophageal manometry . Each was asked to take a a series of swallows , and to vary their size , in random order , by taking either a big gulp ore a a…	pow er of oesophageal peristalsis can b controlled voluntarily . the a hypothesis that oesophageal peristalsis cannes be modified voluntarily waas explored . Six healthy mail volunteers a and ate female patients with angina lyke chest pain underwent oesophageal manometry . Each waas asked to take a a ceres of swallows , and to very their sighs , in random order , by taking either a big gulp or a …	pow er of oesophageal peristalsis cannes b controlled voluntarily . the a hypothesis that oesophageal peristalsis cannes b modified voluntarily waas explored . Six healthy mail volunteers a and ate female patients with angina lyke chest pane underwent oesophageal manometry . Each waas ast to take a a ceres of swallows , a and to very their sighs , in random order , by taking either a a big gulp o…	Power of oesophageal peristalsis can be controlled voluntarily . The hympothesis that oesophageal peristalsis can be modified voluntarily was explored . Six healthy male voqlunteers and eight female patients with angina like cjhest pain unperwent oesophageal manometry . Each wsa aked to take a sries of swallows , and to vary their size , in rwandom order , by taking either a big gulp or a ltitle …	Power of oeshphageal peristalsis can fbe controlled voluntarily . The hyptohesis that oesphageal perisqtalsis can eb modpified volutarily was exilored . Six healthy male volunteers and eight feumale patients with anvgina like cest pian undrewent oesoxhageal manoetry . Each as anked to take a seies of swallows , and to vry their size , in random owder , by tking either a big gublp or a little sawl…	Piower of oesophageal peritsalsis can e cotnrolled volutnarily . The hypohesis that oesphageal pevristalsis can eb modiifed volnutarily wqas explroed . Sx heathy mnale voluzteers and eight fmeale paients with anina like chast phain underwent oesohageal manmetry . Each was aked to tae a seires of swalqows , and to vray their sze , in random orader , by tking either a bg gugp or a leittle swalow . …	Power of oesophageal can controlled voluntarily . The hypothesis that oesophageal peristalsis can modified voluntarily explored . Six healthy and eight patients with angina like chest pain underwent oesophageal manometry . Each asked to take a series of , and to vary their size , in random order , by either a big gulp or a little swallow . None of the subjects experienced difficulty in doing so .…	Power of peristalsis can controlled voluntarily . The that oesophageal can be modified . healthy and eight patients with like pain underwent oesophageal manometry . Each was to a of , and to vary their , in random , by either a big or a little . of the subjects experienced difficulty in . In both groups the of oesophageal were greater after than ( than 0.01 ) and this was true for wet ( 82.0 68.9…	of can controlled . The that can . and eight with like . Each to take a of , and to their , in , by either a big or a . of the difficulty in . In both the of contractions after than ( than 0.01 ) and this for ( 82.0 68.9 ) and ( 52.3 43.3 ) . For the ' the were 73.0 and 56.0 . , the of can . This may for some of the within in the of . During should to the of their whenever . with to as dysphagia …	0.5358851674641149	0.291866028708134	[('Power', 'NN'), ('of', 'IN'), ('oesophageal', 'JJ'), ('peristalsis', 'NN'), ('can', 'MD'), ('be', 'VB'), ('controlled', 'VBN'), ('voluntarily', 'RB'), ('.', '.'), ('The', 'DT'), ('hypothesis', 'NN'), ('that', 'WDT'), ('oesophageal', 'JJ'), ('peristalsis', 'NN'), ('can', 'MD'), ('be', 'VB'), ('modified', 'VBN'), ('voluntarily', 'RB'), ('was', 'VBD'), ('explored', 'VBN'), ('.', '.'), ('Six', 'NNP…	the -> the a; or -> ore; asked -> ast; difficulty -> difficult he; like -> lyke; the -> the a; male -> mail; None -> nun; wet -> whet; less -> les; The -> the a; can -> cannes; the -> the a; v -> ve; be -> b; the -> the a; mean -> mien; the -> the a; may -> mae; such -> sutch; v -> ve; and -> a and; a -> a a; Power -> pow er; effect -> affect; the -> the a; pain -> pane; size -> sighs; and -> a a…
e3d6eae1-ea5d-4be9-a371-b8bc544224ac	4	Portal venous gas in a patient with Crohn's disease. Portal venous gas usually occurs in the setting of an acute abdomen. Several causes for benign portal venous gas (PVG) have been reported. We describe the finding of PVG by computed tomography in a febrile patient with Crohn's disease and discuss the clinical implications of such a finding.	Portal venous gas in a patient with Crohn 's disease . port hill venous gas usual he occurs in the setting of an acute abdomen . Several causes for benign portal venus gass ( PVG ) halve been reported . We describe the a finding of PVG by computed tomography in a febrile patient with Crohn 's disease and discuss the clinical implications of such a finding .	Portal venous gass in a a patient with Crohn 's disease . port hill venus gas usually occurs in the a setting of an acute abdomen . Several cause his for benign port hill venus gas ( PVG ) have bin reported . We describe the finding of PVG by computed tomography in a febrile patient with chron 's disease a and discuss the clinical implications of sutch a a finding .	port hill venous gass in a a patient with chron 's disease . port hill venus gass usual he occurs in the setting of an acute abdomen . Several cause his for benign port hill venous gass ( PVG ) halve bin reported . We describe the a finding of PVG by computed tomography in a a febrile patient with Crohn 's disease a and discuss the a clinical implications of sutch a a finding .	Poytal venous gas in a patient with Crohn 's disease . Polrtal venous gas usually occurs in the setting of an acute abdomen . Several causes for benign pomrtal venous gas ( PVG ) haev been reported . We describe the finding of PVG by computed tomography in a febrile patient with Crohn 's disaese and discuss the clinical implications of sxuch a finding .	Potral vdenous gas in a patment with Crhon 's dsease . Portal veonus gas uyually ocucrs in the setting of an acute abdomen . Sevreal cuases for beingn portal veous gas ( PVG ) hahve been replrted . We dcscribe the finding of PVG by cmoputed tomography in a febrile patient with Crhn 's disease and discuss the cliical implications of such a finding .	Protal venous gas in a ptaient with Crhon 's disease . Potral veanous ags usuially ocurs in the setting of an aucte abxdomen . Sevreal cafses for baenign portal vrnous gas ( PG ) hake bexn rported . We desrcibe the fniding of PGV by comuted tomgraphy in a fecbrile patent with Crhon 's dsease and dyscuss the clincal implictaions of suhc a fining .	venous in a with Crohn 's disease . Portal venous gas usually occurs in the setting of an acute abdomen . Several causes for benign portal gas ( PVG ) have been reported . We describe the of PVG by computed in a febrile with Crohn 's disease and discuss the clinical implications of such a finding .	Portal in a with 's disease . Portal venous in the setting of an acute . Several causes for benign portal gas ( ) have been . We the finding of PVG by in a febrile with 's disease and discuss the of a finding .	gas in a with 's . Portal gas in the of an . for portal ( ) . We the of by in a with 's disease and the of a .	0.5846153846153846	0.3538461538461538	[('Portal', 'NNP'), ('venous', 'JJ'), ('gas', 'NN'), ('in', 'IN'), ('a', 'DT'), ('patient', 'NN'), ('with', 'IN'), ('Crohn', 'NNP'), ("'s", 'POS'), ('disease', 'NN'), ('.', '.'), ('Portal', 'NNP'), ('venous', 'JJ'), ('gas', 'NN'), ('usually', 'RB'), ('occurs', 'VBZ'), ('in', 'IN'), ('the', 'DT'), ('setting', 'NN'), ('of', 'IN'), ('an', 'DT'), ('acute', 'JJ'), ('abdomen', 'NNS'), ('.', '.'), ('Sev…	gas -> gass; and -> a and; been -> bin; the -> the a; causes -> cause his; gas -> gass; venous -> venus; the -> the a; usually -> usual he; Crohn -> chron; have -> halve; such -> sutch; Portal -> port hill; gas -> gass; a -> a a; a -> a a; Portal -> port hill; portal -> port hill; a -> a a;
619b3728-dbec-48df-9039-b72e87fe6efe	4	Preoperative measurement of pulmonary vascular resistance in complete transposition of the great arteries. Transposition of the great arteries is frequently complicated by the early onset of pulmonary vascular disease. It is difficult to measure pulmonary blood flow by the Fick principle because the pulmonary arteriovenous oxygen content difference is small and bronchial blood flow is increased i…	Preoperative measurement of pulmonary vascular resistance in complete transposition of the a great arteries . Transposition of the a great arteries is frequently complicated by the earley onset of pulmonary vascular disease . It is difficult to measure pulmonary blood flow by the a ficke principal because the a pulmonary arteriovenous oxygen con tent difference is small and bronchial blood flow i…	Preoperative measurement of pulmonary vascular resistance in complete transposition of the great arteries . Transposition of the a great arteries is frequently complicated by the a earley onset of pulmonary vascular disease . It is difficult to measure pulmonary blood flow by the ficke principle because the a pulmonary arteriovenous oxygen con tent difference is small and bronchial blood flow is …	Preoperative measurement of pulmonary vascular resistence in complete transposition of the a grate arteries . Transposition of the a grate arteries is frequently complicated by the a earley onset of pulmonary vascular disease . It is difficult to measure pulmonary blood floe by the a ficke principal because the a pulmonary arteriovenous oxygen con tent difference is small a and bronchial blood fl…	Preoperative measurement of pulmonary vscular resistance in complete transposition of the great arteries . Transposition of the great arteries is frequently complicated by the early onset of pulmonary vascular disease . It is difficult to measure pulomnary blood flow by the Fick principle because the pulmonary arteriovenous oxygen content difference is smmall and bronchial blood flow is increased…	Preopexrative measurement of pulmnoary vasular reisstance in compelte transopsition of the great arteries . Triansposition of the gerat ariteries is frequently complicated by the early onset of puimonary vascular dsease . It is dififcult to measure pulmonary bmlood folw by the Fick principle because the pulmonary artreiovenous oxygen conetnt difference is small and bronchial blod fslow is incvrea…	Preopurative measuerment of pulkmonary vascular resstance in complete transqposition of the grweat artevries . Transposition of the grat arteries pis freuqently complicated by the erly onest of pulmonary vascyular dsiease . It ys diffciult to mesaure pulmonary bzlood fhow by the Fikc prianciple because the pulmonary armeriovenous oygen content difference s snmall and bronhial bbood fltw s increas…	Preoperative of pulmonary vascular resistance in complete transposition of the great arteries . of the great arteries is frequently complicated by the onset of pulmonary disease . It is difficult to measure pulmonary blood flow by the principle because the pulmonary arteriovenous oxygen content difference small and bronchial blood flow is increased in this condition . In eight patients ( age 7.7 …	measurement of in of the . Transposition of the arteries is complicated by the onset of . It to measure pulmonary flow by the principle because the pulmonary arteriovenous content difference small and bronchial blood flow is in this . In eight ( mean 7.7 years , range 3 months to 29 ) with of the arteries spectrometry used to measure oxygen uptake and pulmonary end capillary blood oxygen content …	of in of the . of the is by the early of . It to by the because the oxygen is and bronchial in this condition . In eight ( 7.7 , 3 to 29 ) with of the was to and end blood . The of the by modelling . There between end and vein blood but the in difference was significant ( ( of ) ) ( 14.5 ( 3.8 ) % ) . The of the bronchial to high of blood . The was when was and blood very .	0.6310160427807486	0.2941176470588235	[('Preoperative', 'JJ'), ('measurement', 'NN'), ('of', 'IN'), ('pulmonary', 'JJ'), ('vascular', 'JJ'), ('resistance', 'NN'), ('in', 'IN'), ('complete', 'JJ'), ('transposition', 'NN'), ('of', 'IN'), ('the', 'DT'), ('great', 'JJ'), ('arteries', 'NNS'), ('.', '.'), ('Transposition', 'NN'), ('of', 'IN'), ('the', 'DT'), ('great', 'JJ'), ('arteries', 'NNS'), ('is', 'VBZ'), ('frequently', 'RB'), ('compl…	SE -> southeast; years -> yours; was -> waas; The -> the a; was -> waas; high -> hi; vein -> vain; mean -> mien; the -> the a; low -> lo; The -> the a; eight -> ate; computer -> compute her; very -> vary; content -> con tent; Fick -> ficke; the -> the a; the -> the a; flow -> floe; and -> a and; contents -> con tents; great -> grate; The -> the a; the -> the a; the -> the a; early -> earley; Ther…
1095dee2-3a6d-4e0c-911d-7d8c4b12dbb5	4	Weight reduction in obese hypertensive patients. This study tested the feasibility of a low-technology office-based approach to weight reduction in obese hypertensive patients. Family practice residents were randomly assigned to either an experimental or a control group. Physicians in the experimental group were instructed in methods of weight reduction, which they then passed on to their patient…	wait reduction in obese hypertensive patients . This stud he test id the a feasibility of a low-technology office-based approach to weight reduction in obese hypertensive patients . Family practice residents were randomly assigned to either an experimental ore a control group . Physicians in the experimental groupe were instructed in methods of weight reduction , which they then past on to their …	wait reduction in obese hypertensive patients . This study tested the a feasibility of a low-technology office-based approach to wait reduction in obese hypertensive patients . Family practice residents were randomly assigned to either an experimental ore a control groupe . Physicians in the a experimental groupe were instructed in methods of wait reduction , which they then passed on to their pa…	wait reduction in obese hypertensive patients . This stud he test id the a feasibility of a a low-technology office-based approach to wait reduction in obese hypertensive patients . Family practice residents were randomly assigned to either an experimental ore a a control groupe . Physicians in the a experimental groupe were instructed in methods of wait reduction , witch they then past on to the…	Weight reduction in oebse hypretensive patients . This study tested the feasibility of a low-technology office-based approach to wight reduction in obese hyperetnsive patients . Family practice residents were randomly assigned to either an experimental or a control group . Physicians in the exeprimental group wee instructed in methods of weight reduction , which they then passed on to their patie…	Weight reduction in obese hypertensive patients . This study tested the feasbility of a low-technology office-based apprach to wight reduction in obese hypertensive patients . Fmaily practice residents were rnadomly assigned to either an experimental or a ceontrol group . Physicians in the expreimental goup were insturcted in methods of weight reuction , which they then pssed on to their pateient…	Wecght redution in obese hypetrensive patints . This srtudy terted the feasvbility of a low-technology offie-based apprboach to woeight reuction in oabese hypertqensive pttients . Family pdractice reidents wree rafndomly asigned to either an experimental or a ccontrol gryoup . Phsicians in the experimental gfroup wwere insrtucted in methods of weght reduction , which they tehn pssed on to their p…	Weight reduction in obese hypertensive patients . This study tested the feasibility of a low-technology office-based to weight reduction in obese hypertensive patients . Family practice residents were assigned to either an experimental or a control group . in the experimental were instructed in methods of reduction , which they then passed on to their patients . Patients of experimental physician…	reduction in hypertensive patients . This study the feasibility of a low-technology office-based approach to in obese hypertensive . assigned to either an or a . in the experimental were in of , which they on to their patients . Patients of experimental physicians were seen monthly , their diets were discussed , and improvements were . The patients their . After six months the experimental patien…	in . This study the of a to weight in . to either an or a . Physicians in the were in of reduction , which they on to their patients . of seen , their diets , and . The their . After six the more than the controls and the of drugs while blood . After 12 no between the two with respect to , , or of . Experimental and who their than those who not and the of antihypertensive medications they taking …	0.6038647342995169	0.2608695652173913	[('Weight', 'NNP'), ('reduction', 'NN'), ('in', 'IN'), ('obese', 'JJ'), ('hypertensive', 'JJ'), ('patients', 'NNS'), ('.', '.'), ('This', 'DT'), ('study', 'NN'), ('tested', 'VBD'), ('the', 'DT'), ('feasibility', 'NN'), ('of', 'IN'), ('a', 'DT'), ('low-technology', 'JJ'), ('office-based', 'JJ'), ('approach', 'NN'), ('to', 'TO'), ('weight', 'VB'), ('reduction', 'NN'), ('in', 'IN'), ('obese', 'JJ'),…	the -> the a; or -> ore; group -> groupe; The -> the a; monthly -> monthly e; center -> centre; a -> a a; Weight -> wait; the -> the a; had -> hadd; was -> waas; more -> moore; passed -> past; weight -> wait; weight -> wait; group -> groupe; study -> stud he; the -> the a; group -> groupe; the -> the a; weight -> wait; offices -> office his; and -> a and; had -> hadd; the -> the a; lost -> last; …
99d7f104-c386-4fa0-a1ee-394d8ea56b15	4	Upper-extremity deep venous thrombosis and pulmonary embolism. A prospective study. We prospectively evaluated the prevalence of pulmonary embolism (PE) in 30 consecutive patients with proved deep venous thrombosis (DVT) of the upper extremity. Ten patients (seven male and three female; mean age, 43 years) had primary DVT, and 20 patients (14 male and six female; mean age, 52 years) had catheter-…	Upper-extremity deep venus thrombosis and pulmonary embolism . a a prospective stud he . We prospectively evaluated the prevalence of pulmonary embolism ( PE ) in 30 consecutive patients with proved diep venus thrombosis ( DVT ) of the upper extremity . Ten patients ( seven male and three female ; mean age , 43 years ) hadd primary DVT , and 20 patients ( 14 male and six female ; mien age , 52 yo…	Upper-extremity deep venus thrombosis and pulmonary embolism . a a prospective stud he . We prospectively evaluated the a prevalence of pulmonary embolism ( PE ) in 30 consecutive patients with proved diep venous thrombosis ( DVT ) of the a up her extremity . Ten patients ( seven mail a and three female ; mien age , 43 years ) hadd primary DVT , a and 20 patients ( 14 mail a and six female ; mien…	Upper-extremity diep venus thrombosis a and pulmonary embolism . a a prospective stud he . We prospectively evaluated the a prevalence of pulmonary embolism ( PE ) in 30 consecutive patients with proved diep venus thrombosis ( DVT ) of the a up her extremity . tenn patients ( seven mail a and three female ; mien age , 43 yours ) hadd primary DVT , a and 20 patients ( 14 mail a and six female ; mi…	Upper-extremity deep venous thrombosis and pulmonary embolism . A prospective stduy . We prospehctively evaluated the prevalence of pulmonary embolism ( PE ) in 30 consecutive patients with pruved deep venous thrombosis ( DVT ) of the upper extrmity . Ten paaients ( seven mael and three female ; mean age , 43 years ) had primary DVT , and 20 patients ( 14 male and six female ; mean age , 52 yebar…	Uppergextremity deep venous throdmbosis and pulmonary emoolism . A prospective study . We prspectively evhaluated the prvealence of pulwmonary embolism ( lE ) in 30 conshecutive pfatients with pruoved deep veonus thiombosis ( DVT ) of the uper exrtemity . Ten patients ( seven mble and three fmale ; maen ge , 43 years ) ad primary VT , and 20 patients ( 14 male and six feale ; maen ge , 52 yars ) …	Upper-xtremity deep vlenous thrmobosis and pumlonary emoblism . A proslpective study . We prospectively evalated the prevealence of pulmynary embplism ( E ) in 30 conseuctive patinets with poved dejep vnous thombosis ( DdVT ) of the upepr extmremity . Ten patents ( seven mlae and three fmeale ; maean xage , 43 yers ) ad poimary DVT , and 20 patints ( 14 mle and six fmale ; mena aeg , 52 yefars ) …	Upper-extremity deep venous thrombosis and pulmonary embolism . A study . We prospectively evaluated the prevalence of pulmonary embolism ( PE ) in 30 consecutive with proved deep venous thrombosis ( DVT ) of the upper extremity . Ten patients ( seven male and three female ; mean , 43 ) had DVT , and 20 patients ( 14 male and six ; mean age , 52 years ) had catheter-related DVT . Ventilation-perf…	thrombosis and pulmonary embolism . A prospective study . We prospectively the prevalence of pulmonary embolism ( PE ) in 30 with proved venous ( DVT ) of the extremity . Ten patients ( seven male and three ; mean , 43 ) , and 20 ( 14 and six female ; , 52 ) . lung scans performed at the of hospital to all but one patient ( one patient was critically ill , and he died four after DVT because of ma…	and pulmonary embolism . A . We the of ( ) in 30 with ( ) of the . Ten ( seven and three ; , 43 years ) , and 20 ( 14 and six female ; , 52 ) . at the of to all but one ( one , and he died four days after because of ) . in nine of with , and they in the remaining . By , of in four with ; two , and 13 had normal . We that a in DVT , and that with to at a .	0.55	0.255	[('Upper-extremity', 'JJ'), ('deep', 'JJ'), ('venous', 'JJ'), ('thrombosis', 'NN'), ('and', 'CC'), ('pulmonary', 'JJ'), ('embolism', 'NN'), ('.', '.'), ('A', 'DT'), ('prospective', 'JJ'), ('study', 'NN'), ('.', '.'), ('We', 'PRP'), ('prospectively', 'RB'), ('evaluated', 'VBD'), ('the', 'DT'), ('prevalence', 'NN'), ('of', 'IN'), ('pulmonary', 'JJ'), ('embolism', 'NN'), ('(', '('), ('PE', 'NNP'), (…	the -> the a; mean -> mien; Ten -> tenn; and -> a and; study -> stud he; higher -> hire; mean -> mien; male -> mail; four -> for; and -> a and; the -> the a; rare -> reher; had -> hadd; not -> knot; was -> waas; highly -> haile; ill -> il; days -> dais; a -> a a; years -> yours; upper -> up her; the -> the a; the -> the a; and -> a and; had -> hadd; and -> a and; had -> hadd; a -> a a; and -> a a…
[truncated: 1,226 more rows]
