# Supplementary material for: Performance of Large Language Models Under Input Variability in Health Care Applications: Dataset Development and Experimental Evaluation
Source: JMIR AI. 2026 Feb 20;5:e83640. doi: 10.2196/83640 (PMC12923095; doi:10.2196/83640)
Supplement: Multimedia Appendix 1 [file ai-v5-e83640-s001.zip › combined_qna_test_v1_label_selected_1000.csv]

patient_id	answer	question	note	homo_0.1	homo_0.2	homo_0.3	typo_0.1	typo_0.3	typo_0.5	removal_0.1	removal_0.3	removal_0.5	valid_type_percentage_x	valid_homo_percentage	pos_tags	homo_substitution
58131	The medication that resulted in a dramatic improvement in singultus for the patient with intractable hiccups in the given discharge summary was gabapentin.	What was the medication that resulted in a dramatic improvement in singultus for the patient with intractable hiccups in the given discharge summary?	Discharge Summary: Patient Name: [REDACTED] Gender: Male Age: 30 years Chief Complaint: Intractable hiccups Hospital Course: The patient was admitted with a complaint of intractable hiccups along with a history of intermittent pain in the epigastrium for four months. The patient had a history of chronic alcohol abuse, and was diagnosed with chronic pancreatitis during a previous admission. The pa…	What waas the medication that resulted in a dramatic improvement in singultus for the patient with intractable hiccups in the given discharge summary e ?	What waas the medication that resulted in a a dramatic improvement in singultous for the patient with intractable hiccoughs in the given discharge summary e ?	What waas the medication that resulted in a a dramatic improvement in singultous for the patient with intractable hiccoughs in the give in discharge summary e ?	What was the medication that resulted in a dramatic improvement in singultus for the patient with intractable hiccups in the given didcharge suemmary ?	What was the medication that resuhlted in a damatic improvement in sinultus for the pstient with intractable hiccups in the gievn discarge sufmary ?	What xas the medaication that rresulted in a dravatic impropement in sinultus for the paitent with intactable hwccups in the gvien dislcharge sumlary ?	What was the medication that resulted in a improvement in singultus for the patient with intractable hiccups in the discharge summary ?	What was the medication that in a dramatic in for the patient with in the given ?	What the that in a in for the with in the ?	0.5	0.25	[('What', 'WP'), ('was', 'VBD'), ('the', 'DT'), ('medication', 'NN'), ('that', 'WDT'), ('resulted', 'VBD'), ('in', 'IN'), ('a', 'DT'), ('dramatic', 'JJ'), ('improvement', 'NN'), ('in', 'IN'), ('singultus', 'NN'), ('for', 'IN'), ('the', 'DT'), ('patient', 'NN'), ('with', 'IN'), ('intractable', 'JJ'), ('hiccups', 'NNS'), ('in', 'IN'), ('the', 'DT'), ('given', 'VBN'), ('discharge', 'NN'), ('summary'…	summary -> summary e; given -> give in; hiccups -> hiccoughs; was -> waas; a -> a a; singultus -> singultous;
42923	During hospitalization, a differential diagnostic workup of dropped head syndrome was done, which included a magnetic resonance imaging (MRI) scan of the patient's head and neck, a laboratory checkup, and examinations for myositis and myasthenic syndromes. However, there were no pathological findings in these examinations.	What diagnostic workup was done to evaluate the patient's dropped head syndrome during hospitalization?	Discharge Summary: Patient Name: Not Specified Age: 64 years Gender: Female Admission Date: Not Specified Discharge Date: Not Specified Medical History: - Hypokinetic idiopathic Parkinson’s disease - Subacutely developed progressive disproportionate antecollis - Slowness of movements - Nigrostriatal degeneration Hospital Course: The patient, a 64-year-old woman, was admitted to our department for…	What diagnostic work-up was dun to evaluate the patient 's dropped head syndrome during hospitalization ?	What diagnostic work-up was dun two evaluate the patient 's dropped head syndrome during hospitalization ?	What diagnostic work-up waas dun two evaluate the patient 's dropped head syndrome during hospitalization ?	What diagnostic workup was done to evaluate the patent 's dropped hed syndrome during hospitalization ?	What diagnostic workup wvs doe to evalhuate the patient 's dropped haed syndrome during hospktalization ?	What diaonostic woerkup was dnoe to evcluate the pytient 's dropped hebd sysndrome during hositalization ?	What diagnostic workup was done to evaluate the 's dropped head during hospitalization ?	What diagnostic workup to the 's head syndrome during hospitalization ?	What diagnostic to the 's head during ?	0.625	0.25	[('What', 'WP'), ('diagnostic', 'JJ'), ('workup', 'NN'), ('was', 'VBD'), ('done', 'VBN'), ('to', 'TO'), ('evaluate', 'VB'), ('the', 'DT'), ('patient', 'NN'), ("'s", 'POS'), ('dropped', 'JJ'), ('head', 'NN'), ('syndrome', 'NN'), ('during', 'IN'), ('hospitalization', 'NN'), ('?', '.')]	done -> dun; workup -> work-up; was -> waas; to -> two;
160453	The 25-year-old male patient was diagnosed with a typical type I congenital cystic adenomatoid malformation (CCAM) of the lung which presented as a massive cavitation with multiloculated cysts of varying size. During post-surgical assessment, the patient's bronchial wash specimen was positive for non-tuberculosis mycobacterium (NTM), and further evaluation revealed that the patient had Mycobacter…	What type of lung condition was diagnosed in the 25-year-old male patient who underwent a right lower lobectomy and what additional diagnosis was made during post-surgical assessment?	Hospital Course: The 25-year-old male admitted for cough and right-sided back pain was diagnosed with a typical type I congenital cystic adenomatoid malformation (CCAM) of the lung which presented as a massive cavitation with multiloculated cysts of varying size. The patient underwent a right lower lobectomy, and the macroscopic and microscopic examination of the specimen showed cysts lined by cu…	What type of lung condition was diagnosed in the 25-year-old mail patient who underwent a a right lo her lobectomy and what additional diagnosis was made during post-surgical assessment ?	What type of lung condition waas diagnosed in the 25-year-old male patient hoo underwent a a right lo her lobectomy and what additional diagnosis waas maid during post-surgical assessment ?	What type of lung condition waas diagnosed in the 25-year-old mail patient hoo underwent a a write lo her lobectomy and what additional diagnosis waas maid during post-surgical assessment ?	What type of lung condition was diagnosed in the 25-year-old male patient who underwent a right lower lobetcomy and what aditional diagnosis was made during postsurgical assessment ?	What type of lung codnition was diagnosed in the 25-eyar-old male patient who undewrent a rght lower loectomy and what additional didagnosis as muade during post-surgical assessment ?	What tyvpe of lugn condtiion was diagnosed in the 25-year-old mage pbtient who unerwent a rixht loewer lobctomy and what addjitional diagnosis ws mde during post-slurgical asesssment ?	What type of lung condition was diagnosed in the 25-year-old male patient who a right lobectomy and what additional was made during post-surgical assessment ?	What of condition was diagnosed in the 25-year-old who a lower lobectomy and what additional was made during post-surgical ?	What of in the 25-year-old who a lobectomy and what made during post-surgical ?	0.6428571428571429	0.2857142857142857	[('What', 'WP'), ('type', 'NN'), ('of', 'IN'), ('lung', 'NN'), ('condition', 'NN'), ('was', 'VBD'), ('diagnosed', 'VBN'), ('in', 'IN'), ('the', 'DT'), ('25-year-old', 'JJ'), ('male', 'JJ'), ('patient', 'NN'), ('who', 'WP'), ('underwent', 'VBD'), ('a', 'DT'), ('right', 'JJ'), ('lower', 'JJR'), ('lobectomy', 'NN'), ('and', 'CC'), ('what', 'WP'), ('additional', 'JJ'), ('diagnosis', 'NN'), ('was', 'V…	male -> mail; who -> hoo; lower -> lo her; right -> write; made -> maid; was -> waas; a -> a a; was -> waas;
127551	According to the given discharge summary, voxelotor improved the patient's scleral icterus and overall quality of life by removing the visible signs of jaundice, relieving pain and stress, increasing hemoglobin levels, and providing a sense of well-being and energy. The patient also reported experiencing happiness and exercise improvements during the treatment. However, the symptoms returned afte…	How did voxelotor affect the patient's scleral icterus and overall quality of life in the given discharge summary?	Discharge Summary: Patient Name: Confidential Date of Admission: Not Applicable Date of Discharge: Not Applicable Admission Diagnosis: Not Applicable Discharge Diagnosis: Not Applicable Hospital Course: The patient is a 27-year-old Black male diagnosed with Sickle Cell Disease (SCD) since birth. The patient had two hospital admissions for painful crises within the previous 12 months. During the f…	howe did voxelotor effect the patient 's scleral icterus and overall quality of life in the given discharge summary ?	How did voxelotor effect the patient 's scleral icterus and overall quality e of life in the give in discharge summary e ?	howe did voxelotor effect the patient 's scleral icterus and overall quality e of life in the give in discharge summary e ?	How did voxelotor afifect the patient 's scleral icterus and overall quality of life in the given discharge smumary ?	How zid vobelotor affect the paatient 's scliral icterus and overall quality of lile in the given discharge snummary ?	How did voxedotor afect the pjtient 's sclral icoterus and ovegrall quaity of lie in the giuen dishcarge summary ?	How did voxelotor affect the patient 's scleral and overall quality of in the given discharge summary ?	How did affect the 's scleral icterus and quality of in the summary ?	How voxelotor the 's and of in the discharge ?	0.6	0.25	[('How', 'WRB'), ('did', 'VBD'), ('voxelotor', 'NN'), ('affect', 'VB'), ('the', 'DT'), ('patient', 'NN'), ("'s", 'POS'), ('scleral', 'JJ'), ('icterus', 'NN'), ('and', 'CC'), ('overall', 'JJ'), ('quality', 'NN'), ('of', 'IN'), ('life', 'NN'), ('in', 'IN'), ('the', 'DT'), ('given', 'VBN'), ('discharge', 'NN'), ('summary', 'NN'), ('?', '.')]	quality -> quality e; How -> howe; affect -> effect; given -> give in; summary -> summary e;
116556	The final diagnosis of the patient was follicular carcinoma of thyroid with metastasis to the left lung. The patient presented with chest and low back pain and was found to have a large irregular pleural-based mass lesion on the left lung, which was suspected to be bronchogenic carcinoma. However, further investigation revealed thyroid follicular carcinoma with metastasis to the left lung. The pa…	What was the final diagnosis of the patient mentioned in the given discharge summary, and what was their hospital course?	DISCHARGE SUMMARY: Patient Name: Not disclosed Medical Record Number: Not disclosed Date of Admission: Not disclosed Date of Discharge: Not disclosed Admitting Diagnosis: Left lung mass with suspicion of bronchogenic carcinoma Final Diagnosis: Follicular carcinoma of thyroid with metastasis to left lung Hospital Course: The 50-year-old male patient presented to the hospital with complaints of che…	What was the final diagnosis of the patient mensch and in the given discharge summary , and what was their hospital coarse ?	What was the fine hill diagnosis of the patient mensch and in the give in discharge summary e , and what was their hospital course ?	What waas the fine hill diagnosis of the patient mensch and in the give in discharge summary e , and what waas their hospital coarse ?	What was the final dianosis of the patient mentioned in the gven discharge summary , and what was their hospital course ?	What eas the fbinal diagnosis of the pateint mentjioned in the gievn discharge summary , and what was their hogpital curse ?	What as the fnial diganosis of the pytient menioned in the gven discarge sumamry , and what wks their hoospital corse ?	What was the final of the patient mentioned in the given discharge summary , and what was their hospital ?	What the final diagnosis of the mentioned in the discharge , and what their ?	What the of the in the , and what their ?	0.5	0.3181818181818182	[('What', 'WP'), ('was', 'VBD'), ('the', 'DT'), ('final', 'JJ'), ('diagnosis', 'NN'), ('of', 'IN'), ('the', 'DT'), ('patient', 'NN'), ('mentioned', 'VBD'), ('in', 'IN'), ('the', 'DT'), ('given', 'VBN'), ('discharge', 'NN'), ('summary', 'NN'), (',', ','), ('and', 'CC'), ('what', 'WP'), ('was', 'VBD'), ('their', 'PRP$'), ('hospital', 'JJ'), ('course', 'NN'), ('?', '.')]	course -> coarse; final -> fine hill; mentioned -> mensch and; given -> give in; was -> waas; was -> waas; summary -> summary e;
25037	The patient was given a one-time dose of cefepime in the emergency department and was later continued on hemodialysis for the treatment of his acute exacerbation of congestive heart failure. Vancomycin was started when non-specific gram-positive organisms were detected in the blood culture.	What treatment was given for the acute exacerbation of congestive heart failure mentioned in the discharge summary?	Discharge Summary: Patient: 61-year-old male with a past medical history of heart failure, end-stage renal disease on hemodialysis, diabetes, asthma, stroke, and coronary artery disease with prior myocardial infarction and percutaneous intervention. Admission Diagnosis: Acute exacerbation of congestive heart failure. Hospital Course: Upon admission, the patient presented with shortness of breath …	What treatment was give in for the acute exacerbation of congestive hart failure mentioned in the discharge summary ?	What treatment was give in for the acute exacerbation of congestive hart failure mensch and in the discharge summary e ?	What treatment waas give in for the acute exacerbation of congestive hart failure mensch and in the discharge summary e ?	What traetment was given for the acute exacerbation of congestive heart failure menstioned in the discharge summary ?	What trratment qwas given for the atute exacerbation of congestive heart failure metioned in the dioscharge summary ?	What traetment wsa gvien for the acpute exayerbation of congestive herat failure mengtioned in the dimcharge suxmary ?	What was for the acute exacerbation of congestive heart failure mentioned in the discharge summary ?	What treatment was given for the acute of congestive failure in the ?	What for the acute of failure in the ?	0.6111111111111112	0.2777777777777778	[('What', 'WP'), ('treatment', 'NN'), ('was', 'VBD'), ('given', 'VBN'), ('for', 'IN'), ('the', 'DT'), ('acute', 'JJ'), ('exacerbation', 'NN'), ('of', 'IN'), ('congestive', 'JJ'), ('heart', 'NN'), ('failure', 'NN'), ('mentioned', 'VBN'), ('in', 'IN'), ('the', 'DT'), ('discharge', 'NN'), ('summary', 'NN'), ('?', '.')]	mentioned -> mensch and; heart -> hart; given -> give in; was -> waas; summary -> summary e;
93964	Due to the presence of an intermedullary syrinx extending from the second cervical vertebra spine down to the thoracic spine in the patient with Morquio syndrome who underwent elective hip arthroplasty, a plan for awake fiber optic intubation was put in place during the surgery to ensure safe airway management. The surgery proceeded without complications and the patient was discharged in stable c…	What precautions were taken during the surgery due to the presence of an intermedullary syrinx extending from the second cervical vertebra spine down to the thoracic spine in the patient with Morquio syndrome who underwent elective hip arthroplasty?	Discharge Summary Patient Name: [Redacted] Date of Admission: [Redacted] Date of Discharge: [Redacted] Medical History: The patient, a 26-year-old male, had a known history of Morquio syndrome. He was admitted for an elective left total hip replacement due to osteoarthritis of the hips caused by avascular necrosis of the head of femur bilaterally. He had no significant past medical history of not…	What precautions were take in during the surgery do to the presence of ann intermedullary syrinx extending from the second cervical vertebra spine down two the thoracic spine in the patient with Morquio syndrome who underwent elective hip arthroplasty ?	What precautions were take in during the surgery do two the presence of an intermedullary syrinxes extending from the cech and cervical vertebra spine downe two the thoracic spine in the patient with Morquio syndrome hoo underwent elective hip arthroplasty ?	What precautions were take in during the surgery do two the presence of ann intermedullary syrinxes extending from the cech and cervical vertebra spine downe two the thoracic spine in the patient with Morquio syndrome hoo underwent elective hipp arthroplasty ?	What precautions were taken during the surgery due to the presence of an intermedullary svyrinx extending from the second cervical vretebra spine down to the thoracic spine in the patient with Moruio syndrome who underwent elecitve hip arthroplasty ?	What precautions wree taekn during the suargery due to the preence of an intermadullary syrinx exetnding from the second cervical vetrtebra sine down to the thoracic spine in the pjtient with Moryquio syndorme who underwent elective hip arpthroplasty ?	What precgautions wjere tawken during the sorgery deu to the preesnce of an interomedullary swyrinx exending from the seocnd cerical verebra supine down to the thorcic szpine in the ptaient with Morquio syyndrome who undewent elecive hip arthrolasty ?	What precautions were taken during the surgery due to the of an intermedullary extending from the second cervical vertebra spine down to the spine in the patient with Morquio who underwent elective hip arthroplasty ?	What were during the to the presence of an intermedullary from the second cervical down to the spine in the with syndrome who underwent elective hip ?	What during the to the of an extending from the down to the in the patient with who ?	0.5641025641025641	0.2564102564102564	[('What', 'WP'), ('precautions', 'NNS'), ('were', 'VBD'), ('taken', 'VBN'), ('during', 'IN'), ('the', 'DT'), ('surgery', 'NN'), ('due', 'JJ'), ('to', 'TO'), ('the', 'DT'), ('presence', 'NN'), ('of', 'IN'), ('an', 'DT'), ('intermedullary', 'JJ'), ('syrinx', 'NN'), ('extending', 'VBG'), ('from', 'IN'), ('the', 'DT'), ('second', 'JJ'), ('cervical', 'JJ'), ('vertebra', 'NN'), ('spine', 'VBP'), ('down…	who -> hoo; an -> ann; second -> cech and; to -> two; syrinx -> syrinxes; hip -> hipp; taken -> take in; down -> downe; to -> two; due -> do;
34715	The whole body bone scan revealed an anthropomorphic skeletal uptake pattern consistent with Morquio's syndrome in a 46-year-old male patient who presented with lower back pain six weeks post left total hip replacement. Focal increased uptake was observed in the right sacroiliac joint and sacral body, along with increased linear uptake in his lower thoracic spine consistent with an old crush frac…	What were the findings of the whole body bone scan for a 46-year-old male patient with Morquio's syndrome who presented with lower back pain six weeks post left total hip replacement?	Discharge Summary: Patient Name: [REDACTED] MR#: [REDACTED] Admission date: [REDACTED] Discharge date: [REDACTED] Hospital course: The patient, a 46-year-old Caucasian male with Morquio's syndrome, was admitted to our nuclear medicine department for a whole body bone scan to investigate lower back pain following a left total hip replacement. Whole body anterior and posterior static views were obt…	What were the findings of the whole body bone scan for a a 46-year-old male patient with Morquio 's syndrome hoo presented with lower back pane six weeks post left total hip replacement ?	What were the findings of the hole boddy bone scan for a a 46-year-old male patient with Morquio 's syndrome hoo presented with lo her back pain six weekes post left total hipp replacement ?	What were the findings of the hole boddy bown scan for a a 46-year-old mail patient with Morquio 's syndrome hoo presented with lo her back pane six weekes post left total hipp replacement ?	What were the findings of the whole body bone scan for a 46-yera-old male pavtient with Morquio 's syndrome who prsented with lower back pain six weeks post left total hip replacement ?	What wee the findings of the wxole body bone sacn for a 46-yar-old male pateint with Morquio 's syydrome who presented with lower bcak pain six weks post left total hip repacement ?	What wegre the findxings of the whloe body bnoe stan for a 46-jyear-old male patient with Moruqio 's slyndrome who presneted with loter bakk pain six weks pot lft toatl hp replaacement ?	What were the findings of the whole body for a 46-year-old male patient with Morquio 's syndrome who presented with lower pain six weeks post left total hip replacement ?	What the of the body bone for a 46-year-old male patient with Morquio 's who with pain six weeks post total replacement ?	What the of the scan for a with Morquio 's who with lower six weeks ?	0.6363636363636364	0.3333333333333333	[('What', 'WP'), ('were', 'VBD'), ('the', 'DT'), ('findings', 'NNS'), ('of', 'IN'), ('the', 'DT'), ('whole', 'JJ'), ('body', 'NN'), ('bone', 'NN'), ('scan', 'JJ'), ('for', 'IN'), ('a', 'DT'), ('46-year-old', 'JJ'), ('male', 'JJ'), ('patient', 'NN'), ('with', 'IN'), ('Morquio', 'NNP'), ("'s", 'POS'), ('syndrome', 'NN'), ('who', 'WP'), ('presented', 'VBD'), ('with', 'IN'), ('lower', 'JJR'), ('back'…	pain -> pane; weeks -> weekes; who -> hoo; body -> boddy; whole -> hole; male -> mail; hip -> hipp; lower -> lo her; a -> a a; bone -> bown;
46333	According to the discharge summary, the emergency total abdominal hysterectomy was performed due to gas gangrene of the uterus, which was diagnosed after a CT scan revealed the patient's condition.	What diagnosis led to the emergency total abdominal hysterectomy performed on the patient according to the discharge summary?	Hospital Course Summary: Patient presented to the hospital with abdominal pain and vaginal bleeding with clots. She had a two-month history of gestational trophoblastic disease and had already received two cycles of IV EMACO chemotherapy. Upon admission, patient complained of bilateral leg pain, which was ruled out as deep vein thrombosis. She was started prophylactically on 40 mg of enoxaparin (…	What diagnosis lead to the emergency total abdominal hysterectomies performed on the patient according to the discharge summary ?	What diagnosis lead to the emergency total abdominal hysterectomies performed on the patient according two the discharge summary e ?	What diagnosis lead two the emergency total abdominal hysterectomies performed on the patient according two the discharge summary e ?	What diagnosis led to the emergency total abdominal hysterectomy performed on the patient according to the dicharge suxmary ?	What diagnosis ld to the emerency tobtal abodminal hysterectomy pefrormed on the patient according to the dishcarge summary ?	What diagpnosis led to the emegency toeal abddminal hystherectomy peformed on the paztient acording to the dibscharge sammary ?	What diagnosis led to the emergency hysterectomy performed on the patient according to the discharge summary ?	What to the abdominal performed on the patient to the discharge summary ?	What led to the on the to the ?	0.5789473684210527	0.2631578947368421	[('What', 'WP'), ('diagnosis', 'NN'), ('led', 'VBD'), ('to', 'TO'), ('the', 'DT'), ('emergency', 'NN'), ('total', 'JJ'), ('abdominal', 'JJ'), ('hysterectomy', 'NN'), ('performed', 'VBN'), ('on', 'IN'), ('the', 'DT'), ('patient', 'NN'), ('according', 'VBG'), ('to', 'TO'), ('the', 'DT'), ('discharge', 'NN'), ('summary', 'NN'), ('?', '.')]	led -> lead; to -> two; to -> two; summary -> summary e; hysterectomy -> hysterectomies;
77954	The reason for the patient's admission was progressive heartburn and abdominal pain, and their diagnosis according to the discharge summary was gastric cardiac polyps. The patient was discharged in stable condition and was advised to undergo annual endoscopy screenings for ongoing monitoring and management of symptoms.	What was the reason for the patient's admission and what was their diagnosis according to the discharge summary?	Discharge Summary: Patient Information: Name: [REDACTED] Age: 57 Gender: Female Race: Caucasian Medical Record Number: [REDACTED] Admission Date: [REDACTED] Discharge Date: [REDACTED] Length of stay: [REDACTED] Reason for Admission: The patient presented with progressive heartburn and abdominal pain. Hospital Course: The patient was initially started on a proton pump inhibitor once a day for her …	What was the rees in for the patient 's admission and what waas their diagnosis according to the discharge summary ?	What waas the reason for the patient 's admission and what waas their diagnosis according two the discharge summary e ?	What waas the rees in for the patient 's admission and what waas their diagnosis according two the discharge summary e ?	What was the reason for the patient 's adission and what was their diagnosis according to the discharge slummary ?	What wys the reason for the pafient 's admssion and what was their diangosis accdrding to the discyharge summary ?	What as the resaon for the patent 's admimssion and what as their diagonsis accoding to the dicharge smumary ?	What was the reason for the patient 's and what was their diagnosis according to the discharge ?	What the reason for the 's and what their diagnosis according to the ?	What the for the 's and what their to the ?	0.45	0.25	[('What', 'WP'), ('was', 'VBD'), ('the', 'DT'), ('reason', 'NN'), ('for', 'IN'), ('the', 'DT'), ('patient', 'NN'), ("'s", 'POS'), ('admission', 'NN'), ('and', 'CC'), ('what', 'WP'), ('was', 'VBD'), ('their', 'PRP$'), ('diagnosis', 'NN'), ('according', 'VBG'), ('to', 'TO'), ('the', 'DT'), ('discharge', 'NN'), ('summary', 'NN'), ('?', '.')]	to -> two; reason -> rees in; was -> waas; summary -> summary e; was -> waas;
58360	According to the given discharge summary, the patient was diagnosed with metastatic disease in the lung, mediastinum, liver, and bones. No other specific metastatic sites were mentioned in the summary.	What specific metastatic sites were identified in a patient diagnosed with salivary duct carcinoma, according to the given discharge summary?	Hospital Course: The patient presented to his primary care physician with a nontender mass on the left side of his neck and increased forgetfulness. The CT scan showed a mass arising from the left parotid gland along with multiple left lung masses indicative of metastatic disease. A PET scan showed extensive metastatic disease throughout the lung, mediastinum, liver, and bones. The patient underw…	What specific metastatic sites were identified in a patient diagnosed with salivary duct carcinoma , according to the give in discharge summary e ?	What specific metastatic sights were identified in a a patient diagnosed with salivary duct carcinoma , according two the given discharge summary e ?	What specific metastatic sights were identified in a a patient diagnosed with salivary ducked carcinoma a , according two the give in discharge summary e ?	What specific metastatic sites were idenitfied in a patient diagnosed with salivary duct carcinoma , according to the given discharge sumary ?	What seecific metastatic siyes were identified in a paitent diagonsed with salivary dct carcinoma , according to the given dismharge simmary ?	What secific metgastatic siges wre idenified in a patient diagnosed with saliavry dutc carcnoma , according to the gfven dicharge szummary ?	What specific metastatic sites were identified in a diagnosed with salivary duct carcinoma , according to the discharge summary ?	What sites in a diagnosed with salivary carcinoma , according to the discharge summary ?	What metastatic were in a diagnosed with , to the ?	0.6363636363636364	0.3181818181818182	[('What', 'WP'), ('specific', 'JJ'), ('metastatic', 'JJ'), ('sites', 'NNS'), ('were', 'VBD'), ('identified', 'VBN'), ('in', 'IN'), ('a', 'DT'), ('patient', 'NN'), ('diagnosed', 'VBN'), ('with', 'IN'), ('salivary', 'JJ'), ('duct', 'NN'), ('carcinoma', 'NN'), (',', ','), ('according', 'VBG'), ('to', 'TO'), ('the', 'DT'), ('given', 'VBN'), ('discharge', 'NN'), ('summary', 'NN'), ('?', '.')]	carcinoma -> carcinoma a; to -> two; given -> give in; sites -> sights; summary -> summary e; a -> a a; duct -> ducked;
86487	Variations in the neck arteries were observed in the 88-year-old Japanese male cadaver who underwent routine dissection due to heart failure. Specifically, the right subclavian artery originated at 19.7 mm from the origin of the brachiocephalic artery and showed branching of the vertebral artery and the inferior thyroid artery. Meanwhile, the left subclavian artery arose directly from the aortic …	What variations were observed in the neck arteries of an 88-year-old Japanese male cadaver who underwent routine dissection due to heart failure?	Discharge Summary: Patient Name: Not Provided Age: 88 Gender: Male Medical Record Number: Not Provided Admission Date: Not Provided Discharge Date: Not Provided Hospital Course: The patient was an 88-year-old Japanese male cadaver who underwent routine dissection due to heart failure. During the procedure, variations in the neck arteries were observed. The patient had no operative scars and the b…	What variations were observed in the neck arteries of an 88-year-old Japanese mail cadaver who underwent routine dissection due two heart failure ?	What variations were observed in the neck arteries of ann 88-year-old Japanese mail cadaver hoo underwent routine dissection do to hart failure ?	What variations were observed in the nec arteries of ann 88-year-old Japanese mail cadaver hoo underwent routine dissection do two hart failure ?	What variations were observed in the neck arteries of an 88-year-old Japanese male cadaver who unferwent rouitne dissection due to heart failure ?	What variations were observed in the nekc arteeries of an 88-yera-old Japanese marle cdaver who unerwent routine dissection due to hetart failure ?	What vaiations weer oserved in the nek artevies of an 88u-year-old Jsapanese mole cadaver who undlrwent roukine disection due to heart filure ?	What variations were observed in the neck arteries of an male cadaver who underwent routine dissection due to heart failure ?	What variations were in the of an 88-year-old Japanese male who routine dissection to failure ?	What in the of an Japanese who routine to failure ?	0.6521739130434783	0.3043478260869565	[('What', 'WP'), ('variations', 'NNS'), ('were', 'VBD'), ('observed', 'VBN'), ('in', 'IN'), ('the', 'DT'), ('neck', 'NN'), ('arteries', 'NNS'), ('of', 'IN'), ('an', 'DT'), ('88-year-old', 'JJ'), ('Japanese', 'JJ'), ('male', 'NN'), ('cadaver', 'NN'), ('who', 'WP'), ('underwent', 'JJ'), ('routine', 'JJ'), ('dissection', 'NN'), ('due', 'JJ'), ('to', 'TO'), ('heart', 'NN'), ('failure', 'NN'), ('?', '…	who -> hoo; due -> do; male -> mail; to -> two; neck -> nec; an -> ann; heart -> hart;
32779	The diagnostic intervention performed to obtain a biopsy sample in this case was endoscopic curettage.	What was the diagnostic intervention performed to obtain a biopsy sample in the case of the patient with a solitary bone cyst with a secondary aneurysmal bone cyst, as described in the discharge summary?	Discharge Summary: Patient Name: [redacted] Medical Record Number: [redacted] Date of Admission: [redacted] Date of Discharge: [redacted] Hospital Course: The patient was admitted to the hospital for the treatment of an 18-year-old male high school student who had been experiencing pain at the hindfoot level for the past one year, without significant improvement from conservative treatment. The p…	What waas the diagnostic intervention performed to obtain a a biopsy sample in the case of the patient with a a solitary bown cyst with a secondary aneurysmal bone cyst , as described in the discharge summary ?	What was the diagnostic intervention performed to obtain a a biopsy sample in the caisse of the patient with a a solitary bown cyst with a a secondary aneurismal bone cyst , as described in the discharge summary e ?	What waas the diagnostic intervention performed two obtain a a biopsy sample in the caisse of the patient with a a solitary bown cist with a a secondary aneurismal bown cist , as described in the discharge summary ?	What das the diagnostic intervention performed to obtain a biopsy smaple in the case of the patient with a solitary bone cyst with a secondary aneurysmal bhne cyst , as described in the discharge smmary ?	What was the diagnostic intevention perdormed to orbtain a bipsy smaple in the cakse of the ptient with a solitary bkne cjst with a secondary aneurysmal bnoe cyst , as descibed in the discharge summary ?	What ywas the diagostic intervention perfvormed to otbain a bqopsy sapmle in the cnase of the patient with a slolitary bvone cybt with a secojndary aneuaysmal bolne cost , as desczibed in the dicsharge sumiary ?	What was the intervention to obtain a biopsy sample in the case of the patient with a bone cyst with a secondary aneurysmal bone cyst , as described in the discharge ?	What was the intervention to a in the of the patient with a solitary cyst with a aneurysmal bone , as in the summary ?	What the to a in the of the with a with a , as in the discharge ?	0.5277777777777778	0.3333333333333333	[('What', 'WP'), ('was', 'VBD'), ('the', 'DT'), ('diagnostic', 'JJ'), ('intervention', 'NN'), ('performed', 'VBD'), ('to', 'TO'), ('obtain', 'VB'), ('a', 'DT'), ('biopsy', 'NN'), ('sample', 'NN'), ('in', 'IN'), ('the', 'DT'), ('case', 'NN'), ('of', 'IN'), ('the', 'DT'), ('patient', 'NN'), ('with', 'IN'), ('a', 'DT'), ('solitary', 'JJ'), ('bone', 'NN'), ('cyst', 'NN'), ('with', 'IN'), ('a', 'DT'),…	to -> two; was -> waas; bone -> bown; bone -> bown; a -> a a; aneurysmal -> aneurismal; a -> a a; cyst -> cist; case -> caisse; cyst -> cist; a -> a a;
114103	The approach used for total hip arthroplasty in the given discharge summary was posterolateral. The anterior fiber of gluteus maximus was transferred to improve joint stability.	What was the approach used for total hip arthroplasty in the given discharge summary and what additional procedure was performed to improve joint stability?	Discharge Summary: Patient Information: - Name: [Redacted] - Age: 64 years old - Gender: Female Admission Information: - Reason for admission: Left hip pain with limping gait - Medical history: No trauma history, no prior operation history on left hip joint, body mass index was 23.8 kg/m2 and bone mineral density was –0.59. - Initial diagnosis: Secondary osteoarthritis as a consequence of hip dys…	What waas the approach used for total hip arthroplasty in the given discharge summary e and what additional procedure was performed two improve joint stability ?	What waas the approach used for total hipp arthroplasty in the give in discharge summary and what additional procedure was performed two improve joynt stability ?	What waas the approach used for total hipp arthroplasty in the give in discharge summary e and what additional procedure waas performed two improve joynt stability ?	What was the approach used for total hip arthroplasty in the given disharge sqmmary and what additional procedure was performed to improve joent stability ?	What was the apprdoach udsed for tootal hip arhtroplasty in the given discharge sumamry and what additional prgcedure was permormed to improve joint stmbility ?	What as the approach ued for tftal hhip artrhoplasty in the gievn disqharge supmmary and what additional promedure ws performed to imjrove joint stabliity ?	What the approach used for total hip arthroplasty in the discharge summary and what additional procedure was to improve joint stability ?	What was the approach for hip arthroplasty in the discharge summary and what was to improve ?	What the for hip in the discharge and what to improve ?	0.64	0.28	[('What', 'WP'), ('was', 'VBD'), ('the', 'DT'), ('approach', 'NN'), ('used', 'VBN'), ('for', 'IN'), ('total', 'JJ'), ('hip', 'NN'), ('arthroplasty', 'NN'), ('in', 'IN'), ('the', 'DT'), ('given', 'VBN'), ('discharge', 'NN'), ('summary', 'NN'), ('and', 'CC'), ('what', 'WP'), ('additional', 'JJ'), ('procedure', 'NN'), ('was', 'VBD'), ('performed', 'VBN'), ('to', 'TO'), ('improve', 'VB'), ('joint', '…	joint -> joynt; to -> two; was -> waas; summary -> summary e; hip -> hipp; given -> give in; was -> waas;
69843	The patient's final diagnosis was that of Rasmussen encephalitis (RE), which was diagnosed after imaging studies showed abnormal T2 signal in the right frontal cortex, right thalamus, and a small area of contrast enhancement in the right temporal uncus. The decision to pursue hospice care was made by the family due to the patient's static overall functional status despite trials of several antiep…	What was the patient's final diagnosis and what led to the decision to pursue hospice care based on the information presented in the discharge summary?	DISCHARGE SUMMARY Patient Name: [REDACTED] MR#: [REDACTED] DOB: [REDACTED] Date of Admission: [REDACTED] Date of Discharge: [REDACTED] Hospital Course: The patient was admitted to the EMU for seizure management due to several isolated left face and arm paresthesias, focal motor seizures involving left face and arm, secondarily generalized tonic/clonic seizures, and mild left hemiparesis. The pati…	What was the patient 's final diagnosis and what lead to the decision two pursue hospice caire based on the information presented in the discharge summary ?	What was the patient 's final diagnosis and what lead to the decision two pursue hospice caire baste on the information presented in the discharge summary e ?	What waas the patient 's fine hill diagnosis and what lead two the decision two pursue hospice caire baste on the information presented in the discharge summary e ?	What was the pbatient 's final diagnosis and what lued to the decision to pursue hospice care babsed on the information presented in the discharge summary ?	What as the pavient 's fienal diagnosis and what led to the dceision to pukrsue hospice czare based on the inormation presented in the discharge summary ?	What wvs the pttient 's fqnal diganosis and what lcd to the decrision to pusrue hosice cahe bahsed on the infoomation prsented in the discxharge smumary ?	What the 's final diagnosis and what led to the decision to pursue hospice care based on the information presented in the summary ?	What the 's and what led to the to pursue hospice based on the presented in the discharge ?	What the 's and what to the to on the in the ?	0.5185185185185185	0.2962962962962963	[('What', 'WP'), ('was', 'VBD'), ('the', 'DT'), ('patient', 'NN'), ("'s", 'POS'), ('final', 'JJ'), ('diagnosis', 'NN'), ('and', 'CC'), ('what', 'WDT'), ('led', 'VBD'), ('to', 'TO'), ('the', 'DT'), ('decision', 'NN'), ('to', 'TO'), ('pursue', 'VB'), ('hospice', 'NN'), ('care', 'NN'), ('based', 'VBN'), ('on', 'IN'), ('the', 'DT'), ('information', 'NN'), ('presented', 'VBN'), ('in', 'IN'), ('the', '…	final -> fine hill; summary -> summary e; led -> lead; care -> caire; to -> two; based -> baste; was -> waas; to -> two;
140829	The patient was diagnosed with intra oral lymphangioma of the buccal mucosa and underwent surgery to remove the lesion. There has been no observed recurrence, and the patient should be advised to have regular check-ups to monitor improvement and maintain good oral hygiene.	What was the diagnosis and treatment plan for the patient who presented with a swelling on the left cheek region and was later identified as having an intra oral lymphangioma of the buccal mucosa?	Discharge Summary: Patient Name: [Redacted] Date of Admission: [Redacted] Date of Discharge: [Redacted] Admitting diagnosis: Intra oral lymphangioma of the buccal mucosa Hospital Course: The patient, a 14-year-old male, was admitted with a chief complaint of a swelling on the left cheek region for the past 5 years. Past medical history revealed that the patient had swelling since birth and was op…	What was the diagnosis and treatment plan for the patient who presented with a swelling on the left cheek region and was later identified as having ann intra aural lymphangioma of the buechel mucosa a ?	What waas the diagnosis and treatment plan for the patient who presented with a a swelling on the left cheek region and was late her identified as halving an intra aural lymphangioma of the buechel mucosa a ?	What waas the diagnosis and treatment plan for the patient hoo presented with a a swelling on the left cheek region and waas late her identified as halving ann intra aural lymphangioma of the buechel mucosa a ?	What was the diagnosis and treatment plan for the patbent who presented with a swexling on the left cheek region and was ldter identified as having an intra oral lymphangioma of the bccal mucosa ?	What was the diagnosis and trecatment pman for the patient who presented with a sweliing on the left cheek rgeion and as later idcntified as hating an itntra orbal lymphagioma of the buccal muscosa ?	What wsa the diagosis and treratment plan for the pktient who prsented with a swedling on the levt ceek rzegion and xas laeter idenitfied as hving an inqra orpal lympqhangioma of the bucal muosa ?	What was the and treatment plan for the patient who presented with a swelling on the left cheek region and was identified as having an intra of the buccal mucosa ?	What the diagnosis and treatment for the who presented with a swelling on the cheek and was identified as an intra of the ?	What the and plan for the who with a on the and as an of the ?	0.5428571428571428	0.2857142857142857	[('What', 'WP'), ('was', 'VBD'), ('the', 'DT'), ('diagnosis', 'NN'), ('and', 'CC'), ('treatment', 'NN'), ('plan', 'NN'), ('for', 'IN'), ('the', 'DT'), ('patient', 'NN'), ('who', 'WP'), ('presented', 'VBD'), ('with', 'IN'), ('a', 'DT'), ('swelling', 'VBG'), ('on', 'IN'), ('the', 'DT'), ('left', 'NN'), ('cheek', 'JJ'), ('region', 'NN'), ('and', 'CC'), ('was', 'VBD'), ('later', 'RB'), ('identified',…	an -> ann; later -> late her; was -> waas; was -> waas; having -> halving; who -> hoo; mucosa -> mucosa a; buccal -> buechel; oral -> aural; a -> a a;
166611	The approach for the adenocarcinoma of the right lower lobe and right kidney was palliative chemotherapy and radiotherapy, followed by reconsideration of the initial diagnosis as two primary tumors. Two cycles of neo-adjuvant chemotherapy were administered prior to lung surgery, and surprisingly, no tumor was found in the right lower lobe perioperatively.	What was the approach taken for the adenocarcinoma of the right lower lobe and right kidney, and what was the result of the neo-adjuvant chemotherapy prior to lung surgery?	Patient Information: Age: 48 years Gender: Female Admission Date: [Date] Discharge Date: [Date] Length of Stay: [Number] days Admission Diagnosis: Adenocarcinoma of the right lower lobe invading the thoracic vertebrae 10 and adenocarcinoma of the right kidney Hospital Course: The patient received palliative radiotherapy and chemotherapy for the adenocarcinoma of the right lower lobe and adenocarc…	What was the approach taken for the adenocarcinoma of the write lower loeb and right kidney , and what was the result of the neo-adjuvant chemotherapy prior two lung surgery ?	What was the approach taken for the adenocarcinoma of the write lo her lobe and write kidney , and what waas the result of the neo-adjuvant chemotherapy pryor two lung surgery ?	What waas the approach take in for the adenocarcinoma of the write lo her loeb and write kidney , and what waas the result of the neo-adjuvant chemotherapy pryor two lung surgery ?	What was the apporach tkaen for the adenocarcinoma of the right lower lobe and rihgt kidney , and what was the result of the neo-adjuvant chemotherapy prior to lung surgery ?	What eas the approach taen for the adenocvarcinoma of the right lower lobe and rght kdiney , and what was the result of the neo-anjuvant chemftherapy pyrior to lung surery ?	What wuas the apporach tken for the adenoacrcinoma of the rght ljower lbe and rgiht kiney , and what aws the rsult of the neo-dajuvant chemoterapy piior to lnug sulgery ?	What was the approach taken for the adenocarcinoma of the right lobe and right , and what was the result of the neo-adjuvant chemotherapy to lung surgery ?	What was the for the adenocarcinoma of the right lower and , and what the result of the chemotherapy to surgery ?	What the for the of the and , and what the of the to ?	0.5161290322580645	0.2903225806451613	[('What', 'WP'), ('was', 'VBD'), ('the', 'DT'), ('approach', 'NN'), ('taken', 'VBN'), ('for', 'IN'), ('the', 'DT'), ('adenocarcinoma', 'NN'), ('of', 'IN'), ('the', 'DT'), ('right', 'JJ'), ('lower', 'JJR'), ('lobe', 'NN'), ('and', 'CC'), ('right', 'JJ'), ('kidney', 'NN'), (',', ','), ('and', 'CC'), ('what', 'WDT'), ('was', 'VBD'), ('the', 'DT'), ('result', 'NN'), ('of', 'IN'), ('the', 'DT'), ('neo…	to -> two; lower -> lo her; right -> write; right -> write; taken -> take in; prior -> pryor; was -> waas; lobe -> loeb; was -> waas;
74822	The Occlutech FigullaR device size 33 was successfully used to close the atrial septal defect in the patient, as described in the discharge summary.	What device was used to successfully close the atrial septal defect in the patient, as described in the discharge summary?	DISCHARGE SUMMARY: Admit Date: [Date] Discharge Date: [Date] Patient Name: [Patient Name] Sex: Male Age: 24 years Race: Asian Medical History: None Hospital Course: The patient was admitted to the hospital for an asymptomatic heart murmur detected during a routine checkup. Physical examination revealed a healthy male with no significant past medical history. The patient underwent a transthoracic …	What device waas used to successfully close the a trial septal defect in the patient , as described in the discharge summary ?	What devise was used to successful e close the a trial septal defect in the patient , as described in the discharge summary e ?	What devise waas used two successful e clothes the a trial septal defect in the patient , as described in the discharge summary e ?	What device was used to successfully cllose the atrial sertal defect in the patient , as described in the discharge summary ?	What dehice wqas used to succesvfully clwse the actrial septal defect in the patient , as described in the diqcharge suamary ?	What dmevice was usd to succesfully colse the atwial setpal deect in the patient , as descibed in the disctarge syummary ?	What was used to successfully close the atrial septal defect in the patient , as in the discharge summary ?	What used to successfully the septal defect in the patient , as in the ?	What to the in the , as in the summary ?	0.5454545454545454	0.3181818181818182	[('What', 'WP'), ('device', 'NN'), ('was', 'VBD'), ('used', 'VBN'), ('to', 'TO'), ('successfully', 'RB'), ('close', 'VB'), ('the', 'DT'), ('atrial', 'JJ'), ('septal', 'JJ'), ('defect', 'NN'), ('in', 'IN'), ('the', 'DT'), ('patient', 'NN'), (',', ','), ('as', 'IN'), ('described', 'VBN'), ('in', 'IN'), ('the', 'DT'), ('discharge', 'NN'), ('summary', 'NN'), ('?', '.')]	device -> devise; was -> waas; successfully -> successful e; close -> clothes; to -> two; summary -> summary e; atrial -> a trial;
12053	The patient's pericardial effusion was most likely from uremic pericarditis, and it was managed through pericardiocentesis, which revealed an exudative effusion, and subsequent dialysis to remove the fluid. The patient was able to maintain an oxygen saturation of >90% without positive pressure ventilation following pericardial drainage alone.	What was the cause of the patient's pericardial effusion and how was it managed during the hospital course?	Discharge Summary: Patient Name: [redacted] Medical Record Number: [redacted] Hospital Course: The patient is a 70-year-old female with a medical history of diastolic heart failure, obstructive sleep apnea, and end-stage renal disease on hemodialysis, who presented with acute onset dyspnea. She was hypoxemic on ambient air and was placed on non-invasive positive pressure ventilation (NIPPV). The …	What was the cars of the patient 's pericardial effusion and how was it managed during the hospital coarse ?	What waas the cars of the patient 's pericardial effusion and howe waas it managed during the hospital course ?	What waas the cars of the patient 's pericardial effusion and howe waas it managed during the hospital coarse ?	What was the cuse of the patient 's pericardial effusion and how was it managed during the hospital cokrse ?	What ws the cause of the patient 's perncardial effusion and how wsa it maaged during the hosiptal coruse ?	What dwas the cxuse of the pateint 's peircardial ejfusion and how ws it mansaged during the hospttal corse ?	What was the cause of the 's pericardial effusion and how it managed during the hospital course ?	What the of the patient 's and how was it managed during the ?	What the of the 's and how it during the ?	0.45	0.25	[('What', 'WP'), ('was', 'VBD'), ('the', 'DT'), ('cause', 'NN'), ('of', 'IN'), ('the', 'DT'), ('patient', 'NN'), ("'s", 'POS'), ('pericardial', 'JJ'), ('effusion', 'NN'), ('and', 'CC'), ('how', 'WRB'), ('was', 'VBD'), ('it', 'PRP'), ('managed', 'VBD'), ('during', 'IN'), ('the', 'DT'), ('hospital', 'NN'), ('course', 'NN'), ('?', '.')]	was -> waas; how -> howe; cause -> cars; was -> waas; course -> coarse;
129910	The reason for delayed ICH along the path of the catheter was not specified in the provided discharge summary. However, it was managed conservatively, and fortunately, the ICH did not increase, nor did neurological deficits develop. Follow-up appointments were scheduled with the neurosurgery team to monitor neurological function and the VP shunt, and the patient was instructed to be vigilant for …	What was the reason for delayed ICH along the path of the catheter, and how was it managed in the case of this 57-year-old female patient with communicating hydrocephalus mentioned in the discharge summary?	Medical History: The patient is a 57-year-old woman who presents with declined mentation and difficulty voiding. Initial brain CT scans revealed that ventricular size was enlarged, and communicating hydrocephalus was confirmed with radioisotope cisternography. The patient also suffered from cerebral infarction, but there were no co-morbid diseases. Hospital Course: Upon evaluation, INR/PTT, and p…	What was the reason for delayed itch along the pathe of the catheter , and howe was it managed in the case of this 57-year-old female patient with communicating hydrocephalus mentioned in the discharge summary e ?	What waas the reason for delayed itch along the pathe of the catheter , and howe waas it managed in the case of this 57-year-old female patient with communicating hydrocephalous mensch and in the discharge summary ?	What waas the rees in for delayed itch along the pathe of the catheter , and howe waas it managed in the caisse of this 57-year-old female patient with communicating hydrocephalous mensch and in the discharge summary e ?	What was the reason for delayed ICH along the path of the catheter , and how was it managed in the case of this 57-yqear-old female patient with comunicating hydrocephalus menuioned in the discahrge summary ?	What wtas the revason for dlayed rCH along the poath of the catheter , and how wsa it managed in the caje of this 57year-old female patient with communicating hydroecphalus mentoned in the discharge summary ?	What aws the rason for dlayed IsH along the paht of the cateter , and how wsa it mnaaged in the clse of this 57wyear-old fedmale paient with communacating hydrucephalus mentooned in the discarge sumamry ?	What was the for delayed ICH along the path of the catheter , and how was it managed in the of this 57-year-old female patient with hydrocephalus mentioned in the summary ?	What the for ICH along the of the catheter , and how it in the of this with communicating hydrocephalus mentioned in the summary ?	What the for along the of the , and how it in the of this with in the ?	0.4722222222222222	0.2777777777777778	[('What', 'WP'), ('was', 'VBD'), ('the', 'DT'), ('reason', 'NN'), ('for', 'IN'), ('delayed', 'NN'), ('ICH', 'NNP'), ('along', 'IN'), ('the', 'DT'), ('path', 'NN'), ('of', 'IN'), ('the', 'DT'), ('catheter', 'NN'), (',', ','), ('and', 'CC'), ('how', 'WRB'), ('was', 'VBD'), ('it', 'PRP'), ('managed', 'VBD'), ('in', 'IN'), ('the', 'DT'), ('case', 'NN'), ('of', 'IN'), ('this', 'DT'), ('57-year-old', '…	mentioned -> mensch and; ICH -> itch; hydrocephalus -> hydrocephalous; path -> pathe; was -> waas; case -> caisse; was -> waas; summary -> summary e; how -> howe; reason -> rees in;
107953	Non-obstructive azoospermia is a condition where there is no measurable level of sperm in semen. In this case, a 28-year-old male patient had a low sperm count and was diagnosed with non-obstructive azoospermia. The patient was referred for karyotyping, m-FISH, and YMD analysis to determine the underlying cause. However, no additional family screening was conducted due to consent denial aimed at …	What is non-obstructive azoospermia and what diagnostic tests were conducted to determine the underlying cause in a 28-year-old male patient with a low sperm count?	Discharge Summary: Patient Name: [NAME] Sex: Male Age: 28 years Date of Admission: December 14, 2018 Hospital Course: The patient presented with a history of non-obstructive azoospermia after being involved in a three-year consanguineous marriage. The patient's semen analysis report showed a low sperm count. The patient reported no successful pregnancy. Further investigation revealed that the pat…	What is non-obstructive azoospermia and what diagnostic tests were conducted to determine the underlying cars in a a 28-year-old male patient with a a low sperm count ?	What is non-obstructive azoospermia and what diagnostic testes were conducted to determine the underlying cars in a 28-year-old mail patient with a a lo sperm count ?	What is non-obstructive azoospermia and what diagnostic testes were conducted two determine the underlying cars in a a 28-year-old mail patient with a a lo sperm count ?	What is non-obstructive azoosqpermia and what diagnostic teists were conducted to determine the unjderlying cause in a 28-year-old male patient with a low sperm count ?	What si non-obstructive azoospermia and what diagonostic tsets were codnucted to determine the underlying cwuse in a 28-yefr-old make patient with a low sprem count ?	What is non-obsructive aztospermia and what diagnostic tmsts wxre cobducted to deermine the undorlying ciuse in a 28-zear-old mae patoient with a lw sperm cunt ?	What is non-obstructive and what diagnostic tests were conducted to the cause in a 28-year-old male patient with a low sperm count ?	What is azoospermia and what diagnostic conducted to the underlying cause in a patient with a sperm ?	What is and what to determine the in a with a low ?	0.6153846153846154	0.2692307692307692	[('What', 'WP'), ('is', 'VBZ'), ('non-obstructive', 'JJ'), ('azoospermia', 'NN'), ('and', 'CC'), ('what', 'WP'), ('diagnostic', 'JJ'), ('tests', 'NNS'), ('were', 'VBD'), ('conducted', 'VBN'), ('to', 'TO'), ('determine', 'VB'), ('the', 'DT'), ('underlying', 'JJ'), ('cause', 'NN'), ('in', 'IN'), ('a', 'DT'), ('28-year-old', 'JJ'), ('male', 'JJ'), ('patient', 'NN'), ('with', 'IN'), ('a', 'DT'), ('lo…	a -> a a; a -> a a; tests -> testes; to -> two; male -> mail; low -> lo; cause -> cars;
21363	An SAP flap with two skin paddles was used to reconstruct the anterior esophageal and posterior tracheal wall to achieve a two-layer closure in response to the patient's pharyngocutaneous fistula.	What surgical technique was used to reconstruct the patient's anterior esophageal and posterior tracheal wall to achieve a two-layer closure in response to his pharyngocutaneous fistula?	Discharge Summary Admission Date: [Insert date] Discharge Date: [Insert date] Patient Name: [Insert name] Gender: Male Age: 68 years Medical Record Number: [Insert number] Hospital Course Summary: The patient presented to the hospital with a pharyngocutaneous fistula at the level of the tracheostoma. He had a history of total laryngectomy six years ago. An SAP flap with two skin paddles was used …	What surgical technique was used to reconstruct the patient 's anterior esophageal and posterior tracheal wall two achieve a two-layer closure in response two his pharyngocutaneous fistula a ?	What surgical technique waas used two reconstruct the patient 's anterior esophageal and posterior tracheal wal two achieve a a two-layer closure in response two his pharyngocutaneous fistula ?	What surgical technique waas used two reconstruct the patient 's anterior esophageal and posterior tracheal wal two achieve a a two-layer closure in response two his pharyngocutaneous fistula a ?	What surgical technique was used to reconstruct the ptaient 's anterior esophageal and postrior tracheal wall to aciheve a two-layer closure in response to his pharyngocutaneous fistula ?	What srgical technique was usd to recnstruct the patient 's anterior esophageal and posterior tracheal wacll to ackhieve a twol-ayer closure in resonse to his pharynogcutaneous fistula ?	What surgkical tecknique was uied to reconrstruct the ptient 's anterior esnophageal and postqrior trwcheal waqll to abhieve a tw-layer clousre in response to his pharynzgocutaneous fisutla ?	What surgical technique used to reconstruct the 's anterior esophageal and posterior tracheal wall to achieve a closure in response to his pharyngocutaneous fistula ?	What surgical technique was used to the 's esophageal and posterior tracheal to a closure in to his fistula ?	What used to the 's and to a closure in response to his ?	0.6071428571428571	0.25	[('What', 'WP'), ('surgical', 'JJ'), ('technique', 'NN'), ('was', 'VBD'), ('used', 'VBN'), ('to', 'TO'), ('reconstruct', 'VB'), ('the', 'DT'), ('patient', 'NN'), ("'s", 'POS'), ('anterior', 'JJ'), ('esophageal', 'NN'), ('and', 'CC'), ('posterior', 'JJ'), ('tracheal', 'NN'), ('wall', 'NN'), ('to', 'TO'), ('achieve', 'VB'), ('a', 'DT'), ('two-layer', 'JJ'), ('closure', 'NN'), ('in', 'IN'), ('respon…	fistula -> fistula a; to -> two; to -> two; wall -> wal; was -> waas; to -> two; a -> a a;
87178	The noninvasive positive pressure ventilation therapy was terminated due to a serious adverse reaction experienced by the patient after 4 hours of treatment.	What was the reason for terminating noninvasive positive pressure ventilation therapy in the given discharge summary?	Discharge Summary: Patient Name: [redacted] Sex: Male Age: 15 months Date of Admission: [redacted] Date of Discharge: [redacted] Hospital Course Summary: The patient was admitted to the hospital due to recurrent, acute respiratory failure in the past 6 months. A polysomnogram (PSG) was performed to evaluate for obstructive sleep apnea (OSA) which revealed central sleep apnea and nocturnal hypoven…	What waas the rees in for terminating noninvasive positive pressure ventilation therapy in the given discharge summary ?	What was the rees in for terminating noninvasive positive pressure ventilation therapy in the give in discharge summary e ?	What waas the rees in for terminating noninvasive positive prescher ventilation therapy in the give in discharge summary e ?	What was the reason for terminating noninvasive positive presaure ventilation therapy in the given dicsharge summary ?	What was the reason for terminating noninasive posiive pressure vetnilation tserapy in the given dislharge summary ?	What wys the reson for terpminating nontnvasive posjitive puressure vetilation therapy in the given digcharge summary ?	What was the for terminating noninvasive positive pressure ventilation therapy in the given discharge ?	What the for terminating positive ventilation therapy in the given summary ?	What the for terminating positive in the ?	0.6470588235294118	0.2941176470588235	[('What', 'WP'), ('was', 'VBD'), ('the', 'DT'), ('reason', 'NN'), ('for', 'IN'), ('terminating', 'VBG'), ('noninvasive', 'JJ'), ('positive', 'JJ'), ('pressure', 'NN'), ('ventilation', 'NN'), ('therapy', 'NN'), ('in', 'IN'), ('the', 'DT'), ('given', 'VBN'), ('discharge', 'NN'), ('summary', 'NN'), ('?', '.')]	was -> waas; given -> give in; pressure -> prescher; reason -> rees in; summary -> summary e;
49940	The final diagnosis of the patient in the given discharge summary was multifocal hepatic angiosarcoma which was established based on the clinical data and morphologic features. Additionally, the retrospective discovery of chronic occupational vinyl chloride exposure was noted.	What was the final diagnosis and retrospective discovery mentioned in the given discharge summary?	Discharge Summary: Patient Name: XYZ Date of Admission: MM/DD/YYYY Date of Discharge: MM/DD/YYYY Admission Diagnosis: The patient was admitted to the hospital for progressive jaundice of unknown origin. Past Medical History: The patient had a history of hypertension and congestive cardiac failure. Hospital Course: During the patient's hospitalization, multiple hepatic nodular lesions were observe…	What was the final diagnosis and retrospective discover he mentioned in the give in discharge summary ?	What waas the fine hill diagnosis and retrospective discovery mensch and in the given discharge summary ?	What waas the fine hill diagnosis and retrospective discover he mentioned in the give in discharge summary ?	What was the final dianosis and retrospective discovery mertioned in the given discharge summary ?	What ws the final diagnosis and retrospective dibscovery mentboned in the gvien disiharge summary ?	What wyas the fnial dignosis and retrsopective discovery menmioned in the geven dicharge sumqary ?	What was the final and retrospective discovery mentioned in the given discharge ?	What the final and retrospective discovery in the given ?	What the and in the given ?	0.6	0.4	[('What', 'WP'), ('was', 'VBD'), ('the', 'DT'), ('final', 'JJ'), ('diagnosis', 'NN'), ('and', 'CC'), ('retrospective', 'JJ'), ('discovery', 'NN'), ('mentioned', 'VBN'), ('in', 'IN'), ('the', 'DT'), ('given', 'VBN'), ('discharge', 'NN'), ('summary', 'NN'), ('?', '.')]	was -> waas; given -> give in; discovery -> discover he; final -> fine hill;
19375	According to the discharge summary, the patient's diagnosis was small bowel obstruction due to superior mesenteric artery syndrome. The treatment plan involved an intervention with lysis of the ligament of Treitz and subsequent duodenal jejunostomy to treat the obstruction. The patient tolerated the procedure well and was discharged in stable condition with a follow-up appointment scheduled with …	What was the patient's diagnosis and treatment plan for small bowel obstruction due to superior mesenteric artery syndrome according to the discharge summary?	Discharge Summary: Patient: [Name] Date of Admission: [Admission Date] Date of Discharge: [Discharge Date] Admission Diagnosis: Concern for sepsis Hospital Course: The patient, a 56-year-old female with a history of latent tuberculosis and stage IIIA non-small cell lung cancer, was transferred to our hospital with concern for sepsis. She presented with two episodes of syncope, worsening nausea, a…	What waas the patient 's diagnosis and treatment plan for small bowel obstruction do two superior mesenteric artery syndrome according to the discharge summary ?	What waas the patient 's diagnosis and treatment plan for small bowel obstruction due two superior mesenteric arter he syndrome according two the discharge summary e ?	What waas the patient 's diagnosis and treatment plan for small bow hill obstruction do two superior mesenteric arter he syndrome according two the discharge summary e ?	What was the patient 's diagnosis and treatment plan for small bwel obshtruction due to superior mesenteric artery sydrome according to the discharge summary ?	What as the patient 's diganosis and tratment plyn for symall bowel obstgruction due to supxerior mesenteric artery syndrome according to the discarge summary ?	What wrs the patient 's diganosis and treatment pan for small bwel obstrcution deu to spuerior meenteric atrery snydrome acbording to the disharge smumary ?	What was the 's diagnosis and treatment plan for small bowel obstruction due to superior mesenteric according to the discharge summary ?	What was the patient 's and plan for obstruction to mesenteric artery syndrome to the summary ?	What the patient 's and for to to the discharge summary ?	0.64	0.28	[('What', 'WP'), ('was', 'VBD'), ('the', 'DT'), ('patient', 'NN'), ("'s", 'POS'), ('diagnosis', 'NN'), ('and', 'CC'), ('treatment', 'NN'), ('plan', 'NN'), ('for', 'IN'), ('small', 'JJ'), ('bowel', 'NN'), ('obstruction', 'NN'), ('due', 'JJ'), ('to', 'TO'), ('superior', 'JJ'), ('mesenteric', 'JJ'), ('artery', 'NN'), ('syndrome', 'NN'), ('according', 'VBG'), ('to', 'TO'), ('the', 'DT'), ('discharge'…	artery -> arter he; was -> waas; due -> do; summary -> summary e; to -> two; bowel -> bow hill; to -> two;
38816	Venovenous bypass was instituted during the tracheostomy placement due to the inability to secure the airway even by tracheostomy and repeated incidents of desaturation during prior attempts. The decision to move the patient to general anesthesia was made to assure no issues of recall and to better secure the patient's airway during the procedure.	What was the reason for venovenous bypass during the elective tracheostomy placement, and what led to the decision to move the patient to general anesthesia?	Hospital Course Summary: Admission Date: ________________ Discharge Date: ________________ Admitting Diagnosis: Tracheal stenosis and upper airway obstruction Hospital Course: The patient is a 45-year-old woman with a history of tracheal stenosis and upper airway obstruction. She was admitted to the hospital for elective tracheostomy placement following a failed awake tracheostomy by an otorhinol…	What was the rees in for venovenous bypass during the elective tracheostomy placement , and what lead to the decision two move the patient to general anesthesia ?	What waas the rees in for venovenous bypass during the elective tracheostomy placement , and what led two the decision two move the patient to general anesthesia a ?	What waas the rees in for venovenous bypass during the elective tracheostomy placement , and what lead two the decision two move the patient two general anesthesia a ?	What was the reason for veuovenous byass during the elebtive tracheostomy placement , and what led to the decision to move the patient to general anesthesia ?	What was the rweason for venvenous bpyass during the elective tracheostomy plcaement , and what eld to the deciison to mve the patient to gxneral anesthesia ?	What pwas the rrason for venovenous bysass during the elcetive trachesotomy placuement , and what led to the decsion to mofe the pateint to genoeral anetshesia ?	What the reason for venovenous bypass during the elective tracheostomy placement , and what led to the decision to move the to general ?	What the for during the elective , and what to the decision to move the to general anesthesia ?	What the for during the , and what to the to the to ?	0.4814814814814814	0.2592592592592592	[('What', 'WP'), ('was', 'VBD'), ('the', 'DT'), ('reason', 'NN'), ('for', 'IN'), ('venovenous', 'JJ'), ('bypass', 'NN'), ('during', 'IN'), ('the', 'DT'), ('elective', 'JJ'), ('tracheostomy', 'NN'), ('placement', 'NN'), (',', ','), ('and', 'CC'), ('what', 'WDT'), ('led', 'VBD'), ('to', 'TO'), ('the', 'DT'), ('decision', 'NN'), ('to', 'TO'), ('move', 'VB'), ('the', 'DT'), ('patient', 'NN'), ('to', …	led -> lead; to -> two; was -> waas; anesthesia -> anesthesia a; to -> two; to -> two; reason -> rees in;
161133	The patient was hospitalized and underwent endoscopic mucosal resection for a 1.5 cm tubular adenoma detected in the caecum by colonoscopy. The healthcare professional instructed the patient to follow up with a gastroenterologist in three months, report any abdominal symptoms, maintain a healthy lifestyle, and undergo routine screening tests for cancer.	What was the reason for hospitalization and subsequent treatment of the patient mentioned in the given discharge summary?	Discharge Summary: Patient Name: [Confidential] Age: 55 years Sex: Female Medical Record Number: [Confidential] Date of Admittance: [Confidential] Date of Discharge: [Confidential] Reason for Hospitalization: The patient was admitted to our department for the evaluation of a caecal lesion detected by PET/CT. Medical History: The patient had undergone surgery four years before presentation for car…	What was the rees in for hospitalization and subsequent treatment of the patient mentioned in the give in discharge summary ?	What waas the rees in for hospitalization and subsequent treatment of the patient mensch and in the given discharge summary e ?	What waas the rees in for hospitalization and subsequent treatment of the patient mensch and in the give in discharge summary e ?	What gas the reason for hosptialization and subsequent treatment of the patient mentioned in the given discharge summary ?	What aws the regason for hospitalization and susequent treatment of the patient mentioned in the gien discarge sumary ?	What aws the resaon for hospitklization and subwequent treamtent of the pastient mentroned in the gven disharge szmmary ?	What the reason for and subsequent treatment of the patient mentioned in the given discharge summary ?	What was the for and subsequent of the patient in the given ?	What the for and of the in the ?	0.5263157894736842	0.2631578947368421	[('What', 'WP'), ('was', 'VBD'), ('the', 'DT'), ('reason', 'NN'), ('for', 'IN'), ('hospitalization', 'NN'), ('and', 'CC'), ('subsequent', 'JJ'), ('treatment', 'NN'), ('of', 'IN'), ('the', 'DT'), ('patient', 'NN'), ('mentioned', 'VBD'), ('in', 'IN'), ('the', 'DT'), ('given', 'VBN'), ('discharge', 'NN'), ('summary', 'NN'), ('?', '.')]	reason -> rees in; given -> give in; summary -> summary e; was -> waas; mentioned -> mensch and;
150257	The patient should follow up with a dentist or orthodontist for further evaluation and management of the dental agenesis. Orthodontic treatment may be recommended to ensure proper eruption and positioning of teeth. Good oral hygiene practices and a healthy diet should be maintained, and hard or sticky foods and sugary drinks should be avoided. Prompt attention must be sought from a dentist if any…	What treatment options are recommended for a patient with anodontia/maxillary and mandibular dental agenesis in the given discharge summary?	Discharge Summary: Patient Name: [redacted] Medical Record Number: [redacted] Admission Date: [redacted] Discharge Date: [redacted] Duration of Stay: [redacted] Hospital Course: The patient was admitted to the prosthodontic department with a complaint of missing posterior teeth. A panoramic radiograph and intra-oral examination revealed the presence of all missing permanent teeth and two retained…	What treatment options are recommended for a a patient with anodontia/maxillary and mandibular dental agenesis in the given discharge summary e ?	What treatment options r recommended for a patient with anodontia/maxillary and mandibular den til agennesis in the give in discharge summary ?	What treatment options r recommended for a a patient with anodontia/maxillary and mandibular den til agennesis in the give in discharge summary e ?	What treatment options fre recommended for a patient with anodontia/maxillary and mandibular dental aginesis in the given discharge summary ?	What treamtent options are recommended for a ptient with anodnotia/maxillary and mandibular dcntal agensis in the gievn discharge summary ?	What trkeatment optoins eare reommended for a patient with anodfntia/maxillary and mandibular dental agenseis in the gien diycharge sumamry ?	What treatment options are recommended for a patient with anodontia/maxillary and mandibular agenesis in the given summary ?	What for a patient with and dental agenesis in the given discharge summary ?	What for a patient with and in the given ?	0.6	0.3	[('What', 'WP'), ('treatment', 'NN'), ('options', 'NNS'), ('are', 'VBP'), ('recommended', 'VBN'), ('for', 'IN'), ('a', 'DT'), ('patient', 'NN'), ('with', 'IN'), ('anodontia/maxillary', 'JJ'), ('and', 'CC'), ('mandibular', 'JJ'), ('dental', 'JJ'), ('agenesis', 'NN'), ('in', 'IN'), ('the', 'DT'), ('given', 'VBN'), ('discharge', 'NN'), ('summary', 'NN'), ('?', '.')]	are -> r; agenesis -> agennesis; summary -> summary e; dental -> den til; given -> give in; a -> a a;
87663	According to the given discharge summary, the diagnosis for the 35-year old female patient is a viable intrauterine pregnancy with an intrauterine contraceptive device in situ. The patient's management plan involved the observation of her pregnancy progress and follow-up with her obstetrician for further pregnancy care.	What was the diagnosis and management plan for a 35-year old female patient with a viable intrauterine pregnancy and an intrauterine contraceptive device in situ according to the discharge summary?	Discharge Summary: Patient Name: [Patient's Name] Date of Admission: [Date of Admission] Date of Discharge: [Date of Discharge] History: This 35-year old female presented to the emergency department with complaints of vaginal spotting and pelvic cramping. She had an intrauterine device (IUD) placed three months prior and has never been pregnant. Findings: On pelvic examination, the threads of the…	What was the diagnosis and management plan for a a 35-year old female patient with a a viable intrauterine pregnancy and ann intrauterine contraceptive device in situ according to the discharge summary ?	What waas the diagnosis and management plan for a a 35-year olde female patient with a viable intrauterine pregnancy and ann intrauterine contraceptive devise in situ according to the discharge summary e ?	What waas the diagnosis and management plan for a a 35-year olde female patient with a a viable intrauterine pregnancy and ann intrauterine contraceptive devise in situ according two the discharge summary e ?	What was the diagnosis and manaement plan for a 35-year old female patient with a viable intrauterine pregnancy and an inrauterine contraceptive deice in situ according to the discharge summary ?	What was the dianosis and management pln for a 35-year ld feale psatient with a viable intauterine pregnancy and an intrajuterine contraceptive device in stu according to the discharge sumamry ?	What gwas the diagiosis and management plna for a 35year ld febale pateint with a vible intrauerine praegnancy and an intrauterine contmaceptive dvice in siitu aclcording to the discharge svummary ?	What was the diagnosis and management plan for a 35-year old patient with a intrauterine pregnancy and an intrauterine contraceptive device in situ to the discharge summary ?	What was the and plan for a female patient with a intrauterine pregnancy and an intrauterine device in to the discharge ?	What the diagnosis and plan for a with a and an in to the summary ?	0.5806451612903226	0.2580645161290322	[('What', 'WP'), ('was', 'VBD'), ('the', 'DT'), ('diagnosis', 'NN'), ('and', 'CC'), ('management', 'NN'), ('plan', 'NN'), ('for', 'IN'), ('a', 'DT'), ('35-year', 'JJ'), ('old', 'JJ'), ('female', 'JJ'), ('patient', 'NN'), ('with', 'IN'), ('a', 'DT'), ('viable', 'JJ'), ('intrauterine', 'JJ'), ('pregnancy', 'NN'), ('and', 'CC'), ('an', 'DT'), ('intrauterine', 'JJ'), ('contraceptive', 'NN'), ('device…	a -> a a; was -> waas; an -> ann; old -> olde; to -> two; summary -> summary e; a -> a a; device -> devise;
2541	The patient received skin care cream for radiation recall dermatitis during hospitalization, resulting in improvement of the condition. The fourth docetaxel treatment resulted in a less vivid skin reaction compared to the previous session.	What treatment was given to the patient for radiation recall dermatitis during hospitalization and how did it impact the reaction to the fourth docetaxel treatment?	Patient: Male in his 60s Reason for admission: Atypical docetaxel-induced radiation recall dermatitis History: The patient underwent radiotherapy for high-risk prostate cancer and started docetaxel for hormone-resistant multiple metastases. After completion of radiotherapy and third docetaxel administration, the patient developed erythema in the irradiated field of the thoracic and lumbar vertebr…	What treatment was give in to the patient for radiation recall dermatitis during hospitalization and howe did it impact the reaction to the forth docetaxel treatment ?	What treatment waas give in two the patient for radiation recall dermatitis during hospitalization and howe did it impact the reaction to the forth docetaxel treatment ?	What treatment waas give in two the patient for radiation recall dermatitis during hospitalization and howe did it im pact the reaction two the forth docetaxel treatment ?	What treament was given to the patient for radiation regcall dermatitis during hospitalization and how did it impact the reaction to the fuorth docetaxel treatment ?	What treatment lwas given to the pateint for raidation recall dermxtitis during hospitalization and how did it idpact the reaction to the forth docegaxel tratment ?	What treatment as gvien to the patvent for raiation reall dermatitis during hospytalization and how idd it imwact the reaciton to the fcurth docedaxel tretment ?	What was given to the patient for radiation during hospitalization and how did it impact the reaction to the fourth docetaxel treatment ?	What was to the patient for radiation during hospitalization and how did it the to the treatment ?	What to the for dermatitis during and how it the to the ?	0.5384615384615384	0.2692307692307692	[('What', 'WP'), ('treatment', 'NN'), ('was', 'VBD'), ('given', 'VBN'), ('to', 'TO'), ('the', 'DT'), ('patient', 'NN'), ('for', 'IN'), ('radiation', 'NN'), ('recall', 'NN'), ('dermatitis', 'NN'), ('during', 'IN'), ('hospitalization', 'NN'), ('and', 'CC'), ('how', 'WRB'), ('did', 'VBD'), ('it', 'PRP'), ('impact', 'VB'), ('the', 'DT'), ('reaction', 'NN'), ('to', 'TO'), ('the', 'DT'), ('fourth', 'JJ…	to -> two; how -> howe; fourth -> forth; to -> two; impact -> im pact; was -> waas; given -> give in;
66411	The direct composite veneering procedure was performed on a 15-year-old female patient to rebuild enamel and improve aesthetics of discolored maxillary incisors, and the patient was advised to maintain oral hygiene and attend regular recall visits every 6 months. No further specific follow-up was recommended as the patient had no issues at the 2-year follow-up.	What was the direct composite veneering procedure performed on a 15-year-old female patient to rebuild enamel and improve aesthetics in the given discharge summary?	Discharge Summary: Patient Name: Not specified Gender: Female Age: 15 years Admission Date: Not provided Discharge Date: Not provided Admission Diagnosis: Discolored upper front teeth, distolabial rotation of the right upper central incisor Hospital Course: A 15-year-old female patient reported to the Department of Pedodontics and Preventive Dentistry with chief complaint of discolored maxillary …	What waas the deregt composite veneering procedure performed on a 15-year-old female patient to rebuild enamel and improve aesthetics in the give in discharge summary ?	What was the deregt composite veneering procedure performed on a a 15-year-old female patient two rebuild enamel and improve esthetics in the given discharge summary e ?	What waas the deregt composite veneering procedure performed on a a 15-year-old female patient two rebuild enamel and improve esthetics in the give in discharge summary e ?	What ws the direct composite veneering procedure performed on a 15-year-old female patzent to rebuild enamel and improve aesthetics in the given discrarge summary ?	What was the direct comkposite veneering procedure pelrformed on a 15-yefr-old female ptient to rebzuild enamel and imiprove aeshetics in the given distcharge summary ?	What wsa the direct comtposite vemeering proecdure performed on a 15-yeyr-old feamle ptaient to rebild enmel and irprove aestehtics in the given discvharge suzmary ?	What was the direct composite veneering procedure on a 15-year-old female patient to rebuild enamel and improve aesthetics in the given ?	What the veneering on a 15-year-old female patient to rebuild enamel and in the given discharge ?	What the procedure on a to and improve aesthetics in the ?	0.64	0.28	[('What', 'WP'), ('was', 'VBD'), ('the', 'DT'), ('direct', 'JJ'), ('composite', 'JJ'), ('veneering', 'NN'), ('procedure', 'NN'), ('performed', 'VBN'), ('on', 'IN'), ('a', 'DT'), ('15-year-old', 'JJ'), ('female', 'NN'), ('patient', 'NN'), ('to', 'TO'), ('rebuild', 'VB'), ('enamel', 'NN'), ('and', 'CC'), ('improve', 'VB'), ('aesthetics', 'NNS'), ('in', 'IN'), ('the', 'DT'), ('given', 'VBN'), ('disc…	summary -> summary e; aesthetics -> esthetics; to -> two; was -> waas; given -> give in; a -> a a; direct -> deregt;
19915	The ketogenic diet was well-tolerated and showed improvement in radiological findings, specifically a reduction in the size of the predominantly non-enhancing mass and resolution of peripheral enhancement seen on the pre-diet scan in the mentioned patient with spinal cord diffuse astrocytoma. However, it is important to note that the given discharge summary only provides limited information regar…	How did the ketogenic diet impact the radiological findings and overall management of the spinal cord diffuse astrocytoma in the mentioned patient?	Discharge Summary: Patient Name: [REDACTED] Gender: Female Age: 38 Admission Date: [REDACTED] Discharge Date: [REDACTED] Hospital Course Summary: The patient was admitted to the hospital for evaluation and management of spinal cord diffuse astrocytoma. She had a previous history of left lower extremity parasthesias and was found to have a non-enhancing intramedullary spinal cord lesion at the T11…	How did the ketogenic diet im pact the radiological findings and overall management of the spinal cord diffuse astrocytoma in the mensch and patient ?	howe did the ketogenic die it impact the radiological findings and overall management of the spinal chord defuse astrocytoma in the mensch and patient ?	howe did the ketogenic die it im pact the radiological findings and overall management of the spinal chord defuse astrocytoma in the mensch and patient ?	How did the ketogenic diet impact the radioolgical findings and overall management of the spinal cojd diffuse astrocytoma in the mentioned patient ?	How dd the ketfgenic diet impact the radhological findings and operall management of the spjnal cerd diffuse astrcoytoma in the mentioned patient ?	How diid the ketogenic dit impact the radioolgical finddngs and ovdrall maqagement of the spnial crd difufse astrcoytoma in the mentoned potient ?	How did the ketogenic diet the radiological findings and overall management of the spinal cord diffuse astrocytoma in the mentioned ?	How the ketogenic impact the radiological and management of the spinal in the mentioned patient ?	How the diet the radiological and of the in the ?	0.6086956521739131	0.2608695652173913	[('How', 'WRB'), ('did', 'VBD'), ('the', 'DT'), ('ketogenic', 'NN'), ('diet', 'JJ'), ('impact', 'NN'), ('the', 'DT'), ('radiological', 'JJ'), ('findings', 'NNS'), ('and', 'CC'), ('overall', 'JJ'), ('management', 'NN'), ('of', 'IN'), ('the', 'DT'), ('spinal', 'JJ'), ('cord', 'NN'), ('diffuse', 'NN'), ('astrocytoma', 'NN'), ('in', 'IN'), ('the', 'DT'), ('mentioned', 'JJ'), ('patient', 'NN'), ('?', …	mentioned -> mensch and; diffuse -> defuse; impact -> im pact; diet -> die it; How -> howe; cord -> chord;
149056	The medication that was discontinued to improve the patient's lower extremity edema in the given discharge summary was Gabapentin.	What medication was discontinued to improve the patient's lower extremity edema in the given discharge summary?	Discharge Summary Patient Name: [Name] Patient ID: [ID] Date of Admission: [Date of Admission] Date of Discharge: [Date of Discharge] Hospital Course: The patient, [Name], a 46-year-old male with a past medical history of schizoaffective disorder and chronic lower back pain was admitted to the psychiatry ward for management of worsening depression and anxiety. The patient's back pain, which was d…	What medication was discontinued two improve the patient 's lo her extremity edema in the given discharge summary ?	What medication waas discontinued two improve the patient 's lower extremity edema a in the given discharge summary e ?	What medication waas discontinued two improve the patient 's lo her extremity edema a in the given discharge summary e ?	What medication was discontinued to improve the paitient 's lower extremity edema in the given discharge summary ?	What medication aas diicontinued to improve the patient 's loer extremity edema in the given discwharge sumamry ?	What meication was discontinued to impeove the ptaient 's lwoer extemity edma in the guven dishcarge smumary ?	What medication was discontinued to improve the 's extremity edema in the given discharge summary ?	What medication discontinued to the patient 's lower in the discharge summary ?	What was to the 's in the discharge ?	0.6111111111111112	0.3333333333333333	[('What', 'WP'), ('medication', 'NN'), ('was', 'VBD'), ('discontinued', 'VBN'), ('to', 'TO'), ('improve', 'VB'), ('the', 'DT'), ('patient', 'NN'), ("'s", 'POS'), ('lower', 'JJR'), ('extremity', 'NN'), ('edema', 'NN'), ('in', 'IN'), ('the', 'DT'), ('given', 'VBN'), ('discharge', 'NN'), ('summary', 'NN'), ('?', '.')]	summary -> summary e; to -> two; was -> waas; lower -> lo her; edema -> edema a;
154043	The sudden episode of hypotension and bradycardia in the 28-year-old male patient during open reduction and internal fixation for a fracture tibia was managed with intravenous atropine (0.3 mg repeated twice) and fentanyl (25 µg) as per the discharge summary.	What interventions were used to manage a sudden episode of hypotension and bradycardia in a 28-year-old male patient during open reduction and internal fixation for a fracture tibia, as per the discharge summary?	Hospital Course: A 28-year-old male, weighing 67 kg and height 180 cm with fracture tibia, underwent open reduction and internal fixation under subarachnoid block. He was hemodynamically stable until 60 minutes into the surgery when there was sudden hypotension and bradycardia. Intravenous atropine (0.3 mg repeated twice) was administered, and because the patient complained of discomfort in the l…	What interventions were used to manage a a sudden episode of hypotension and bradycardia in a a 28-year-old male patient during hope in reduction and internal fixation for a fracture tibia , as purr the discharge summary ?	What interventions were used two manage a sudden episode of hypotension and bradycardia in a 28-year-old mail patient during hope in reduction and internal fixation for a a fracture tibia a , as purr the discharge summary e ?	What interventions were used two manage a a sudden episode of hypotension and bradycardia in a a 28-year-old mail patient during hope in reduction and internal fixation for a a fracture tibia a , as purr the discharge summary e ?	What interventions were used to manage a sudden eipsode of hypotension and bradycardia in a 28-eyar-old male patient during open reduction and internal fixation for a fracture tibia , as per the dicsharge summary ?	What interventions wre usd to manage a sduden erisode of hypotension and brdycardia in a 28-year-old mape patwient during open refduction and internal fixation for a frackture tjibia , as per the diwscharge summary ?	What intevrentions wee usped to mxnage a soudden epqisode of hyotension and brbdycardia in a 28year-old mael pktient during ompen retduction and intenal fiaxtion for a frature tbibia , as per the discarge summary ?	What interventions were to manage a sudden of hypotension and bradycardia in a male patient during open reduction and internal for a fracture tibia , as per the discharge summary ?	What to a sudden episode of and in a male patient during reduction and for a tibia , as per the discharge summary ?	What to a of and in a during reduction and for a , as per the ?	0.5428571428571428	0.2571428571428571	[('What', 'WP'), ('interventions', 'NNS'), ('were', 'VBD'), ('used', 'VBN'), ('to', 'TO'), ('manage', 'VB'), ('a', 'DT'), ('sudden', 'JJ'), ('episode', 'NN'), ('of', 'IN'), ('hypotension', 'NN'), ('and', 'CC'), ('bradycardia', 'NN'), ('in', 'IN'), ('a', 'DT'), ('28-year-old', 'JJ'), ('male', 'JJ'), ('patient', 'NN'), ('during', 'IN'), ('open', 'JJ'), ('reduction', 'NN'), ('and', 'CC'), ('internal…	to -> two; open -> hope in; a -> a a; a -> a a; tibia -> tibia a; per -> purr; male -> mail; summary -> summary e; a -> a a;
36005	The cause of the patient's brainstem injury was a rollover motor vehicle accident which led to significant brainstem injury and ultimately, brain death.	What was the cause of the patient's brainstem injury in the given discharge summary?	Patient Information: The patient is a 67-year-old male who was involved in a single-car rollover motor vehicle accident. He was initially transported to a local hospital and later transferred to our Level 1 Regional Trauma Center. Presenting Condition: The patient presented with facial pain and posterior neck pain due to a minor right-temple-area laceration and traumatic C5-C6 retrolisthesis. Hos…	What was the cars of the patient 's brain-stem injury in the given discharge summary ?	What waas the cars of the patient 's brainstem injury in the given discharge summary e ?	What waas the cars of the patient 's brain-stem injury in the give in discharge summary e ?	What was the cause of the patient 's brainstem injury in the gvien discharge smmary ?	What as the cause of the pateint 's brainstem irjury in the given discharge suwmary ?	What ws the cuase of the pattient 's branstem ijnury in the gien discarge summary ?	What the cause of the 's brainstem injury in the given discharge summary ?	What was the of the patient 's brainstem in the ?	What the of the 's in the ?	0.5	0.3125	[('What', 'WP'), ('was', 'VBD'), ('the', 'DT'), ('cause', 'NN'), ('of', 'IN'), ('the', 'DT'), ('patient', 'NN'), ("'s", 'POS'), ('brainstem', 'JJ'), ('injury', 'NN'), ('in', 'IN'), ('the', 'DT'), ('given', 'VBN'), ('discharge', 'NN'), ('summary', 'NN'), ('?', '.')]	cause -> cars; summary -> summary e; brainstem -> brain-stem; given -> give in; was -> waas;
142944	According to the discharge summary, the 6-year-old patient with dental caries received pulp therapy and stainless steel crowns for the primary mandibular right and left first molars and the primary mandibular right second molar. Additionally, extraction of the primary mandibular left second molar and placement of a space maintainer were done. The patient had a Formocresol pulpotomy and SCC for th…	What dental treatment was provided to a 6-year-old patient with dental caries according to their discharge summary?	Discharge Summary: Patient Name: [redacted] Age: 6 years Admission Date: [redacted] Discharge Date: [redacted] Admitting Diagnosis: Dental Caries Hospital Course: The patient presented to us with toothache in the lower right region after a meal. On intraoral examination, caries were noted in the primary mandibular right and left first and second molars. Pulp therapy and stainless steel crowns wer…	What dental treatment was provided to a 6-year-old patient with den til caries according two their discharge summary ?	What den til treatment waas provided two a 6-year-old patient with dental caries according to their discharge summary e ?	What den til treatment waas provided two a a 6-year-old patient with dental caries according two their discharge summary ?	What dental treatment was proided to a 6-year-old ptaient with dental caries according to their discharge summary ?	What drntal tretament was povided to a 6-year-old patient with dental caies according to their discharge sumary ?	What dntal treatment eas prsvided to a 6-yer-old ptient with dntal caries acocrding to their discmarge sumary ?	What dental treatment was provided to a 6-year-old with dental caries according to their summary ?	What treatment was provided to a patient with caries according to their ?	What to a 6-year-old with to their discharge ?	0.6111111111111112	0.3888888888888889	[('What', 'WP'), ('dental', 'JJ'), ('treatment', 'NN'), ('was', 'VBD'), ('provided', 'VBN'), ('to', 'TO'), ('a', 'DT'), ('6-year-old', 'JJ'), ('patient', 'NN'), ('with', 'IN'), ('dental', 'JJ'), ('caries', 'NNS'), ('according', 'VBG'), ('to', 'TO'), ('their', 'PRP$'), ('discharge', 'NN'), ('summary', 'NN'), ('?', '.')]	dental -> den til; a -> a a; was -> waas; to -> two; to -> two;
166575	The surgical procedure performed to investigate the cause of recurrent abdominal pain in the patient was exploratory laparotomy. The final diagnosis of the patient was Granulocytic sarcoma (MS) of the small gut and Acute Myeloid Leukemia (AML). As per the given discharge summary, the healthcare professional instructed the patient to continue regular follow-up with their physician, adhere to any m…	What surgical procedure was performed to investigate the cause of recurrent abdominal pain and what was the final diagnosis of the patient in the given discharge summary?	Discharge Summary Patient Name: [redacted] Medical Record Number: [redacted] Admission Date: [redacted] Discharge Date: [redacted] Reason for Admission: The patient was admitted with complaints of recurrent, colicky abdominal pain associated with occasional vomiting for 2 months. Hospital Course: The patient underwent exploratory laparotomy to investigate the cause of her symptoms. A soft tissue …	What surgical procedure waas performed to investigate the cars of recurrent abdominal pain and what waas the final diagnosis of the patient in the given discharge summary ?	What surgical procedure waas performed two investigate the cars of recurrent abdominal pain and what was the fine hill diagnosis of the patient in the give in discharge summary e ?	What surgical procedure waas performed two investigate the cars of recurrent abdominal pane and what waas the fine hill diagnosis of the patient in the give in discharge summary e ?	What surgical procedure was performed to investigate the cause of recrurent abdominal pain and what was the final dianosis of the patient in the given discharge summary ?	What surqical procedure was perfrmed to investigate the cause of recrrent abdominal pain and what was the feinal diatnosis of the pavient in the given discaharge summary ?	What sburgical prcoedure aws pefrormed to invesftigate the casue of reucrrent abmominal pin and what was the fbnal dieagnosis of the pateint in the given dinscharge sumvary ?	What procedure was to investigate the cause of recurrent abdominal pain and what was the final diagnosis of the patient in the given discharge ?	What surgical to the cause of recurrent pain and what was the diagnosis of the in the given discharge ?	What to the of and what the final of the in the given ?	0.5714285714285714	0.2857142857142857	[('What', 'WP'), ('surgical', 'JJ'), ('procedure', 'NN'), ('was', 'VBD'), ('performed', 'VBN'), ('to', 'TO'), ('investigate', 'VB'), ('the', 'DT'), ('cause', 'NN'), ('of', 'IN'), ('recurrent', 'JJ'), ('abdominal', 'JJ'), ('pain', 'NN'), ('and', 'CC'), ('what', 'WDT'), ('was', 'VBD'), ('the', 'DT'), ('final', 'JJ'), ('diagnosis', 'NN'), ('of', 'IN'), ('the', 'DT'), ('patient', 'NN'), ('in', 'IN'),…	was -> waas; pain -> pane; given -> give in; was -> waas; to -> two; cause -> cars; summary -> summary e; final -> fine hill;
160830	The medical management plan for the patient with a large, superior overhanging cystic bleb encroaching onto the corneal surface six months after undergoing right eye trabeculectomy with mitomycin C and phacoemulsification with intraocular lens implant included injecting Indocyanine green (ICG) 0.25% and autologous blood into the overhanging portion of the bleb with an 8-0 Vicryl stitch, which was…	What was the medical management plan for a patient presenting with a large, superior overhanging cystic bleb encroaching onto the corneal surface six months after undergoing right eye trabeculectomy with mitomycin C and phacoemulsification with intraocular lens implant, as described in the given discharge summary?	Discharge Summary Patient Name: [Name] Medical Record Number: [MRN] Admission Date: [Admission Date] Discharge Date: [Discharge Date] Attending Physician: [Attending Physician] Hospital Course: The 64-year-old male with a history of chronic angle closure glaucoma who underwent right eye trabeculectomy with mitomycin C presented with a complaint of a foreign body sensation, epiphora, and blurring …	What was the medical management plan for a patient presenting with a large , superior overhanging sistek bleb encroaching onto the corniel surface six months after undergoing write i trabeculectomy with mitomycin sea and phacoemulsification with intraocular lens implant , as described in the given discharge summary ?	What was the medical management plan for a a patient presenting with a a large , superior overhanging sistek bleb encroaching onto the corniel searfoss six months after undergoing write i trabeculectomy with mitomycin sea and phacoemulsification with intraocular lenz implant , as described in the given discharge summary e ?	What waas the medical management plan for a a patient presenting with a a large , superior overhanging sistek bleb encroaching onto the corniel searfoss six months after undergoing write i trabeculectomy with mitomycin sea and phacoemulsification with intraocular lenz implant , as described in the give in discharge summary e ?	What was the medical management plan for a patient prxesenting with a large , sxuperior overhanging cystic bleb encroaching onto the covneal seurface six months after undergoing right eye trabeculectomy with mitomycin C and phacoemulsification with inqtraocular lens implant , as described in the given discharge summary ?	What ras the medical management plan for a patient preesnting with a large , supfrior overhanging csytic blcb encroaching onto the crneal surface six months after undergoing right eye trabeculectomy with mitooycin C and phacoemulsification with intracular lens imlant , as decribed in the given disicharge sumary ?	What wjas the mdedical mangement plan for a paatient presqnting with a lagre , superior overghanging cytsic bveb encraoching onto the corsneal surafce six months after undesrgoing rihgt eye trabeculectomy with miomycin C and phacoequlsification with inraocular lns impant , as descirbed in the giyen disckarge sumary ?	What was the medical management plan for a presenting with a large , superior overhanging bleb encroaching onto the surface six months after undergoing right eye trabeculectomy with mitomycin C and phacoemulsification with implant , as described in the given discharge summary ?	What the management plan for a presenting with a , overhanging encroaching onto the corneal six after right with mitomycin C and phacoemulsification with lens implant , as described in the given discharge ?	What the for a with a , overhanging cystic onto the six months after right with mitomycin and with , as in the ?	0.6041666666666666	0.25	[('What', 'WP'), ('was', 'VBD'), ('the', 'DT'), ('medical', 'JJ'), ('management', 'NN'), ('plan', 'NN'), ('for', 'IN'), ('a', 'DT'), ('patient', 'NN'), ('presenting', 'VBG'), ('with', 'IN'), ('a', 'DT'), ('large', 'JJ'), (',', ','), ('superior', 'JJ'), ('overhanging', 'VBG'), ('cystic', 'JJ'), ('bleb', 'NN'), ('encroaching', 'VBG'), ('onto', 'IN'), ('the', 'DT'), ('corneal', 'JJ'), ('surface', 'N…	a -> a a; cystic -> sistek; corneal -> corniel; lens -> lenz; given -> give in; surface -> searfoss; eye -> i; was -> waas; C -> sea; a -> a a; summary -> summary e; right -> write;
109004	The patient was diagnosed with glioblastoma (GB) and underwent a right frontal craniotomy for the gross total resection of the tumor. The discharge summary recommends that the patient follow up with their healthcare provider for further treatment and monitoring. There is no information provided about the specific treatment plan or monitoring process for this patient.	What was the patient's diagnosis and treatment for the mass lesion found in the right frontal lobe?	[Patient Information] Name: [redacted] Age: 51 Sex: Female [Admission] The patient was admitted with persistent right frontal headache. [Medical History] The patient's initial cranial CT and magnetic resonance (MR) images were all within normal limits. The patient was previously admitted to another medical center for her headache and discharged home with medication 4 months ago. [Physical Examina…	What was the patient 's diagnosis and treatment for the mass lesion found in the write frontal loeb ?	What waas the patient 's diagnosis and treatment for the masse lesion found in the right front hull loeb ?	What waas the patient 's diagnosis and treatment for the masse lesion found in the write front hull loeb ?	What was the patient 's diagnosis and treatment for the mauss lesion found in the right fronntal lobe ?	What zas the partient 's diegnosis and treamtment for the mass leion found in the right fwrontal lobe ?	What aws the ptaient 's diganosis and treamtent for the mass leion fofnd in the rirht frofntal loeb ?	What was the patient 's and treatment for the mass lesion found in the right frontal ?	What the patient 's and treatment for the mass in the lobe ?	What the 's and for the in the ?	0.5263157894736842	0.2631578947368421	[('What', 'WP'), ('was', 'VBD'), ('the', 'DT'), ('patient', 'NN'), ("'s", 'POS'), ('diagnosis', 'NN'), ('and', 'CC'), ('treatment', 'NN'), ('for', 'IN'), ('the', 'DT'), ('mass', 'NN'), ('lesion', 'NN'), ('found', 'VBD'), ('in', 'IN'), ('the', 'DT'), ('right', 'JJ'), ('frontal', 'NN'), ('lobe', 'NN'), ('?', '.')]	mass -> masse; frontal -> front hull; lobe -> loeb; was -> waas; right -> write;
16178	The discharge summary indicates that the patient's clear cell renal cell carcinoma did not respond to systemic therapy with sunitinib and was switched to temsirolimus due to refractory disease. However, after two months of treatment with temsirolimus, the patient presented with severe abdominal symptoms and imaging confirmed infiltrative disease secondary to RCC with direct involvement of the sto…	What was the patient's response to systemic therapy with sunitinib and temsirolimus for clear cell renal cell carcinoma, as documented in the discharge summary?	Discharge Summary: Patient Name: [Redacted] Patient ID: [Redacted] Admission Date: [Redacted] Discharge Date: [Redacted] Admitting Physician: [Redacted] Hospital Course: The patient presented with significant weight loss, anemia, a large renal mass in the renal hilum, regional lymph node enlargement, and bilateral pulmonary nodules. She was diagnosed with clear cell renal cell carcinoma (RCC) wit…	What was the patient 's response to systemic therapy with sunitinib and temsirolimus for clear sell renal sell carcinoma a , as documented in the discharge summary ?	What waas the patient 's response two systemic therapy with sunitinib and temsirolimus for cleere cell renal cell carcinoma a , as documented in the discharge summary e ?	What waas the patient 's response two systemic therapy with sunitinib and temsirolimus for cleere sell renal sell carcinoma a , as documented in the discharge summary e ?	What was the pttient 's response to systemic therapy with sunitinib and tetmsirolimus for clear cell renal cell carcinoma , as documented in the discarge summary ?	What wuas the pafient 's response to systemic tharapy with sunitinib and temszirolimus for clear chll renal cell carkinoma , as docugmented in the discharge sufmary ?	What wsa the patient 's rseponse to systmeic threapy with suitinib and tesirolimus for clar cqell rnal cell carctnoma , as doucmented in the diccharge suqmmary ?	What the patient 's response to therapy with sunitinib and temsirolimus for clear cell renal cell carcinoma , as documented in the discharge ?	What was the 's response to systemic therapy with and for clear carcinoma , as in the discharge ?	What was the 's to therapy with and for , as in the ?	0.5555555555555556	0.2592592592592592	[('What', 'WP'), ('was', 'VBD'), ('the', 'DT'), ('patient', 'NN'), ("'s", 'POS'), ('response', 'NN'), ('to', 'TO'), ('systemic', 'VB'), ('therapy', 'NN'), ('with', 'IN'), ('sunitinib', 'NN'), ('and', 'CC'), ('temsirolimus', 'NN'), ('for', 'IN'), ('clear', 'JJ'), ('cell', 'NN'), ('renal', 'JJ'), ('cell', 'NN'), ('carcinoma', 'NN'), (',', ','), ('as', 'IN'), ('documented', 'VBN'), ('in', 'IN'), ('t…	carcinoma -> carcinoma a; was -> waas; to -> two; summary -> summary e; cell -> sell; clear -> cleere; cell -> sell;
149802	According to the discharge summary, the patient's diagnosis was an aneurysmal bone cyst (ABC), and the treatment plan was complete excision of the tumor through an anterior approach, followed by reconstruction with suturing and supplementation with rectus sheath. The patient is advised to follow up with the orthopedic clinic as directed.	What was the diagnosis and treatment plan for the patient with a bony hard mass over the right inguinal region, according to the discharge summary?	Discharge Summary Patient Name: [Name] Medical Record Number: [Number] Age: 21 years Sex: Male Admission Date: [Date] Discharge Date: [Date] Admitting Diagnosis: Swelling in right inguinal region Discharge Diagnosis: Aneurysmal bone cyst (ABC) Hospital Course: The patient was admitted to the hospital with a history of a 6-month swelling in the right inguinal region associated with dull aching pai…	What waas the diagnosis and treatment plan for the patient with a boney hard mass over the right inguinal region , according to the discharge summary e ?	What was the diagnosis and treatment plan for the patient with a a boney hard masse over the right inguinal region , according two the discharge summary e ?	What waas the diagnosis and treatment plan for the patient with a a boney hard masse over the write inguinal region , according two the discharge summary e ?	What was the diaglosis and treatment plan for the ptient with a bony hard mass over the rcight inguinal region , according to the discharge summary ?	What wxas the diagnosis and triatment plan for the ptient with a bony hard mass over the rpght iguinal reugion , acocrding to the discuarge summary ?	What pas the didgnosis and treytment pran for the paotient with a boy hajrd mas over the rilght inginal reigon , acocrding to the discuharge smumary ?	What was the and treatment for the patient with a bony hard mass over the right inguinal region , to the discharge summary ?	What was the and treatment plan for the patient with a hard over the , to the discharge ?	What the and for the with a over the , to the ?	0.5185185185185185	0.2592592592592592	[('What', 'WP'), ('was', 'VBD'), ('the', 'DT'), ('diagnosis', 'NN'), ('and', 'CC'), ('treatment', 'NN'), ('plan', 'NN'), ('for', 'IN'), ('the', 'DT'), ('patient', 'NN'), ('with', 'IN'), ('a', 'DT'), ('bony', 'JJ'), ('hard', 'JJ'), ('mass', 'NN'), ('over', 'IN'), ('the', 'DT'), ('right', 'JJ'), ('inguinal', 'JJ'), ('region', 'NN'), (',', ','), ('according', 'VBG'), ('to', 'TO'), ('the', 'DT'), ('d…	right -> write; summary -> summary e; mass -> masse; a -> a a; was -> waas; to -> two; bony -> boney;
161178	According to the discharge summary, the patient was diagnosed with stage I early hypopharyngeal squamous cell carcinoma and treated with successful endoscopic resection. The healthcare professional should ensure the patient has regular, routine endoscopic follow-up to prevent recurrence. Additionally, the follow-up EMR-C showed low-grade dysplasia with focal p53 protein overexpression confined to…	What was the patient's diagnosis and treatment for early hypopharyngeal squamous cell carcinoma according to the discharge summary?	Hospital Course: The 55-year-old Asian male was referred to the department for the management of suspicious hypopharyngeal cancer diagnosed by endoscopic biopsy at a primary medical clinic. The patient underwent endoscopic resection, which was successful in removing the malignancy. The patient was discharged on the 6th postoperative day without any complications. Clinical Course: The patient reco…	What waas the patient 's diagnosis and treatment for earley hypopharyngeal squamous cell carcinoma according to the discharge summary ?	What waas the patient 's diagnosis and treatment for early hypopharyngeal squamous sell carcinoma a according two the discharge summary ?	What waas the patient 's diagnosis and treatment for earley hypopharyngeal squamous sell carcinoma a according two the discharge summary e ?	What was the patient 's diagnosis and tregatment for early hypopharyngeal squamous cell carcinoma according to the discharge sumdmary ?	What was the pahtient 's diagnosis and trqatment for eparly hypopharyngeal squamous cell carconoma according to the discarge sumamry ?	What jas the paatient 's diaghnosis and trueatment for erly hypopharyngeal squabmous cbell carinoma accrding to the discharge sfummary ?	What was the patient 's diagnosis and treatment for early squamous cell carcinoma according to the summary ?	What was the patient 's and for early squamous carcinoma to the discharge ?	What the patient 's diagnosis and for to the ?	0.6	0.3	[('What', 'WP'), ('was', 'VBD'), ('the', 'DT'), ('patient', 'NN'), ("'s", 'POS'), ('diagnosis', 'NN'), ('and', 'CC'), ('treatment', 'NN'), ('for', 'IN'), ('early', 'JJ'), ('hypopharyngeal', 'NN'), ('squamous', 'JJ'), ('cell', 'NN'), ('carcinoma', 'NN'), ('according', 'VBG'), ('to', 'TO'), ('the', 'DT'), ('discharge', 'NN'), ('summary', 'NN'), ('?', '.')]	carcinoma -> carcinoma a; cell -> sell; summary -> summary e; was -> waas; to -> two; early -> earley;
47262	The provisional diagnosis given to the patient upon presentation with a left upper quadrant abdominal lump was liposarcoma, and a surgical excision was performed to remove the tumor.	What was the provisional diagnosis given to the patient upon presentation with a left upper quadrant abdominal lump, and what surgical procedure was performed as a result of this diagnosis according to the discharge summary?	Discharge Summary: Patient Name: [Redacted] Gender: Male Age: 55 Hospital Course: The patient presented with complaints of a left upper quadrant abdominal lump which was found to be large and well defined complex on CT scan involving the mesentery. The tumor was primarily composed of a fat component with a smaller enhancing soft tissue component. The patient was provisionally diagnosed with lipos…	What was the provisional diagnosis given to the patient upon presentation with a a left up her quadrant abdominal lumpp , and what surgical procedure was performed as a a result of this diagnosis according to the discharge summary ?	What was the provisional diagnosis give in two the patient upon presentation with a left upper quadrant abdominal lumpp , and what surgical procedure waas performed as a a result of this diagnosis according two the discharge summary e ?	What waas the provisional diagnosis give in two the patient upon presentation with a a left up her quadrant abdominal lumpp , and what surgical procedure waas performed as a a result of this diagnosis according two the discharge summary e ?	What was the prvisional diagnosis gviven to the patient upon presentation with a left upper quadrant abdminal lump , and what surgical procedure wkas performed as a result of this diagnosis according to the discharge summary ?	What ws the proviional diagnosis gievn to the ptaient upon prseentation with a left uuper quadrant abominal lsmp , and what surghcal procfdure was performed as a result of this diganosis according to the discharge summary ?	What aws the provsiional diatnosis given to the ptaient upon presencation with a lfet ugper quuadrant abdokminal lup , and what sugrical procyedure ws percformed as a rsult of this diagonsis accwording to the dislcharge sumary ?	What the provisional diagnosis given to the patient upon presentation with a left quadrant abdominal lump , and what procedure performed as a result of this diagnosis according to the discharge summary ?	What the given to the upon presentation with a upper quadrant lump , and what surgical as a of this according to the discharge summary ?	What the to the upon presentation with a , and what as a of this to the ?	0.5405405405405406	0.2702702702702703	[('What', 'WP'), ('was', 'VBD'), ('the', 'DT'), ('provisional', 'JJ'), ('diagnosis', 'NN'), ('given', 'VBN'), ('to', 'TO'), ('the', 'DT'), ('patient', 'NN'), ('upon', 'IN'), ('presentation', 'NN'), ('with', 'IN'), ('a', 'DT'), ('left', 'JJ'), ('upper', 'JJ'), ('quadrant', 'JJ'), ('abdominal', 'JJ'), ('lump', 'NN'), (',', ','), ('and', 'CC'), ('what', 'WP'), ('surgical', 'JJ'), ('procedure', 'NN')…	to -> two; was -> waas; given -> give in; was -> waas; a -> a a; to -> two; upper -> up her; a -> a a; summary -> summary e; lump -> lumpp;
8401	The procedure for removal and ligation of the aberrant right hepatic duct (ARHD) on the hepatic side and cystic duct in this patient with chronic calculous cholecystitis and aberrant bile duct flow into the cystic duct involved the use of clipping with AESCULAP DS Titanium Ligation Clips.	What was the procedure for removal and ligation of the ARHD and cystic duct using clipping, in the context of the patient's chronic calculous cholecystitis with an aberrant bile duct flow into the cystic duct, as described in the discharge summary?	DISCHARGE SUMMARY Patient Name: [REDACTED] Medical Record Number: [REDACTED] Date of admission: [REDACTED] Date of discharge: [REDACTED] Hospital Course: The patient, a 49-year-old male with a history of cholelithiasis, was admitted to our department due to right hypochondoralgia with a positive Murphy’s sign. The Computed tomography (CT) scan without contrast revealed a gallstone in the thickene…	What waas the procedure for removal and ligation of the ARHD and sistek ducked using clipping , in the context of the patient 's chronic calculous cholecystitis with an aberrant bille duct flow into the cystic ducked , as described in the discharge summary ?	What waas the procedure for removal and ligation of the ARHD and sistek ducked using clipping , in the context of the patient 's kronick calculous cholecystitis with ann aberrant bile ducked flow into the sistek ducked , as described in the discharge summary e ?	What waas the procedure for removal and ligation of the ARHD and sistek ducked using clipping , in the con text of the patient 's kronick calculous cholecystitis with ann aberrant bille ducked floe into the sistek ducked , as described in the discharge summary e ?	What was the procdeure for removal and ligation of the ARHD and cystic duct using cliping , in the context of the patient 's chronic calpculous cholecystitis with an aberrant bile duct flow into the cytic duct , as described in the discharge sumamry ?	What aws the prqcedure for rbemoval and ligation of the ARvHD and cytsic duct using clipipng , in the context of the patent 's cyronic calclulous cholecystitis with an aberrant bile ddct flwo into the cytic duct , as descirbed in the discharge siummary ?	What as the proedure for remjoval and ligation of the ARDH and cwstic dufct ufing cliping , in the conutext of the ptient 's cqronic caculous cholecystitis with an aberrant biel dutc fzow into the cstic dcut , as devcribed in the discahrge slmmary ?	What was the procedure for removal and of the ARHD and cystic clipping , in the context of the patient 's chronic calculous cholecystitis with an bile duct flow into the cystic duct , as described in the summary ?	What the procedure for and ligation of the and cystic using , in the of the patient 's chronic with an duct flow into the , as described in the ?	What the for and of the and , in the of the 's with an into the , as in the ?	0.5111111111111111	0.2666666666666666	[('What', 'WP'), ('was', 'VBD'), ('the', 'DT'), ('procedure', 'NN'), ('for', 'IN'), ('removal', 'NN'), ('and', 'CC'), ('ligation', 'NN'), ('of', 'IN'), ('the', 'DT'), ('ARHD', 'NNP'), ('and', 'CC'), ('cystic', 'JJ'), ('duct', 'NN'), ('using', 'VBG'), ('clipping', 'NN'), (',', ','), ('in', 'IN'), ('the', 'DT'), ('context', 'NN'), ('of', 'IN'), ('the', 'DT'), ('patient', 'NN'), ("'s", 'POS'), ('chr…	duct -> ducked; context -> con text; duct -> ducked; cystic -> sistek; an -> ann; bile -> bille; flow -> floe; summary -> summary e; cystic -> sistek; chronic -> kronick; was -> waas; duct -> ducked;
111762	The patient was diagnosed with diffuse colonic ganglioneuromatosis during follow-up care, and the resulting cause of the patient's death was excessive blood loss leading to cardiac bradycardia with respiratory depression which did not respond to resuscitation.	What diagnosis was made for the patient during follow-up care, leading to emergency surgery, and what was the resulting cause of the patient's death according to the discharge summary?	Discharge Summary Patient Name: [REDACTED] Sex: Male Age: 6 years Admission Date: [REDACTED] Discharge Date: [REDACTED] Admitting Diagnosis: Suspected inflammatory bowel disease Hospital Course Summary: The patient, a 6-year-old male, was admitted to the emergency department with complaints of abdominal pain, vomiting, fever, and diarrhea that had persisted for the past 2 weeks. On physical exami…	What diagnosis waas made for the patient during follow-up care , leading to emergency surgery , and what was the resulting cause of the patient 's death according two the discharge summary e ?	What diagnosis waas maid for the patient during follow up caire , leading to emergency surgery , and what waas the resulting cause of the patient 's death according two the discharge summary e ?	What diagnosis waas maid for the patient during follow up caire , leading two emergency surgery , and what waas the resulting cars of the patient 's death according two the discharge summary e ?	What diaanosis was made for the patient during follow-up care , leading to emergency surgery , and what qas the resuqting cause of the patient 's death according to the discharge summary ?	What diaggnosis pwas mdae for the patient during follow-up ciare , leading to emregency surgery , and what wys the resulting cause of the ptient 's daeth according to the discharge sumgary ?	What diajnosis eas mkade for the paitent during follhw-up crae , lading to emeregncy sugery , and what aws the reulting caguse of the paient 's derath accodring to the discahrge sumary ?	What diagnosis made for the patient during follow-up care , leading to emergency surgery , and what was the resulting cause of the patient 's according to the summary ?	What diagnosis was for the patient during care , leading to , and what the cause of the 's death to the ?	What for the during , to , and what the of the 's to the ?	0.5151515151515151	0.2727272727272727	[('What', 'WP'), ('diagnosis', 'NN'), ('was', 'VBD'), ('made', 'VBN'), ('for', 'IN'), ('the', 'DT'), ('patient', 'NN'), ('during', 'IN'), ('follow-up', 'JJ'), ('care', 'NN'), (',', ','), ('leading', 'VBG'), ('to', 'TO'), ('emergency', 'NN'), ('surgery', 'NN'), (',', ','), ('and', 'CC'), ('what', 'WDT'), ('was', 'VBD'), ('the', 'DT'), ('resulting', 'JJ'), ('cause', 'NN'), ('of', 'IN'), ('the', 'DT…	care -> caire; follow-up -> follow up; cause -> cars; to -> two; made -> maid; summary -> summary e; was -> waas; to -> two; was -> waas;
99863	The discharge summary states that the patient had a T3 poorly differentiated squamous cell carcinoma involving the left cheek and parotid gland. The patient underwent an excision of the left zygomatic bone, left total parotidectomy with facial nerve sacrifice, and selective left neck dissection levels of I-IV to remove the carcinoma. All margins and excised lymph nodes were negative for cancer.	What was the extent of the patient's squamous cell carcinoma and what surgical procedure was done to remove it according to the discharge summary?	Discharge Summary: Patient Name: [REDACTED] Medical Record Number: [REDACTED] Date of Admission: [REDACTED] Date of Discharge: [REDACTED] Admission Diagnosis: 3-Year history of ulcerating lesion involving the left cheek and parotid gland An extensive bleeding fungating growth was noted overlying the left cheek, which hung over the external auditory meatus. The patient presented with associated le…	What was the extent of the patient 's squamous sell carcinoma and what surgical procedure was dun to remove it according two the discharge summary ?	What waas the extent of the patient 's squamous sell carcinoma a and what surgical procedure waas done two remove it according to the discharge summary ?	What waas the extent of the patient 's squamous sell carcinoma a and what surgical procedure waas dun two remove it according two the discharge summary e ?	What was the extent of the patient 's squamous cnell caccinoma and what surgical prcedure was done to remove it according to the discharge summary ?	What wts the extent of the patxent 's seuamous czll cacinoma and what surgical procedure wks doie to remove it according to the discharge sumqmary ?	What wsa the exent of the panient 's suqamous clel caricnoma and what surlgical procdeure wjs done to reomve it accrding to the dicharge susmary ?	What was the extent of the 's squamous cell carcinoma and what was done to remove it according to the discharge summary ?	What the of the patient 's squamous carcinoma and what done to it to the discharge summary ?	What the of the 's and what was to it to the ?	0.5384615384615384	0.3076923076923077	[('What', 'WP'), ('was', 'VBD'), ('the', 'DT'), ('extent', 'NN'), ('of', 'IN'), ('the', 'DT'), ('patient', 'NN'), ("'s", 'POS'), ('squamous', 'JJ'), ('cell', 'NN'), ('carcinoma', 'NN'), ('and', 'CC'), ('what', 'WP'), ('surgical', 'JJ'), ('procedure', 'NN'), ('was', 'VBD'), ('done', 'VBN'), ('to', 'TO'), ('remove', 'VB'), ('it', 'PRP'), ('according', 'VBG'), ('to', 'TO'), ('the', 'DT'), ('discharg…	to -> two; was -> waas; cell -> sell; done -> dun; was -> waas; carcinoma -> carcinoma a; to -> two; summary -> summary e;
165936	The patient's cause of death was presumed to be due to postoperative chemo-radiotherapy. Based on the information presented in the discharge summary, it is unclear what could have been done differently to prevent it. However, further investigation into the patient's medical history and factors surrounding the chemo-radiotherapy regimen may provide more insights into potential preventive measures.	What was the cause of the patient's death, and what could have been done differently to prevent it based on the information presented in the discharge summary?	Admission Date: [Date] Discharge Date: [Date] Patient Name: [Name] Hospital ID: [ID] Hospital Course: The patient presented to the gastrointestinal surgery out-patient department with pain in the right hypochondrium and jaundice of 3 months duration. Imaging studies revealed an infiltrating cholangiocarcinoma involving left hepatic duct and primary biliary confluence with invasion of left portal …	What was the cause of the patient 's death , and what could halve been done differently to prevent it baste on the information presented in the discharge summary e ?	What was the cars of the patient 's death , and what could halve bin dun differently to prevent it baste on the information presented in the discharge summary e ?	What waas the cars of the patient 's death , and what could halve bin dun differently two prevent it baste on the information presented in the discharge summary e ?	What was the cause of the patient 's death , and what could have been done diffcrently to preent it based on the information presented in the discharge summary ?	What as the case of the patient 's death , and what could heve ben doye differently to prevent it bxsed on the inftormation prseented in the discharge summary ?	What owas the case of the ptient 's detah , and what could hatve bewen dnoe difefrently to pmevent it bayed on the informmation prseented in the disharge sxummary ?	What was the cause of the patient 's death , and what could have been done to prevent it on the presented in the discharge summary ?	What the of the patient 's , and what could been done to prevent it based on the in the ?	What the of the 's , and what could to it on the in the ?	0.4666666666666667	0.2666666666666666	[('What', 'WP'), ('was', 'VBD'), ('the', 'DT'), ('cause', 'NN'), ('of', 'IN'), ('the', 'DT'), ('patient', 'NN'), ("'s", 'POS'), ('death', 'NN'), (',', ','), ('and', 'CC'), ('what', 'WP'), ('could', 'MD'), ('have', 'VB'), ('been', 'VBN'), ('done', 'VBN'), ('differently', 'RB'), ('to', 'TO'), ('prevent', 'VB'), ('it', 'PRP'), ('based', 'VBN'), ('on', 'IN'), ('the', 'DT'), ('information', 'NN'), ('p…	was -> waas; been -> bin; cause -> cars; summary -> summary e; done -> dun; have -> halve; to -> two; based -> baste;
119917	The patient's treatment plan for lead poisoning included avoidance of the harmful factor and chelation therapy, which was given for 5 days. The patient completed the treatment without any adverse effects, and his blood pressure normalized and subjective symptoms improved. The patient must continue to avoid exposure to harmful factors and follow up with his doctor for future evaluation. The discha…	What was the treatment plan for the patient's lead poisoning, according to the given discharge summary?	Discharge Summary: Patient Identification: 39-year-old Korean professional male soldier. Reason for Hospitalization: Lead poisoning. Hospital Course: The patient presented with symptoms of dizziness, fatigue, asthenia, irritability, elevated blood pressure, palpitation, eyestrain, and tinnitus. After undergoing several health examinations, the patient was diagnosed with lead poisoning due to expo…	What was the treatment plan for the patient 's lead poisoning , according two the give in discharge summary ?	What waas the treatment plan for the patient 's led poisoning , according to the give in discharge summary e ?	What waas the treatment plan for the patient 's led poisoning , according two the give in discharge summary e ?	What was the treatment plan for the patgent 's lead poisoning , according to the given discharge sumoary ?	What was the treatment prlan for the pateint 's lepd poiosning , according to the given dishcarge summary ?	What weas the traetment plnn for the ptaient 's leda podisoning , acording to the gimven discahrge smmary ?	What the treatment plan for the patient 's poisoning , according to the given discharge summary ?	What was the treatment for the 's , to the given discharge ?	What the for the 's , to the ?	0.5263157894736842	0.2631578947368421	[('What', 'WP'), ('was', 'VBD'), ('the', 'DT'), ('treatment', 'NN'), ('plan', 'NN'), ('for', 'IN'), ('the', 'DT'), ('patient', 'NN'), ("'s", 'POS'), ('lead', 'NN'), ('poisoning', 'NN'), (',', ','), ('according', 'VBG'), ('to', 'TO'), ('the', 'DT'), ('given', 'VBN'), ('discharge', 'NN'), ('summary', 'NN'), ('?', '.')]	summary -> summary e; lead -> led; given -> give in; was -> waas; to -> two;
158398	According to the given discharge summary, the patient's severe sepsis or tumor lysis syndrome was caused by massive splenic infarction after embolization.	What was the cause of the patient's severe sepsis or tumor lysis syndrome that led to their passing, according to the given discharge summary?	Discharge Summary: Patient Name: [redacted] Date of Admission: [redacted] Date of Discharge: [redacted] Admission Diagnosis: Chronic severe thrombocytopenia-caused splenomegaly due to mantle cell lymphoma Hospital Course Summary: The patient presented with complaints of angina pectoris and a large spleen 6 cm under the costal margins. The patient had a substantial medical history including corona…	What was the cars of the patient 's severe sepsis or toomer lysis syndrome that led two their passing , according to the given discharge summary ?	What was the cars of the patient 's severe sepsis or tumor lysis syndrome that lead two their passing , according two the given discharge summary e ?	What waas the cars of the patient 's severe sepsis or toomer lysis syndrome that lead two their passing , according two the give in discharge summary e ?	What was the cause of the patient 's seevre sepsis or tumor lyis syndrome that led to their passing , according to the gvien discharge summary ?	What aws the ciuse of the pahient 's sveere spesis or tumor lsis srndrome that led to their passing , according to the gien discharge summary ?	What wwas the casue of the patsient 's seere spsis or tdumor lyiss synxrome that eld to their pasbing , accroding to the gien discpharge sumary ?	What was the cause of the 's severe or tumor lysis syndrome that led to their , according to the given discharge summary ?	What was the cause of the 's sepsis or tumor that to their passing , according to the ?	What the of the 's or that to their , to the ?	0.5185185185185185	0.2962962962962963	[('What', 'WP'), ('was', 'VBD'), ('the', 'DT'), ('cause', 'NN'), ('of', 'IN'), ('the', 'DT'), ('patient', 'NN'), ("'s", 'POS'), ('severe', 'JJ'), ('sepsis', 'NN'), ('or', 'CC'), ('tumor', 'NN'), ('lysis', 'NN'), ('syndrome', 'NN'), ('that', 'WDT'), ('led', 'VBD'), ('to', 'TO'), ('their', 'PRP$'), ('passing', 'NN'), (',', ','), ('according', 'VBG'), ('to', 'TO'), ('the', 'DT'), ('given', 'VBN'), (…	summary -> summary e; tumor -> toomer; cause -> cars; to -> two; led -> lead; to -> two; was -> waas; given -> give in;
138531	The patient's cerebral hemorrhage was caused by treatment with edoxaban 60mg, and anticoagulation was eventually restarted with a lower dose of edoxaban due to a worsened HAS-BLED score.	What was the cause of the patient's cerebral hemorrhage and what anticoagulation medication was eventually restarted at a lower dose?	Discharge Summary: Patient Name: (redacted) Date of Admission: (redacted) Date of Discharge: (redacted) Hospital Course: The patient was admitted to the Emergency Department due to a sudden onset of severe headache and difficulty using the remote control with the left hand. Upon arrival, the patient appeared to be in overall good condition. Physical examination showed labial commissure deviation …	What was the cause of the patient 's cerebral hemorrhage and what anticoagulation medication waas eventually restarted at a a lower dose ?	What waas the cars of the patient 's cerebral hemorrhage and what anticoagulation medication waas eventually restarted at a lower dohse ?	What waas the cars of the patient 's cerebral hemorrhage and what anticoagulation medication waas eventually restarted at a a lo her dohse ?	What was the cause of the pajient 's ceeebral hemorrhage and what anticoagulation medication was eventually restarted at a lower dose ?	What was the cause of the patcent 's cerwbral hemlorrhage and what anticoagulation meication wsa evetually retarted at a lower dose ?	What wos the cuse of the pateint 's ceebral hemsrrhage and what antiocagulation mediecation wsa evetually restarted at a loywer does ?	What was the cause of the 's cerebral hemorrhage and what anticoagulation medication was eventually restarted at a lower ?	What was the cause of the 's hemorrhage and what eventually restarted at a ?	What the of the 's and what eventually at a ?	0.5454545454545454	0.2727272727272727	[('What', 'WP'), ('was', 'VBD'), ('the', 'DT'), ('cause', 'NN'), ('of', 'IN'), ('the', 'DT'), ('patient', 'NN'), ("'s", 'POS'), ('cerebral', 'JJ'), ('hemorrhage', 'NN'), ('and', 'CC'), ('what', 'WP'), ('anticoagulation', 'NN'), ('medication', 'NN'), ('was', 'VBD'), ('eventually', 'RB'), ('restarted', 'VBN'), ('at', 'IN'), ('a', 'DT'), ('lower', 'JJR'), ('dose', 'NN'), ('?', '.')]	lower -> lo her; was -> waas; cause -> cars; dose -> dohse; a -> a a; was -> waas;
69144	The patient had a right middle cerebral artery aneurysm measuring 4 mm in maximum diameter and a fenestration of the right P1 segment of the posterior cerebral artery (PCA), which were successfully clipped. No additional intracranial anomalies were found during the hospital course.	What was the size and location of the aneurysm found in the patient mentioned in the given discharge summary?	Hospital Course: The patient, a 56-year-old Caucasian male, was admitted due to the new onset of headaches. The patient was found to have a right middle cerebral artery aneurysm measuring 4 mm in maximum diameter and a fenestration of the right P1 segment of the posterior cerebral artery (PCA). The fenestration was not visible on the previous magnetic resonance angiogram (MRA). The patient underw…	What was the size and location of the aneurysm found in the patient mensch and in the given discharge summary e ?	What waas the sighs and location of the aneurysm found in the patient mentioned in the give in discharge summary e ?	What waas the sighs and location of the aneurysm found in the patient mensch and in the give in discharge summary e ?	What was the size and location of the anveurysm found in the patient meftioned in the given discharge summary ?	What was the siez and lojcation of the anyeurysm fyund in the paitent mentioned in the given discharge summary ?	What wpas the sjize and locmation of the anuerysm fopnd in the pataient menioned in the gyiven dicharge suommary ?	What the size and of the aneurysm found in the patient mentioned in the given discharge summary ?	What the and location of the aneurysm found in the in the given ?	What the and of the in the in the ?	0.5	0.25	[('What', 'WP'), ('was', 'VBD'), ('the', 'DT'), ('size', 'NN'), ('and', 'CC'), ('location', 'NN'), ('of', 'IN'), ('the', 'DT'), ('aneurysm', 'NN'), ('found', 'VBD'), ('in', 'IN'), ('the', 'DT'), ('patient', 'NN'), ('mentioned', 'VBD'), ('in', 'IN'), ('the', 'DT'), ('given', 'VBN'), ('discharge', 'NN'), ('summary', 'NN'), ('?', '.')]	mentioned -> mensch and; was -> waas; summary -> summary e; size -> sighs; given -> give in;
121822	The principal diagnosis of the patient described in the discharge summary was GPA with pauci-immune glomerulonephritis. The treatment course included plasmapheresis, oral cyclophosphamide, and steroids, and ultimately, the patient was discharged to a long-term care facility on cyclophosphamide, valsartan 40 mg 12 hourly, and metoprolol ER 25 mg daily.	What was the principal diagnosis and treatment course for the patient described in the given discharge summary?	Discharge Summary: Patient Name: [Redacted] Date of Admission: [Redacted] Date of Discharge: [Redacted] Admitting Diagnosis: Acute CHF with severe DCM Principal Diagnosis: GPA with pauci-immune glomerulonephritis Hospital Course: The patient was admitted with progressive dyspnea and leg edema. He had a history of sinusitis and presented with cough. On examination, he had mild respiratory distress…	What was the principal diagnosis and treatment coarse for the patient described in the give in discharge summary ?	What waas the principle diagnosis and treatment course for the patient described in the give in discharge summary e ?	What waas the principle diagnosis and treatment coarse for the patient described in the give in discharge summary e ?	What was the principal dianosis and tretment course for the patient described in the given discharge summary ?	What was the prncipal diganosis and tretment course for the patient descgribed in the gven discharge summary ?	What as the pricipal dianosis and treiatment corse for the patient decribed in the ginen dismharge summary ?	What was the and treatment course for the patient described in the given discharge summary ?	What the principal and course for the patient in the given summary ?	What the and for the in the given ?	0.5555555555555556	0.2777777777777778	[('What', 'WP'), ('was', 'VBD'), ('the', 'DT'), ('principal', 'JJ'), ('diagnosis', 'NN'), ('and', 'CC'), ('treatment', 'NN'), ('course', 'NN'), ('for', 'IN'), ('the', 'DT'), ('patient', 'NN'), ('described', 'VBN'), ('in', 'IN'), ('the', 'DT'), ('given', 'VBN'), ('discharge', 'NN'), ('summary', 'NN'), ('?', '.')]	summary -> summary e; given -> give in; principal -> principle; course -> coarse; was -> waas;
52374	According to the discharge summary, the diagnostic tests performed on the 2-year-old bearded dragon included complete blood work, X-rays, and a CT scan. The blood tests showed no remarkable alterations, while the X-rays showed mild to moderate osteolysis, and the CT scan revealed a mixed osteolytic-proliferative bone lesion.	What diagnostic tests were performed and what were the results for a 2-year-old bearded dragon displaying decreased activity levels, decreased appetite and constipation according to the discharge summary?	Discharge Summary: Patient Information: A 2-year-old, 200-g female bearded dragon Chief Complaint: Decreased activity levels, decreased appetite and constipation Medical history: The patient was housed in a glass terrarium at appropriate temperatures and was fed a balanced diet. The patient also had two mild swellings on its back. Diagnostic tests: Complete blood work, X-rays and CT scan were per…	What diagnostic testes were performed and what were the results for a 2-year-old bearded drag in displaying decreased activity levels , decreased appetite and constipation according to the discharge summary e ?	What diagnostic testes were performed and what were the results for a a 2-year-old bearded drag in displaying decreased activity e levels , decreased apatite and constipation according to the discharge summary e ?	What diagnostic testes were performed and what were the results for a a 2-year-old beard did drag in displaying decreased activity e levels , decreased apatite and constipation according two the discharge summary e ?	What diagnostic tests were performed and what wepre the results for a 2-year-old bearded dagon displaying dereased activity levels , decreased appetite and constipation according to the discharge summary ?	What diagnostic tsts weer perormed and what wlre the results for a 2-yaer-old beraded dragon displaying decreased activity levels , decreased apptite and consmipation according to the discharge smmary ?	What diavgnostic tetss were perqormed and what wee the results for a 2-eyar-old bfearded dpragon diplaying deceased activity leqvels , decreased aptpetite and constbipation accroding to the dicharge supmmary ?	What diagnostic tests were performed and what were the results for a 2-year-old bearded dragon displaying levels , decreased appetite and constipation according to the discharge ?	What diagnostic were and what the results for a 2-year-old displaying decreased activity , decreased and according to the summary ?	What and what were the for a dragon decreased , and to the summary ?	0.6333333333333333	0.2666666666666666	[('What', 'WP'), ('diagnostic', 'JJ'), ('tests', 'NNS'), ('were', 'VBD'), ('performed', 'VBN'), ('and', 'CC'), ('what', 'WDT'), ('were', 'VBD'), ('the', 'DT'), ('results', 'NNS'), ('for', 'IN'), ('a', 'DT'), ('2-year-old', 'JJ'), ('bearded', 'JJ'), ('dragon', 'NN'), ('displaying', 'VBG'), ('decreased', 'VBN'), ('activity', 'NN'), ('levels', 'NNS'), (',', ','), ('decreased', 'VBN'), ('appetite', '…	to -> two; bearded -> beard did; summary -> summary e; dragon -> drag in; a -> a a; activity -> activity e; tests -> testes; appetite -> apatite;
116883	The patient was diagnosed with breast cancer metastasizing to the stomach, specifically signet ring cell carcinoma with GATA3 binding protein positivity and HER-2 amplification. She received docetaxel and showed a partial response, currently in a persistent PR state after six cycles of chemotherapy.	What was the diagnosis and treatment for the patient mentioned in the discharge summary who had breast cancer metastasizing to the stomach?	Discharge Summary: Patient Information: Name: N/A Age/Sex: 65-year-old female Hospital ID: N/A Hospital Course: The patient was admitted to the oncology department for evaluation of indigestion and epigastric discomfort. She had a past medical history significant for breast cancer, which was treated with a modified radical mastectomy, adjuvant chemotherapy, and adjuvant radiation. Two years after…	What was the diagnosis and treatment for the patient mensch and in the discharge summary e who had breast cancer metastasizing to the stomach ?	What waas the diagnosis and treatment for the patient mensch and in the discharge summary hoo had brest cancer metastasizing two the stomach ?	What waas the diagnosis and treatment for the patient mensch and in the discharge summary e hoo hadd brest cancer metastasizing two the stomach ?	What was the diagnosis and treatment for the patient mentioned in the discharge summary who had breast cnacer meatstasizing to the stomach ?	What wfs the diagonsis and treatment for the patient menioned in the discharge smmary who hd brieast cancer metamtasizing to the stomach ?	What ws the diwgnosis and trfeatment for the paytient mentpioned in the dicharge simmary who khad berast cacner metasasizing to the stoomach ?	What was the diagnosis and treatment for the mentioned in the discharge summary who had breast cancer metastasizing to the ?	What the and for the patient mentioned in the who had metastasizing to the stomach ?	What the and for the in the who to the ?	0.5217391304347826	0.3043478260869565	[('What', 'WP'), ('was', 'VBD'), ('the', 'DT'), ('diagnosis', 'NN'), ('and', 'CC'), ('treatment', 'NN'), ('for', 'IN'), ('the', 'DT'), ('patient', 'NN'), ('mentioned', 'VBD'), ('in', 'IN'), ('the', 'DT'), ('discharge', 'NN'), ('summary', 'NN'), ('who', 'WP'), ('had', 'VBD'), ('breast', 'NN'), ('cancer', 'NN'), ('metastasizing', 'VBG'), ('to', 'TO'), ('the', 'DT'), ('stomach', 'NN'), ('?', '.')]	who -> hoo; summary -> summary e; breast -> brest; mentioned -> mensch and; to -> two; had -> hadd; was -> waas;
155909	The multidisciplinary approach taken to treat the 2-year-old boy with a right upper eyelid injury and foreign body penetration into the right frontal lobe involved an orbital surgeon and a neurosurgeon working together. The boy received intravenous third-generation cephalosporin (Ceftriaxone Rocephine®) for one week and underwent a craniotomy to close the defect in the dura with a pericranial gra…	What was the multidisciplinary approach taken to treat a 2-year-old boy with a right upper eyelid injury, foreign body penetration into the right frontal lobe, and minimal clear fluid coming out through the wound margins identified as cerebrospinal fluid (CSF)?	Discharge Summary: Patient Name: [Name] Medical Record Number: [Medical Record Number] Date of admission: [Admission date] Date of discharge: [Discharge date] Hospital Course: The patient, a two-year-old boy, presented to the emergency department with a right upper eyelid injury after falling from a table while playing with his brother. He was diagnosed with a 1.5 cm x 0.5 cm eyelid laceration th…	What waas the multidisciplinary approach take in two treat a 2-year-old boy with a a right upper eyelid injury , foran body penetration into the right frontal lobe , and minimal clear fluid coming out through the wound margins identified as cerebrospinal fluid ( CSF ) ?	What waas the multidisciplinary approach taken to treat a a 2-year-old boye with a a write up her eyelid injury , foran body penetration into the write frontal loeb , and minimal clear fluid coming out through the wound margins identified as cerebrospinal fluid ( CSF ) ?	What waas the multidisciplinary approach take in two treat a a 2-year-old boye with a a right up her eyelid injury , foran boddy penetration into the write front hull loeb , and minimal cleere fluid cumming out through the wound margins identified as cerebrospinal fluid ( CSF ) ?	What was the multidispiplinary approach tkaen to treat a 2-year-old boy with a right uper eyelid injury , foreign body penetration into the right frontal lobe , and minimal clear fluid coming out through the wolnd margins identified as cerebrospinal faluid ( CSF ) ?	What was the multidisciplinary approach taen to treat a 2-eyar-old boy with a right upder eywelid ijnury , foreign boqy peetration into the rihgt frorntal lmbe , and miimal celar flyid coming out through the wbound margins identified as cerebrospinal fluid ( CSF ) ?	What wbs the multidixsciplinary approach taen to tyeat a 2-yegr-old boy with a ripght upper eylid inury , foeign bqody penetration into the rgiht fjontal lboe , and mniimal clar feuid coing out through the wonud margins idenatified as cererospinal flid ( SCF ) ?	What was the multidisciplinary approach taken to a 2-year-old boy with a upper eyelid injury , foreign body into the right frontal lobe , and clear fluid coming out through the wound margins identified as cerebrospinal ( CSF ) ?	What was the to treat a with a right upper eyelid , penetration into the , and minimal clear out through the wound identified as cerebrospinal fluid ( CSF ) ?	What the to a with a right eyelid , penetration into the , and out through the identified as ( ) ?	0.6	0.3333333333333333	[('What', 'WP'), ('was', 'VBD'), ('the', 'DT'), ('multidisciplinary', 'JJ'), ('approach', 'NN'), ('taken', 'VBN'), ('to', 'TO'), ('treat', 'VB'), ('a', 'DT'), ('2-year-old', 'JJ'), ('boy', 'NN'), ('with', 'IN'), ('a', 'DT'), ('right', 'JJ'), ('upper', 'NN'), ('eyelid', 'JJ'), ('injury', 'NN'), (',', ','), ('foreign', 'JJ'), ('body', 'NN'), ('penetration', 'NN'), ('into', 'IN'), ('the', 'DT'), ('r…	foreign -> foran; right -> write; upper -> up her; lobe -> loeb; coming -> cumming; boy -> boye; to -> two; was -> waas; taken -> take in; frontal -> front hull; a -> a a; a -> a a; body -> boddy; clear -> cleere;
66999	According to the discharge summary, the cause of the patient's postoperative polyuria was unexplained and a polyuric workup was initiated to monitor his urine and serum electrolytes and osmolalities. The exact reason for the polyuria is not available in the provided information.	What was the cause of the patient's postoperative polyuria according to the discharge summary?	DISCHARGE SUMMARY Patient Name: [REDACTED] Medical Record Number: [REDACTED] Date of Admission: [REDACTED] Date of Discharge: [REDACTED] Admission Diagnosis: Bilateral femoral fractures and a cervical spine injury from a motor vehicle collision. Hospital Course: The patient presented to the hospital with a stabilizing halo fixation device in place. He underwent an anterior cervical discectomy and…	What waas the cause of the patient 's postoperative polyuria according to the discharge summary e ?	What was the cars of the patient 's postoperative polyuria according two the discharge summary e ?	What waas the cars of the patient 's postoperative polyuria according two the discharge summary e ?	What was the cause of the patient 's pojstoperative polyuria according to the dicsharge summary ?	What was the casue of the paxtient 's postoperative polyuria accrding to the diwcharge sumamry ?	What ewas the caese of the paient 's potoperative pslyuria accsording to the disharge sumary ?	What was the of the patient 's postoperative according to the discharge summary ?	What the of the 's polyuria according to the summary ?	What the of the 's to the ?	0.5	0.25	[('What', 'WP'), ('was', 'VBD'), ('the', 'DT'), ('cause', 'NN'), ('of', 'IN'), ('the', 'DT'), ('patient', 'NN'), ("'s", 'POS'), ('postoperative', 'JJ'), ('polyuria', 'NN'), ('according', 'VBG'), ('to', 'TO'), ('the', 'DT'), ('discharge', 'NN'), ('summary', 'NN'), ('?', '.')]	to -> two; summary -> summary e; was -> waas; cause -> cars;
123629	The anosmia in the patient who received CESI for chronic low back pain was likely a rare side effect of the procedure. However, no nasal pathology or intracranial hemorrhage was found, and olfactory functions improved at follow-up 4 months later. The exact cause of the anosmia is not specified in the given discharge summary.	What was the cause of anosmia in the patient who had received caudal epidural steroid injection (CESI) for chronic low back pain in the given discharge summary?	Hospital Course: The patient was admitted to the pain clinic for chronic low back pain that was unresponsive to analgesics and physiotherapy. The patient declined surgery and opted for conservative management with caudal epidural steroid injection (CESI). The procedure was performed without complications and the patient experienced significant relief of pain. However, one week post-procedure, the…	What was the cause of anosmia in the patient who had received coddle epidural steroid injection ( CESI ) for kronick low back pane in the given discharge summary ?	What was the cars of anosmia in the patient hoo had received caudal epidural steroid injection ( CESI ) for kronick low bak pane in the given discharge summary e ?	What was the cars of anosmia in the patient hoo hadd received coddle epidural steroid injection ( CESI ) for kronick lo bak pane in the give in discharge summary ?	What was the cause of anomia in the patient who had received caudal epidural szeroid injection ( CESI ) for chronic low bck pain in the given discharge summary ?	What was the cause of anomsia in the paitent who hd reoeived cudal epidural streoid injection ( CeSI ) for chronic low back pian in the given discarge summary ?	What ws the cajuse of anomia in the patent who ad recedived caudal epidural stieroid injection ( CEI ) for chonic wlow bakc pian in the gicven dismcharge sumnary ?	What was the cause of anosmia in the patient who had received caudal epidural injection ( CESI ) for chronic low back pain in the summary ?	What the cause of in the who had received caudal epidural steroid ( ) for pain in the given summary ?	What the of in the who received epidural ( ) for in the given ?	0.6	0.3666666666666666	[('What', 'WP'), ('was', 'VBD'), ('the', 'DT'), ('cause', 'NN'), ('of', 'IN'), ('anosmia', 'NN'), ('in', 'IN'), ('the', 'DT'), ('patient', 'NN'), ('who', 'WP'), ('had', 'VBD'), ('received', 'VBN'), ('caudal', 'JJ'), ('epidural', 'JJ'), ('steroid', 'NN'), ('injection', 'NN'), ('(', '('), ('CESI', 'NNP'), (')', ')'), ('for', 'IN'), ('chronic', 'NN'), ('low', 'JJ'), ('back', 'RB'), ('pain', 'NN'), (…	had -> hadd; back -> bak; given -> give in; low -> lo; pain -> pane; caudal -> coddle; cause -> cars; chronic -> kronick; who -> hoo;
27359	The patient was diagnosed with hypokalemia caused by diarrhea due to unclean food consumption. The treatment for hypokalemia was successful, and the patient's serum potassium levels returned to normal. The patient was advised to follow up with their primary care physician to ensure that serum potassium levels remain normal and to avoid eating unclean food to prevent hypokalemia in the future.	What was the diagnosis and treatment plan for a 23-year-old male patient admitted with hypokalemia caused by severe diarrhea?	Discharge Summary Patient Identification: 23-year-old male patient admitted for hypokalemia since 2 years Admission Date: (Insert date of admission) Discharge Date: (Insert date of discharge) Managing Physician: Dr. (Insert physician name) Diagnosis: Hypokalemia caused by severe diarrhea due to eating unclean food Hospital Course: The patient was admitted to the hospital due to severely low potas…	What was the diagnosis and treatment plan for a a 23-year-old male patient admitted with hypokalemia caused by severe diarrhoea ?	What waas the diagnosis and treatment plan for a 23-year-old mail patient admitted with hypokalaemia caused by severe diarrhoea ?	What waas the diagnosis and treatment plan for a a 23-year-old mail patient admitted with hypokalaemia caused by severe diarrhoea ?	What was the diagnosis and treatment plna for a 23-year-old male patient admitted with hypokalemia caused by severe dniarrhea ?	What as the diagonsis and treatment plan for a 23-eyar-old male patient admitted with hypokalemia cgaused by svere darrhea ?	What oas the dianosis and tretament pklan for a 23-yera-old mrale paxient admirtted with hypkalemia caused by severe diarrhea ?	What the diagnosis and treatment plan for a 23-year-old male patient admitted with hypokalemia caused by severe ?	What was the diagnosis and treatment for a admitted with hypokalemia by severe ?	What the and plan for a male with by ?	0.6	0.25	[('What', 'WP'), ('was', 'VBD'), ('the', 'DT'), ('diagnosis', 'NN'), ('and', 'CC'), ('treatment', 'NN'), ('plan', 'NN'), ('for', 'IN'), ('a', 'DT'), ('23-year-old', 'JJ'), ('male', 'NN'), ('patient', 'NN'), ('admitted', 'VBN'), ('with', 'IN'), ('hypokalemia', 'NN'), ('caused', 'VBN'), ('by', 'IN'), ('severe', 'JJ'), ('diarrhea', 'NN'), ('?', '.')]	male -> mail; hypokalemia -> hypokalaemia; a -> a a; was -> waas; diarrhea -> diarrhoea;
93053	The surgical procedure performed on the patient to treat necrotizing granulomatous colitis due to TB was a right hemicolectomy with end ileostomy and transverse colonic mucous fistula. Ileostomy and colostomy closure were recommended after full recovery. An antituberculosis drug regimen was added to the patient's immunosuppressive treatment.	What surgical procedure was performed on the patient to treat necrotizing granulomatous colitis due to TB, and what follow-up treatment was recommended?	Hospital Course: The patient was admitted with complaints of acute abdominal pain, fever, and chills. His past medical history revealed that he had undergone right renal transplantation and had been diagnosed with pneumonia 10 months prior to this admission. On physical examination, the patient had diffuse rigidity and rebound tenderness. An abdominal CT scan revealed pericecal inflammation and b…	What surgical procedure was performed on the patient to treat necrotizing granulomatous colitis do two TB , and what follow-up treatment was recommended ?	What surgical procedure waas performed on the patient two treat necrotizing granulomatous colitis do two TB , and what follow-up treatment waas recommended ?	What surgical procedure waas performed on the patient two treat necrotizing granulomatous colitis do two TB , and what follow up treatment waas recommended ?	What surgical proecdure was performed on the patient to treat necbrotizing granulomatous colitis due to TB , and what follow-up treatment was recommended ?	What surgical procedure aws perfrmed on the patient to treat necgrotizing granulomatous colitis vdue to hTB , and what follqw-up trzatment was recommended ?	What swrgical profcedure ws perfuormed on the paient to tseat necrotizing granulmoatous coltiis ue to B , and what foluow-up treatment was recoxmmended ?	What procedure was performed on the patient to necrotizing granulomatous colitis due to TB , and what follow-up treatment was recommended ?	What procedure was performed on the to treat colitis to TB , and what treatment recommended ?	What was on the to due to , and what recommended ?	0.625	0.25	[('What', 'WP'), ('surgical', 'JJ'), ('procedure', 'NN'), ('was', 'VBD'), ('performed', 'VBN'), ('on', 'IN'), ('the', 'DT'), ('patient', 'NN'), ('to', 'TO'), ('treat', 'VB'), ('necrotizing', 'VBG'), ('granulomatous', 'JJ'), ('colitis', 'NN'), ('due', 'JJ'), ('to', 'TO'), ('TB', 'NNP'), (',', ','), ('and', 'CC'), ('what', 'WP'), ('follow-up', 'JJ'), ('treatment', 'NN'), ('was', 'VBD'), ('recommend…	to -> two; due -> do; follow-up -> follow up; was -> waas; was -> waas; to -> two;
68113	The extensive clot burden in the patient's LAD and D1 was suggestive of spice-induced coronary thrombosis as per the given discharge summary.	What was the cause of the thrombus burden in the patient's LAD and D1, as determined by the extensive clot burden?	Hospital Course: This 26-year-old Caucasian male with a past medical history of hypertension presented to the hospital with retrosternal nonradiating pain at rest. The initial EKG showed lateral ST elevations, prompting immediate transfer to the cardiac catheterization laboratory. The patient admitted to smoking spice a few hours prior to the onset of symptoms. Diagnostic Testing: Coronary angiog…	What was the cause of the thrombus burdon in the patient 's ladd and D1 , as determined by the extensive clot burden ?	What was the cars of the thrombus burdon in the patient 's ladd and D1 , as determined by the extensive clott burdon ?	What waas the cars of the thrombus burdon in the patient 's ladd and D1 , as determined by the extensive clott burdon ?	What was the cause of the throbus beurden in the patient 's LAD and D1 , as determined by the extensive clot burden ?	What wus the cause of the thrmobus burden in the ptaient 's LD and n1 , as determined by the extensive cot bfurden ?	What wsa the cuse of the thrcombus bjrden in the patent 's LjAD and sD1 , as deteurmined by the extnesive clt bruden ?	What was the cause of the thrombus burden in the patient 's and D1 , as determined by the extensive clot ?	What the of the in the patient 's LAD and , as by the extensive burden ?	What the of the in the 's and , as by the ?	0.4583333333333333	0.25	[('What', 'WP'), ('was', 'VBD'), ('the', 'DT'), ('cause', 'NN'), ('of', 'IN'), ('the', 'DT'), ('thrombus', 'NN'), ('burden', 'NN'), ('in', 'IN'), ('the', 'DT'), ('patient', 'NN'), ("'s", 'POS'), ('LAD', 'NNP'), ('and', 'CC'), ('D1', 'NNP'), (',', ','), ('as', 'IN'), ('determined', 'VBN'), ('by', 'IN'), ('the', 'DT'), ('extensive', 'JJ'), ('clot', 'NN'), ('burden', 'NN'), ('?', '.')]	burden -> burdon; was -> waas; LAD -> ladd; burden -> burdon; cause -> cars; clot -> clott;
62748	The discharge diagnosis for the 17-year-old male patient with decreased central vision in the right eye was macular injury secondary to laser pointer exposure. The recommended instructions include avoiding direct exposure to laser pointers, scheduling regular follow-up appointments with their primary care physician, obtaining protective eyewear during activities that involve the use of laser poin…	What was the discharge diagnosis and recommended instructions for a 17-year-old male patient who presented with decreased central vision in the right eye due to exposure to a handheld laser pointer?	Discharge Summary: Patient: 17-year-old male Admission date: [Date] Discharge date: [Date] Hospital Course: The patient was admitted to the hospital for evaluation of decreased central vision in the right eye. During the evaluation, it was discovered that the patient had been exposed to a handheld laser pointer that led to his visual symptoms. The patient had no prior ocular or family ocular hist…	What was the discharge diagnosis and recommended instructions for a 17-year-old mail patient hoo presented with decreased central vision in the right eye due to exposure to a handheld lazar pointer ?	What waas the discharge diagnosis and recommended instructions for a a 17-year-old male patient hoo presented with decreased central vision in the right i due two exposure two a handheld laser pointer ?	What waas the discharge diagnosis and recommended instructions for a a 17-year-old mail patient hoo presented with decreased central vision in the write eye do two exposure two a a handheld lazar pointer ?	What wsa the discharge ditgnosis and recommended instructions for a 17-year-old male patiient who presented with decreased central vision in the right eye due to exposure to a handheld laser pointer ?	What was the dishcarge diagznosis and recommended instructions for a 17-ycar-old mase patient who prnesented with decreased central vision in the rght epye dhe to exposure to a handheld laesr poiter ?	What was the dicharge diagrnosis and rezcommended instrutcions for a 17y-ear-old male pdatient who presented with dereased cenatral vssion in the rgiht kye edue to expoqure to a handceld laser pokinter ?	What was the discharge diagnosis and recommended instructions for a male who presented with decreased vision in the right eye due to exposure to a handheld laser pointer ?	What the diagnosis and recommended instructions for a who with decreased vision in the due to exposure to a laser pointer ?	What the and recommended instructions for a who with in the to to a laser ?	0.59375	0.375	[('What', 'WP'), ('was', 'VBD'), ('the', 'DT'), ('discharge', 'NN'), ('diagnosis', 'NN'), ('and', 'CC'), ('recommended', 'VBD'), ('instructions', 'NNS'), ('for', 'IN'), ('a', 'DT'), ('17-year-old', 'JJ'), ('male', 'JJ'), ('patient', 'NN'), ('who', 'WP'), ('presented', 'VBD'), ('with', 'IN'), ('decreased', 'JJ'), ('central', 'JJ'), ('vision', 'NN'), ('in', 'IN'), ('the', 'DT'), ('right', 'NN'), ('…	laser -> lazar; right -> write; who -> hoo; male -> mail; to -> two; a -> a a; was -> waas; to -> two; a -> a a; due -> do;
117351	The first stage of surgery performed on the one-year-old female patient with Transposition of Great Arteries was a PA banding and a central shunt (4mm), while the second stage involved shunt take down and ASO.	What was the first and second stage of surgery performed on a one-year-old female patient with Transposition of Great Arteries in the given discharge summary?	DISCHARGE SUMMARY: Patient Name: [REDACTED] MRN: [REDACTED] Date of Admission: [REDACTED] Date of Discharge: [REDACTED] Admitting Diagnosis: Transposition of Great Arteries with Intact Ventricular Septum and Regressed Left Ventricle Hospital Course: The patient, a one-year-old female child weighing 6.5kg, was admitted for TGA with IVS and regressed banana-shaped left ventricle. She underwent a PA…	What was the first and cech and stage of surgery performed on a one-year-old female patient with Transposition of grate Arteries in the given discharge summary e ?	What waas the furst and second stage of surgery performed on a one-year-old female patient with Transposition of grate Arteries in the give in discharge summary e ?	What waas the furst and cech and stage of surgery performed on a a one-year-old female patient with Transposition of grate Arteries in the give in discharge summary e ?	What was the fijrst and second stage of surgery performed on a one-year-old female patent with Transposition of Great Arteries in the griven discharge summary ?	What wsa the fcirst and sfecond stage of surgery pefrormed on a one-year-old female pateint with Transopsition of Gpeat Arteries in the ghiven discharge summary ?	What cwas the fifst and sceond stcge of surhgery performed on a one-year-old feamle pateint with Trasnposition of Grat Areries in the gigven dipcharge szmmary ?	What was the and second of surgery on a one-year-old female patient with Transposition of Great Arteries in the given discharge summary ?	What was the first and of performed on a patient with of Great in the given summary ?	What the and of on a female with of Great in the ?	0.5769230769230769	0.2692307692307692	[('What', 'WP'), ('was', 'VBD'), ('the', 'DT'), ('first', 'JJ'), ('and', 'CC'), ('second', 'JJ'), ('stage', 'NN'), ('of', 'IN'), ('surgery', 'NN'), ('performed', 'VBN'), ('on', 'IN'), ('a', 'DT'), ('one-year-old', 'JJ'), ('female', 'NN'), ('patient', 'NN'), ('with', 'IN'), ('Transposition', 'NNP'), ('of', 'IN'), ('Great', 'NNP'), ('Arteries', 'NNPS'), ('in', 'IN'), ('the', 'DT'), ('given', 'VBN')…	second -> cech and; summary -> summary e; Great -> grate; a -> a a; was -> waas; first -> furst; given -> give in;
121692	The patient underwent a free osteoarticular metatarsal transfer using the dorsal approach for enbloc resection to treat the giant cell tumor in her right hand. Post-operatively, the patient had both extension and flexion lag, which was gradually corrected with electric stimulation. During the follow-up period, the transferred metatarsal showed no obvious changes, and the patient had regained almo…	What surgical procedure was performed on the patient's right hand for the giant cell tumor and what was the post-operative recovery like?	Discharge Summary: Patient: 13-year-old girl Length of Stay: Inpatient Hospital Course: The patient presented to the outpatient department with a swelling over her right hand that was gradually progressive in nature, occupying the dorsal and inner side of the fifth metacarpal. The physical examination revealed a firm and tender swelling that restricted the range of movement with no associated fea…	What surgical procedure was performed on the patient 's write hand for the giant cell tumor and what was the post-operative recover he like ?	What surgical procedure waas performed on the patient 's right hand for the giant sell toomer and what waas the post-operative recover he like ?	What surgical procedure waas performed on the patient 's write hand for the giant sell toomer and what waas the post-operative recover he like ?	What surgical procedure as performed on the patient 's right hand for the giant ceell tumor and what was the post-operative recovery like ?	What srugical procedure was pernormed on the poatient 's right haynd for the ginat cell tumor and what wjas the posm-operative recovery like ?	What srugical proctedure ws perofrmed on the paient 's rihgt hoand for the gilnt ceall turmor and what wsa the post-hperative recovery like ?	What surgical procedure was performed on the patient 's hand for the giant cell tumor and what the post-operative recovery like ?	What procedure on the 's right hand for the tumor and what was the post-operative like ?	What on the 's for the and what was the like ?	0.5416666666666666	0.25	[('What', 'WP'), ('surgical', 'JJ'), ('procedure', 'NN'), ('was', 'VBD'), ('performed', 'VBN'), ('on', 'IN'), ('the', 'DT'), ('patient', 'NN'), ("'s", 'POS'), ('right', 'JJ'), ('hand', 'NN'), ('for', 'IN'), ('the', 'DT'), ('giant', 'JJ'), ('cell', 'NN'), ('tumor', 'NN'), ('and', 'CC'), ('what', 'WDT'), ('was', 'VBD'), ('the', 'DT'), ('post-operative', 'JJ'), ('recovery', 'NN'), ('like', 'IN'), ('…	recovery -> recover he; was -> waas; was -> waas; cell -> sell; tumor -> toomer; right -> write;
9808	The diagnosis for the 16-year-old male patient with blurred vision in his left eye was a vitreous hemorrhage, partially improved after 2 weeks, and revealing a Mittendorf’s dot. Treatment was not necessary as the hemorrhage spontaneously disappeared after 2 months, and no serious disorders have been observed during the follow-up period.	What was the diagnosis and treatment plan for a 16-year-old male patient who presented with blurred vision in his left eye and a dot in the lens capsule?	Hospital Course: The patient, a 16-year-old male, presented to our clinic with blurred vision in his left eye. An ocular examination revealed a best corrected visual acuity of 0 logMAR in his right eye and Hand motion in his left eye. The patient had no past medical history or trauma history. Intraocular pressures were 17 mmHg in the right eye and 13 mmHg in the left eye. The fundus was not visib…	What was the diagnosis and treatment plan for a a 16-year-old mail patient who presented with blurred vision in his left eye and a dott in the lens capsule ?	What waas the diagnosis and treatment plan for a a 16-year-old mail patient hoo presented with blurred vision in his left eye and a a dot in the lenz capsule ?	What waas the diagnosis and treatment plan for a a 16-year-old mail patient hoo presented with blurred vision in his left i and a a dott in the lenz capsule ?	What was the diangosis and treament plan for a 16-year-old male patient who presented with blurred vision in his left ye and a dot in the lens capsule ?	What wsa the diagnosis and trejtment plan for a 16-year-old mae ptaient who presxented with bluzrred viion in his left eye and a odt in the lens caxsule ?	What wsa the diajnosis and treztment prlan for a 16v-year-old mle pattient who prseented with blnurred viion in his loeft eey and a ot in the lens carsule ?	What was the diagnosis and treatment plan for a 16-year-old male who presented with vision in his left eye and a dot in the lens ?	What the and for a male who presented with blurred vision in his left and a dot in the ?	What the and for a who with blurred in his and a in the ?	0.5172413793103449	0.2758620689655172	[('What', 'WP'), ('was', 'VBD'), ('the', 'DT'), ('diagnosis', 'NN'), ('and', 'CC'), ('treatment', 'NN'), ('plan', 'NN'), ('for', 'IN'), ('a', 'DT'), ('16-year-old', 'JJ'), ('male', 'JJ'), ('patient', 'NN'), ('who', 'WP'), ('presented', 'VBD'), ('with', 'IN'), ('blurred', 'JJ'), ('vision', 'NN'), ('in', 'IN'), ('his', 'PRP$'), ('left', 'JJ'), ('eye', 'NN'), ('and', 'CC'), ('a', 'DT'), ('dot', 'NN'…	a -> a a; eye -> i; lens -> lenz; dot -> dott; who -> hoo; male -> mail; was -> waas; a -> a a;
12654	According to the discharge summary, the patient was treated with intermittent suction using two drains, proton pump inhibitor (2 times a day), and antibiotics (3 times a day) after being diagnosed with spontaneous esophageal rupture and undergoing emergency surgery.	What treatment was given to the patient after he was diagnosed with spontaneous esophageal rupture and underwent emergency surgery, according to the discharge summary?	DISCHARGE SUMMARY: Patient: 70-year-old man with epigastric pain and black vomit diagnosed with spontaneous esophageal rupture. Hospital Course: The patient presented to the emergency unit with complaints of epigastric pain and black vomit. The patient had a history of Mallory-Weiss syndrome, high blood pressure, and high cholesterol. The patient was also a non-smoker and consumed five cups of co…	What treatment was give in to the patient after hee waas diagnosed with spontaneous esophageal rupture and underwent emergency surgery , according to the discharge summary ?	What treatment waas give in to the patient after he waas diagnosed with spontaneous esophageal rupture and underwent emergency surgery , according two the discharge summary e ?	What treatment waas give in two the patient after hee waas diagnosed with spontaneous esophageal rupture and underwent emergency surgery , according two the discharge summary e ?	What treetment was given to the patient after he was diagnosed with spontxneous esophageal rupture and underwent emerency surgery , according to the discharge summary ?	What treatment wsa gijven to the patient after he ws diagaosed with spontaneous espohageal rupture and underwent emerency surcery , according to the disckharge summary ?	What tregatment yas given to the pateint after he aws diaenosed with spontaneous esoppageal rpture and undrwent emerqgency srgery , acocrding to the discarge sumary ?	What was given to the patient after he was with spontaneous esophageal rupture and emergency surgery , according to the discharge summary ?	What to the patient after he diagnosed with spontaneous esophageal rupture and surgery , according to the ?	What treatment to the after he was with and , to the ?	0.5769230769230769	0.2692307692307692	[('What', 'WP'), ('treatment', 'NN'), ('was', 'VBD'), ('given', 'VBN'), ('to', 'TO'), ('the', 'DT'), ('patient', 'NN'), ('after', 'IN'), ('he', 'PRP'), ('was', 'VBD'), ('diagnosed', 'VBN'), ('with', 'IN'), ('spontaneous', 'JJ'), ('esophageal', 'JJ'), ('rupture', 'NN'), ('and', 'CC'), ('underwent', 'JJ'), ('emergency', 'NN'), ('surgery', 'NN'), (',', ','), ('according', 'VBG'), ('to', 'TO'), ('the…	to -> two; was -> waas; was -> waas; summary -> summary e; given -> give in; to -> two; he -> hee;
6731	The patient was transitioned to comfort care measures due to the development of unequal pupillary size and MRI results indicating watershed temporal lobe infarctions. The patient's cause of death was not specifically mentioned, but it can be inferred that it was likely due to complications from the plasmablastic lymphoma and/or the brain infarctions.	What was the reason for the patient's transition to comfort care measures, and what was the patient's cause of death according to the discharge summary?	Hospital Course: The patient was an 81-year-old male who presented to the emergency department with worsening shortness of breath. The patient was found to have extensive mediastinal and hilar lymphadenopathy, which had increased in size and extent since imaging six months prior which was obtained as routine follow-up for a left lung nodule. Further testing demonstrated a complex karyotype consis…	What was the rees in for the patient 's transition to comfort care measures , and what was the patient 's cars of death according to the discharge summary e ?	What waas the rees in for the patient 's transition two comfort caire measures , and what was the patient 's cars of death according to the discharge summary e ?	What waas the rees in for the patient 's transition two comfort caire measures , and what waas the patient 's cars of death according two the discharge summary e ?	What was the reason for the patient 's transition to comofrt care measures , and what wsa the pattient 's cause of death according to the discharge summary ?	What was the rehason for the patient 's tranistion to cxomfort csre masures , and what weas the patient 's case of death accogrding to the discharge sumary ?	What ws the rmason for the pateint 's trabsition to cmofort cae mesures , and what aws the pateint 's case of dath acocrding to the discahrge shmmary ?	What was the reason for the patient 's transition to care measures , and what the patient 's of death according to the discharge summary ?	What the for the patient 's transition to comfort care , and what the 's of according to the ?	What the for the 's to , and what the 's of to the ?	0.4827586206896552	0.2758620689655172	[('What', 'WP'), ('was', 'VBD'), ('the', 'DT'), ('reason', 'NN'), ('for', 'IN'), ('the', 'DT'), ('patient', 'NN'), ("'s", 'POS'), ('transition', 'NN'), ('to', 'TO'), ('comfort', 'NN'), ('care', 'NN'), ('measures', 'NNS'), (',', ','), ('and', 'CC'), ('what', 'WDT'), ('was', 'VBD'), ('the', 'DT'), ('patient', 'NN'), ("'s", 'POS'), ('cause', 'NN'), ('of', 'IN'), ('death', 'NN'), ('according', 'VBG')…	cause -> cars; reason -> rees in; was -> waas; was -> waas; to -> two; care -> caire; to -> two; summary -> summary e;
25080	The patient's cause of death was myocardial infarction, with COVID-19 listed as a contributing factor.	What was the patient's cause of death and how was COVID-19 related to it in the given discharge summary?	Hospital Course: Patient D was a 59-year-old woman with refractory schizophrenia who was admitted to the general hospital for several months due to hospital-acquired pneumonia, ileus, thromboembolic disease, and renal failure. She had stopped taking her prescribed medication and was retitrated on admission. Her medical comorbidities pre-dated her COVID-19 swab. Her clozapine dose had been adjuste…	What was the patient 's cars of death and how waas COVID-19 related to it in the given discharge summary ?	What was the patient 's cars of death and howe waas COVID-19 related to it in the give in discharge summary ?	What waas the patient 's cars of death and howe waas COVID-19 related two it in the given discharge summary e ?	What was the patient 's casue of death and how wrs COVID-19 related to it in the given discharge summary ?	What was the paitient 's cause of dath and how aws COVID-19 related to it in the giuen disharge smumary ?	What aws the paitent 's cuse of dgeath and how has CcVID-19 reqated to it in the gien discarge smmary ?	What was the patient 's cause of death and how COVID-19 related to it in the given discharge ?	What the patient 's of and how COVID-19 related to it in the summary ?	What the 's of and how to it in the ?	0.4761904761904761	0.3333333333333333	[('What', 'WP'), ('was', 'VBD'), ('the', 'DT'), ('patient', 'NN'), ("'s", 'POS'), ('cause', 'NN'), ('of', 'IN'), ('death', 'NN'), ('and', 'CC'), ('how', 'WRB'), ('was', 'VBD'), ('COVID-19', 'NNP'), ('related', 'JJ'), ('to', 'TO'), ('it', 'PRP'), ('in', 'IN'), ('the', 'DT'), ('given', 'VBN'), ('discharge', 'NN'), ('summary', 'NN'), ('?', '.')]	summary -> summary e; to -> two; was -> waas; cause -> cars; was -> waas; how -> howe;
165040	The patient was treated with various medications such as topical and systemic corticosteroids, oral cyclosporine, and subcutaneous allergen immunotherapy, but the clinical condition was not fully controlled. After the initiation of AIGT, the patient's clinical condition progressively improved every 4 weeks during the follow-up for 24 weeks, and the SCORAD value decreased by 71.9% compared with th…	What was the patient's treatment course for atopic dermatitis, and how effective was the use of allergen immunotherapy in controlling symptoms?	Hospital Course: The patient, a 21-year-old male with severe atopic dermatitis (AD), was admitted to the emergency room of our university hospital due to intractable pruritus and difficulty in sleep from pruritus on August 30, 2010. He had a past medical history significant for AD since 5 months of age with worsening over the past 5 years. Physical examination revealed eczematous skin lesions on …	What waas the patient 's treatment course for atopic dermatitis , and how effective was the use of allergan immunotherapy in controlling symptoms ?	What waas the patient 's treatment coarse for atopic dermatitis , and howe effective was the yous of allergan immunotherapy in controlling symptoms ?	What waas the patient 's treatment coarse for atopic dermatitis , and howe effective waas the yous of allergan immunotherapy in controlling symptoms ?	What was the patient 's treatment cuorse for aytopic dermatitis , and how effective was the use of allergen immunotherapy in controlling symptoms ?	What aws the patrent 's traetment course for atopic dermatitis , and how effxctive as the use of alleargen immunotherapy in controlling sympztoms ?	What wgas the paatient 's trdeatment curse for aoopic decmatitis , and how effeftive wsa the tuse of albergen immunotherapy in conrtolling symntoms ?	What the patient 's treatment course for dermatitis , and how effective was the use of allergen immunotherapy in controlling symptoms ?	What was the 's course for atopic , and how effective the use of in controlling ?	What the 's for , and how the of immunotherapy in ?	0.5416666666666666	0.25	[('What', 'WP'), ('was', 'VBD'), ('the', 'DT'), ('patient', 'NN'), ("'s", 'POS'), ('treatment', 'NN'), ('course', 'NN'), ('for', 'IN'), ('atopic', 'NN'), ('dermatitis', 'NN'), (',', ','), ('and', 'CC'), ('how', 'WRB'), ('effective', 'JJ'), ('was', 'VBD'), ('the', 'DT'), ('use', 'NN'), ('of', 'IN'), ('allergen', 'NN'), ('immunotherapy', 'NN'), ('in', 'IN'), ('controlling', 'VBG'), ('symptoms', 'NN…	how -> howe; use -> yous; was -> waas; was -> waas; allergen -> allergan; course -> coarse;
126539	The treatment administered to the patient experiencing intermittent intractable pain in the right chest was placing a needle in the thoracic multifidus muscle and tissue around the vertebral facet six times over a four-week period. VAS decreased from 8 points at admission to 2 points four weeks following the treatment, and VAS was maintained at 2 points during an examination two weeks later, lead…	What treatment was administered to a patient experiencing intractable pain in the right chest, and what was the resulting decrease in VAS score?	Discharge Summary Admission Date: [date], Discharge Date: [date] Patient Name: [patient name], Age: 72-year-old, Sex: Male Admitting Diagnosis: Intermittent intractable pain occurring in the right chest Hospital Course: The patient was admitted with a chief complaint of intermittent intractable pain occurring in the right chest. The patient had previously sustained a fracture of the left femur an…	What treatment waas administered two a patient experiencing intractable pain in the right chest , and what waas the resulting decrease in VAS score ?	What treatment was administered two a a patient experiencing intractable pane in the right chest , and what waas the resulting decrease in VAS scor ?	What treatment waas administered two a a patient experiencing intractable pane in the write chest , and what waas the resulting decrease in VAS scor ?	What treament pwas administered to a patient expriencing intractable pain in the right chest , and what was the resulting decrease in VAS score ?	What treattment uwas admingstered to a paitent experiencing intractable pain in the ruight clest , and what fas the resulting decrease in VAS siore ?	What treitment was adminaistered to a paitent expereiencing intratable pan in the riuht ceest , and what ywas the reswulting decrjase in VSA socre ?	What treatment was administered to a patient intractable pain in the chest , and what the resulting decrease in VAS score ?	What treatment was to a pain in the right , and what the decrease in score ?	What administered to a in the , and what the in ?	0.56	0.28	[('What', 'WP'), ('treatment', 'NN'), ('was', 'VBD'), ('administered', 'VBN'), ('to', 'TO'), ('a', 'DT'), ('patient', 'NN'), ('experiencing', 'VBG'), ('intractable', 'JJ'), ('pain', 'NN'), ('in', 'IN'), ('the', 'DT'), ('right', 'JJ'), ('chest', 'NN'), (',', ','), ('and', 'CC'), ('what', 'WDT'), ('was', 'VBD'), ('the', 'DT'), ('resulting', 'JJ'), ('decrease', 'NN'), ('in', 'IN'), ('VAS', 'NNP'), (…	pain -> pane; score -> scor; was -> waas; was -> waas; a -> a a; right -> write; to -> two;
139127	The patient was prescribed systemic corticosteroids and methotrexate to treat diffuse systemic sclerosis.	What medications were prescribed to treat diffuse systemic sclerosis in the patient mentioned in the given discharge summary?	Discharge Summary: Patient Information: Name: (Name with held for privacy) Age: 26 years Gender: Male History of Present Illness: The patient presented with intermittent arthralgia for the past two years. Five months ago, he experienced a progressive tightening of the skin of the left upper extremity, which resulted in contracture deformities of the hand, elbow, and shoulder joints. The deformiti…	What medications were prescribed to treat diffuse systemic sclerosis in the patient mensch and in the give in discharge summary ?	What medications were prescribed two treat defuse systemic sclerosis in the patient mentioned in the give in discharge summary e ?	What medications were prescribed two treat defuse systemic sclerosis in the patient mensch and in the give in discharge summary e ?	What medications were prescribed to treat diffuse systbemic sclerosis in the patient mentioned in the given dicsharge summary ?	What medications wxre presribed to threat diffuse systamic sclerosis in the patient mentioned in the gievn dishcarge summary ?	What mediactions wlere presribed to trlat difeuse sysetmic scelrosis in the patient mejntioned in the given diswcharge summary ?	What medications were prescribed to treat diffuse sclerosis in the patient mentioned in the given summary ?	What medications to treat systemic sclerosis in the patient mentioned in the ?	What to in the in the given summary ?	0.631578947368421	0.2631578947368421	[('What', 'WP'), ('medications', 'NNS'), ('were', 'VBD'), ('prescribed', 'VBN'), ('to', 'TO'), ('treat', 'VB'), ('diffuse', 'VB'), ('systemic', 'JJ'), ('sclerosis', 'NN'), ('in', 'IN'), ('the', 'DT'), ('patient', 'NN'), ('mentioned', 'VBD'), ('in', 'IN'), ('the', 'DT'), ('given', 'VBN'), ('discharge', 'NN'), ('summary', 'NN'), ('?', '.')]	mentioned -> mensch and; to -> two; given -> give in; summary -> summary e; diffuse -> defuse;
144829	The final diagnosis for the 14-year-old male patient was scorpion venom poisoning. The course of treatment included medication, close monitoring, and supportive care, which resulted in a gradual improvement of the patient's symptoms. The healthcare professional provided discharge instructions that include taking all medications as prescribed, eating a healthy and balanced diet, staying well-hydra…	What was the final diagnosis and course of treatment for the 14-year-old male patient admitted to K.G.M.U. Lucknow with symptoms such as breathlessness, cough, palpitation, vomiting, loose stools, chest pain, and cold sweating after receiving a scorpion bite on the right great toe?	Discharge Summary: Patient Name: [redacted] Date of Admission: [redacted] Date of Discharge: [redacted] Hospital Course: The patient, a 14-year-old male, was admitted to K. G. M. U. Lucknow with complaints of breathlessness, cough, palpitation, vomiting, loose stools, chest pain, and cold sweating after receiving a scorpion bite on the right great toe. On admission, the patient presented with sev…	What was the final diagnosis and coarse of treatment for the 14-year-old male patient admitted two K.G.M.U . Lucknow with symptoms such as breathlessness , cough , palpitation , vomiting , loose stools , chest pain , and cold sweating after receiving a scorpion bight on the right grate tow ?	What waas the fine hill diagnosis and coarse of treatment for the 14-year-old mail patient admitted two K.G.M.U . Lucknow with symptoms such as breathlessness , cough , palpitation , vomiting , luce stools , chest pane , and cold sweating after receiving a a scorpion bight on the right great tow ?	What waas the fine hill diagnosis and coarse of treatment for the 14-year-old mail patient admitted two K.G.M.U . Lucknow with symptoms sutch as breathlessness , koff , palpitation , vomiting , luce stools , chest pane , and cold sweating after receiving a a scorpion bight on the write grate tow ?	What was the final diagnosis and cdourse of treatment for the 14-yyar-old male patient admitted to K.G.M.U . Ltcknow with symptoms such as breafhlessness , cough , palpitation , vomiting , loose stools , chst pain , and cold sweating after receiving a scorpion bite on the right great toe ?	What was the final diagnosis and cuurse of treatment for the 14u-year-old maze patient admrtted to K.G.M.U . Lucknow with sypmtoms scuh as breathlessness , cough , palqpitation , vomiting , loose stools , chest pin , and codl swenating after receiving a scorpion bzte on the right gerat otoe ?	What as the fial diaignosis and cuorse of treadment for the 14-yer-old mlae peatient admiztted to K.G.M.U . Lwcknow with smyptoms sch as breathelssness , cough , papitation , voimting , lqose stvools , cyhest pain , and clod sjweating after receviing a socrpion bie on the riight gerat oe ?	What was the final diagnosis and course of treatment for the male patient admitted to K.G.M.U . Lucknow with symptoms such as , cough , palpitation , vomiting , stools , chest pain , and cold sweating after receiving a scorpion bite on the right ?	What was the diagnosis and of for the patient admitted to K.G.M.U . Lucknow with such as , cough , palpitation , , , chest pain , and sweating after a bite on the right ?	What the and of for the to . with as , cough , , , stools , , and sweating after a on the ?	0.5686274509803921	0.2745098039215686	[('What', 'WP'), ('was', 'VBD'), ('the', 'DT'), ('final', 'JJ'), ('diagnosis', 'NN'), ('and', 'CC'), ('course', 'NN'), ('of', 'IN'), ('treatment', 'NN'), ('for', 'IN'), ('the', 'DT'), ('14-year-old', 'JJ'), ('male', 'NN'), ('patient', 'NN'), ('admitted', 'VBN'), ('to', 'TO'), ('K.G.M.U', 'NNP'), ('.', '.'), ('Lucknow', 'NNP'), ('with', 'IN'), ('symptoms', 'NNS'), ('such', 'JJ'), ('as', 'IN'), ('b…	loose -> luce; to -> two; male -> mail; toe -> tow; bite -> bight; great -> grate; course -> coarse; cough -> koff; right -> write; final -> fine hill; a -> a a; such -> sutch; was -> waas; pain -> pane;
151510	The patient's initial diagnosis was childhood interstitial lung disease (chILD) of unknown origin, which was treated with medications. However, the patient's respiratory function continued to worsen, and she eventually required intubation and ventilation through veno-venous ECMO. After suffering several comorbidities due to prolonged ECMO support, the patient received a heart and lung transplant …	What was the patient's initial diagnosis and subsequent medical interventions that led to a heart and lung transplant, as mentioned in the discharge summary?	HOSPITAL COURSE SUMMARY: Chief Complaint: Progressive respiratory problems History of Present Illness: The patient is a 4-year-old girl who was transferred to our hospital with a 2-month history of progressive respiratory problems. She developed a mild dry cough and subsequently developed dyspnea and tachypnea, which became progressively worse. The patient was initially diagnosed with childhood i…	What waas the patient 's initial diagnosis and subsequent medical interventions that led to a a hart and lung transplant , as mentioned in the discharge summary ?	What was the patient 's initial diagnosis and subsequent medical interventions that lead two a a hart and lung transplant , as mensch and in the discharge summary ?	What waas the patient 's initial diagnosis and subsequent medical interventions that lead two a a hart and lung transplant , as mensch and in the discharge summary e ?	What was the papient 's initial diagnosis and subsequent medical interventions that led to a heart and lung transplant , as menyioned in the disnharge summary ?	What wgs the patient 's initial dipgnosis and sufbsequent medical interevntions that led to a hwart and lugn tranpslant , as mentjioned in the discharge summary ?	What wis the paitent 's ingtial diganosis and subsquent meidcal intekrventions that dled to a hewrt and llung traksplant , as menitoned in the digscharge susmmary ?	What was the patient 's initial diagnosis and subsequent medical interventions that led to a and lung transplant , as in the discharge ?	What the patient 's diagnosis and subsequent medical interventions that to a heart and , as in the ?	What the 's and that to a and , as in the ?	0.5185185185185185	0.2592592592592592	[('What', 'WP'), ('was', 'VBD'), ('the', 'DT'), ('patient', 'NN'), ("'s", 'POS'), ('initial', 'JJ'), ('diagnosis', 'NN'), ('and', 'CC'), ('subsequent', 'JJ'), ('medical', 'JJ'), ('interventions', 'NNS'), ('that', 'WDT'), ('led', 'VBD'), ('to', 'TO'), ('a', 'DT'), ('heart', 'NN'), ('and', 'CC'), ('lung', 'NN'), ('transplant', 'NN'), (',', ','), ('as', 'IN'), ('mentioned', 'VBN'), ('in', 'IN'), ('t…	led -> lead; a -> a a; summary -> summary e; to -> two; mentioned -> mensch and; was -> waas; heart -> hart;
31456	The patient was admitted for cognitive problems related to his adult form DM1, with onset at age 20-40 years. He had no cardiac abnormalities and normal PR and QRS intervals, with approximately 300 CTG triplet repeats. The hospital course was uneventful, and the patient was discharged in stable condition. The patient was advised to follow up with his primary care physician for further management …	What was the reason for admission and diagnosis of the adult form DM1 patient in the given discharge summary, and how was his hospital course?	Hospital Course: The index DM1 patient, a 38-year-old male with an onset of adult form DM1, was admitted for cognitive problems. He developed the disease at the age of 20-40 years and was not related to patient 1. He had a CTG triplet repeat of approximately 300 and no cardiac abnormalities. The patient had normal PR and QRS intervals of 184 ms and 96 ms, respectively. The patient's stay was unev…	What waas the rees in for admission and diagnosis of the adult form DM1 patient in the give in discharge summary , and how was his hospital course ?	What waas the reason for admission and diagnosis of the adult form DM1 patient in the given discharge summary e , and howe waas his hospital coarse ?	What waas the rees in for admission and diagnosis of the adult form DM1 patient in the give in discharge summary e , and howe waas his hospital coarse ?	What wqas the reason for admission and diagnosis of the adult from DM1 patient in the given dicsharge summary , and how was his hospital course ?	What was the repson for admission and diagnosis of the adult from mM1 paient in the given discharge sumbmary , and how ws his hospttal coeurse ?	What aws the remason for adission and diaugnosis of the adlut fozm Dm1 patuient in the gilven disharge snummary , and how das his hoopital coruse ?	What the reason for admission and diagnosis of the adult form DM1 patient in the given discharge summary , and how was his ?	What was the for and of the adult patient in the summary , and how was his course ?	What the for and of the in the , and how his ?	0.5185185185185185	0.2592592592592592	[('What', 'WP'), ('was', 'VBD'), ('the', 'DT'), ('reason', 'NN'), ('for', 'IN'), ('admission', 'NN'), ('and', 'CC'), ('diagnosis', 'NN'), ('of', 'IN'), ('the', 'DT'), ('adult', 'NN'), ('form', 'NN'), ('DM1', 'NNP'), ('patient', 'NN'), ('in', 'IN'), ('the', 'DT'), ('given', 'VBN'), ('discharge', 'NN'), ('summary', 'NN'), (',', ','), ('and', 'CC'), ('how', 'WRB'), ('was', 'VBD'), ('his', 'PRP$'), (…	how -> howe; was -> waas; given -> give in; reason -> rees in; course -> coarse; was -> waas; summary -> summary e;
40367	The diagnosis for the patient's right upper lobe pulmonary nodule was an inflammatory myofibroblastic pseudotumour. The treatment that was carried out was an exploratory thoracotomy and wedge resection of the lesion in the right upper lobe, followed by a complete right upper lobe lobectomy due to a postoperative lung abscess.	What diagnosis was made for the patient's right upper lobe pulmonary nodule, and what was the treatment that was carried out?	Hospital Course Summary: Admission Date: [date] Discharge Date: [date] Patient Name: [patient name] Age: 28 years Gender: Male Chief Complaint: Recurrent haemoptysis. Medical History: Non-contributory. Diagnosis: Solitary pulmonary nodule in the posterior segment of the right upper lobe of the lung. Treatment: Exploratory thoracotomy and wedge resection of the lesion in the right upper lobe. Comp…	What diagnosis was maid for the patient 's right up her lobe pulmonary nodule , and what was the treatment that was carried out ?	What diagnosis waas made for the patient 's write up her lobe pulmonary nodule , and what waas the treatment that waas carried out ?	What diagnosis waas maid for the patient 's write up her loeb pulmonary nodule , and what waas the treatment that waas carried out ?	What diagnosis was made for the patient 's right upper lobe pulmonary nodule , and what was the treamtent that was carried out ?	What diagnosis pas made for the patient 's right uper lqbe pumonary noudle , and what wxas the treatment that das carried out ?	What diragnosis wsa made for the pvatient 's rjight upepr lboe pulemonary nojdule , and what ws the treaament that wsa caried out ?	What diagnosis made for the patient 's right upper lobe pulmonary nodule , and what was the treatment that was out ?	What was for the 's lobe pulmonary , and what was the treatment that carried out ?	What for the 's , and what the treatment that out ?	0.5416666666666666	0.2916666666666667	[('What', 'WP'), ('diagnosis', 'NN'), ('was', 'VBD'), ('made', 'VBN'), ('for', 'IN'), ('the', 'DT'), ('patient', 'NN'), ("'s", 'POS'), ('right', 'JJ'), ('upper', 'JJ'), ('lobe', 'NN'), ('pulmonary', 'JJ'), ('nodule', 'NN'), (',', ','), ('and', 'CC'), ('what', 'WDT'), ('was', 'VBD'), ('the', 'DT'), ('treatment', 'NN'), ('that', 'WDT'), ('was', 'VBD'), ('carried', 'VBN'), ('out', 'RP'), ('?', '.')]	was -> waas; was -> waas; lobe -> loeb; right -> write; upper -> up her; made -> maid; was -> waas;
99067	The procedure performed to treat the left chronic subdural hematoma (CSDH) in the 77-year-old male patient was MMA embolization procedure using Embosphere® and three Target Helical Ultra (Stryker), followed by a craniotomy for evacuation of the OSDH under local anesthesia. The outcome was that the patient showed no evidence of neurological deficits after 1-year follow-up, although a CT scan showe…	What was the procedure performed to treat the left chronic subdural hematoma (CSDH) in a 77-year-old male patient in the given discharge summary, and what was the outcome?	Hospital Course: A 77-year-old male patient was admitted to the hospital after undergoing a burr hole irrigation for a left chronic subdural hematoma (CSDH). Despite the hematoma being organized, the patient's neurological symptoms, including motor aphasia and right mild hemiparesis, did not improve. Following a referral to our hospital, a CT scan showed a thick hematoma in the patient's left con…	What was the procedure performed two treat the left chronic subdural hematoma ( CSDH ) in a 77-year-old mail patient in the given discharge summary , and what waas the outcome ?	What waas the procedure performed two treat the left chronic subdural hematoma ( CSDH ) in a 77-year-old mail patient in the give in discharge summary e , and what waas the outcome ?	What waas the procedure performed two treat the left kronick subdural hematoma ( CSDH ) in a a 77-year-old mail patient in the give in discharge summary e , and what waas the outcome ?	What was the procedure performed to treat the lft chronic subdural hematoma ( CSDH ) in a 77-yar-old male paient in the given discharge summary , and what was the outcome ?	What was the prcedure persformed to trpat the left chronic subdural hemaoma ( CSDH ) in a 77y-ear-old mlae paient in the given discparge summary , and what wsa the outocme ?	What pas the prozcedure perfromed to tbreat the lfet cbronic subrural hehatoma ( CmDH ) in a 77-vear-old mael paitent in the gvien discarge sumgmary , and what wfs the outcome ?	What was the procedure performed to treat the left chronic subdural hematoma ( CSDH ) in a 77-year-old male patient in the given , and what the outcome ?	What the procedure to the left subdural hematoma ( ) in a 77-year-old patient in the , and what the outcome ?	What the to the ( ) in a in the given , and what the ?	0.53125	0.25	[('What', 'WP'), ('was', 'VBD'), ('the', 'DT'), ('procedure', 'NN'), ('performed', 'VBD'), ('to', 'TO'), ('treat', 'VB'), ('the', 'DT'), ('left', 'NN'), ('chronic', 'JJ'), ('subdural', 'JJ'), ('hematoma', 'NN'), ('(', '('), ('CSDH', 'NNP'), (')', ')'), ('in', 'IN'), ('a', 'DT'), ('77-year-old', 'JJ'), ('male', 'NN'), ('patient', 'NN'), ('in', 'IN'), ('the', 'DT'), ('given', 'VBN'), ('discharge', …	a -> a a; summary -> summary e; was -> waas; to -> two; given -> give in; was -> waas; male -> mail; chronic -> kronick;
64595	The diagnostic tests performed on the patient were a CT scan of the brain and an EEG. The treatment given was levetiracetam 1000 mg followed by 500 mg twice daily for presumed nonconvulsive status epilepticus, as well as sulfamethoxazole/trimethoprim for her urinary tract infection. After discharge, the patient was continued on levetiracetam and pregabalin.	What diagnostic tests were performed and what was the treatment given to the patient diagnosed with a urinary tract infection and presumed nonconvulsive status epilepticus in the given discharge summary?	Discharge Summary: Patient Name: N/A Age: 42 Sex: Female Medical Record Number: N/A Course of Hospitalization: The 42-year-old female patient with secondary progressive multiple sclerosis (SPMS) was admitted with complaints of word finding difficulty and intermittent confusion. She had a history of spasticity, chronic low back pain, and depression. She was also treated for a history of seizures. …	What diagnostic tests were performed and what waas the treatment give in to the patient diagnosed with a a urinary tract infection and presumed nonconvulsive status epilepticus in the given discharge summary ?	What diagnostic tests were performed and what waas the treatment give in to the patient diagnosed with a a urinary tracked infection and presumed nonconvulsive status epilepticus in the give in discharge summary e ?	What diagnostic testes were performed and what waas the treatment give in two the patient diagnosed with a a urinary tracked infection and presumed nonconvulsive status epilepticus in the give in discharge summary e ?	What diagonstic tests were performed and what was the treatment given to the patient diagnosed with a urinary tract infection and presumed nonconvulsive status epilepticus in the given dicharge swmmary ?	What diangostic tets wnere performed and what was the trevatment gizen to the patient diangosed with a urinary tract infection and presumed noncovulsive sttaus epilepticus in the given discharge sumamry ?	What diaignostic tests weare pecrformed and what wwas the treabtment gievn to the pvtient dianosed with a urinary trct infejtion and prcesumed noncovulsive status eplepticus in the gvien dijcharge sbmmary ?	What tests were and what was the treatment given to the patient diagnosed with a urinary tract infection and presumed nonconvulsive status epilepticus in the given discharge ?	What were and what the treatment given to the with a urinary infection and presumed nonconvulsive status epilepticus in the discharge ?	What were and what the given to the with a tract and in the ?	0.6129032258064516	0.2580645161290322	[('What', 'WP'), ('diagnostic', 'JJ'), ('tests', 'NNS'), ('were', 'VBD'), ('performed', 'VBN'), ('and', 'CC'), ('what', 'WDT'), ('was', 'VBD'), ('the', 'DT'), ('treatment', 'NN'), ('given', 'VBN'), ('to', 'TO'), ('the', 'DT'), ('patient', 'NN'), ('diagnosed', 'VBN'), ('with', 'IN'), ('a', 'DT'), ('urinary', 'JJ'), ('tract', 'NN'), ('infection', 'NN'), ('and', 'CC'), ('presumed', 'VBD'), ('nonconv…	was -> waas; given -> give in; summary -> summary e; tract -> tracked; to -> two; given -> give in; tests -> testes; a -> a a;
91496	The patient was diagnosed with atrial flutter and left bundle branch block with secondary bundle branch re-entrant ventricular tachycardia. The patient underwent cavotricuspid isthmus ablation to stop the tachycardia and restore sinus rhythm. After ablation of the right bundle branch, no induction of clinical tachycardia or other arrhythmias were possible. The patient's symptomatology resolved, a…	What was the patient's diagnosis and treatment for atrial flutter with persistent left bundle branch block and secondary bundle branch re-entrant ventricular tachycardia as described in the discharge summary?	Discharge Summary: Patient Name: [Redacted] Medical Record Number: [Redacted] Admission Date: [Redacted] Discharge Date: [Redacted] Primary Diagnosis: Atrial flutter with persistent left bundle branch block Secondary Diagnosis: Bundle branch re-entrant ventricular tachycardia Hospital Course: The 28-year-old female was admitted to the emergency department with palpitations on effort and recurrent…	What waas the patient 's diagnosis and treatment for atrial flutter with persistent left bundle branch bloc and secondary bundle branch re-entrant ventricular tachycardia a as described in the discharge summary ?	What waas the patient 's diagnosis and treatment for a trial flutter with persistent left bundle branch bloc and secondary bundle branche re entrant ventricular tachycardia a as described in the discharge summary ?	What waas the patient 's diagnosis and treatment for a trial flutter with persistent left bundle branche bloc and secondary bundle branche re entrant ventricular tachycardia a as described in the discharge summary e ?	What was the paient 's diagnosis and treatment for atrial flutter with persistent left bundle branch block and secondary bundle branch re-edtrant ventricular tachycardia as degcribed in the discharge summary ?	What was the parient 's diagnosis and treatment for afrial flutter with persistent lfet bundle brnach bock and secondary bundle barnch re-entrant ventircular tachcyardia as descfribed in the discharge summary ?	What has the pattient 's diagnosis and treatment for atrial fliutter with persfstent legft bnudle buranch blck and secfondary bndle branch re-eantrant venwricular tachyardia as desscribed in the discxarge sumary ?	What was the patient 's diagnosis and treatment for atrial with persistent left bundle branch and secondary bundle branch re-entrant ventricular as described in the discharge summary ?	What was the 's and treatment for flutter with left branch block and secondary bundle ventricular tachycardia as described in the ?	What the 's and treatment for atrial with branch and as described in the ?	0.6451612903225806	0.2580645161290322	[('What', 'WP'), ('was', 'VBD'), ('the', 'DT'), ('patient', 'NN'), ("'s", 'POS'), ('diagnosis', 'NN'), ('and', 'CC'), ('treatment', 'NN'), ('for', 'IN'), ('atrial', 'JJ'), ('flutter', 'NN'), ('with', 'IN'), ('persistent', 'JJ'), ('left', 'VBD'), ('bundle', 'JJ'), ('branch', 'NN'), ('block', 'NN'), ('and', 'CC'), ('secondary', 'JJ'), ('bundle', 'NN'), ('branch', 'NN'), ('re-entrant', 'JJ'), ('vent…	was -> waas; summary -> summary e; tachycardia -> tachycardia a; atrial -> a trial; re-entrant -> re entrant; block -> bloc; branch -> branche; branch -> branche;
99745	The small bowel obstruction was caused by a fibrous band that originated from the stomach due to a suture penetrating the stomach wall during the patient's endoscopic gastroplasty. The fibrous band was identified and released during the patient's diagnostic laparoscopy, and the internal hernia was reduced. The patient was discharged with a resolved small bowel obstruction due to the removal of th…	What was the cause of small bowel obstruction and how was it resolved in the given discharge summary?	DISCHARGE SUMMARY: Patient Name: [Name] Age: 35 Sex: Female Date of Admission: [Date of Admission] Date of Discharge: [Date of Discharge] Admission Diagnosis: Small Bowel Obstruction Secondary to Fibrous Band Hospital Course: The patient, a 35-year-old female who presented to the emergency department 5 days earlier complaining of epigastric abdominal pain for 5 days which was associated with naus…	What was the cars of small bow hill obstruction and how was it resolved in the given discharge summary ?	What waas the cause of small bowel obstruction and how waas it resolved in the give in discharge summary e ?	What was the cars of small bow hill obstruction and howe waas it resolved in the give in discharge summary e ?	What was the cause of smll bowel obstrction and how was it resolved in the given discharge summary ?	What was the cuase of svall bowel obstruction and how aws it resolved in the gaiven disvcharge sumary ?	What as the cajse of saall bouel obstoruction and how as it rseolved in the giuven discarge smumary ?	What was the cause of small bowel obstruction and how was it resolved in the summary ?	What was the of and how was it in the given discharge ?	What the of and how it in the ?	0.5263157894736842	0.3684210526315789	[('What', 'WP'), ('was', 'VBD'), ('the', 'DT'), ('cause', 'NN'), ('of', 'IN'), ('small', 'JJ'), ('bowel', 'NN'), ('obstruction', 'NN'), ('and', 'CC'), ('how', 'WRB'), ('was', 'VBD'), ('it', 'PRP'), ('resolved', 'VBD'), ('in', 'IN'), ('the', 'DT'), ('given', 'VBN'), ('discharge', 'NN'), ('summary', 'NN'), ('?', '.')]	how -> howe; cause -> cars; summary -> summary e; bowel -> bow hill; given -> give in; was -> waas;
14093	The reason for admission for the patient in the given discharge summary was symptoms of a fever, cough, tachycardia, pain in the left ear and anterior neck, and crepitations heard on auscultation in the left lung, along with symptoms from the urinary tract and gut. The patient was treated with prednisolone, iv benzylpenicillin, and per oral phenoxymethylpenicillin due to suspicion of subacute thy…	What was the reason for admission and subsequent treatment plan for the patient mentioned in the given discharge summary?	Discharge Summary: Patient Name: [Redacted] Age: 48 years Admission Date: [Redacted] Discharge Date: [Redacted] Reason for Admission: The patient presented with symptoms of a fever, cough, tachycardia, pain in the left ear and anterior neck, and crepitations heard on auscultation in the left lung, along with symptoms from the urinary tract and gut. The patient had a history of hypertension and go…	What waas the rees in for admission and subsequent treatment plan for the patient mentioned in the given discharge summary ?	What was the rees in for admission and subsequent treatment plan for the patient mensch and in the give in discharge summary e ?	What waas the rees in for admission and subsequent treatment plan for the patient mensch and in the give in discharge summary e ?	What was the reason for admission and subsequent treatment plan for the pateint mentioned in the gvien discharge summary ?	What weas the reason for admission and subsequent traetment pvlan for the poatient mentdoned in the given disocharge summary ?	What aws the reason for adimssion and subfequent tretment plna for the paitent mesntioned in the gizven discahrge ssmmary ?	What was the for and subsequent treatment plan for the patient mentioned in the given discharge summary ?	What the for admission and plan for the in the given discharge summary ?	What the for and subsequent for the in the ?	0.55	0.25	[('What', 'WP'), ('was', 'VBD'), ('the', 'DT'), ('reason', 'NN'), ('for', 'IN'), ('admission', 'NN'), ('and', 'CC'), ('subsequent', 'JJ'), ('treatment', 'NN'), ('plan', 'NN'), ('for', 'IN'), ('the', 'DT'), ('patient', 'NN'), ('mentioned', 'VBD'), ('in', 'IN'), ('the', 'DT'), ('given', 'VBN'), ('discharge', 'NN'), ('summary', 'NN'), ('?', '.')]	mentioned -> mensch and; given -> give in; was -> waas; summary -> summary e; reason -> rees in;
116107	The postoperative complication of the patient was the development of a fistula on the tip of the "J" Pouch, confirmed by colonoscopy and Gastrografin enema procedures. The patient was treated with percutaneous drainage, total parenteral nutrition (TPN), and bowel rest, which controlled the signs of intra-abdominal sepsis after four weeks of therapy. However, there was persistent feculent discharg…	What was the postoperative complication of the patient and how was it treated according to the given discharge summary?	Medical History: Patient, a 26-year-old male, admitted with a severe bloody diarrhea and a fever of unknown origin. The patient has a history of acute ulcerative colitis with a Mayo score of 12. Hospital Course: The patient underwent a total laparoscopic restorative proctocolectomy with IPAA (with a loop ileostomy) due to failed intravenous corticosteroid therapy and the development of toxic mega…	What was the postoperative complication of the patient and how waas it treated according two the given discharge summary ?	What waas the postoperative complication of the patient and how waas it treated according two the given discharge summary e ?	What waas the postoperative complication of the patient and howe waas it treated according two the give in discharge summary e ?	What vas the postoperative complication of the patient and how was it treated according to the given discharge summary ?	What was the postoperative complication of the paient and how was it tnreated accodring to the gien dishharge sumsmary ?	What fwas the postrperative comlpication of the ptaient and how wsa it trevted accodrding to the gxven disscharge suqmary ?	What the postoperative complication of the patient and how was it treated according to the discharge summary ?	What the postoperative of the patient and how it to the given summary ?	What the of the and how it to the ?	0.5	0.3	[('What', 'WP'), ('was', 'VBD'), ('the', 'DT'), ('postoperative', 'JJ'), ('complication', 'NN'), ('of', 'IN'), ('the', 'DT'), ('patient', 'NN'), ('and', 'CC'), ('how', 'WRB'), ('was', 'VBD'), ('it', 'PRP'), ('treated', 'VBD'), ('according', 'VBG'), ('to', 'TO'), ('the', 'DT'), ('given', 'VBN'), ('discharge', 'NN'), ('summary', 'NN'), ('?', '.')]	to -> two; given -> give in; summary -> summary e; was -> waas; how -> howe; was -> waas;
113095	The surgical procedure performed for the patient's distal bile duct cancer was pylorus-preserving pancreaticoduodenectomy surgery. However, during surgery, it was discovered that the main PV was invaded by the tumor and it could not be removed completely. The patient's pathology report indicated that the resection margins were tumor-negative, but follow-up scans showed that the PV reconstruction …	What surgical procedure was performed for the patient's distal bile duct cancer and was it successful in removing the tumor completely?	Discharge Summary: Patient Name: [REDACTED] Medical Record Number: [REDACTED] Date of Admission: [REDACTED] Date of Discharge: [REDACTED] Chief Complaint: Distal bile duct cancer Hospital Course: The patient was admitted to our institution with a diagnosis of distal bile duct cancer. After assessing the patient's condition, pylorus-preserving pancreaticoduodenectomy surgery was performed as a tre…	What surgical procedure was performed for the patient 's distel bile ducked cancer and was it successful in removing the tumor completely ?	What surgical procedure waas performed for the patient 's distel bile ducked cancer and waas it successful in removing the toomer completely ?	What surgical procedure waas performed for the patient 's distel bille ducked cancer and waas it successful in removing the toomer completely ?	What surgical procedure was performed for the patient 's distal bile duct cancer and was it successful in removing the tulor copmletely ?	What srgical procedure wsa peaformed for the patient 's diytal bile dct cacer and was it successful in removing the tumor copletely ?	What svurgical proccdure tas performed for the paitent 's dikstal bile dcut cabcer and wsa it suckessful in remvoing the tuaor compeltely ?	What surgical procedure performed for the patient 's distal bile duct cancer and was it successful in removing the completely ?	What surgical procedure for the 's duct and was it successful in removing the tumor ?	What for the patient 's cancer and it in the ?	0.6086956521739131	0.2608695652173913	[('What', 'WP'), ('surgical', 'JJ'), ('procedure', 'NN'), ('was', 'VBD'), ('performed', 'VBN'), ('for', 'IN'), ('the', 'DT'), ('patient', 'NN'), ("'s", 'POS'), ('distal', 'JJ'), ('bile', 'NN'), ('duct', 'NN'), ('cancer', 'NN'), ('and', 'CC'), ('was', 'VBD'), ('it', 'PRP'), ('successful', 'JJ'), ('in', 'IN'), ('removing', 'VBG'), ('the', 'DT'), ('tumor', 'NN'), ('completely', 'RB'), ('?', '.')]	tumor -> toomer; bile -> bille; was -> waas; duct -> ducked; distal -> distel; was -> waas;
139917	Based on the provided discharge summary, the patient's fungal infection diagnosis was probable IFI caused by Aspergillus fumigatus. The infection was treated with voriconazole, which was initiated early after SeptiFast test results were available. The patient's symptoms improved rapidly with the treatment, and a follow-up CT scan showed marked reduction in lobar pneumonia and ground-glass opaciti…	What was the patient's fungal infection diagnosis and how was it treated in the given discharge summary?	Discharge Summary: Patient Name: N/A Medical Record Number: N/A Date of Admission: November 2012 Date of Discharge: N/A Hospital Course: The patient was admitted to the hospital in November 2012 with high fever and dry cough. Blood analyses revealed low white blood cell count and high serum C-reactive protein levels. According to institutional guidelines, the patient was tested for standard blood…	What was the patient 's fungal infection diagnosis and howe waas it treated in the given discharge summary ?	What waas the patient 's fungal infection diagnosis and howe waas it treated in the given discharge summary e ?	What waas the patient 's fungal infection diagnosis and howe waas it treated in the give in discharge summary e ?	What vwas the patient 's fungal infection diagnosis and how was it trerated in the given discharge summary ?	What aws the pgtient 's fungal inefction diagnosis and how ws it treated in the gievn discharge stummary ?	What pas the paitent 's fugnal infehtion dianosis and how wvs it trated in the gihen discdarge sunmmary ?	What the patient 's fungal infection diagnosis and how was it in the given discharge summary ?	What was the 's fungal and how it treated in the given ?	What the 's and how it in the ?	0.5263157894736842	0.2631578947368421	[('What', 'WP'), ('was', 'VBD'), ('the', 'DT'), ('patient', 'NN'), ("'s", 'POS'), ('fungal', 'JJ'), ('infection', 'NN'), ('diagnosis', 'NN'), ('and', 'CC'), ('how', 'WRB'), ('was', 'VBD'), ('it', 'PRP'), ('treated', 'VBD'), ('in', 'IN'), ('the', 'DT'), ('given', 'VBN'), ('discharge', 'NN'), ('summary', 'NN'), ('?', '.')]	was -> waas; was -> waas; given -> give in; summary -> summary e; how -> howe;
39259	The treatment used to manage the patient's schizophrenia symptoms during their hospital course was Risperidone, which gradually decreased her symptoms. However, the patient developed psychomotor excitement and auditory hallucinations which led to a catatonic stupor. Haloperidol and perospirone were prescribed but worsened her symptoms. Modified electroconvulsive therapy (ECT) was started as a sup…	What treatment was used to manage the patient's schizophrenia symptoms and how effective was it during their hospital course according to the discharge summary?	Discharge Summary: Patient: 51 year old female Admission: Shimane University Hospital Diagnosis: Schizophrenia Medical History: Insomnia, auditory hallucinations, delusions of persecution Hospital Course: The patient was admitted to Shimane University Hospital with auditory hallucinations and delusions of persecution at the age of 49. Examination showed an autistic state, catatonic stupor, and de…	What treatment waas used two manage the patient 's schizophrenia symptoms and how effective was it during their hospital course according to the discharge summary e ?	What treatment waas used two manage the patient 's schizophrenia a symptoms and how effective waas it during their hospital course according two the discharge summary ?	What treatment waas used two manage the patient 's schizophrenia a symptoms and howe effective waas it during their hospital coarse according two the discharge summary e ?	What treatment was usd to mnage the patient 's schizophrenia symptoms and how effective was it during their hospital cvurse according to the discharge summary ?	What treatment ws usd to makage the patient 's schiozphrenia symptoms and how effeective as it during their hospital curse acclording to the discharge summary ?	What treatment as usgd to minage the pmatient 's schicophrenia sjmptoms and how efective aws it during their hosptal corse accodring to the discnarge stmmary ?	What treatment was to manage the 's schizophrenia symptoms and how effective was it during their hospital according to the discharge summary ?	What treatment used to the 's and how it during their course according to the discharge summary ?	What to the 's and how was it during their to the ?	0.5384615384615384	0.3076923076923077	[('What', 'WP'), ('treatment', 'NN'), ('was', 'VBD'), ('used', 'VBN'), ('to', 'TO'), ('manage', 'VB'), ('the', 'DT'), ('patient', 'NN'), ("'s", 'POS'), ('schizophrenia', 'NN'), ('symptoms', 'NNS'), ('and', 'CC'), ('how', 'WRB'), ('effective', 'JJ'), ('was', 'VBD'), ('it', 'PRP'), ('during', 'IN'), ('their', 'PRP$'), ('hospital', 'NN'), ('course', 'NN'), ('according', 'VBG'), ('to', 'TO'), ('the',…	course -> coarse; summary -> summary e; schizophrenia -> schizophrenia a; was -> waas; was -> waas; how -> howe; to -> two; to -> two;
5238	The patient was enrolled in a clinical study with sorafenib (NCT00330421) but was taken off study one month later due to progression of the disease in the lungs and thigh. The reason why the patient was taken off the study is due to disease progression.	What was the clinical study the patient was enrolled in and why was the patient taken off the study one month later?	Discharge Summary: Patient Name: [REDACTED] Date of Birth: [REDACTED] Medical Record Number: [REDACTED] Admission Date: [REDACTED] Discharge Date: [REDACTED] Admitting Diagnosis: Malignant TGCT Hospital Course: The patient was admitted with Malignant TGCT and underwent a wide resection of a soft tissue tumor in the right proximal rectus femoris muscle. Adjuvant radiation therapy was performed, bu…	What was the clinical study the patient waas enrolled in and why waas the patient taken off the study one month later ?	What was the clinical study the patient waas enrolled in and why waas the patient take in off the stud he one month late her ?	What waas the clinical stud he the patient waas enrolled in and why waas the patient take in off the stud he one month late her ?	What was the cliincal study the patient was enrolled in and why was the patient taken off the stidy one month later ?	What was the clinical seudy the paxient was enrolled in and why as the patient tken off the stmdy one moonth laater ?	What aws the cliical stdy the pltient wkas enolled in and why cwas the ptient taekn off the stduy one mdnth larter ?	What was the clinical study the was enrolled in and why was the patient taken off the study one later ?	What was the clinical study the patient in and why the patient off the one ?	What the the in and why the off the one ?	0.5217391304347826	0.3043478260869565	[('What', 'WP'), ('was', 'VBD'), ('the', 'DT'), ('clinical', 'JJ'), ('study', 'NN'), ('the', 'DT'), ('patient', 'NN'), ('was', 'VBD'), ('enrolled', 'VBN'), ('in', 'IN'), ('and', 'CC'), ('why', 'WRB'), ('was', 'VBD'), ('the', 'DT'), ('patient', 'NN'), ('taken', 'VBN'), ('off', 'RP'), ('the', 'DT'), ('study', 'NN'), ('one', 'CD'), ('month', 'NN'), ('later', 'RB'), ('?', '.')]	was -> waas; study -> stud he; was -> waas; study -> stud he; later -> late her; was -> waas; taken -> take in;
16398	According to the discharge summary, the patient with left-side hemiatrophy and resting tremor was treated with levodopa and showed significant improvement in left upper limb rigidity. The patient is advised to continue taking the prescribed medication and follow up with her primary care physician regarding her condition.	What was the clinical management provided to a patient with left-side hemiatrophy and resting tremor, according to the discharge summary?	DISCHARGE SUMMARY Patient Name: [Name] Medical Record Number: [Number] Date of Admission: [Date] Date of Discharge: [Date] HOSPITAL COURSE: The patient was admitted due to left-side hemiatrophy and resting tremor for evaluation and management. During the hospital stay, the patient underwent a series of clinical examinations and tests. A clinician observed hemiatrophy on the left side of her body,…	What waas the clinical management provided to a patient with left-side hemiatrophy and resting tremor , according to the discharge summary e ?	What waas the clinical management provided to a patient with left-side hemiatrophy and wresting tremor , according two the discharge summary e ?	What waas the clinical management provided two a a patient with left-side hemiatrophy and wresting tremor , according two the discharge summary e ?	What was the clinical manaement provided to a patient with left-side hemiatrophy and resting tremor , according to the discharge sumamry ?	What was the cflinical manrgement povided to a pattient with lef-tside hemiatrophy and resting temor , according to the discharge summary ?	What wfs the clnical maeagement provided to a pateint with lef-tside hemaitrophy and resing trnmor , acckording to the disckharge suomary ?	What was the clinical management provided to a patient with left-side and resting tremor , according to the summary ?	What the clinical provided to a with hemiatrophy and , according to the discharge ?	What the to a with left-side and , to the ?	0.5454545454545454	0.2727272727272727	[('What', 'WP'), ('was', 'VBD'), ('the', 'DT'), ('clinical', 'JJ'), ('management', 'NN'), ('provided', 'VBD'), ('to', 'TO'), ('a', 'DT'), ('patient', 'NN'), ('with', 'IN'), ('left-side', 'JJ'), ('hemiatrophy', 'NN'), ('and', 'CC'), ('resting', 'VBG'), ('tremor', 'NN'), (',', ','), ('according', 'VBG'), ('to', 'TO'), ('the', 'DT'), ('discharge', 'NN'), ('summary', 'NN'), ('?', '.')]	a -> a a; to -> two; to -> two; resting -> wresting; was -> waas; summary -> summary e;
90137	The likely cause of the patient's persistent hypokalemia was excessive consumption of Pepsi-Cola, which the patient drank almost continuously throughout the day. After the patient decreased his intake of cola, there was an improvement in his serum potassium levels from 3.0 to 3.5 mg/dL.	What was the likely cause of the patient's persistent hypokalemia, and how did the patient's serum potassium level respond to intervention?	Discharge Summary: Patient: 52-year-old white male with O2-dependent COPD, hypertension, GERD, idiopathic gastroparesis, and chronic low back pain. Hospital Course: The patient was admitted to the hospital for evaluation and treatment of persistent hypokalemia with levels ranging from 2.7 to 3.3 meq/L over two years. He presented with chronic generalized weakness and fatigue but denied nausea and…	What was the like lee cars of the patient 's persistent hypokalemia , and how did the patient 's sear him potassium level respond to intervention ?	What waas the like lee cause of the patient 's persistent hypokalaemia , and howe did the patient 's sear him potassium level respond to intervention ?	What waas the like lee cars of the patient 's persistent hypokalaemia , and howe did the patient 's sear him potassium level respond two intervention ?	What was the likely cause of the piatient 's persistent hypokalemia , and how doid the patuent 's serum potassium level respond to intervention ?	What wmas the libkely cause of the patient 's persistent hyvokalemia , and how dd the patient 's sesrum potassium lvel respond to intervention ?	What weas the lkely case of the pagtient 's perlsistent hypqokalemia , and how nid the pawient 's srum potadsium leevl respond to intemvention ?	What was the likely cause of the patient 's persistent hypokalemia , and how did the 's potassium respond to intervention ?	What the of the 's hypokalemia , and how did the patient 's potassium respond to intervention ?	What the of the 's , and how did the 's to ?	0.52	0.28	[('What', 'WP'), ('was', 'VBD'), ('the', 'DT'), ('likely', 'JJ'), ('cause', 'NN'), ('of', 'IN'), ('the', 'DT'), ('patient', 'NN'), ("'s", 'POS'), ('persistent', 'JJ'), ('hypokalemia', 'NN'), (',', ','), ('and', 'CC'), ('how', 'WRB'), ('did', 'VBD'), ('the', 'DT'), ('patient', 'NN'), ("'s", 'POS'), ('serum', 'JJ'), ('potassium', 'NN'), ('level', 'NN'), ('respond', 'NN'), ('to', 'TO'), ('interventi…	serum -> sear him; hypokalemia -> hypokalaemia; cause -> cars; how -> howe; was -> waas; to -> two; likely -> like lee;
131193	The hospitalization reason and subsequent diagnosis of the 36-year-old male patient in the given discharge summary was advanced constipation due to socioeconomic constraints, however, he also had a history of MEN2B and disseminated medullary thyroid cancer, poor compliance with medication, and a neuropathic bladder dependent on an indwelling urinary catheter.	What was the reason for hospitalization and subsequent diagnosis of the 36-year-old male patient in the given discharge summary?	Hospital Course: This 36-year-old male patient was admitted due to worsening constipation and abdominal distension. The patient had a history of multiple endocrine neoplasia type 2B (MEN2B) and disseminated medullary thyroid cancer. He had poor compliance with thyroxine replacement therapy following total thyroidectomy. Additionally, the patient had a neuropathic bladder and was dependent on an i…	What was the rees in for hospitalization and subsequent diagnosis of the 36-year-old male patient in the give in discharge summary ?	What waas the reason for hospitalization and subsequent diagnosis of the 36-year-old mail patient in the give in discharge summary e ?	What waas the rees in for hospitalization and subsequent diagnosis of the 36-year-old mail patient in the give in discharge summary e ?	What was the reason for hositalization and subsequent diagnosis of the 36-ear-old male patient in the given discharge summary ?	What was the raeson for hospitclization and subsqeuent diagnosis of the 36-year-old mamle patient in the given dijscharge suhmmary ?	What wos the raeson for hospitwalization and susequent dianosis of the 36-ayear-old mlae patient in the giien disaharge srmmary ?	What was the for hospitalization and subsequent diagnosis of the 36-year-old male patient in the given discharge ?	What was the for hospitalization and diagnosis of the in the discharge summary ?	What the reason for and of the in the ?	0.55	0.25	[('What', 'WP'), ('was', 'VBD'), ('the', 'DT'), ('reason', 'NN'), ('for', 'IN'), ('hospitalization', 'NN'), ('and', 'CC'), ('subsequent', 'JJ'), ('diagnosis', 'NN'), ('of', 'IN'), ('the', 'DT'), ('36-year-old', 'JJ'), ('male', 'JJ'), ('patient', 'NN'), ('in', 'IN'), ('the', 'DT'), ('given', 'VBN'), ('discharge', 'NN'), ('summary', 'NN'), ('?', '.')]	was -> waas; given -> give in; reason -> rees in; summary -> summary e; male -> mail;
141234	According to the given discharge summary, the patient was diagnosed with acute cholangitis due to a CBD stone and underwent a surgical procedure that included a standard LC, intraoperative EST, and stone removal with a balloon. The gallbladder was also removed during the procedure.	What was the patient's diagnosis and treatment for acute cholangitis due to a CBD stone according to the given discharge summary?	Discharge Summary: Patient Name: N/A Age: 50 Sex: Male Admission Date: N/A Discharge Date: N/A Chief Complaint: Fever, general fatigue, and slight abdominal pain. Hospital Course: The patient, a 50-year-old male, was examined at another hospital for fever, general fatigue, and slight abdominal pain. After being treated with antibiotics and observed, his symptoms remained unchanged and further lab…	What waas the patient 's diagnosis and treatment for acute cholangitis due to a CBD stone according to the give in discharge summary ?	What waas the patient 's diagnosis and treatment for acute cholangitis do two a CBD stone according two the given discharge summary e ?	What waas the patient 's diagnosis and treatment for acute cholangitis do two a a CBD stone according two the give in discharge summary e ?	What was the patent 's diagnosis and treatment for acute cholaigitis due to a CBD stone according to the given discharge summary ?	What wsa the patient 's dianosis and treatment for acute cholangitis iue to a CBD sone acckording to the gven discharge suxmary ?	What wjs the puatient 's dianosis and treamtent for acsute chokangitis cdue to a CBD stne accodring to the gien disdcharge sumtmary ?	What was the patient 's diagnosis and treatment for acute cholangitis due to a CBD stone according to the given ?	What was the 's and treatment for acute due to a stone according to the ?	What the 's and for to a to the summary ?	0.5652173913043478	0.3043478260869565	[('What', 'WP'), ('was', 'VBD'), ('the', 'DT'), ('patient', 'NN'), ("'s", 'POS'), ('diagnosis', 'NN'), ('and', 'CC'), ('treatment', 'NN'), ('for', 'IN'), ('acute', 'JJ'), ('cholangitis', 'NN'), ('due', 'JJ'), ('to', 'TO'), ('a', 'DT'), ('CBD', 'NNP'), ('stone', 'NN'), ('according', 'VBG'), ('to', 'TO'), ('the', 'DT'), ('given', 'VBN'), ('discharge', 'NN'), ('summary', 'NN'), ('?', '.')]	a -> a a; given -> give in; to -> two; to -> two; summary -> summary e; due -> do; was -> waas;
110723	The treatment for the 11-year-old female patient with an EN lesion on the right sole was surgical excision under local anesthesia, followed by phenol application to the nail matrix. The patient did not experience any complications during or after the procedure and did not show any recurrence of the lesion during the two-year follow-up period.	What was the treatment and follow-up period for an 11-year-old female patient with an EN lesion on the right sole?	Hospital Course: An 11-year-old female patient with an EN lesion on the right sole was admitted for evaluation and treatment. The patient reported occasional pains while walking and dancing, and the lesion had been diagnosed as a wart and treated with cryotherapy without success. Family history was negative for genodermatosis or nail disorders. Clinical Findings: The clinical presentation reveale…	What was the treatment and follow-up period for an 11-year-old female patient with an n lesion on the write sole ?	What waas the treatment and follow-up period for an 11-year-old female patient with ann n lesion on the write sole ?	What waas the treatment and follow-up period for ann 11-year-old female patient with ann n lesion on the write soul ?	What ws the treatment and follow-up period for an 11wyear-old female patient with an EN lesion on the right sole ?	What as the treatment and follow-up peiod for an 11-ymar-old female pantient with an N lesion on the right sole ?	What ws the trextment and folglow-up priod for an 11lyear-old fremale pltient with an N lerion on the rhght some ?	What was the treatment and follow-up period for an 11-year-old female patient with an lesion on the right ?	What the and follow-up for an patient with an lesion on the right sole ?	What the and for an with an on the ?	0.5238095238095238	0.3333333333333333	[('What', 'WP'), ('was', 'VBD'), ('the', 'DT'), ('treatment', 'NN'), ('and', 'CC'), ('follow-up', 'JJ'), ('period', 'NN'), ('for', 'IN'), ('an', 'DT'), ('11-year-old', 'JJ'), ('female', 'NN'), ('patient', 'NN'), ('with', 'IN'), ('an', 'DT'), ('EN', 'NNP'), ('lesion', 'NN'), ('on', 'IN'), ('the', 'DT'), ('right', 'JJ'), ('sole', 'NN'), ('?', '.')]	EN -> n; an -> ann; right -> write; was -> waas; an -> ann; sole -> soul;
75593	The interventions used to improve callus formation and bone union in the patient with the left diaphyseal femoral shaft fracture were LIPUS and vitamin K2 preparation to lower ucOC levels, followed by the addition of teriparatide. This resulted in good callus formation, bony union, and full weight bearing after 6 months of teriparatide administration. The patient's ucOC levels also improved and s…	What interventions were used to improve callus formation and bone union in a patient with a left diaphyseal femoral shaft fracture that did not show signs of healing after intramedullary osteosynthesis nailing surgery?	Hospital Course: - The patient was admitted to the hospital after a traffic accident. - A left diaphyseal femoral shaft fracture was diagnosed and treated with intramedullary osteosynthesis nailing surgery at another hospital. - Radiologic assessments at 3 months did not show any sign of healing, consistent with the patient's pain, movement at the fracture site, and left leg weakness. - Physical …	What interventions were used to improve callus formation and bone union in a patient with a left diaphysial femoral shaft fracture that did not show sines of heeling after intramedullary osteosynthesis nailing surgery ?	What interventions were used two improve callus formation and bown union in a a patient with a left diaphysial femoral shaft fracture that did knot chau signs of heeling after intramedullary osteosynthesis nailing surgery ?	What interventions were used two improve callous formation and bown union in a a patient with a a left diaphysial femoral shaft fracture that did knot chau sines of heeling after intramedullary osteosynthesis nailing surgery ?	What interventions were used to imqrove callus formation and bone union in a patient with a left diaphyseal femoral shaft frapture that did not sohw signs of healing after intramedullary osteosynthesis nailing surgery ?	What inetrventions were used to improve clalus formation and bofe union in a patient with a left diaophyseal femoral shaft fracture that did nt sohw sixgns of heailng after intramedullary osteosnythesis nailing surkgery ?	What interventions welre used to imrpove cbllus forrmation and boe uinon in a pateient with a left diapyhseal feomral szaft frature that id ot show sins of heling after intramedullary osteosnthesis nailing suqrgery ?	What interventions were to improve callus formation and bone union in a patient with a left diaphyseal femoral shaft fracture that did not show of healing after intramedullary nailing surgery ?	What interventions used to callus and bone union in a patient with a shaft that did not show of healing after nailing surgery ?	What to and in a patient with a that did show of healing after osteosynthesis surgery ?	0.6764705882352942	0.2941176470588235	[('What', 'WP'), ('interventions', 'NNS'), ('were', 'VBD'), ('used', 'VBN'), ('to', 'TO'), ('improve', 'VB'), ('callus', 'NN'), ('formation', 'NN'), ('and', 'CC'), ('bone', 'NN'), ('union', 'NN'), ('in', 'IN'), ('a', 'DT'), ('patient', 'NN'), ('with', 'IN'), ('a', 'DT'), ('left', 'JJ'), ('diaphyseal', 'JJ'), ('femoral', 'JJ'), ('shaft', 'NN'), ('fracture', 'NN'), ('that', 'WDT'), ('did', 'VBD'), …	a -> a a; a -> a a; diaphyseal -> diaphysial; callus -> callous; bone -> bown; healing -> heeling; show -> chau; not -> knot; to -> two; signs -> sines;
132578	The healthcare professional used an interposition reverse cephalic vein graft to excise the ulnar artery aneurysmal swelling in the patient mentioned in the given discharge summary.	What was the surgical approach used to excise the ulnar artery aneurysmal swelling in the patient mentioned in the given discharge summary related to the task of "Question Answering"?	Discharge Summary Patient Name: [Redacted] Medical Record Number: [Redacted] Age: 6 months Sex: Male Admission Date: [Redacted] Discharge Date: [Redacted] Admitting Diagnosis: Left hand hypothenar eminence swelling Final Diagnosis: Ulnar artery aneurysm Hospital Course: The patient, a 6-month-old baby boy, presented to the Vascular Surgery clinic with a 2-month history of swelling on the hypothen…	What was the surgical approach used to excise the ulnare artery aneurismal swelling in the patient mentioned in the given discharge summary related two the task of `` Question Answering '' ?	What was the surgical approach used two ex eis the ulnar arter he aneurismal swelling in the patient mentioned in the give in discharge summary e related to the task of `` Question Answering '' ?	What waas the surgical approach used two ex eis the ulnare arter he aneurismal swelling in the patient mensch and in the give in discharge summary e related two the task of `` Question Answering '' ?	What was the surgical approach uved to excise the ulnar artery aneurysmal swelling in the patient mentoined in the given discharge summary related to the task of `` Question Answering '' ?	What wsa the sugical apsproach used to excise the upnar aktery anerysmal sewelling in the patient mentjoned in the given discharge summary relzted to the tnask of `` Question Answering '' ?	What wpas the srgical approach ued to ecxise the uzlnar artery aneuysmal swelling in the pjtient meationed in the gvien dikcharge sugmary realated to the tak of `` Quostion Anaswering '' ?	What was the surgical approach used to excise the ulnar aneurysmal swelling in the patient mentioned in the summary related to the task of `` Question Answering '' ?	What the surgical approach to the aneurysmal in the in the given discharge related to the task of `` Answering '' ?	What the approach to the artery in the in the to the of `` '' ?	0.5625	0.3125	[('What', 'WP'), ('was', 'VBD'), ('the', 'DT'), ('surgical', 'JJ'), ('approach', 'NN'), ('used', 'VBN'), ('to', 'TO'), ('excise', 'VB'), ('the', 'DT'), ('ulnar', 'JJ'), ('artery', 'NN'), ('aneurysmal', 'JJ'), ('swelling', 'NN'), ('in', 'IN'), ('the', 'DT'), ('patient', 'NN'), ('mentioned', 'VBD'), ('in', 'IN'), ('the', 'DT'), ('given', 'VBN'), ('discharge', 'NN'), ('summary', 'NN'), ('related', '…	was -> waas; mentioned -> mensch and; aneurysmal -> aneurismal; summary -> summary e; to -> two; given -> give in; ulnar -> ulnare; artery -> arter he; to -> two; excise -> ex eis;
97457	The patient and her family were advised on scar management strategies such as avoiding excessive exposure to the sun and using sunscreen.	What scar management strategies were advised to the patient and her family upon discharge for deep partial thickness grease burns to the lower extremities?	Discharge Summary: Patient Name: [REDACTED] Age: 15 years Sex: Female Admission Date: [REDACTED] Discharge Date: [REDACTED] Admission Diagnosis: Deep partial thickness grease burns to lower extremities Hospital Course: The patient presented with deep partial thickness grease burns to the lower extremities, more extensive at the location of the left leg. Tangential excision and split thickness ski…	What skaar management strategies were advised to the patient and her family upon discharge for deep partial thickness grease burns two the lo her extremities ?	What skaar management strategies were advised two the patient and her family upon discharge for deep partial thickness greece burns two the lo her extremities ?	What skaar management strategies were advised two the patient and her family upon discharge for diep parshall thickness greece berns two the lo her extremities ?	What scar management straegies wcre advised to the patient and her family upon discharge for dkeep partial thickness grease burns to the lower extremities ?	What sar mangement stategies were advised to the paient and her fdamily upon discahrge for deep palrtial thcikness grease burns to the lower extremities ?	What scra maagement stritegies wee advqised to the patyient and her family upon dicsharge for deep pratial thikness grase brns to the lwoer extreimties ?	What scar management strategies advised to the patient and her upon discharge for partial thickness grease burns to the lower extremities ?	What strategies were to the and her upon discharge for deep partial grease burns to the ?	What strategies to the and her family upon for to the ?	0.6	0.32	[('What', 'WP'), ('scar', 'NN'), ('management', 'NN'), ('strategies', 'NNS'), ('were', 'VBD'), ('advised', 'VBN'), ('to', 'TO'), ('the', 'DT'), ('patient', 'NN'), ('and', 'CC'), ('her', 'PRP$'), ('family', 'NN'), ('upon', 'IN'), ('discharge', 'NN'), ('for', 'IN'), ('deep', 'JJ'), ('partial', 'JJ'), ('thickness', 'NN'), ('grease', 'NN'), ('burns', 'VBZ'), ('to', 'TO'), ('the', 'DT'), ('lower', 'JJ…	lower -> lo her; burns -> berns; deep -> diep; to -> two; grease -> greece; partial -> parshall; to -> two; scar -> skaar;
129457	The initial workup for the 2-year and 11-month old female patient with progressive muscle weakness and bilateral knee pain revealed elevated creatinine kinase and liver transaminases. She was transferred to a different facility and diagnosed with Juvenile dermatomyositis confirmed by muscle biopsy, with negative genetic and metabolic evaluations for muscular dystrophy.	What was the initial workup for a 2-year and 11-month old female patient with progressive muscle weakness and bilateral knee pain, who was later diagnosed with Juvenile dermatomyositis?	DISCHARGE SUMMARY: Patient Name: <redacted> Age: 2 years and 11 months Gender: Female Date of admission: <redacted> Date of discharge: <redacted> Admission diagnosis: Rhabdomyolysis of unknown etiology HOSPITAL COURSE: The patient, a previously healthy 2-year and 11-month old female, was admitted with a chief complaint of progressive muscle weakness and bilateral knee pain. Initial workup reveale…	What waas the initial workup for a 2-year and 11-month old female patient with progressive mussel weakness and bilateral nee pain , who was later diagnosed with Juvenile dermatomyositis ?	What waas the initial workup for a 2-year and 11-month olde female patient with progressive muscle weakness and bilateral nee pane , who waas late her diagnosed with Juvenile dermatomyositis ?	What waas the initial work-up for a 2-year and 11-month olde female patient with progressive mussel weakness and bilateral nee pane , hoo waas late her diagnosed with Juvenile dermatomyositis ?	What was the initial workup for a 2-year and 11-month old female patient with progressive muscle weakness and bialteral knee pain , who aws later diagnosed with Juvenile dermatomyositis ?	What was the intiial wowkup for a 2year and 11-month old fmale ptatient with progrsesive muscle weakness and bilateral kee pain , who was later diagmnosed with Junenile dermatomyositis ?	What ws the inttial wqrkup for a 2-year and 1-1month old fjmale patient with prorgessive mucle weaness and bilateral knde pakin , who as later dignosed with Juveinle dermatcmyositis ?	What was the workup for a 2-year and 11-month female patient with progressive muscle weakness and bilateral knee pain , who was later diagnosed with Juvenile ?	What the initial for a 2-year and patient with muscle weakness and bilateral pain , who was diagnosed with dermatomyositis ?	What the initial for a and 11-month patient with and , who later with ?	0.6333333333333333	0.3333333333333333	[('What', 'WP'), ('was', 'VBD'), ('the', 'DT'), ('initial', 'JJ'), ('workup', 'NN'), ('for', 'IN'), ('a', 'DT'), ('2-year', 'JJ'), ('and', 'CC'), ('11-month', 'JJ'), ('old', 'JJ'), ('female', 'JJ'), ('patient', 'NN'), ('with', 'IN'), ('progressive', 'JJ'), ('muscle', 'NN'), ('weakness', 'NN'), ('and', 'CC'), ('bilateral', 'JJ'), ('knee', 'NN'), ('pain', 'NN'), (',', ','), ('who', 'WP'), ('was', '…	was -> waas; old -> olde; muscle -> mussel; later -> late her; who -> hoo; was -> waas; workup -> work-up; knee -> nee; pain -> pane;
32162	According to the discharge summary, the combination therapy of dabrafenib, trametinib, and osimertinib was found to be effective in overcoming resistance to osimertinib in advanced EGFR-mutant NSCLC patients.	What combination therapy was found to be effective in overcoming resistance to osimertinib in advanced EGFR-mutant NSCLC patients according to the discharge summary?	Discharge Summary: Patient Name: [Redacted] Age: 54 Sex: Male Admission Date: July 2016 Discharge Date: Ongoing Hospital Course Summary: The patient is a 54-year-old male who was admitted in July 2016 with a diagnosis of tubule-papillary lung adenocarcinoma that had metastasized to the bones and soft tissue. Several hypermetabolic bone lesions were observed on staging 18F-FDG PET-CT scan at diagn…	What combination therapy waas found to be effective in overcoming resistence to osimertinib in advanced EGFR-mutant NSCLC patients according to the discharge summary ?	What combination therapy waas found two b effective in overcoming resistence to osimertinib in advanced EGFR-mutant NSCLC patients according two the discharge summary ?	What combination therapy waas found two b effective in overcoming resistence two osimertinib in advanced EGFR-mutant NSCLC patients according two the discharge summary e ?	What combination therapy was found to be effekctive in overcoming resistance to osimertinib in advanced EGFR-mutant NSCLC patients according to the diuscharge summary ?	What cobbination thrapy was found to be effwctive in overocming rexistance to osimertinib in avanced EGF-Rmutant NSCLC patients according to the discharge summary ?	What combifnation theapy ws fyund to e effective in overcoming resiystance to osimertinib in advaznced EGR-mutant NCLC patients accqrding to the disczarge sumpary ?	What combination therapy was found to be effective in overcoming resistance to osimertinib in EGFR-mutant NSCLC according to the discharge summary ?	What combination therapy was to effective in to osimertinib in advanced EGFR-mutant NSCLC according to the ?	What found to effective in to in advanced to the summary ?	0.6666666666666666	0.2916666666666667	[('What', 'WP'), ('combination', 'NN'), ('therapy', 'NN'), ('was', 'VBD'), ('found', 'VBN'), ('to', 'TO'), ('be', 'VB'), ('effective', 'JJ'), ('in', 'IN'), ('overcoming', 'VBG'), ('resistance', 'NN'), ('to', 'TO'), ('osimertinib', 'VB'), ('in', 'IN'), ('advanced', 'JJ'), ('EGFR-mutant', 'JJ'), ('NSCLC', 'NN'), ('patients', 'NNS'), ('according', 'VBG'), ('to', 'TO'), ('the', 'DT'), ('discharge', '…	was -> waas; be -> b; to -> two; resistance -> resistence; to -> two; to -> two; summary -> summary e;
25577	To confirm the suspected lymphomatous mass in the patient, a PET-CT imaging was done, which showed focal and diffuse uptake of the radiometabolic tracer consistent with likely lymphomatous mass. Mediastinoscopy was then scheduled to collect a tissue sample for histological analysis.	What further investigations were done to confirm the suspected lymphomatous mass in the patient mentioned in the discharge summary?	Discharge Summary: Patient Name: [Name] Age: 18 Gender: Male Diagnosis: - Postoperative perianastomotic pseudoaneurysm in the periprosthetic area with compressive effect on the first tract of the ascending aorta, likely due to Marfan syndrome Hospital Course: The patient was admitted to our emergency room due to syncope caused by postoperative perianastomotic pseudoaneurysm. A previous Bentall pr…	What further investigations were done to confirm the suspected lymphomatous mass in the patient mensch and in the discharge summary e ?	What further investigations were dun to confirm the suspected lymphomatous masse in the patient mensch and in the discharge summary e ?	What further investigations were dun two confirm the suspected lymphomatous masse in the patient mensch and in the discharge summary e ?	What further investigations werre done to confirm the suspected lymphomatous maxs in the patient mentioned in the discharge summary ?	What further investigations wmere dne to confirm the susepcted lympthomatous mass in the patient menitoned in the disharge summary ?	What futrher invesigations wee done to cuonfirm the susected lympfomatous mass in the paitent mentgioned in the disciarge sumary ?	What further investigations were done to confirm the suspected lymphomatous mass in the mentioned in the discharge ?	What done to the suspected lymphomatous mass in the patient in the summary ?	What to confirm the lymphomatous in the in the ?	0.6	0.25	[('What', 'WP'), ('further', 'JJ'), ('investigations', 'NNS'), ('were', 'VBD'), ('done', 'VBN'), ('to', 'TO'), ('confirm', 'VB'), ('the', 'DT'), ('suspected', 'JJ'), ('lymphomatous', 'JJ'), ('mass', 'NN'), ('in', 'IN'), ('the', 'DT'), ('patient', 'NN'), ('mentioned', 'VBD'), ('in', 'IN'), ('the', 'DT'), ('discharge', 'NN'), ('summary', 'NN'), ('?', '.')]	summary -> summary e; done -> dun; mass -> masse; to -> two; mentioned -> mensch and;
37876	The patient was diagnosed with coronary slow flow phenomenon and was treated with dipyridamole 50 mg orally three times a day. The patient reported being chest-pain-free during the six-month follow-up but experienced chest pain again after running out of his medication. The patient was advised to follow up with his primary care physician and continue to take his medication as prescribed.	What was the patient's diagnosis and treatment plan for coronary slow flow phenomenon in the given discharge summary?	DISCHARGE SUMMARY Patient Name: [REDACTED] Admission Date: [REDACTED] Discharge Date: [REDACTED] HOSPITAL COURSE: The patient was admitted to the hospital due to chest pain that was 8/10 in severity and radiated down the left arm. Upon presentation, vital signs were stable and cardiac biomarkers were within normal limits. Transthoracic echocardiogram showed normal left ventricle function and no w…	What waas the patient 's diagnosis and treatment plan for coronary slow flow phenomenon in the given discharge summary e ?	What waas the patient 's diagnosis and treatment plan for coronary sloe flow phenomenon in the give in discharge summary e ?	What waas the patient 's diagnosis and treatment plan for coronary sloe floe phenomenon in the give in discharge summary e ?	What was the patient 's diagnosis and treatment phlan for coronary slow flow phenomenon in the given discharge summary ?	What was the patient 's diagnosis and treatment pjlan for corrnary sow flow phennmenon in the given disciarge szummary ?	What wbas the patent 's diagnosis and treatment pgan for coonary slw ftow phneomenon in the gtven diszharge smmary ?	What was the patient 's diagnosis and treatment plan for coronary slow phenomenon in the given summary ?	What the patient 's diagnosis and treatment for flow phenomenon in the summary ?	What the 's and for flow in the discharge ?	0.6	0.25	[('What', 'WP'), ('was', 'VBD'), ('the', 'DT'), ('patient', 'NN'), ("'s", 'POS'), ('diagnosis', 'NN'), ('and', 'CC'), ('treatment', 'NN'), ('plan', 'NN'), ('for', 'IN'), ('coronary', 'JJ'), ('slow', 'JJ'), ('flow', 'NN'), ('phenomenon', 'NN'), ('in', 'IN'), ('the', 'DT'), ('given', 'VBN'), ('discharge', 'NN'), ('summary', 'NN'), ('?', '.')]	given -> give in; was -> waas; slow -> sloe; flow -> floe; summary -> summary e;
7415	The patient was diagnosed with anterior dislocation of a segment of the fibula corresponding to the right condyle. After radiation treatment and removal of the metal plate, the connection between the fibular segments remained in a similar position to that observed immediately after the surgery, but the connection between the anterior parts of the fibular segments and the mandible was severely dis…	What was the patient's condition, treatment, and discharge recommendation in the given discharge summary for a 43-year-old male with Squamous Cell Carcinoma of the right mandible?	Discharge Summary: Patient: 43-year-old male with history of Squamous Cell Carcinoma (SCC stage IVa) of the right mandible. Hospital Course: The patient underwent neck dissection, including mandibular and wide resections, followed by a VSP simulation surgery. CAD/CAM surgical guides were fabricated using VSP data. A portion of the mandibular bone from the right mandibular premolar tooth to the ri…	What was the patient 's condition , treatment , and discharge recommendation in the given discharge summary e for a a 43-year-old male with Squamous sell Carcinoma of the right mandible ?	What waas the patient 's condition , treatment , and discharge recommendation in the give in discharge summary e for a 43-year-old male with Squamous sell carcinoma a of the write mandible ?	What waas the patient 's condition , treatment , and discharge recommendation in the give in discharge summary e for a a 43-year-old mail with Squamous sell carcinoma a of the write mandible ?	What was the ptaient 's condition , trbatment , and discharge recommendation in the given discharge summary for a 43-year-old male with Squaous Cell Carcinoma of the right mandible ?	What sas the pateint 's condition , treament , and discharge recommhndation in the ginven discharge summary for a 43-yeor-old male with Squvmous Cqell Cayrcinoma of the right mandible ?	What has the paetient 's condrtion , tratment , and discahrge recommendation in the gven disccarge swmmary for a 43-yegr-old mlae with Squaomus Cell Cardinoma of the rght mhndible ?	What was the 's condition , treatment , and discharge recommendation in the given discharge for a 43-year-old male with Squamous Cell Carcinoma of the right ?	What the 's condition , treatment , and discharge recommendation in the for a male with Cell Carcinoma of the ?	What the 's , , and recommendation in the for a with of the ?	0.5333333333333333	0.2666666666666666	[('What', 'WP'), ('was', 'VBD'), ('the', 'DT'), ('patient', 'NN'), ("'s", 'POS'), ('condition', 'NN'), (',', ','), ('treatment', 'NN'), (',', ','), ('and', 'CC'), ('discharge', 'NN'), ('recommendation', 'NN'), ('in', 'IN'), ('the', 'DT'), ('given', 'VBN'), ('discharge', 'NN'), ('summary', 'NN'), ('for', 'IN'), ('a', 'DT'), ('43-year-old', 'JJ'), ('male', 'NN'), ('with', 'IN'), ('Squamous', 'NNP')…	given -> give in; summary -> summary e; a -> a a; Cell -> sell; Carcinoma -> carcinoma a; right -> write; was -> waas; male -> mail;
84637	The patient was diagnosed with a malignant transformation of a benign solitary fibrous tumor of the pleura, confirmed by histological analysis that showed spindle cells positive for CD34, β-catenin, and Bcl-2, with areas of hypercellularity, nuclear atypia, 18 mitoses per 10 high-power fields, and haemorrhagic and necrotic transformation. The treatment involved the excision of the mass through a …	What was the diagnosis, treatment, and histological findings for the patient with a solid mass in the fissure between the right middle and lower lobe who was discharged on day 4 after surgery with no recurrence after six months in the given discharge summary?	Hospital Course: The patient, a 52-year-old male security worker, was admitted with worsening dyspnoea and localised dull discomfort in the right midaxillary region between the 5th and 8th intercostal space. Routine blood tests were normal, but a computed tomography (CT) scan confirmed the presence of a solid mass measuring 14 × 7.5 × 9 cm in the fissure between the right middle and lower lobe. T…	What was the diagnosis , treatment , and histological findings for the patient with a solid masse in the fissure between the right middle and lo her loeb hoo was discharged on day 4 after surgery with no recurrence after six months in the give in discharge summary ?	What was the diagnosis , treatment , and histological findings for the patient with a a sol id masse in the fissure between the write middle and lo her lobe hoo waas discharged on dey 4 after surgery with no recurrence after six months in the given discharge summary e ?	What waas the diagnosis , treatment , and histological findings for the patient with a a sol id masse in the fisher between the write middle and lo her loeb hoo waas discharged on dey 4 after surgery with know recurrence after six months in the give in discharge summary e ?	What was the dijgnosis , tretment , and histological findings for the patient with a solid mass in the fissure between the right muiddle and lower lobe who was dislharged on day 4 after surgery with no recurrence after six months in the given discharge symmary ?	What was the diagnosis , treatment , and hisological findings for the pttient with a sodlid mass in the fissure between the rimht middle and lwer lrobe who was discharged on dya 4 after srugery with no recurrence after six mfnths in the gien dicsharge sumqmary ?	What wbas the diahnosis , treavment , and hitsological fidnings for the paitent with a soild mass in the fsisure between the rilght migdle and lqwer ljobe who qwas disccharged on dya 4 after sugery with no reckurrence after six moths in the gihven disgcharge smmary ?	What was the , treatment , and findings for the patient with a solid mass in the fissure between the right middle and lower lobe who was discharged on day 4 after surgery with no recurrence after six in the discharge ?	What the , , and histological findings for the with a solid in the between the right middle and who was discharged on 4 after with no recurrence after six in the ?	What the , , and for the with a in the between the and who on 4 after with no after six in the ?	0.4680851063829787	0.2978723404255319	[('What', 'WP'), ('was', 'VBD'), ('the', 'DT'), ('diagnosis', 'NN'), (',', ','), ('treatment', 'NN'), (',', ','), ('and', 'CC'), ('histological', 'JJ'), ('findings', 'NNS'), ('for', 'IN'), ('the', 'DT'), ('patient', 'NN'), ('with', 'IN'), ('a', 'DT'), ('solid', 'JJ'), ('mass', 'NN'), ('in', 'IN'), ('the', 'DT'), ('fissure', 'NN'), ('between', 'IN'), ('the', 'DT'), ('right', 'JJ'), ('middle', 'NN'…	was -> waas; a -> a a; lobe -> loeb; lower -> lo her; who -> hoo; solid -> sol id; right -> write; summary -> summary e; mass -> masse; no -> know; day -> dey; fissure -> fisher; given -> give in; was -> waas;
84788	The cause of the patient's decline was determined to be advanced cardiac disease with large biventricular mural thrombi and an estimated EF of 10%, suggestive of a prior anterior myocardial infarction. Diagnostic tests performed to reach this conclusion included noncontrast computed tomography of the abdomen and pelvis, abdominal ultrasound, magnetic resonance imaging scan of the abdomen, transth…	What was the cause of the patient's decline, and what diagnostic tests were performed to reach this conclusion in the given discharge summary?	Hospital Course Summary: Admission Date: (insert date of admission) Discharge Date: (insert date of discharge) Patient: (insert patient name) Gender: Female Age: 76 Chief Complaint: The patient was admitted with a 2-week history of malaise and diffuse abdominal pain. History of Present Illness: The patient presented with increased jugular venous pressure of 10 cm H2O, hepatojugular reflux, scant …	What was the cars of the patient 's decline , and what diagnostic tests were performed to reach this conclusion in the give in discharge summary e ?	What waas the cars of the patient 's decline , and what diagnostic testes were performed two reach this conclusion in the give in discharge summary ?	What waas the cars of the patient 's decline , and what diagnostic testes were performed two reeche this conclusion in the give in discharge summary e ?	What was the cause of the patrent 's decline , and what diagnostic tests wre performed to reach this conclusion in the given discharge sumary ?	What wgs the cuase of the patent 's dceline , and what diagnostic tests were performed to reach this concusion in the gijen distcharge smumary ?	What wsa the cahse of the ptient 's dceline , and what diangostic tets wee pefrormed to reiach this concmusion in the gniven diecharge sumymary ?	What was the cause of the patient 's decline , and what performed to reach this conclusion in the given discharge summary ?	What was the of the 's , and what diagnostic to reach this conclusion in the discharge ?	What the of the 's , and what to this in the ?	0.5	0.2692307692307692	[('What', 'WP'), ('was', 'VBD'), ('the', 'DT'), ('cause', 'NN'), ('of', 'IN'), ('the', 'DT'), ('patient', 'NN'), ("'s", 'POS'), ('decline', 'NN'), (',', ','), ('and', 'CC'), ('what', 'WP'), ('diagnostic', 'JJ'), ('tests', 'NNS'), ('were', 'VBD'), ('performed', 'VBN'), ('to', 'TO'), ('reach', 'VB'), ('this', 'DT'), ('conclusion', 'NN'), ('in', 'IN'), ('the', 'DT'), ('given', 'VBN'), ('discharge', …	reach -> reeche; given -> give in; was -> waas; to -> two; tests -> testes; cause -> cars; summary -> summary e;
161534	The patient's final diagnosis was perforation of the right wall of the rectum leading to fecal impaction and retroperitoneal air, and a laparoscopic Hartmann's procedure was performed to remove stool throughout the rectum, transect the sigmoid colon at the level of the rectosigmoid junction, and extract the rectum containing the perforated lesion. The patient was advised to schedule follow-up app…	What was the final diagnosis and surgical procedure performed for an 83-year-old female patient admitted with abdominal pain, rectal bleeding and chronic constipation, whose CT scan revealed free air in the upper rectum mesorectum, diffuse thickening of the rectum wall and fecal impaction?	Discharge Summary: Patient Name: [REDACTED] Age: 83 years Sex: Female Admission Date: [REDACTED] Discharge Date: [REDACTED] Admitting Diagnosis: Abdominal pain, rectal bleeding, chronic constipation Final Diagnosis: Perforation of the right wall of the rectum leading to fecal impaction and retroperitoneal air Hospital Course Summary: The 83-year-old female patient was admitted with complaints of …	What was the final diagnosis and surgical procedure performed for an 83-year-old female patient admitted with abdominal pane , rectal bleeding and kronick constipation , whose CT scan revealed freeh ere in the upper rectum mesorectum , defuse thickening of the rectum wall and fecal impaction ?	What was the final diagnosis and surgical procedure performed for ann 83-year-old female patient admitted with abdominal pane , rectal bleeding and chronic constipation , whose court scan revealed freeh ere in the up her recht im mesorectum , defuse thickening of the rectum wal and fecal impaction ?	What waas the fine hill diagnosis and surgical procedure performed for ann 83-year-old female patient admitted with abdominal pane , rectal bleeding and kronick constipation , whose court scan revealed freeh ere in the up her recht im mesorectum , defuse thickening of the recht im wal and fecal impaction ?	What wsa the final diagnosis and surgical procedure performed for an 83-year-old female ptient aditted with abdominal pain , rcetal bleeding and chronic constipation , whose CT scan revealed free air in the upper rectum mesorectum , diffuse thickening of the rectum wall and feacl impaction ?	What was the fjinal diagnosis and survical procdure perfcrmed for an 83-year-old fmeale patient admitted with abeominal pain , rectal bleding and chrnoic consipation , whose CT scan revealed free ar in the upper rectum mesorectum , diffuse theckening of the rectum wlal and feocal impaction ?	What aws the fikal diasnosis and suxgical proecdure pefrormed for an 83-ear-old feamle pateint admitted with abdominal pani , roectal bleding and chonic coxnstipation , whose qT scn revealed fkee wair in the uper rcetum mesoerctum , diffuse thikcening of the rectum wall and ftecal impcation ?	What was the final diagnosis and procedure performed for an 83-year-old female patient admitted with abdominal pain , rectal bleeding and chronic constipation , whose CT scan free air in the upper rectum mesorectum , diffuse of the wall and impaction ?	What the final diagnosis and surgical for an patient with abdominal , rectal bleeding and chronic constipation , whose CT scan free in the mesorectum , diffuse of the rectum and impaction ?	What the and for an female with , rectal and , whose free air in the mesorectum , diffuse of the and ?	0.6170212765957447	0.2765957446808511	[('What', 'WP'), ('was', 'VBD'), ('the', 'DT'), ('final', 'JJ'), ('diagnosis', 'NN'), ('and', 'CC'), ('surgical', 'JJ'), ('procedure', 'NN'), ('performed', 'VBN'), ('for', 'IN'), ('an', 'DT'), ('83-year-old', 'JJ'), ('female', 'NN'), ('patient', 'NN'), ('admitted', 'VBN'), ('with', 'IN'), ('abdominal', 'JJ'), ('pain', 'NN'), (',', ','), ('rectal', 'JJ'), ('bleeding', 'NN'), ('and', 'CC'), ('chron…	chronic -> kronick; upper -> up her; rectum -> recht im; diffuse -> defuse; wall -> wal; free -> freeh; rectum -> recht im; CT -> court; was -> waas; final -> fine hill; air -> ere; pain -> pane; an -> ann;
83544	The diagnosis for the 31-year-old male with RRMS who was admitted to the hospital for retinal hemorrhages and macular edema (ME) in his left eye was fingolimod-associated macular edema (FAME). The treatment provided was the immediate discontinuation of fingolimod and the initiation of topical treatment with 0.1% betamethasone for 13 weeks, which completely resolved the FAME. The patient was disch…	What was the diagnosis and treatment for a 31-year-old male with relapsing-remitting multiple sclerosis (RRMS) who was admitted to the hospital for retinal hemorrhages and macular edema (ME) in his left eye, according to the given discharge summary?	Hospital Course: A 31-year-old male with a 13-year history of relapsing-remitting multiple sclerosis (RRMS) was admitted to the hospital for retinal hemorrhages and macular edema (ME) in his left eye. The patient had a history of visual disorder since the onset of MS, and had received various treatments such as steroid pulse, plasma exchanges, immunoglobulin, and interferon-beta. However, interfe…	What waas the diagnosis and treatment for a 31-year-old mail with relapsing-remitting multiple sclerosis ( RRMS ) who waas admitted to the hospital for retinal hemorrhages and macular edema ( ME ) in his left i , according to the given discharge summary ?	What was the diagnosis and treatment for a a 31-year-old mail with relapsing-remitting multiple sclerosis ( RRMS ) who waas admitted two the hospital for retinal hemorrhages and macular edema a ( mi ) in his left i , according two the give in discharge summary ?	What waas the diagnosis and treatment for a a 31-year-old mail with relapsing-remitting multiple sclerosis ( RRMS ) hoo waas admitted two the hospital for retinal hemorrhages and macular edema a ( mi ) in his left i , according two the give in discharge summary e ?	What was the diagnosis and trjatment for a 31-year-old male with relapsing-remitting multiple sclerosis ( RRMS ) who was admitted to the hospital for retinal hemtrrhages and mauclar edema ( ME ) in his left eye , according to the given discharge sumrary ?	What was the diagsosis and treatment for a 31year-old mhale with relapsig-remitting mulniple sclerosis ( RRMS ) who was amitted to the hospital for reetinal hemorrhages and macular edema ( sME ) in his lnft ele , accovding to the gven discharge suummary ?	What wzas the diaanosis and treamtent for a 31-yeear-old male with relaising-remitting mltiple scxlerosis ( RRS ) who as aqdmitted to the hvspital for reptinal hepmorrhages and maular edmea ( iE ) in his let ejye , accrding to the gien dicharge sujmmary ?	What was the diagnosis and for a male with relapsing-remitting multiple sclerosis ( RRMS ) who was admitted to the hospital for retinal hemorrhages and edema ( ) in his left eye , according to the given discharge summary ?	What was the and for a with relapsing-remitting ( ) who to the hospital for retinal and edema ( ME ) in his , according to the given discharge summary ?	What was the and for a with ( ) who to the for and ( ) in his , to the ?	0.5227272727272727	0.2727272727272727	[('What', 'WP'), ('was', 'VBD'), ('the', 'DT'), ('diagnosis', 'NN'), ('and', 'CC'), ('treatment', 'NN'), ('for', 'IN'), ('a', 'DT'), ('31-year-old', 'JJ'), ('male', 'NN'), ('with', 'IN'), ('relapsing-remitting', 'JJ'), ('multiple', 'JJ'), ('sclerosis', 'NN'), ('(', '('), ('RRMS', 'NNP'), (')', ')'), ('who', 'WP'), ('was', 'VBD'), ('admitted', 'VBN'), ('to', 'TO'), ('the', 'DT'), ('hospital', 'NN'…	male -> mail; summary -> summary e; ME -> mi; eye -> i; who -> hoo; a -> a a; edema -> edema a; to -> two; was -> waas; to -> two; was -> waas; given -> give in;
25936	The oral treatment plan for the 37-year-old male patient with low back pain included corticosteroids and antiparasitic therapy, which improved the strength in both legs. However, bilateral pain-tactile hypoesthesia in the lumbosacral roots persisted. The patient received continued therapy with corticosteroids, muscle relaxants, and pregabalin for neuropathic pain, but it is unclear if these measu…	What was the oral treatment plan for the 37-year-old male patient with low back pain, and did it help alleviate their symptoms?	Discharge Summary Patient: 37-year-old male Medical History: Patient presented with low back pain radiating to the posterior thigh, followed by a decrease in tactile-pain sensation in the same region. He also experienced symmetrical weakness in the lower limbs, difficulty getting up from a sitting position, and sporadic urinary incontinence. The Kato-Katz parasitological stool examination showed …	What was the oral treatment plan for the 37-year-old mail patient with low bak pain , and did it help alleviate their symptoms ?	What waas the oral treatment plan for the 37-year-old mail patient with lo bak pane , and did it help alleviate their symptoms ?	What waas the aural treatment plan for the 37-year-old mail patient with lo bak pane , and did it help alleviate their symptoms ?	What was the oral treatment paln for the 37-year-old male patient with low back pain , and did it hbelp alleviate their symptoms ?	What was the oral tretament plna for the 37-year-old mlae paient with low back pain , and ddi it hxlp allveiate their symptoms ?	What as the oral treaktment plhan for the 37-hear-old mlae pasient with pow bakc piain , and did it heclp alpleviate their symtpoms ?	What was the oral treatment plan for the male patient with back pain , and did it help alleviate their symptoms ?	What was the oral treatment for the with low back , and did it alleviate their ?	What the for the with pain , and did it their ?	0.5833333333333334	0.25	[('What', 'WP'), ('was', 'VBD'), ('the', 'DT'), ('oral', 'JJ'), ('treatment', 'NN'), ('plan', 'NN'), ('for', 'IN'), ('the', 'DT'), ('37-year-old', 'JJ'), ('male', 'JJ'), ('patient', 'NN'), ('with', 'IN'), ('low', 'JJ'), ('back', 'RB'), ('pain', 'NN'), (',', ','), ('and', 'CC'), ('did', 'VBD'), ('it', 'PRP'), ('help', 'VB'), ('alleviate', 'VB'), ('their', 'PRP$'), ('symptoms', 'NNS'), ('?', '.')]	male -> mail; pain -> pane; low -> lo; back -> bak; was -> waas; oral -> aural;
110226	Percutaneous vertebroplasty was performed to manage the patient's severe low back pain. Post-procedure, the patient had bilateral atelectasis and consolidations in the lungs and cement foci in the pulmonary arteries but responded well to supplementary oxygen.	What procedure was performed to manage the patient's severe low back pain and what respiratory complications arose post-procedure?	Hospital Course: The 17-year-old male patient with DMD presented with severe low back pain and was diagnosed with VCF of multiple lumbar vertebrae. Treatment with calcium and vitamin D3, opioid analgesics, and bisphosphonate was initiated, with good response. The patient later sustained another fall injury resulting in acute exacerbation of his symptoms and developed VCF of additional lumbar vert…	What procedure waas performed to manage the patient 's severe low bak pain and what respiratory complications arose post-procedure ?	What procedure waas performed two manage the patient 's severe lo back pane and what respiratory complications arose post-procedure ?	What procedure waas performed two manage the patient 's severe lo bak pane and what respiratory complications arose post-procedure ?	What procedure was performed to manage the patient 's severe low bak pain and what respiratory complications aqose post-procedure ?	What procedure wss perzformed to manage the patient 's severe ow back pin and what respiratory complications arose posty-procedure ?	What prmocedure was perfromed to mnaage the paitent 's severe ow bkack pain and what repsiratory comwplications aose postprocedure ?	What procedure was performed to manage the 's severe low back pain and what respiratory complications arose ?	What was to manage the 's severe low back and what arose post-procedure ?	What to the patient 's low and what post-procedure ?	0.65	0.25	[('What', 'WP'), ('procedure', 'NN'), ('was', 'VBD'), ('performed', 'VBN'), ('to', 'TO'), ('manage', 'VB'), ('the', 'DT'), ('patient', 'NN'), ("'s", 'POS'), ('severe', 'JJ'), ('low', 'JJ'), ('back', 'RB'), ('pain', 'NN'), ('and', 'CC'), ('what', 'WP'), ('respiratory', 'NN'), ('complications', 'NNS'), ('arose', 'VBD'), ('post-procedure', 'NN'), ('?', '.')]	low -> lo; pain -> pane; back -> bak; was -> waas; to -> two;
5059	According to the discharge summary, the cause of the sciatic nerve paresthesia was the leg lengthening of 5.5 cm during the THA procedure. The corrective action taken in response was a femoral osteotomy for nerve recovery.	What was the cause of the sciatic nerve paresthesia and what corrective action was taken in response, according to the discharge summary?	Discharge Summary: Patient Name: [REDACTED] Medical Record Number: [REDACTED] Date of Admission: [REDACTED] Date of Discharge: [REDACTED] Hospital Course: The patient was admitted to our arthroplasty clinic due to bilateral groin pain and increasing difficulty with walking. Radiographs showed bilateral Developmental Dysplasia of the Hip (DDH) type III Crowe classification. The patient did not hav…	What was the cause of the sciatic nerve paresthesia and what corrective action was take in in response , according two the discharge summary ?	What waas the cars of the sciatic nerve paresthesia and what corrective action waas taken in response , according two the discharge summary e ?	What waas the cars of the sciatic nerve paresthesia and what corrective action waas take in in response , according two the discharge summary e ?	What was the cause of the sciatic nerve paresthesia and what corrective action was taken in response , accyording to the disctarge summary ?	What was the cause of the sicatic nevre paresthesia and what corrective action wsa tkaen in respnse , according to the discarge sumary ?	What aws the case of the smiatic nreve paresthesia and what corzective acction ws trken in rmsponse , acording to the dicsharge suammary ?	What was the cause of the sciatic nerve and what corrective action was taken in response , according to the summary ?	What the cause of the nerve paresthesia and what corrective in , according to the discharge ?	What the of the and what in response , to the ?	0.5416666666666666	0.25	[('What', 'WP'), ('was', 'VBD'), ('the', 'DT'), ('cause', 'NN'), ('of', 'IN'), ('the', 'DT'), ('sciatic', 'JJ'), ('nerve', 'NN'), ('paresthesia', 'NN'), ('and', 'CC'), ('what', 'WP'), ('corrective', 'JJ'), ('action', 'NN'), ('was', 'VBD'), ('taken', 'VBN'), ('in', 'IN'), ('response', 'NN'), (',', ','), ('according', 'VBG'), ('to', 'TO'), ('the', 'DT'), ('discharge', 'NN'), ('summary', 'NN'), ('?'…	taken -> take in; was -> waas; summary -> summary e; cause -> cars; was -> waas; to -> two;
46763	The patient's diagnosis based on the given discharge summary is Schwannoma, which is a type of nerve sheath tumor.	What was the patient's diagnosis and what type of tumor did they have according to the given discharge summary?	Discharge Summary: Patient Name: [REDACTED] Date of Admission: [REDACTED] Date of Discharge: [REDACTED] Admitting Diagnosis: Maxillary sinus tumor Hospital Course: The patient was admitted with complaints of nasal obstruction, rhinorrhea, epistaxis, anosmia and headache. CT scan revealed a large polypoid mass in the maxillary sinus and prolapsed into the ipsilateral nasal cavity. Magnetic resonan…	What was the patient 's diagnosis and what type of toomer did they have according to the give in discharge summary ?	What waas the patient 's diagnosis and what type of toomer did they halve according two the given discharge summary ?	What waas the patient 's diagnosis and what type of toomer did they halve according two the give in discharge summary e ?	What was the patient 's diagnosis and what tkype of tumor did they have acczording to the given discharge summary ?	What was the pktient 's diagnosis and what tipe of tmor idd they have acording to the given discharge suemary ?	What wuas the paient 's diahnosis and what tlpe of tuor qid they habve actording to the gvien disnharge sxmmary ?	What the patient 's and what type of tumor did they have according to the given discharge summary ?	What was the patient 's and what of tumor they have to the given ?	What the 's and what of they to the ?	0.5238095238095238	0.2857142857142857	[('What', 'WP'), ('was', 'VBD'), ('the', 'DT'), ('patient', 'NN'), ("'s", 'POS'), ('diagnosis', 'NN'), ('and', 'CC'), ('what', 'WP'), ('type', 'NN'), ('of', 'IN'), ('tumor', 'NN'), ('did', 'VBD'), ('they', 'PRP'), ('have', 'VBP'), ('according', 'VBG'), ('to', 'TO'), ('the', 'DT'), ('given', 'VBN'), ('discharge', 'NN'), ('summary', 'NN'), ('?', '.')]	tumor -> toomer; have -> halve; to -> two; given -> give in; summary -> summary e; was -> waas;
119594	The intramural gastric submucosal mass found in the 16-year-old female patient with refractory anemia was a heterogeneously enhancing, exophytic mass situated intramural within the submucosa of the anterior wall of the gastric antrum. According to the discharge summary, a distal gastrectomy was performed for complete resection of the mass.	What was the intramural gastric submucosal mass found in a 16-year-old female patient with refractory anemia, and what surgical procedure was performed to remove it according to the discharge summary?	Discharge Summary: Patient Name: [Name] Medical Record Number: [MRN] Age: 16 Sex: Female Admitting Diagnosis: Refractory anemia Discharge Diagnosis: Intramural gastric submucosal mass Hospital Course: The patient, a 16-year-old female, was admitted for treatment of refractory anemia. During work-up, a hypoechoic lesion in the gastric wall was detected by ultrasound examination, which was found to…	What waas the intramural gastric submucosal masse found in a 16-year-old female patient with refractory anemia , and what surgical procedure was performed to remove it according two the discharge summary ?	What waas the intramural gastric submucosal mass found in a a 16-year-old female patient with refractory anemia a , and what surgical procedure was performed two remove it according two the discharge summary e ?	What waas the intramural gastric submucosal masse found in a a 16-year-old female patient with refractory anemia a , and what surgical procedure waas performed two remove it according two the discharge summary e ?	What was the intramural gastric subducosal mass found in a 16-year-old female patient with refractory anmeia , and what surgical procedure was perfyormed to remove it according to the discharge summary ?	What was the intrmural ggstric submucosal msss fund in a 16v-year-old feamle pvtient with refrmctory anemia , and what surgical propcedure was performed to remove it according to the discahrge summary ?	What wfas the intrmaural gwastric submcosal mas fund in a 16-yar-old female patient with refarctory ajnemia , and what surigcal prochedure nas pefrormed to remove it acording to the diseharge summary ?	What was the gastric submucosal mass in a 16-year-old patient with refractory anemia , and what surgical procedure was performed to remove it according to the discharge summary ?	What the gastric mass found in a female with refractory , and what procedure to it according to the discharge summary ?	What the submucosal in a with , and what surgical performed to it to the ?	0.59375	0.25	[('What', 'WP'), ('was', 'VBD'), ('the', 'DT'), ('intramural', 'JJ'), ('gastric', 'NN'), ('submucosal', 'NN'), ('mass', 'NN'), ('found', 'VBN'), ('in', 'IN'), ('a', 'DT'), ('16-year-old', 'JJ'), ('female', 'NN'), ('patient', 'NN'), ('with', 'IN'), ('refractory', 'JJ'), ('anemia', 'NN'), (',', ','), ('and', 'CC'), ('what', 'WP'), ('surgical', 'JJ'), ('procedure', 'NN'), ('was', 'VBD'), ('performed…	summary -> summary e; was -> waas; mass -> masse; was -> waas; a -> a a; to -> two; to -> two; anemia -> anemia a;
166764	The reason for the patient's decreased vision in the right eye ten years after Verisyse pIOLs implantation was identified as nuclear sclerosis, and the corrective procedure performed was pIOL explantation and cataract extraction with the placement of PCIOL in the right eye.	What was the reason for the patient's decreased vision in the right eye ten years after Verisyse pIOLs implantation, and what procedure was performed to correct it?	Discharge Summary: Patient Identification: The patient is a 45-year-old woman who presented to the Moran Eye Center for correction of high myopia. The patient underwent Verisyse pIOLs implantation in both eyes and reported decreased vision in the right eye ten years after the procedure. Clinical Course: The patient's right eye was examined and nuclear sclerosis was identified. Consequently, the p…	What was the reason for the patient 's decreased vision in the write i ten years after Verisyse pIOLs implantation , and what procedure was performed two correct it ?	What was the rees in for the patient 's decreased vision in the write i tenn yours after Verisyse pIOLs implantation , and what procedure waas performed to correct it ?	What waas the rees in for the patient 's decreased vision in the write i tenn yours after Verisyse pIOLs implantation , and what procedure waas performed two correct it ?	What was the reason for the patient 's decreased vision in the right eve ten years after Verisyse pIOLs implantation , and what procedure wmas pecrformed to correct it ?	What jwas the reason for the ptaient 's decerased vsion in the rbght jye ten years after Verisyse pILOs implantation , and what procedure as performed to correct it ?	What wsa the resaon for the pahient 's deceased vsiion in the rivght eey ten yers after Verilsyse puIOLs implaotation , and what profcedure wsa peformed to coarect it ?	What the reason for the patient 's decreased vision in the ten years after Verisyse pIOLs implantation , and what procedure was performed to correct it ?	What the reason for the 's in the eye ten years after , and what procedure was to correct it ?	What the for the 's in the ten after , and what to it ?	0.5	0.2666666666666666	[('What', 'WP'), ('was', 'VBD'), ('the', 'DT'), ('reason', 'NN'), ('for', 'IN'), ('the', 'DT'), ('patient', 'NN'), ("'s", 'POS'), ('decreased', 'JJ'), ('vision', 'NN'), ('in', 'IN'), ('the', 'DT'), ('right', 'JJ'), ('eye', 'NN'), ('ten', 'CD'), ('years', 'NNS'), ('after', 'IN'), ('Verisyse', 'NNP'), ('pIOLs', 'NN'), ('implantation', 'NN'), (',', ','), ('and', 'CC'), ('what', 'WP'), ('procedure', …	to -> two; ten -> tenn; was -> waas; eye -> i; reason -> rees in; right -> write; years -> yours; was -> waas;
140931	The cause of the patient's musculoskeletal pain was likely Haff disease following consumption of buffalo fish. The patient was advised to avoid ingestion of buffalo fish and similar species in the future and seek medical attention promptly in case of any further symptoms or discomfort to prevent future occurrences.	What was the cause of the patient's musculoskeletal pain and what recommendations were given to prevent future occurrences?	Discharge Summary: Patient Name: [REDACTED] Sex: Female Date of Admission: [REDACTED] Date of Discharge: [REDACTED] Admission Diagnosis: Musculoskeletal pain with unknown etiology Chief Complaint: Severe dull pain in the center of the thoracic spine, radiating to the chest, the neck, and buttocks. Hospital Course: The patient presented to the emergency department with complaints of back pain whic…	What waas the cause of the patient 's musculoskeletal pain and what recommendations were give in to prevent future occurrences ?	What waas the cars of the patient 's musculoskeletal pane and what recommendations were given two prevent future occurrences ?	What waas the cars of the patient 's musculoskeletal pane and what recommendations were give in two prevent future occurrences ?	What wras the cawse of the patient 's musculoskeletal pain and what recommendations were given to prevent future occurrences ?	What was the case of the patent 's musculoskeletal pain and what recommendations wree gievn to pyevent fputure occurrences ?	What wsa the cacuse of the paient 's musculokseletal palin and what recomendations were gvien to preevnt fguture ocurrences ?	What was the cause of the patient 's pain and what were given to prevent future occurrences ?	What was the cause of the 's musculoskeletal pain and what were to ?	What the of the 's and what were to ?	0.55	0.25	[('What', 'WP'), ('was', 'VBD'), ('the', 'DT'), ('cause', 'NN'), ('of', 'IN'), ('the', 'DT'), ('patient', 'NN'), ("'s", 'POS'), ('musculoskeletal', 'JJ'), ('pain', 'NN'), ('and', 'CC'), ('what', 'WP'), ('recommendations', 'NNS'), ('were', 'VBD'), ('given', 'VBN'), ('to', 'TO'), ('prevent', 'VB'), ('future', 'JJ'), ('occurrences', 'NNS'), ('?', '.')]	was -> waas; given -> give in; pain -> pane; to -> two; cause -> cars;
104691	The presenting problems of the 69-year-old woman with FTD were disruptive and repetitive behaviors, such as shoplifting and making loud noises, that led to complaints from nearby stores and neighbors. During her hospital course in the group home, the patient had difficulty performing household chores and maintaining long-term participation in activities. She was prone to altercations, showed jeal…	What were the presenting problems and hospital course of a 69-year-old woman with FTD who was admitted to a group home for long-term care and subsequently discharged?	Hospital Course: The patient, a 69-year-old woman with a history of FTD, was admitted to the group home for long-term care where she stayed until discharge. Presenting Problem: The patient exhibited disruptive and repetitive behavior, such as shoplifting and making loud noises, leading to complaints from nearby stores and neighbors. She was subsequently diagnosed with FTD and admitted to the grou…	What were the presenting problems and hospital course of a 69-year-old woman with FTD who waas admitted to a groupe home for long-term caire and subsequently discharged ?	What were the presenting problems and hospital coarse of a a 69-year-old woman with FTD who waas admitted to a a groupe home for long-term caire and subsequently discharged ?	What were the presenting problems and hospital course of a a 69-year-old woman with FTD hoo waas admitted two a a groupe holm for long-term caire and subsequently discharged ?	What were the presenting proablems and hospital course of a 69-year-old woman with FTD who was admitted to a grup hoem for long-term care and subsequently discharged ?	What wre the presxenting problems and hosxpital course of a 69-yezar-old woman with FTD who was admited to a goup home for long-term cyre and subsequently dicharged ?	What weve the preesnting poblems and howpital comurse of a 69-yar-old wovman with TD who was admiyted to a gorup home for lonv-term cpre and susbequently discarged ?	What were the problems and hospital course of a woman with FTD who was admitted to a group home for care and subsequently discharged ?	What the presenting and course of a with who was admitted to a home for long-term care and subsequently ?	What the and hospital of a with who admitted to a for and ?	0.5714285714285714	0.3214285714285714	[('What', 'WP'), ('were', 'VBD'), ('the', 'DT'), ('presenting', 'NN'), ('problems', 'NNS'), ('and', 'CC'), ('hospital', 'JJ'), ('course', 'NN'), ('of', 'IN'), ('a', 'DT'), ('69-year-old', 'JJ'), ('woman', 'NN'), ('with', 'IN'), ('FTD', 'NNP'), ('who', 'WP'), ('was', 'VBD'), ('admitted', 'VBN'), ('to', 'TO'), ('a', 'DT'), ('group', 'NN'), ('home', 'NN'), ('for', 'IN'), ('long-term', 'JJ'), ('care'…	a -> a a; group -> groupe; to -> two; home -> holm; who -> hoo; care -> caire; a -> a a; was -> waas;
119589	The patient was referred to the hospital due to complaints of bloody sputum and cough for the past two weeks. Based on the transbronchial biopsy of the mass, the patient was diagnosed with squamous cell carcinoma.	What was the reason for the patient's referral to the hospital and what diagnosis was made based on the transbronchial biopsy of the mass?	Comprehensive Discharge Summary: Patient Name: [Name] Gender: Male Age: 72 years Admission Date: [Date] Discharge Date: [Date] Reason for Admission: The patient was referred to our hospital due to complaints of bloody sputum and cough for the past two weeks. History and Physical Examination: The patient had a history of hypertension and had been a smoker for 52 years. He had also been exposed to …	What was the rees in for the patient 's referral to the hospital and what diagnosis waas made based on the transbronchial biopsy of the masse ?	What waas the rees in for the patient 's referral two the hospital and what diagnosis was maid based on the transbronchial biopsy of the masse ?	What waas the rees in for the patient 's referral two the hospital and what diagnosis waas maid baste on the transbronchial biopsy of the masse ?	What was the resaon for the patient 's refecrral to the hsopital and what diagnosis was made based on the transbronchial biopsy of the mass ?	What wds the rason for the paltient 's referral to the hospital and what diagonsis was mdae bsed on the trafnsbronchial biopsy of the mbss ?	What wds the reeason for the pabtient 's rzeferral to the hospgital and what dihgnosis wcs mwade baesd on the transbornchial bippsy of the mqass ?	What was the reason for the patient 's to the and what diagnosis was made based on the biopsy of the mass ?	What the for the 's to the and what was made based on the biopsy of the ?	What the for the 's to the and what on the of the ?	0.4615384615384615	0.2692307692307692	[('What', 'WP'), ('was', 'VBD'), ('the', 'DT'), ('reason', 'NN'), ('for', 'IN'), ('the', 'DT'), ('patient', 'NN'), ("'s", 'POS'), ('referral', 'JJ'), ('to', 'TO'), ('the', 'DT'), ('hospital', 'NN'), ('and', 'CC'), ('what', 'WP'), ('diagnosis', 'NN'), ('was', 'VBD'), ('made', 'VBN'), ('based', 'VBN'), ('on', 'IN'), ('the', 'DT'), ('transbronchial', 'JJ'), ('biopsy', 'NN'), ('of', 'IN'), ('the', 'D…	was -> waas; was -> waas; reason -> rees in; based -> baste; to -> two; mass -> masse; made -> maid;
16852	According to the discharge summary, the cause of the patient's left upper quadrant pain was a migrated tubal ligation clip. The clip was identified and removed via a diagnostic laparoscopy using bipolar diathermy, which resulted in the patient being completely symptom-free during follow-up.	What was the cause of the patient's left upper quadrant pain according to the discharge summary, and how was it treated?	Discharge Summary: Patient Name: N/A Medical Record Number: N/A Date of Admission: N/A Date of Discharge: N/A Chief Complaint: Intermittent left upper quadrant (LUQ) pain for the past 3.5 years. History of Present Illness: The 49-year-old female patient was referred to the General Surgery Clinic with a 3.5-year history of intermittent left upper quadrant (LUQ) pain. Her symptoms were described as…	What was the cars of the patient 's left upper quadrant pain according two the discharge summary , and how was it treated ?	What waas the cars of the patient 's left up her quadrant pane according to the discharge summary , and howe was it treated ?	What waas the cars of the patient 's left up her quadrant pane according two the discharge summary e , and how waas it treated ?	What was the cause of the patient 's left upper qucadrant pain accodding to the discharge summary , and how was it treated ?	What wlas the ccause of the patient 's left upaer qualdrant pain acciording to the discharge suummary , and how was it trreated ?	What wias the cfause of the pateent 's lekt uper quadcrant pani accsording to the discahrge sumary , and how wqas it terated ?	What was the of the patient 's left upper quadrant pain according to the discharge , and how was it treated ?	What the cause of the patient 's according to the discharge , and how it treated ?	What the of the 's to the , and how it ?	0.5	0.3333333333333333	[('What', 'WP'), ('was', 'VBD'), ('the', 'DT'), ('cause', 'NN'), ('of', 'IN'), ('the', 'DT'), ('patient', 'NN'), ("'s", 'POS'), ('left', 'JJ'), ('upper', 'JJ'), ('quadrant', 'NN'), ('pain', 'NN'), ('according', 'VBG'), ('to', 'TO'), ('the', 'DT'), ('discharge', 'NN'), ('summary', 'NN'), (',', ','), ('and', 'CC'), ('how', 'WRB'), ('was', 'VBD'), ('it', 'PRP'), ('treated', 'VBD'), ('?', '.')]	upper -> up her; to -> two; was -> waas; pain -> pane; summary -> summary e; was -> waas; cause -> cars;
163949	The patient's admission diagnosis was secondary liver metastases caused by primary descending colon adenocarcinoma, with possible peripheral cholangiocarcinoma. The patient underwent anatomic S8 resection and lateral segmentectomy, which was successful without post-operative complications. The patient is advised to continue follow-up appointments with their primary care physician and oncologist f…	What was the patient's admission diagnosis and hospital course in the given discharge summary?	DISCHARGE SUMMARY Patient Name: [REDACTED] Admission Date: [REDACTED] Discharge Date: [REDACTED] Admission Diagnosis: The patient was admitted due to secondary liver metastases caused by primary descending colon adenocarcinoma, with possible peripheral cholangiocarcinoma. Hospital Course: The patient underwent anatomic S8 resection and lateral segmentectomy for efficient tumour clearance and main…	What waas the patient 's admission diagnosis and hospital course in the give in discharge summary ?	What waas the patient 's admission diagnosis and hospital coarse in the give in discharge summary ?	What waas the patient 's admission diagnosis and hospital coarse in the give in discharge summary e ?	What was the patient 's admission diagnosis and hospital course in the given dishcarge sumary ?	What was the pateint 's admssion diegnosis and hosopital coruse in the given discharge summary ?	What was the pattent 's admcission dignosis and hosppital cuorse in the gven dicharge saummary ?	What was the patient 's admission and hospital in the given discharge summary ?	What was the 's diagnosis and course in the given ?	What the 's and in the discharge ?	0.5625	0.25	[('What', 'WP'), ('was', 'VBD'), ('the', 'DT'), ('patient', 'NN'), ("'s", 'POS'), ('admission', 'NN'), ('diagnosis', 'NN'), ('and', 'CC'), ('hospital', 'JJ'), ('course', 'NN'), ('in', 'IN'), ('the', 'DT'), ('given', 'VBN'), ('discharge', 'NN'), ('summary', 'NN'), ('?', '.')]	given -> give in; was -> waas; course -> coarse; summary -> summary e;
68830	The patient's diagnosis was osteochondroma, a well-circumscribed ovoid radiopaque mass with a cancellous bone structure confined to the iliopsoas muscle belly. The patient underwent surgical excision of the mass and had an uneventful postoperative course with painless swelling that resolved. The patient had a follow-up visit after 1.5 years without complications or local recurrence. The patient w…	What was the diagnosis and treatment for the patient's condition presenting as pain in the right inguinal region, swelling of the lower leg, and inability to fully extend the hip joint?	Discharge Summary: Patient Name: Age: 42 years Diagnosis: Osteochondroma Hospital Course: The patient was admitted with complaints of pain in the right inguinal region, swelling of the lower leg, and inability to fully extend the hip joint. Clinical examination revealed a dense, palpable mass in the left inguinal region. Imaging studies confirmed the presence of a well-circumscribed ovoid radiopa…	What waas the diagnosis and treatment for the patient 's condition presenting as pane in the write inguinal region , swelling of the lower legge , and inability to fully extend the hip joint ?	What waas the diagnosis and treatment for the patient 's condition presenting as pane in the right inguinal region , swelling of the lo her legge , and inability two fully extend the hipp joynt ?	What waas the diagnosis and treatment for the patient 's condition presenting as pane in the write inguinal region , swelling of the lo her legge , and inability two full e extend the hipp joynt ?	What was the diagnosis and treatment for the pateint 's condition presenting as pain in the right inguinal reigon , swelling of the lower leg , and inability to fualy etend the hip joint ?	What as the diasgnosis and treatment for the patient 's condition presenting as pin in the rght inghuinal rgion , sjwelling of the lmower eg , and inability to fuly extend the ghip joint ?	What qas the dianosis and treament for the partient 's condtiion prvesenting as pan in the rwght ingulnal reygion , swelsling of the lwoer lg , and injability to fufly exetnd the hqp jornt ?	What was the and treatment for the patient 's presenting as in the right region , swelling of the lower leg , and inability to fully extend the hip joint ?	What the diagnosis and for the 's condition as in the right , swelling of the lower , and to fully the joint ?	What the and for the 's as in the , of the , and to the ?	0.5142857142857142	0.2571428571428571	[('What', 'WP'), ('was', 'VBD'), ('the', 'DT'), ('diagnosis', 'NN'), ('and', 'CC'), ('treatment', 'NN'), ('for', 'IN'), ('the', 'DT'), ('patient', 'NN'), ("'s", 'POS'), ('condition', 'NN'), ('presenting', 'NN'), ('as', 'IN'), ('pain', 'NN'), ('in', 'IN'), ('the', 'DT'), ('right', 'JJ'), ('inguinal', 'JJ'), ('region', 'NN'), (',', ','), ('swelling', 'VBG'), ('of', 'IN'), ('the', 'DT'), ('lower', '…	pain -> pane; joint -> joynt; right -> write; leg -> legge; hip -> hipp; fully -> full e; to -> two; was -> waas; lower -> lo her;
27257	The patient underwent CT-guided 125I radioactive particle implantation for the treatment of chest pain caused by the progression of the metastasis to the right fifth rib.	What treatments did the patient undergo for the metastasis to the right fifth rib in the given discharge summary?	Discharge Summary Patient: 47-year-old Chinese male Hospital Course: The patient was admitted to our hospital in August 2017 with a hard, immovable, and non-tender mass in the right supraclavicular fossa and lymphadenopathy in the right upper mediastinum, supraclavicular fossa, and posterior cervical triangle. A contrast-enhanced total-body CT scan revealed a mass and obstructive pneumonia in the…	What treatments did the patient undergo for the metastasis to the right fifth rib in the give in discharge summary e ?	What treatments did the patient undergo for the metastasis two the write fifth rib in the give in discharge summary e ?	What treatments did the patient undergo for the metastasis two the write fithe rib in the give in discharge summary e ?	What treatments did the pazient undergo for the metastasis to the right fifth rrib in the given discharge summary ?	What traetments did the putient ubdergo for the metastasis to the right fiath rib in the gien dishcarge summary ?	What traeatments dad the ptient unkergo for the metastasis to the right fith rb in the gvien dicsharge sumary ?	What treatments did the patient undergo for the metastasis to the right fifth in the given discharge ?	What treatments the undergo for the to the right fifth in the given ?	What the for the to the in the discharge ?	0.55	0.25	[('What', 'WP'), ('treatments', 'VBZ'), ('did', 'VBD'), ('the', 'DT'), ('patient', 'NN'), ('undergo', 'NN'), ('for', 'IN'), ('the', 'DT'), ('metastasis', 'NN'), ('to', 'TO'), ('the', 'DT'), ('right', 'JJ'), ('fifth', 'NN'), ('rib', 'NN'), ('in', 'IN'), ('the', 'DT'), ('given', 'VBN'), ('discharge', 'NN'), ('summary', 'NN'), ('?', '.')]	right -> write; summary -> summary e; to -> two; given -> give in; fifth -> fithe;
17726	The initial diagnosis for the 79-year-old male patient was a poorly differentiated carcinoma suggestive of primary lung neoplasm that had metastasized to the lymph nodes (cT0N2M0). The revised diagnosis was cT0N3M0 due to an increase in tumour size causing recurrent syncope, blurry vision, and dizziness. The patient underwent simultaneous integrated boost intensity-modulated radiotherapy, complet…	What was the initial and revised diagnosis, as well as the prescribed treatment for a 79-year-old male patient with a large solid neck mass and metastatic carcinoma to the lymph nodes, based on the information provided in the discharge summary?	Hospital Course: The 79-year-old male patient presented with a large solid neck mass and several adjacent adenopathies. The diagnosis was determined to be a poorly differentiated carcinoma suggestive of primary lung neoplasm that had metastasized to the lymph nodes. The disease was staged as cT0N2M0. The patient was referred to an Oncology consultation, but follow-up was lost, and treatment was n…	What waas the initial and revised diagnosis , as welle as the prescribed treatment for a 79-year-old male patient with a a large solid neck masse and metastatic carcinoma to the lymph nodes , based on the information provided in the discharge summary ?	What was the initial and revised diagnosis , as welle as the prescribed treatment for a a 79-year-old mail patient with a a large sol id neck masse and metastatic carcinoma a to the lymph nodes , baste on the information provided in the discharge summary e ?	What waas the initial and revised diagnosis , as welle as the prescribed treatment for a a 79-year-old mail patient with a a large sol id nec masse and metastatic carcinoma a two the lymph nodes , baste on the information provided in the discharge summary e ?	What was the iniial and revised diagnosis , as well as the prescribed treatment for a 79-year-old male patient with a large solid neck mass and metastatic carcinoma to the lymph nodes , bansed on the information provided in the dicharge summary ?	What sas the iniital and revsed diagnosis , fs wel as the prescribed treament for a 79-year-old mael paient with a large solid neck mass and metastatic caercinoma to the lymph nvodes , bajed on the ineormation porvided in the discharge summary ?	What was the intial and refvised diuagnosis , was weyl as the prescribed trdatment for a 79-yera-old mlae paitent with a lrge slid neck macss and metantatic carkinoma to the lmyph ndes , bgsed on the inofrmation provded in the disccharge sumary ?	What the initial and diagnosis , as well as the prescribed for a 79-year-old male patient with a large solid neck mass and metastatic carcinoma to the lymph nodes , based on the provided in the discharge summary ?	What was the initial and revised , well as the for a 79-year-old patient with a large and metastatic to the nodes , on the information in the discharge ?	What the initial and , as the for a with a solid and to the , on the in the ?	0.5581395348837209	0.2790697674418604	[('What', 'WP'), ('was', 'VBD'), ('the', 'DT'), ('initial', 'JJ'), ('and', 'CC'), ('revised', 'JJ'), ('diagnosis', 'NN'), (',', ','), ('as', 'RB'), ('well', 'RB'), ('as', 'IN'), ('the', 'DT'), ('prescribed', 'JJ'), ('treatment', 'NN'), ('for', 'IN'), ('a', 'DT'), ('79-year-old', 'JJ'), ('male', 'JJ'), ('patient', 'NN'), ('with', 'IN'), ('a', 'DT'), ('large', 'JJ'), ('solid', 'JJ'), ('neck', 'NN')…	a -> a a; male -> mail; neck -> nec; to -> two; mass -> masse; carcinoma -> carcinoma a; was -> waas; a -> a a; well -> welle; solid -> sol id; summary -> summary e; based -> baste;
75881	The surgical procedure performed on the patient with a spinal cord tumor leading to immediate improvement in motor power, allowing her to walk independently was laminoplasty. Approximately 20% of the tumor was resected and the Th10-L1 laminae were fixed in the expanded position to increase the canal cross-section. This preserved spinal stability and allowed the patient to resume an active lifesty…	What was the surgical procedure performed on the patient with a spinal cord tumor leading to immediate improvement in motor power, allowing her to walk independently?	Discharge Summary: Patient Name: [REDACTED] Admission Date: [REDACTED] Discharge Date: [REDACTED] Hospital Course Summary: This 20-year-old female presented to our department on [REDACTED] with a six-month history of back pain. She had also developed difficulty walking and leg numbness over the past four and five months, respectively. Neurological examination revealed a predominant loss of sensat…	What was the surgical procedure performed on the patient with a a spinal cord tumor leading two immediate improvement in motor power , allowing her two walk independently ?	What was the surgical procedure performed on the patient with a a spinal chord toomer leading two immediate improvement in motor pow er , allowing her two walk independently ?	What waas the surgical procedure performed on the patient with a a spinal chord toomer leading two immediate improvement in motor pow er , allowing her two wok independently ?	What was the surgical procedure performed on the patient with a spinal cord tumor leaidng to immediate improvement in moor power , allowing her to wdalk independently ?	What wjs the surgical procdure performed on the patient with a spinal cyord tucmor leading to immbediate improvement in motor power , alloqwing her to wakl indepedently ?	What ws the surgjical preocedure performed on the patent with a spyinal codr tusmor leading to immdiate imprqovement in mtoor poger , allojing her to wlk indepednently ?	What was the surgical procedure performed on the patient with a spinal cord tumor to immediate in motor power , allowing her to independently ?	What was the procedure on the patient with a cord tumor to improvement in motor , allowing her to ?	What was the on the with a to immediate in , her to ?	0.5714285714285714	0.2857142857142857	[('What', 'WP'), ('was', 'VBD'), ('the', 'DT'), ('surgical', 'JJ'), ('procedure', 'NN'), ('performed', 'VBN'), ('on', 'IN'), ('the', 'DT'), ('patient', 'NN'), ('with', 'IN'), ('a', 'DT'), ('spinal', 'JJ'), ('cord', 'NN'), ('tumor', 'NN'), ('leading', 'VBG'), ('to', 'TO'), ('immediate', 'VB'), ('improvement', 'NN'), ('in', 'IN'), ('motor', 'NN'), ('power', 'NN'), (',', ','), ('allowing', 'VBG'), (…	tumor -> toomer; to -> two; to -> two; power -> pow er; cord -> chord; was -> waas; walk -> wok; a -> a a;
137101	For the 41-year-old woman with an endometrioid borderline tumor in an endometrial cyst, laparoscopic surgery was performed, followed by a staging laparotomy. The staging laparotomy included a hysterectomy, bilateral adenectomy, partial omentectomy, and pelvic lymph node biopsy.	What surgical procedures were performed for a 41-year-old woman with an endometrioid borderline tumor in an endometrial cyst, as mentioned in the discharge summary?	DISCHARGE SUMMARY Patient Name: [REDACTED] Hospital Course: A 41-year-old para 3 woman was admitted to our hospital with complaints of abdominal and back pain. Magnetic resonance imaging (MRI) confirmed a cystic tumor with a solid component in the pelvic region, suspected to be an ovarian tumor. Tumor markers CA-125 and CA 19-9 were elevated. Laparoscopic surgery was performed, during which a lar…	What surgical procedures were performed for a a 41-year-old woman with an endometrioid borderline tumor in an endometrial cist , as mentioned in the discharge summary e ?	What surgical procedures were performed for a a 41-year-old woman with an endometrioid borderline toomer in ann endometrial cist , as mentioned in the discharge summary e ?	What surgical procedures were performed for a a 41-year-old woman with ann endometrioid borderline toomer in ann endometrial cist , as mensch and in the discharge summary e ?	What surgical procedures wree performed for a 41-year-old woman with an endoetrioid borderline tumor in an endometrial cfyst , as mentioned in the discharge summary ?	What surgical prfocedures wexre performed for a 41-year-old woan with an endoemtrioid borderline tmuor in an endombtrial cyst , as mentioned in the dicharge summary ?	What suriical prohedures wkere perftrmed for a 41-ysar-old wman with an enuometrioid borderline tkumor in an endomterial cuyst , as mentxioned in the diseharge summary ?	What surgical were for a 41-year-old woman with an endometrioid borderline tumor in an endometrial , as mentioned in the discharge summary ?	What surgical procedures for a 41-year-old with an endometrioid in an cyst , as in the summary ?	What for a with an tumor in an , as in the ?	0.5384615384615384	0.2692307692307692	[('What', 'WP'), ('surgical', 'JJ'), ('procedures', 'NNS'), ('were', 'VBD'), ('performed', 'VBN'), ('for', 'IN'), ('a', 'DT'), ('41-year-old', 'JJ'), ('woman', 'NN'), ('with', 'IN'), ('an', 'DT'), ('endometrioid', 'JJ'), ('borderline', 'NN'), ('tumor', 'NN'), ('in', 'IN'), ('an', 'DT'), ('endometrial', 'JJ'), ('cyst', 'NN'), (',', ','), ('as', 'IN'), ('mentioned', 'VBN'), ('in', 'IN'), ('the', 'D…	an -> ann; summary -> summary e; tumor -> toomer; an -> ann; mentioned -> mensch and; cyst -> cist; a -> a a;
117349	Scimitar syndrome is a rare congenital heart abnormality characterized by anomalous drainage of the right lung into the inferior vena cava. In the given case, surgical correction was achieved by anastomosing a tube graft to the atrial septal defect and then positioned to traverse and exit the right atrium and pericardium lateral and posterior to the phrenic nerve. The opposite end of the tube gra…	What is scimitar syndrome and what surgical correction was performed to treat it according to the given discharge summary?	Discharge Summary: Patient Information: - Name: [Insert patient name] - Gender: Female - Age: 41 years - Admission date: [Insert admission date] - Discharge date: [Insert discharge date] - Diagnosis: Scimitar syndrome Hospital Course: The patient [Insert patient name] presented with recurrent pulmonary infections and dyspnea on exertion, and was found to have a right lower lobe with vertical, lin…	What is scimitar syndrome and what surgical correction was performed to treat it according to the give in discharge summary e ?	What is scimitar syndrome and what surgical correction waas performed two treat it according to the give in discharge summary e ?	What is scimitar syndrome and what surgical correction waas performed two treat it according two the give in discharge summary e ?	What is scimitar syndrome and what surgical corrzection was perofrmed to treat it according to the given discharge summary ?	What is scimitar syndrome and what surgical correction wsa pevformed to trat it according to the gimven diyscharge spummary ?	What si simitar sydrome and what surgical cortection wras performed to trtat it acocrding to the griven dicharge swmmary ?	What is scimitar syndrome and what surgical was performed to it according to the given discharge summary ?	What scimitar syndrome and what surgical performed to treat it according to the ?	What and what correction to it according to the ?	0.6	0.25	[('What', 'WP'), ('is', 'VBZ'), ('scimitar', 'JJ'), ('syndrome', 'NN'), ('and', 'CC'), ('what', 'WP'), ('surgical', 'JJ'), ('correction', 'NN'), ('was', 'VBD'), ('performed', 'VBN'), ('to', 'TO'), ('treat', 'VB'), ('it', 'PRP'), ('according', 'VBG'), ('to', 'TO'), ('the', 'DT'), ('given', 'VBN'), ('discharge', 'NN'), ('summary', 'NN'), ('?', '.')]	given -> give in; summary -> summary e; to -> two; to -> two; was -> waas;
8249	The patient underwent surgical management with appendectomy and McVay hernia repair for a De Garengeot's hernia. Intraoperatively, the hernia was found to be below the inguinal ligament in the femoral space, and the appendix and adjacent abscess were accessed through the hernia. The hernia was repaired without the use of mesh.	What was the surgical management and treatment for a patient with De Garengeot's hernia and how was the hernia located during the procedure according to the given discharge summary?	Discharge Summary: Patient Name: [Patient Name] Medical Record Number: [MRN] Hospital Course: The patient, a 93-year-old female with a history of left ventricular hypertrophy, atrial fibrillation, and hypertension, presented to the emergency department with dull, constant right lower quadrant pain for the past week. She underwent surgical management with appendectomy and McVay hernia repair for a…	What was the surgical management and treatment for a patient with d Garengeot 's hernia and how waas the hernia located during the procedure according to the given discharge summary e ?	What waas the surgical management and treatment for a patient with d Garengeot 's hernia and howe waas the hernia located during the procedure according to the give in discharge summary e ?	What waas the surgical management and treatment for a a patient with d Garengeot 's hernia and howe waas the hernia located during the procedure according two the give in discharge summary e ?	What wqas the surgical management and tratment for a patient with De Garengeot 's hernia and how was the hernia located during the procedure according to the given dicsharge summary ?	What qwas the surgical mangement and treakment for a paatient with ce Garengeot 's hrnia and how aws the hernia locted during the procedure accoding to the given discharge summary ?	What vwas the surigcal manhgement and trertment for a pagtient with mDe Gaqrengeot 's hrenia and how wsa the henia lozcated during the provcedure acicording to the gdven dicharge sumary ?	What was the surgical management and treatment for a with De Garengeot 's hernia and how was the hernia during the according to the given discharge summary ?	What was the surgical and treatment for a with Garengeot 's hernia and how was the located during the to the ?	What the and for a with 's and how the during the to the ?	0.5161290322580645	0.2580645161290322	[('What', 'WP'), ('was', 'VBD'), ('the', 'DT'), ('surgical', 'JJ'), ('management', 'NN'), ('and', 'CC'), ('treatment', 'NN'), ('for', 'IN'), ('a', 'DT'), ('patient', 'NN'), ('with', 'IN'), ('De', 'NNP'), ('Garengeot', 'NNP'), ("'s", 'POS'), ('hernia', 'NN'), ('and', 'CC'), ('how', 'WRB'), ('was', 'VBD'), ('the', 'DT'), ('hernia', 'NN'), ('located', 'VBN'), ('during', 'IN'), ('the', 'DT'), ('proce…	De -> d; was -> waas; summary -> summary e; how -> howe; a -> a a; was -> waas; to -> two; given -> give in;
145277	The patient received sodium valproate and clobazam therapy for intermittent left upper limb myoclonus following his acute ischaemic stroke.	What was the treatment given to the patient for left upper limb myoclonus following his acute ischaemic stroke?	Hospital Course: The patient, a 73-year-old male with a history of chronic kidney disease, type 2 diabetes mellitus, ischaemic heart disease, and hypertension, was admitted to the intensive care unit with pulmonary oedema, oliguria, and a serum creatinine of 10.2 mg/dL (899 μmol/L). He underwent routine hemodialysis without complication before presenting with acute right hemiparesis and aphasia o…	What was the treatment given to the patient for left up her lim myoclonus following his acute ischaemic stroke ?	What was the treatment give in two the patient for left up her lim myoclonus following his acute ischaemic stroke ?	What waas the treatment give in two the patient for left up her lim myoclonus following his acute ischaemic stroke ?	What was the treatment ghiven to the patient for left upper limb myoclonus folowing his acute ischaemic stroke ?	What was the treatment geven to the pateint for left uppper lib myoclonus following his ackute ischaemic stoke ?	What wos the traetment gvien to the ptient for legft uper lpimb myoaclonus following his actue isshaemic stroke ?	What was the treatment to the patient for left upper limb myoclonus his acute ischaemic stroke ?	What the treatment given to the patient for limb following his acute ?	What the to the for limb his stroke ?	0.631578947368421	0.2631578947368421	[('What', 'WP'), ('was', 'VBD'), ('the', 'DT'), ('treatment', 'NN'), ('given', 'VBN'), ('to', 'TO'), ('the', 'DT'), ('patient', 'NN'), ('for', 'IN'), ('left', 'JJ'), ('upper', 'JJ'), ('limb', 'NN'), ('myoclonus', 'NN'), ('following', 'VBG'), ('his', 'PRP$'), ('acute', 'JJ'), ('ischaemic', 'JJ'), ('stroke', 'NN'), ('?', '.')]	given -> give in; limb -> lim; was -> waas; to -> two; upper -> up her;
53417	The medication prescribed to manage high cholesterol in the patient with a history of statin contraindication and adverse drug reaction is alirocumab 75 mg, subcutaneously once every 2 weeks, in addition to ezetimibe 10mg daily. Follow-up is recommended in the outpatient setting to monitor for any further progression of high cholesterol.	What medication was prescribed and what follow-up recommendations were given to manage high cholesterol in a patient with a history of statin contraindication and adverse drug reaction?	Discharge Summary Patient Information: Name: [Redacted] Age: 80 Sex: Male Hospital Course: In July 2018, the patient was referred to our Outpatient Lipid Clinic (Pisa University Hospital) for the management of high cholesterol in a setting of a statin contraindication. The patient had a family history of premature coronary artery disease and high cholesterol. He used to be a heavy cigarette smoke…	What medication waas prescribed and what follow-up recommendations were give in to manage high cholesterol in a patient with a a history of statin contraindication and adverse drug reaction ?	What medication waas prescribed and what follow up recommendations were give in two manage hi cholesterol in a a patient with a history of statin contraindication and adverse drug reaction ?	What medication waas prescribed and what follow up recommendations were give in two manage hi cholesterol in a a patient with a a history of statin contraindication and adverse drug reaction ?	What medication was prwescribed and what follow-up recommendations were given to manage high chqlesterol in a patient with a history of statin contraindication and adverse durg reaction ?	What medciation was prescribed and what folrow-up reciommendations were given to manage hjigh choelsterol in a patient with a hisotry of sttain contraindication and adverse drug raction ?	What meication was presribed and what folow-up recomoendations were gyven to maage hgih choleeterol in a patient with a hiqstory of stntin contramndication and adevrse drgu rkaction ?	What medication prescribed and what follow-up recommendations to manage high cholesterol in a patient with a history of statin contraindication and adverse drug reaction ?	What prescribed and what were given to manage high in a patient with a of statin contraindication and drug ?	What and what recommendations to cholesterol in a patient with a of and ?	0.6071428571428571	0.25	[('What', 'WP'), ('medication', 'NN'), ('was', 'VBD'), ('prescribed', 'VBN'), ('and', 'CC'), ('what', 'WP'), ('follow-up', 'JJ'), ('recommendations', 'NNS'), ('were', 'VBD'), ('given', 'VBN'), ('to', 'TO'), ('manage', 'VB'), ('high', 'JJ'), ('cholesterol', 'NN'), ('in', 'IN'), ('a', 'DT'), ('patient', 'NN'), ('with', 'IN'), ('a', 'DT'), ('history', 'NN'), ('of', 'IN'), ('statin', 'JJ'), ('contrai…	given -> give in; follow-up -> follow up; a -> a a; a -> a a; to -> two; high -> hi; was -> waas;
4860	The reason for admission for the 86-year-old male patient with a history of coronary artery disease and severe aortic stenosis was for evaluation of fatigue, shortness of breath and chest pain which started several days prior. During his hospital stay, the patient was treated for wound infection and hypovolemic hyponatremia and underwent washout of the anterior mediastinal fluid collection and in…	What was the reason for admission and what interventions were provided to an 86-year-old male patient with a history of coronary artery disease and severe aortic stenosis who presented with fatigue, shortness of breath and chest pain?	Discharge Summary Patient Name: N/A Date of Admission: N/A Date of Discharge: N/A Discharging Provider: N/A Reason for Admission: The patient, an 86-year-old male, was admitted to the hospital for evaluation of fatigue, shortness of breath and chest pain that started several days prior. His medical history was significant for coronary artery disease and severe aortic stenosis. He had undergone ao…	What waas the reason for admission and what interventions were provided to an 86-year-old mail patient with a history of coronary artery disease and severe aortic stenosis who presented with fatigue , shortness of breth and chest pane ?	What was the reason for admission and what interventions were provided two ann 86-year-old mail patient with a a history of coronary arter he disease and severe aortic stenosis hoo presented with fatigue , shortness of breth and chest pane ?	What waas the rees in for admission and what interventions were provided two ann 86-year-old mail patient with a a history of coronary arter he disease and severe aortic stenosis hoo presented with fatigue , shortness of breth and chest pane ?	What was the reason for admission and what intevrentions were porvided to an 86-year-old male ptaient with a history of coronary arbery disease and severe aortic stenosis who presented with fatigue , shortness of breath and chest pain ?	What was the rreason for admission and what interentions were prolided to an 86-year-old male ptaient with a hstory of cornoary artery dsiease and severe aortic stenosis who presnted with ftaigue , shortness of braeth and cdest pfin ?	What was the rxason for admission and what intreventions wbere provided to an 86-yar-old mzle pytient with a hitory of coornary arqtery diasease and semvere atrtic stfnosis who presyented with fatgiue , shorzness of brheath and chvst pan ?	What was the reason for admission and what interventions were provided to an male patient with a of coronary artery disease and severe aortic stenosis who with fatigue , shortness of breath and pain ?	What was the for and what provided to an with a history of coronary disease and severe stenosis who with fatigue , shortness of and chest ?	What the for and what to an with a of artery and who with , of breath and ?	0.5641025641025641	0.2564102564102564	[('What', 'WP'), ('was', 'VBD'), ('the', 'DT'), ('reason', 'NN'), ('for', 'IN'), ('admission', 'NN'), ('and', 'CC'), ('what', 'WP'), ('interventions', 'NNS'), ('were', 'VBD'), ('provided', 'VBN'), ('to', 'TO'), ('an', 'DT'), ('86-year-old', 'JJ'), ('male', 'NN'), ('patient', 'NN'), ('with', 'IN'), ('a', 'DT'), ('history', 'NN'), ('of', 'IN'), ('coronary', 'JJ'), ('artery', 'NN'), ('disease', 'NN'…	an -> ann; reason -> rees in; a -> a a; to -> two; artery -> arter he; breath -> breth; was -> waas; who -> hoo; male -> mail; pain -> pane;
35215	The surgical intervention for the patient with severe aortic regurgitation due to paravalvular leak was a new aortic mechanical prosthesis implanted using interrupted suture technique with Teflon-buttressed stitches. The outcome mentioned in the discharge summary was successful aortic valve replacement, with normal position and function of the prosthesis as shown in the postoperative transesophag…	What surgical intervention was performed for a patient with severe aortic regurgitation due to paravalvular leak and what was the outcome as mentioned in the discharge summary?	DISCHARGE SUMMARY Admission Date: [Date] Discharge Date: [Date] Patient Name: [Name] Medical Record Number: [Number] Admission Diagnosis: Severe aortic regurgitation due to paravalvular leak Discharge Diagnosis: Successful aortic valve replacement Hospital Course: The patient, a 48-year-old male with a history of aortic valve replacement and ascending aorta replacement, was admitted for sudden ef…	What surgical intervention was performed for a a patient with severe aortic regurgitation do to paravalvular leak and what was the outcome as mensch and in the discharge summary ?	What surgical intervention waas performed for a a patient with severe aortic regurgitation due two paravalvular leek and what waas the outcome as mensch and in the discharge summary ?	What surgical intervention waas performed for a a patient with severe aortic regurgitation do two paravalvular leek and what waas the outcome as mensch and in the discharge summary e ?	What surgical intervention wsa perfaormed for a patient with sveere aortic regurgitation due to paravalvular leak and what was the outcome as mentioned in the discharge summary ?	What shurgical intervntion aws perfromed for a patient with syvere aortic regurghtation due to paravalvular leak and what wtas the outcome as mentioned in the discnharge summary ?	What sugical intervyntion ws pelformed for a paient with seevre aortic regnrgitation deu to parlavalvular leuk and what pas the otucome as mensioned in the disyharge summary ?	What surgical intervention was performed for a patient with regurgitation due to paravalvular leak and what was the as mentioned in the discharge summary ?	What was performed for a patient with to leak and what the outcome as mentioned in the discharge summary ?	What for a with severe regurgitation to and what the as in the ?	0.5714285714285714	0.2857142857142857	[('What', 'WP'), ('surgical', 'JJ'), ('intervention', 'NN'), ('was', 'VBD'), ('performed', 'VBN'), ('for', 'IN'), ('a', 'DT'), ('patient', 'NN'), ('with', 'IN'), ('severe', 'JJ'), ('aortic', 'JJ'), ('regurgitation', 'NN'), ('due', 'JJ'), ('to', 'TO'), ('paravalvular', 'JJ'), ('leak', 'NN'), ('and', 'CC'), ('what', 'WDT'), ('was', 'VBD'), ('the', 'DT'), ('outcome', 'NN'), ('as', 'IN'), ('mentioned…	due -> do; leak -> leek; a -> a a; was -> waas; was -> waas; mentioned -> mensch and; to -> two; summary -> summary e;
55830	The medication used to manage the patient's bipolar symptoms and psychosis was DVPS, and the dosage was gradually increased to 4000 mg/day in order to achieve an antimanic response with a therapeutic level of approximately 70 μg/mL.	What was the medication used to manage the patient's bipolar symptoms and psychosis, and how was the dosage adjusted to achieve an antimanic response?	Discharge Summary Patient Information: Name: [patient name] Age: 66 years Race: Caucasian Gender: Male Admission Details: Date of Admission: [date] Reason for Admission: Bipolar symptoms and psychosis Hospital Course: The patient was started on DVPS at a dosage of 1000 mg/day due to his long history of bipolar disorder and substance use disorder. However, despite this medication being administere…	What was the medication used two manage the patient 's bi-polar symptoms and psychosis , and how waas the dosage adjusted to achieve an antimanic response ?	What waas the medication used two manage the patient 's bi-polar symptoms and psychosis , and how waas the dosage adjusted to achieve ann antimanic response ?	What waas the medication used two manage the patient 's bi-polar symptoms and psychosis , and howe waas the dosage adjusted two achieve ann antimanic response ?	What awas the medication used to manage the paetient 's bipolar symktoms and psychosis , and how was the dosage adjusted to achieve an antimanic response ?	What was the medication uesd to mnaage the patient 's biolar symtpoms and psyhcosis , and how was the dosage adjusted to acwieve an antivanic resonse ?	What kwas the mediaction uesd to maqnage the paktient 's biolar sympqtoms and psycohsis , and how wfs the disage adujsted to archieve an animanic rbsponse ?	What was the medication to manage the 's bipolar symptoms and psychosis , and how was the dosage adjusted to achieve an response ?	What the to the patient 's symptoms and psychosis , and how was the adjusted to achieve an ?	What the to the 's and , and how the to an ?	0.5185185185185185	0.2592592592592592	[('What', 'WP'), ('was', 'VBD'), ('the', 'DT'), ('medication', 'NN'), ('used', 'VBN'), ('to', 'TO'), ('manage', 'VB'), ('the', 'DT'), ('patient', 'NN'), ("'s", 'POS'), ('bipolar', 'NN'), ('symptoms', 'NNS'), ('and', 'CC'), ('psychosis', 'NN'), (',', ','), ('and', 'CC'), ('how', 'WRB'), ('was', 'VBD'), ('the', 'DT'), ('dosage', 'NN'), ('adjusted', 'VBD'), ('to', 'TO'), ('achieve', 'VB'), ('an', 'D…	an -> ann; was -> waas; to -> two; to -> two; bipolar -> bi-polar; was -> waas; how -> howe;
99215	The patient was treated with AMG and topical steroids and underwent SLET for limbal stem cell deficiency caused by a lime injury. The patient showed improvement in visual acuity, with resolution of symptoms and stabilization of the condition post-treatment. The patient should continue with the prescribed treatment plan, avoid potential eye injuries, and be regularly followed up by the healthcare …	What treatment was provided for the limbal stem cell deficiency caused by a lime injury in the mentioned discharge summary, and what was the outcome?	[Patient Information] Name: [Redacted] Gender: Female Age: 15 years old Date of Admission: [Date Redacted] Date of Discharge: [Date Redacted] [Hospital Course Summary] The patient was admitted to the cornea clinic with a history of lime injury in the right eye. She presented with pain, redness, and photophobia in the affected eye. The patient had an unaided visual acuity of 20/80 in the right eye…	What treatment was provided for the limbal stem cell deficiency caused by a lyme injury in the mensch and discharge summary e , and what was the outcome ?	What treatment was provided for the limbal stemm cell deficiency caused by a a lyme injury in the mensch and discharge summary , and what waas the outcome ?	What treatment waas provided for the limbal stemm sell deficiency caused by a a lyme injury in the mensch and discharge summary e , and what waas the outcome ?	What treatment was porvided for the limbal stem cebl deficiency caused by a lime injury in the mentoined discharge summary , and what was the outcome ?	What treatment ws prohided for the liombal stem cell defifiency carused by a lime injury in the mentioned dizscharge summary , and what was the outocme ?	What trxeatment was proivded for the libmal stkm call degiciency cpused by a lmie ijnury in the metioned diascharge symmary , and what ws the outcome ?	What treatment was provided for the limbal cell deficiency by a lime injury in the discharge summary , and what was the outcome ?	What treatment provided for the cell by a lime in the mentioned summary , and what was the ?	What for the cell by a in the , and what the outcome ?	0.5555555555555556	0.2962962962962963	[('What', 'WP'), ('treatment', 'NN'), ('was', 'VBD'), ('provided', 'VBN'), ('for', 'IN'), ('the', 'DT'), ('limbal', 'JJ'), ('stem', 'NN'), ('cell', 'NN'), ('deficiency', 'NN'), ('caused', 'VBN'), ('by', 'IN'), ('a', 'DT'), ('lime', 'JJ'), ('injury', 'NN'), ('in', 'IN'), ('the', 'DT'), ('mentioned', 'JJ'), ('discharge', 'NN'), ('summary', 'NN'), (',', ','), ('and', 'CC'), ('what', 'WDT'), ('was', …	cell -> sell; a -> a a; was -> waas; summary -> summary e; was -> waas; mentioned -> mensch and; lime -> lyme; stem -> stemm;
25704	According to the given discharge summary, the cause of the patient's acute cor pulmonale despite the negative SARS-CoV-2 RT-PCR result is unclear as no other etiological agents were mentioned. However, the patient had extensive bilateral GGOs and consolidations, which are commonly seen in COVID-19 cases. Therefore, it is possible that the patient had a false negative result, or she was infected w…	What was the cause of the patient's acute cor pulmonale despite the negative SARS-CoV-2 RT-PCR result, according to the given discharge summary?	Discharge Summary: Patient: 28-year-old Egyptian female Medical Record Number: Date of Admission: Date of Discharge: Hospital Course: The patient was admitted to the emergency department in a state of cardiac arrest, and cardio-pulmonary resuscitation (CPR) was immediately started. She was revived after seven minutes, intubated and mechanically ventilated. The patient had a history of two days of…	What was the cars of the patient 's acute cor pulmonale despite the negative SARS-CoV-2 RT-PCR result , according two the given discharge summary e ?	What waas the cars of the patient 's acute core pulmonale despite the negative SARS-CoV-2 RT-PCR result , according two the given discharge summary e ?	What waas the cars of the patient 's acute core pulmonale despite the negative SARS-CoV-2 rt pcr result , according two the give in discharge summary e ?	What was the cduse of the paitient 's acute cor pulmonale despite the negcative SARS-CoV-2 RT-PCR result , according to the given discharge summary ?	What was the cuase of the poatient 's acute cir pulmonale despite the negative SAoRS-CoV-2 Rq-PCR reult , accoding to the given discharge summary ?	What as the cavuse of the paitent 's achte cxr pulmonale despite the negvative SARs-CoV-2 RTvPCR reuslt , accoyrding to the gien dicsharge sumary ?	What was the cause of the 's acute cor pulmonale despite the SARS-CoV-2 RT-PCR result , to the given discharge summary ?	What was the cause of the patient 's acute pulmonale despite the RT-PCR , to the ?	What the of the 's despite the , to the given ?	0.56	0.28	[('What', 'WP'), ('was', 'VBD'), ('the', 'DT'), ('cause', 'NN'), ('of', 'IN'), ('the', 'DT'), ('patient', 'NN'), ("'s", 'POS'), ('acute', 'JJ'), ('cor', 'NN'), ('pulmonale', 'NN'), ('despite', 'IN'), ('the', 'DT'), ('negative', 'JJ'), ('SARS-CoV-2', 'JJ'), ('RT-PCR', 'NNP'), ('result', 'NN'), (',', ','), ('according', 'VBG'), ('to', 'TO'), ('the', 'DT'), ('given', 'VBN'), ('discharge', 'NN'), ('s…	summary -> summary e; cor -> core; to -> two; RT-PCR -> rt pcr; was -> waas; given -> give in; cause -> cars;
20008	The healthcare professional's instruction is appropriate given the patient's discharge diagnosis of septic shock and secondary disseminated intravascular coagulopathy due to group A streptococcal endometritis, as noted in the discharge summary. The discharge medications of lisinopril and carvedilol are appropriately chosen for the patient's cardiomyopathy and to maintain blood pressure control. T…	What was the patient's admission diagnosis and hospital course related to septic shock and disseminated intravascular coagulopathy due to group A streptococcal endometritis, as noted in the discharge summary?	Discharge Summary Patient Name: [Redacted] Gender: Female Date of Birth: [Redacted] Date of Admission: [Redacted] Date of Discharge: [Redacted] Length of Stay: 17 days Admission Diagnosis: Septic shock and secondary disseminated intravascular coagulopathy due to group A streptococcal endometritis Hospital Course: The patient was admitted to the pediatric ICU due to septic shock and secondary diss…	What was the patient 's admission diagnosis and hospital course related two septic shock and disseminated intravascular coagulopathy due to groupe a a streptococcal endometritis , as noted in the discharge summary ?	What waas the patient 's admission diagnosis and hospital coarse related to septic shock and disseminated intravascular coagulopathy due two groupe a a streptococcal endometritis , as noted in the discharge summary e ?	What waas the patient 's admission diagnosis and hospital coarse related two septic schoch and disseminated intravascular coagulopathy do two groupe a a streptococcal endometritis , as noted in the discharge summary e ?	What nas the patient 's admission diagnosis and hospital course related to septic shock and disseminated intravascular coagulopathy due to group A streptococcal endometritis , as nomed in the disycharge summary ?	What whs the patient 's admission diagosis and hospital coruse related to septic sock and disseimnated intravascular coagulopathy dte to gruop A styeptococcal endometritis , as noted in the discharge sumsmary ?	What was the pptient 's admsision diwgnosis and hosputal corse reated to szptic shmock and disssminated intravscular cozgulopathy dbue to gfroup A sterptococcal endmoetritis , as noted in the discharge summary ?	What was the patient 's admission diagnosis and hospital course related to septic and disseminated intravascular coagulopathy due to group A streptococcal , as noted in the summary ?	What the 's diagnosis and hospital course to and disseminated coagulopathy due to group A streptococcal , as noted in the ?	What was the 's diagnosis and related to septic and to , as in the ?	0.625	0.28125	[('What', 'WP'), ('was', 'VBD'), ('the', 'DT'), ('patient', 'NN'), ("'s", 'POS'), ('admission', 'NN'), ('diagnosis', 'NN'), ('and', 'CC'), ('hospital', 'JJ'), ('course', 'NN'), ('related', 'VBN'), ('to', 'TO'), ('septic', 'JJ'), ('shock', 'NN'), ('and', 'CC'), ('disseminated', 'VBD'), ('intravascular', 'JJ'), ('coagulopathy', 'NNS'), ('due', 'JJ'), ('to', 'TO'), ('group', 'NN'), ('A', 'NNP'), ('s…	was -> waas; due -> do; course -> coarse; A -> a a; group -> groupe; shock -> schoch; to -> two; summary -> summary e; to -> two;
110969	The radiological diagnosis of the left frontal area cystic parasagittal tumor with a contrast-enhancing mural nodule and adjacent falx cerebri in the given discharge summary is meningothelial meningioma.	What was the radiological diagnosis of the left frontal area cystic parasagittal tumor with a contrast-enhancing mural nodule and adjacent falx cerebri in the given discharge summary?	Discharge Summary: Patient Name: [REDACTED] Age: 48 Gender: Female Admission Date: [REDACTED] Discharge Date: [REDACTED] Hospital Course Summary: The patient was admitted with a 6-month history of complex partial seizures, headache, and right hemibody weakness. After being initially managed at a nearby tertiary hospital, the patient was referred to our facility due to progressively worsening symp…	What was the radiological diagnosis of the left frontal airy a cystic parasagittal tumor with a a contrast-enhancing mural nodule and adjacent falx cerebri in the give in discharge summary ?	What waas the radiological diagnosis of the left front hull area sistek parasagittal toomer with a a contrast-enhancing mural nodule and adjacent falx cerebri in the given discharge summary e ?	What waas the radiological diagnosis of the left front hull airy a sistek parasagittal toomer with a a contrast-enhancing mural nodule and adjacent falx cerebri in the give in discharge summary e ?	What was the radiological diagnosis of the left frontal area cystic paraasgittal tumor with a conrast-enhancing mural nodule and adjacent falx creebri in the given discharge summary ?	What was the radiological diagnosis of the left fontal artea cystic parasajittal tumor with a contrat-enhancing mural nomdule and adjacent faslx cerebri in the gxiven discharge sumamry ?	What was the radiolgoical diagnosis of the letf frontal arnea cystic panrasagittal tuaor with a contast-enhancing mrual noudle and adjaecnt faalx cevrebri in the gievn discarge sucmmary ?	What was the radiological diagnosis of the left frontal area cystic parasagittal tumor with a nodule and adjacent falx in the given discharge summary ?	What was the radiological diagnosis of the area cystic parasagittal with a nodule and cerebri in the given summary ?	What the radiological diagnosis of the frontal with a and falx in the ?	0.6428571428571429	0.2857142857142857	[('What', 'WP'), ('was', 'VBD'), ('the', 'DT'), ('radiological', 'JJ'), ('diagnosis', 'NN'), ('of', 'IN'), ('the', 'DT'), ('left', 'JJ'), ('frontal', 'JJ'), ('area', 'NN'), ('cystic', 'JJ'), ('parasagittal', 'JJ'), ('tumor', 'NN'), ('with', 'IN'), ('a', 'DT'), ('contrast-enhancing', 'JJ'), ('mural', 'JJ'), ('nodule', 'NN'), ('and', 'CC'), ('adjacent', 'JJ'), ('falx', 'NN'), ('cerebri', 'NN'), ('i…	a -> a a; summary -> summary e; cystic -> sistek; area -> airy a; was -> waas; frontal -> front hull; given -> give in; tumor -> toomer;
112121	The diagnosis for the newborn female was a vaginal hymenal cyst, which was monitored for 48 hours with regular physical examination and measurement by a pediatrician. The parents were informed that these cysts typically resolve on their own and do not require intervention. The parents were advised to monitor the cyst regularly for signs of infection or worsening, and to practice proper diaper hyg…	What was the diagnosis and monitoring plan for a newborn female with a vaginal hymenal cyst in the given discharge summary?	Hospital Course The patient is a full-term newborn female delivered via cesarean section due to a 38 cm head circumference. On initial physical exam, a golden-colored fluid-filled sac was noted at the posterior aspect of the vaginal introitus. Further inspection revealed a patent introitus without additional cysts, a normal positioned urethral meatus, and a patent anus. Stool and voiding occurred…	What was the diagnosis and monitoring plan for a newborn female with a vaginal hymenal cyst in the give in discharge summary e ?	What was the diagnosis and monitoring plan for a a newborn female with a a vaginal hymenal cist in the give in discharge summary ?	What waas the diagnosis and monitoring plan for a a new born female with a a vaginal hymenal cist in the give in discharge summary e ?	What iwas the diagnosis and monitoring plan for a newborn female with a vaginal hymenal cyst in the given discharge sumoary ?	What was the diagnosis and monitoring plan for a ngwborn fezmale with a vaggnal hymenal cylst in the gvien disycharge suzmary ?	What wxs the diagonsis and mointoring paln for a ntwborn fmale with a vginal hymnal cyqt in the gyiven discharge summary ?	What was the and monitoring plan for a newborn female with a vaginal hymenal cyst in the given summary ?	What was the and for a with a cyst in the given discharge summary ?	What the and for a newborn with a in the ?	0.5454545454545454	0.3181818181818182	[('What', 'WP'), ('was', 'VBD'), ('the', 'DT'), ('diagnosis', 'NN'), ('and', 'CC'), ('monitoring', 'NN'), ('plan', 'NN'), ('for', 'IN'), ('a', 'DT'), ('newborn', 'JJ'), ('female', 'NN'), ('with', 'IN'), ('a', 'DT'), ('vaginal', 'JJ'), ('hymenal', 'JJ'), ('cyst', 'NN'), ('in', 'IN'), ('the', 'DT'), ('given', 'VBN'), ('discharge', 'NN'), ('summary', 'NN'), ('?', '.')]	was -> waas; summary -> summary e; cyst -> cist; a -> a a; a -> a a; newborn -> new born; given -> give in;
81858	The multidisciplinary team's determination and treatment for the patient's IVC-enteric fistula due to colon metastasis involved en bloc resection of the tumors with the involved IVC, 3rd, and 4th parts of the duodenum along with the right kidney. The second part of the duodenum was anastomosed to the proximal jejunum and no reconstruction of the vena cava was performed.	What was the multidisciplinary team's determination and treatment for the IVC-enteric fistula due to colon metastasis in the patient described in the discharge summary?	Hospital Course: The patient was admitted to the hospital with high grade fever, chills, and fatigue. The patient was noted to have metastatic colon cancer with a history of colonic adenocarcinoma diagnosed in 2010, which subsequently underwent laparoscopic right hemicolectomy and systemic chemotherapy. The patient had undergone cytoreductive surgery with HIPEC at another hospital after new lesio…	What waas the multidisciplinary team 's determination and treatment for the IVC-enteric fistula due to colen metastasis in the patient described in the discharge summary e ?	What was the multidisciplinary teem 's determination and treatment for the IVC-enteric fistula a do to colen metastasis in the patient described in the discharge summary e ?	What waas the multidisciplinary teem 's determination and treatment for the IVC-enteric fistula a do two colen metastasis in the patient described in the discharge summary e ?	What was the multidinciplinary team 's determination and treatment for the IVC-enteric fistula due to colon metastasis in the patient described in the disiharge sumary ?	What was the multidisciplinary tema 's determination and trxatment for the IVC-eteric fsitula daue to coon metatsasis in the patient described in the discharge smumary ?	What waas the multidisiplinary tewam 's deterrination and tretment for the IVCoenteric fisutla ue to cplon metuastasis in the ptient described in the diszharge suqmmary ?	What was the multidisciplinary team 's determination and treatment for the IVC-enteric fistula due to colon in the patient in the summary ?	What was the team 's determination and for the IVC-enteric fistula to metastasis in the in the ?	What the 's and for the fistula to in the in the ?	0.5384615384615384	0.2692307692307692	[('What', 'WP'), ('was', 'VBD'), ('the', 'DT'), ('multidisciplinary', 'JJ'), ('team', 'NN'), ("'s", 'POS'), ('determination', 'NN'), ('and', 'CC'), ('treatment', 'NN'), ('for', 'IN'), ('the', 'DT'), ('IVC-enteric', 'JJ'), ('fistula', 'NN'), ('due', 'JJ'), ('to', 'TO'), ('colon', 'VB'), ('metastasis', 'NN'), ('in', 'IN'), ('the', 'DT'), ('patient', 'NN'), ('described', 'VBN'), ('in', 'IN'), ('the'…	team -> teem; fistula -> fistula a; colon -> colen; summary -> summary e; to -> two; was -> waas; due -> do;
82365	In the case described in the discharge summary, a median sternotomy was performed with cardiopulmonary bypass and cardioplegic arrest to successfully remove the bullet lodged in the right ventricular trabeculations.	What was the approach taken to successfully remove the bullet lodged in the right ventricular trabeculations in the patient described in the discharge summary?	Hospital Course: A 24-year-old male was admitted to the emergency department due to multiple gunshot wounds. Physical examination showed that the patient was hemodynamically stable, and no additional findings were noted. Further workup including CT scans led to the discovery of a bullet in the right ventricle. Cardiothoracic surgery and cardiology were consulted, and an attempt at endovascular re…	What was the approach taken two successful e remove the bull it lodged in the right ventricular trabeculations in the patient described in the discharge summary ?	What waas the approach take in two successfully remove the bullet lodged in the write ventricular trabeculations in the patient described in the discharge summary e ?	What waas the approach take in two successful e remove the bull it lodged in the write ventricular trabeculations in the patient described in the discharge summary e ?	What was the approach taken to succesfully rmeove the bullet lodged in the ripht ventricular trabeculations in the patient described in the discharge summary ?	What wsa the approach taken to succsesfully remove the bullet lodged in the right ventricular traeculations in the paient dexscribed in the dishcharge summary ?	What ws the apprloach taekn to successfully refove the budllet lodged in the riht vetnricular trabecylations in the pntient desbribed in the discahrge smmary ?	What was the approach taken to successfully the bullet lodged in the right ventricular in the patient described in the summary ?	What the to the in the right ventricular trabeculations in the patient in the discharge summary ?	What the to the in the in the in the discharge ?	0.56	0.28	[('What', 'WP'), ('was', 'VBD'), ('the', 'DT'), ('approach', 'NN'), ('taken', 'VBN'), ('to', 'TO'), ('successfully', 'RB'), ('remove', 'VB'), ('the', 'DT'), ('bullet', 'NN'), ('lodged', 'VBN'), ('in', 'IN'), ('the', 'DT'), ('right', 'JJ'), ('ventricular', 'NN'), ('trabeculations', 'NNS'), ('in', 'IN'), ('the', 'DT'), ('patient', 'NN'), ('described', 'VBN'), ('in', 'IN'), ('the', 'DT'), ('discharg…	successfully -> successful e; was -> waas; to -> two; taken -> take in; summary -> summary e; right -> write; bullet -> bull it;
78040	According to the discharge summary, the patient was diagnosed with extramammary Paget's disease (EMPD) and received palliative radiotherapy as the tumor was considered inoperable due to extensive skull base involvement. The patient underwent 36 sessions of radiotherapy and was given a total radiation dose of 72Gy. A complete response was achieved at the primary site, but during treatment, diffuse…	What was the patient's diagnosis and treatment course for extramammary Paget's disease according to the discharge summary?	Discharge Summary: Admission Date: [insert date] Discharge Date: [insert date] Patient Name: [insert name] MRN: [insert number] Clinical History: The patient is a 40-year-old Caucasian man who presented with a progressively growing, ulcerated lesion localized in his right-hand external auditory canal. Upon physical examination, a bleeding lesion was observed, and the patient had developed periphe…	What waas the patient 's diagnosis and treatment course for extramammary Paget 's disease according two the discharge summary ?	What waas the patient 's diagnosis and treatment course for extramammary pagett 's disease according two the discharge summary e ?	What waas the patient 's diagnosis and treatment coarse for extramammary pagett 's disease according two the discharge summary e ?	What was the pgatient 's diagnosis and treatment course for extramammary Paget 's disease according to the discharge suqmmary ?	What was the patuent 's diaonosis and treament course for extarmammary Pbget 's disease according to the discpharge summary ?	What wsa the putient 's dianosis and treamtent curse for extrfmammary Plget 's dsisease accrding to the discarge summary ?	What was the patient 's diagnosis and treatment course for 's disease according to the discharge summary ?	What the 's and course for 's disease according to the discharge summary ?	What was the 's and for 's to the ?	0.55	0.25	[('What', 'WP'), ('was', 'VBD'), ('the', 'DT'), ('patient', 'NN'), ("'s", 'POS'), ('diagnosis', 'NN'), ('and', 'CC'), ('treatment', 'NN'), ('course', 'NN'), ('for', 'IN'), ('extramammary', 'JJ'), ('Paget', 'NNP'), ("'s", 'POS'), ('disease', 'NN'), ('according', 'VBG'), ('to', 'TO'), ('the', 'DT'), ('discharge', 'NN'), ('summary', 'NN'), ('?', '.')]	was -> waas; course -> coarse; summary -> summary e; to -> two; Paget -> pagett;
154898	According to the post-mortem liver biopsy mentioned in the discharge summary, the patient's hepatic and renal dysfunction was likely caused by drug-induced lesions in areas around the central vein (Zone 3).	What was the cause of the patient's hepatic and renal dysfunction according to the post-mortem liver biopsy mentioned in the discharge summary?	Hospital Course: The 6-year-old male patient was admitted for middle suboccipital craniectomy and near total excision of recurrent tumour under general anaesthesia. The surgery was successful, and the patient was transferred to the postoperative ward where he remained stable for the next 24 hours. However, on the second postoperative day, he presented with decreased consciousness, confusion, and …	What was the cars of the patient 's hepatic and renal dysfunction according to the post-mortem liver biopsy mentioned in the discharge summary e ?	What waas the cars of the patient 's hepatic and renal dysfunction according two the post mortem liver biopsy mensch and in the discharge summary ?	What waas the cars of the patient 's hepatic and renal dysfunction according two the post mortem liver biopsy mensch and in the discharge summary e ?	What as the cause of the pateint 's hepatic and renal dysfunction according to the post-mortem liver biopsy mentioned in the discharge summary ?	What whas the cause of the patient 's hecatic and rdenal dysfunction according to the postmortem liver biopsy mentioned in the disycharge smumary ?	What wjs the case of the paitent 's hepstic and refnal dysfuaction acording to the potst-mortem lisver biopsy menkioned in the disckarge sumary ?	What was the cause of the patient 's and renal dysfunction according to the post-mortem liver mentioned in the discharge summary ?	What was the cause of the 's hepatic and to the post-mortem liver in the discharge ?	What the of the 's and renal to the in the ?	0.5416666666666666	0.25	[('What', 'WP'), ('was', 'VBD'), ('the', 'DT'), ('cause', 'NN'), ('of', 'IN'), ('the', 'DT'), ('patient', 'NN'), ("'s", 'POS'), ('hepatic', 'JJ'), ('and', 'CC'), ('renal', 'JJ'), ('dysfunction', 'NN'), ('according', 'VBG'), ('to', 'TO'), ('the', 'DT'), ('post-mortem', 'NN'), ('liver', 'NN'), ('biopsy', 'NN'), ('mentioned', 'VBN'), ('in', 'IN'), ('the', 'DT'), ('discharge', 'NN'), ('summary', 'NN'…	summary -> summary e; mentioned -> mensch and; was -> waas; post-mortem -> post mortem; cause -> cars; to -> two;
133089	The procedure performed to remove the stone in the middle third of the patient's main bile duct was an endoscopic retrograde cholangiopancreatography (ERCP) with biliary sphincterotomy and stent placement. The follow-up procedure conducted four weeks after the patient was discharged was also an ERCP, which showed a normal common bile duct and biliary tree.	What procedure was performed to remove the stone in the middle third of the patient's main bile duct, and what follow-up procedure was done four weeks after the patient was discharged?	Discharge Summary: Patient: 84-year-old male with a history of hypertension, diabetes mellitus, hyperlipidemia, and peptic ulcer disease. Admission date: [insert date] Discharge date: [insert date] Hospital course summary: The patient presented to the hospital with nausea, vomiting, postprandial abdominal pain, and dark colored urine. He was diagnosed with cholangitis and underwent an endoscopic …	What procedure was performed to remove the stone in the middle third of the patient 's main bille duct , and what follow-up procedure was done for weeks after the patient waas discharged ?	What procedure waas performed two remove the stone in the middle third of the patient 's mane bile ducked , and what follow-up procedure was dun for weeks after the patient waas discharged ?	What procedure waas performed two remove the stone in the middle third of the patient 's mane bille duct , and what follow up procedure waas dun for weekes after the patient waas discharged ?	What procedure was peorformed to remove the sttone in the mnddle third of the patient 's main bile duct , and what follow-up procedure was done four weeks after the patient was discharged ?	What procgdure was performed to rmove the sone in the mdidle third of the patient 's magin biqe duct , and what follmw-up prbcedure was done four weeks after the patuent las discharged ?	What procedure wsa peyrformed to rmove the stne in the middle txhird of the patvent 's mian ble dct , and what folfow-up prcedure qas dgone four weks after the patcient ws discsarged ?	What procedure was performed to remove the stone in the third of the 's main bile duct , and what follow-up procedure was done four weeks after the was discharged ?	What was to remove the in the middle third of the patient 's , and what follow-up procedure four weeks after the discharged ?	What to the in the of the patient 's , and what four after the patient ?	0.5588235294117647	0.3235294117647059	[('What', 'WP'), ('procedure', 'NN'), ('was', 'VBD'), ('performed', 'VBN'), ('to', 'TO'), ('remove', 'VB'), ('the', 'DT'), ('stone', 'NN'), ('in', 'IN'), ('the', 'DT'), ('middle', 'JJ'), ('third', 'NN'), ('of', 'IN'), ('the', 'DT'), ('patient', 'NN'), ("'s", 'POS'), ('main', 'JJ'), ('bile', 'NN'), ('duct', 'NN'), (',', ','), ('and', 'CC'), ('what', 'WP'), ('follow-up', 'JJ'), ('procedure', 'NN'),…	follow-up -> follow up; bile -> bille; main -> mane; was -> waas; done -> dun; four -> for; to -> two; was -> waas; weeks -> weekes; was -> waas;
13132	According to the American College of Rheumatology (ACR) criteria mentioned in the discharge summary, the patient was diagnosed with Takayasu arteritis (TA) and was prescribed aspirin (75 mg/d) and ticlopidine (250 mg/d) as treatment. The patient's condition remained stable during follow-up.	What was the patient's diagnosis and treatment for Takayasu arteritis according to the American College of Rheumatology (ACR) criteria mentioned in the discharge summary?	Discharge Summary: Patient name: N/A Gender: Female Age: 28 Date of birth: N/A Date of admission: N/A Date of discharge: N/A Admitting physician: N/A Discharging physician: N/A Hospital course: The patient was admitted with symptoms of dizziness and a fainting episode, following which she was diagnosed with Takayasu arteritis (TA). The patient had a history of recurrent skin lesions and pustules …	What was the patient 's diagnosis and treatment for Takayasu arteritis according to the American colledge of Rheumatology ( ACR ) criteria mensch and in the discharge summary e ?	What waas the patient 's diagnosis and treatment for Takayasu arteritis according two the American colledge of Rheumatology ( ACR ) criteria a mensch and in the discharge summary e ?	What waas the patient 's diagnosis and treatment for Takayasu arteritis according two the america in colledge of Rheumatology ( ACR ) criteria a mensch and in the discharge summary e ?	What was the patient 's diagnosis and treatment for Takyaasu arteritis according to the American College of Rheumatology ( ACR ) crrteria menioned in the discharge summary ?	What was the pyatient 's diagnosis and traetment for Takyasu artritis according to the Amernican College of Rheumsatology ( CR ) criteria mentioned in the discharge smmary ?	What sas the patfent 's diganosis and tretment for Taayasu arteoitis accrding to the American Coldege of Rhemuatology ( AuCR ) crteria mentoined in the dishcarge smmary ?	What was the patient 's diagnosis and treatment for Takayasu according to the College of ( ACR ) criteria mentioned in the discharge summary ?	What was the 's diagnosis and for Takayasu arteritis to the American College of Rheumatology ( ) in the ?	What the 's and for arteritis to the of ( ) in the ?	0.5357142857142857	0.25	[('What', 'WP'), ('was', 'VBD'), ('the', 'DT'), ('patient', 'NN'), ("'s", 'POS'), ('diagnosis', 'NN'), ('and', 'CC'), ('treatment', 'NN'), ('for', 'IN'), ('Takayasu', 'NNP'), ('arteritis', 'NN'), ('according', 'VBG'), ('to', 'TO'), ('the', 'DT'), ('American', 'NNP'), ('College', 'NNP'), ('of', 'IN'), ('Rheumatology', 'NNP'), ('(', '('), ('ACR', 'NNP'), (')', ')'), ('criteria', 'NNS'), ('mentioned…	College -> colledge; to -> two; mentioned -> mensch and; was -> waas; criteria -> criteria a; summary -> summary e; American -> america in;
95944	The reason for the patient's admission was due to concerns regarding the gradual enlargement of three skin lesions on her anterior chest, lateral neck, and lateral back. The diagnosis given upon discharge was erythematous and brown-colored patches on the anterior chest, lateral neck, and lateral back. The healthcare professional's instruction was for the patient to follow up with her primary care…	What was the reason for the patient's admission and what was the diagnosis given upon discharge in the given discharge summary?	Discharge Summary Patient: 87-year-old Japanese woman Admission Date: [DATE] Discharge Date: [DATE] Admission Diagnosis: Erythematous and brown-colored patches on the anterior chest, lateral neck, and lateral back Hospital Course: The patient was admitted to our hospital due to concerns regarding the gradual enlargement of three lesions on her anterior chest, lateral neck, and lateral back. These…	What was the reason for the patient 's admission and what was the diagnosis give in upon discharge in the given discharge summary e ?	What waas the rees in for the patient 's admission and what waas the diagnosis give in upon discharge in the give in discharge summary ?	What waas the rees in for the patient 's admission and what waas the diagnosis give in upon discharge in the give in discharge summary e ?	What was the reason for the patient 's admission and what was the diagnosis given upon discahrge in the given dicharge summary ?	What was the repson for the ptient 's admission and what was the diangosis gien upon disnharge in the given discpharge sumary ?	What bas the reason for the ppatient 's adnission and what wks the diarnosis griven upon diswcharge in the giwen dicsharge srummary ?	What was the reason for the patient 's and what was the diagnosis given upon discharge in the given summary ?	What the for the patient 's and what the given upon discharge in the summary ?	What the for the 's and what the upon in the ?	0.4782608695652174	0.2608695652173913	[('What', 'WP'), ('was', 'VBD'), ('the', 'DT'), ('reason', 'NN'), ('for', 'IN'), ('the', 'DT'), ('patient', 'NN'), ("'s", 'POS'), ('admission', 'NN'), ('and', 'CC'), ('what', 'WDT'), ('was', 'VBD'), ('the', 'DT'), ('diagnosis', 'NN'), ('given', 'VBN'), ('upon', 'IN'), ('discharge', 'NN'), ('in', 'IN'), ('the', 'DT'), ('given', 'VBN'), ('discharge', 'NN'), ('summary', 'NN'), ('?', '.')]	summary -> summary e; given -> give in; given -> give in; was -> waas; was -> waas; reason -> rees in;
88327	The patient was diagnosed with diffuse large B cell lymphoma stage IV BEX IPI 3/5 and was treated with 6 cycles of R-CHOP and intrathecal methotrexate. After completion of chemotherapy, involved field radiotherapy to cervix was given, resulting in complete response. The patient did develop grade 1 peripheral neuropathy during treatment, but tolerated it well. The instruction is answered accuratel…	What was the patient's diagnosis and treatment plan for diffuse large B cell lymphoma in the given discharge summary?	Hospital Course: The patient, a 61-year-old postmenopausal lady, was admitted with symptoms of bleeding per vaginum and weight loss. Local examination revealed the presence of a mass in the cervix and involving both parametria. The patient was diagnosed with diffuse large B cell lymphoma after a cervical biopsy, and a complete diagnostic workup was performed. The patient was diagnosed with DLBCL …	What was the patient 's diagnosis and treatment plan for defuse large B sell lymphoma in the given discharge summary ?	What waas the patient 's diagnosis and treatment plan for diffuse large be cell lymphoma a in the give in discharge summary ?	What waas the patient 's diagnosis and treatment plan for defuse large be sell lymphoma a in the give in discharge summary ?	What was the patient 's diagnosis and treatment plna for diffuse large B cell lymphoma in the given discharge summary ?	What aws the patient 's diagnosis and treatment plan for diffuse large B coll lymiphoma in the ggiven discharge summary ?	What as the pateint 's diaugnosis and troeatment pln for difuse lmrge B crell lymphoma in the gven discharge smumary ?	What was the patient 's diagnosis and treatment for diffuse large B lymphoma in the given discharge summary ?	What was the 's and treatment plan for large B lymphoma in the summary ?	What the 's and for in the discharge summary ?	0.6190476190476191	0.3333333333333333	[('What', 'WP'), ('was', 'VBD'), ('the', 'DT'), ('patient', 'NN'), ("'s", 'POS'), ('diagnosis', 'NN'), ('and', 'CC'), ('treatment', 'NN'), ('plan', 'NN'), ('for', 'IN'), ('diffuse', 'NN'), ('large', 'JJ'), ('B', 'NNP'), ('cell', 'NN'), ('lymphoma', 'NN'), ('in', 'IN'), ('the', 'DT'), ('given', 'VBN'), ('discharge', 'NN'), ('summary', 'NN'), ('?', '.')]	cell -> sell; given -> give in; was -> waas; lymphoma -> lymphoma a; diffuse -> defuse; B -> be;
29502	The surgical treatment preferred and performed to stabilize the fracture of the greater trochanter in the patient's right hip was a minimally invasive osteosynthesis with latent screw fixation for stabilization.	What was the surgical treatment preferred and performed to stabilize the fracture of the greater trochanter in the patient's right hip according to the discharge summary?	Discharge Summary Patient Name: [redacted] Medical Record Number: [redacted] Date of Admission: [redacted] Date of Discharge: [redacted] Admitting Diagnosis: Fracture of the greater trochanter of right hip Discharge Diagnosis: Stable alignment of fragments following surgical fixation of fracture of the greater trochanter of right hip Hospital Course: The patient was admitted to our Emergency Depa…	What was the surgical treatment prefered and performed two stabilize the fracture of the grater trochanter in the patient 's right hip according to the discharge summary ?	What waas the surgical treatment prefered and performed to stabilize the fracture of the grater trochanter in the patient 's write hipp according to the discharge summary e ?	What waas the surgical treatment prefered and performed two stabilize the fracture of the grater trochanter in the patient 's write hipp according two the discharge summary e ?	What was the surgical treatment prefrred and performed to stablize the fracture of the greater trochanter in the patient 's right hxp according to the discharge summary ?	What wsa the surgical treatment prfeerred and periormed to stailize the fracture of the greater trochanter in the phatient 's rinht nhip according to the dizcharge summary ?	What wpas the suroical treazment prefirred and perfromed to stabslize the facture of the graeter trocanter in the patient 's rihgt wip accodring to the discahrge sgmmary ?	What was the surgical treatment preferred and to stabilize the fracture of the greater trochanter in the 's right hip to the discharge summary ?	What the surgical treatment and performed to the fracture of the in the 's right hip to the summary ?	What the and to the of the in the 's to the discharge ?	0.5357142857142857	0.2857142857142857	[('What', 'WP'), ('was', 'VBD'), ('the', 'DT'), ('surgical', 'JJ'), ('treatment', 'NN'), ('preferred', 'VBN'), ('and', 'CC'), ('performed', 'VBN'), ('to', 'TO'), ('stabilize', 'VB'), ('the', 'DT'), ('fracture', 'NN'), ('of', 'IN'), ('the', 'DT'), ('greater', 'JJR'), ('trochanter', 'NN'), ('in', 'IN'), ('the', 'DT'), ('patient', 'NN'), ("'s", 'POS'), ('right', 'JJ'), ('hip', 'NN'), ('according', '…	preferred -> prefered; summary -> summary e; greater -> grater; hip -> hipp; was -> waas; right -> write; to -> two; to -> two;
99577	The patient with IgG-lambda myeloma was treated with bortezomib-based chemotherapy due to myeloma-related renal failure and responded well to the therapy administered. The patient is currently in remission after 2 relapses requiring second- and third-line chemotherapy.	What treatment was administered to the patient with IgG-lambda myeloma and how did they respond to it according to the discharge summary?	Discharge Summary: Patient: 75-year-old male with a history of IgG-lambda myeloma. Hospital Course: The patient was admitted with an M-component that led to elevated TSH results. Bortezomib-based chemotherapy was administered due to myeloma-related renal failure. The patient responded well to the therapy administered and is currently in remission after 2 relapses requiring second- and third-line …	What treatment was administered two the patient with IgG-lambda myeloma and how did they respond two it according to the discharge summary ?	What treatment waas administered two the patient with IgG-lambda myeloma and howe did they respond two it according to the discharge summary e ?	What treatment waas administered two the patient with IgG-lambda myeloma and howe did they respond two it according two the discharge summary e ?	What treatment was administered to the patient with IgG-lambda myeloma and how did they resond to it according to the diswharge summary ?	What tresatment was administered to the patient with IgG-blambda myeoma and how dfid they ruspond to it acgording to the dicsharge summary ?	What trxatment aas adminitsered to the patent with IgG-ambda myehloma and how yid they resond to it acording to the diuscharge summmary ?	What was administered to the with IgG-lambda myeloma and how did they respond to it according to the discharge summary ?	What treatment administered to the with IgG-lambda and how did they to it to the ?	What to the with and how they to it to the ?	0.4782608695652174	0.2608695652173913	[('What', 'WP'), ('treatment', 'NN'), ('was', 'VBD'), ('administered', 'VBN'), ('to', 'TO'), ('the', 'DT'), ('patient', 'NN'), ('with', 'IN'), ('IgG-lambda', 'NNP'), ('myeloma', 'NN'), ('and', 'CC'), ('how', 'WRB'), ('did', 'VBD'), ('they', 'PRP'), ('respond', 'VB'), ('to', 'TO'), ('it', 'PRP'), ('according', 'VBG'), ('to', 'TO'), ('the', 'DT'), ('discharge', 'NN'), ('summary', 'NN'), ('?', '.')]	to -> two; to -> two; was -> waas; to -> two; summary -> summary e; how -> howe;
46863	According to the given discharge summary, the postoperative anticoagulation regimen for the patient who underwent CABG due to UAP was initiated based on the ACCP guideline. However, the specific anticoagulation regimen was not mentioned in the discharge summary. Therefore, the information needed to answer the instruction is not fully provided.	What anticoagulation regimen was initiated postoperatively for the patient who underwent CABG due to UAP, according to the ACCP guideline mentioned in the given discharge summary?	Medical History: The patient is a 76-year-old woman with a history of unstable angina pectoris and three-vessel coronary artery disease. She also has chronic kidney disease, high blood sugar, pulmonary hypertension, and peripheral artery disease. The patient was diagnosed with HIT-T prior, which caused gangrene and amputation of four fingers. Hospital Course: The patient was admitted to our depar…	What anticoagulation regimen was initiated postoperatively for the patient hoo underwent CABG do two UAP , according to the ACCP guideline mentioned in the given discharge summary ?	What anticoagulation regimen waas initiated postoperatively for the patient hoo underwent CABG due two UAP , according two the ACCP guideline mentioned in the give in discharge summary e ?	What anticoagulation regimen waas initiated postoperatively for the patient hoo underwent CABG do two UAP , according two the ACCP guideline mensch and in the give in discharge summary e ?	What anticoagulation regimen was initiated postoperatively for the patient who underwent CAGB due to UAP , accfording to the ACCP guideline mentioned in the gievn discharge summary ?	What anticoafgulation regmien was intiated postopeatively for the patient who undewent CAGB due to UP , according to the ACCP gutdeline mentioned in the given discharge summary ?	What anticaogulation reigmen as iniitiated postoperatively for the patxent who undewrent CAG hdue to UP , according to the ACfCP guiedline mentoined in the given discahrge svummary ?	What anticoagulation regimen was initiated postoperatively for the who underwent due to UAP , according to the ACCP guideline in the given discharge summary ?	What was initiated for the who underwent to UAP , according to the ACCP guideline mentioned in the discharge ?	What postoperatively for the who underwent to , to the mentioned in the ?	0.6071428571428571	0.2857142857142857	[('What', 'WP'), ('anticoagulation', 'NN'), ('regimen', 'NN'), ('was', 'VBD'), ('initiated', 'VBN'), ('postoperatively', 'RB'), ('for', 'IN'), ('the', 'DT'), ('patient', 'NN'), ('who', 'WP'), ('underwent', 'JJ'), ('CABG', 'NNP'), ('due', 'JJ'), ('to', 'TO'), ('UAP', 'NNP'), (',', ','), ('according', 'VBG'), ('to', 'TO'), ('the', 'DT'), ('ACCP', 'NNP'), ('guideline', 'NN'), ('mentioned', 'VBN'), (…	summary -> summary e; to -> two; to -> two; given -> give in; who -> hoo; mentioned -> mensch and; was -> waas; due -> do;
30169	The patient's altered mental status was managed by correcting the significantly elevated serum sodium level with fluid resuscitation using Ringer's lactate solution and changing the fluid to D5W gradually. The corrected serum sodium improved from 159 mEq/L to 151 mEq/L after 24 hours of treatment, and there was a noticeable improvement in the patient's mental status.	How was the patient's altered mental status managed and what was the response to treatment?	Hospital Course: The patient was a 44-year-old homeless male who presented with intractable vomiting, altered mental status, and hyperglycemia. Physical examination revealed altered sensorium, incoherent speech, pinpoint pupils, and signs of acute kidney injury. The patient had a history of Type 1 Diabetes and opioid, cocaine, and methadone use. Initial management included fluid resuscitation wit…	How was the patient 's altered meant ill status managed and what waas the response to treatment ?	howe waas the patient 's altered mental status managed and what was the response two treatment ?	howe waas the patient 's altered meant ill status managed and what waas the response two treatment ?	How was the patient 's altreed mental status managed and what was the response to tretament ?	How owas the ptient 's altered mexntal status managed and what wsa the ressponse to treatment ?	How wras the patjient 's aletred mrental stetus maraged and what aws the rqesponse to traetment ?	How was the patient 's altered mental and what was the response to treatment ?	How was the 's status and what was the response to ?	How the 's and what the to ?	0.5294117647058824	0.2941176470588235	[('How', 'WRB'), ('was', 'VBD'), ('the', 'DT'), ('patient', 'NN'), ("'s", 'POS'), ('altered', 'JJ'), ('mental', 'JJ'), ('status', 'NN'), ('managed', 'VBD'), ('and', 'CC'), ('what', 'WP'), ('was', 'VBD'), ('the', 'DT'), ('response', 'NN'), ('to', 'TO'), ('treatment', 'NN'), ('?', '.')]	to -> two; mental -> meant ill; was -> waas; How -> howe; was -> waas;
17600	The healthcare professional instructed the patient to undergo a repeat abdominal MRI after 60 days for monitoring the progressing resolution of the right adrenal hematoma. No medications were prescribed upon discharge since the patient's symptoms improved without complications during hospitalization.	What was the initial diagnosis, hospital course, and follow-up care plan for the patient with a right adrenal hematoma as described in the discharge summary?	Discharge Summary: Patient Name: [REDACTED] Date of Admission: [REDACTED] Date of Discharge: [REDACTED] Admission Diagnosis: Right Adrenal Hematoma Discharge Diagnosis: Resolving Right Adrenal Hematoma Hospital Course: The patient was admitted to the hospital following a low-speed motorbike accident with complaints of deep right upper quadrant and right flank pain. The initial physical examinatio…	What waas the initial diagnosis , hospital coarse , and follow-up care plan for the patient with a a right adrenal hematoma as described in the discharge summary ?	What waas the initial diagnosis , hospital coarse , and follow up caire plan for the patient with a a right adrenal hematoma as described in the discharge summary e ?	What waas the initial diagnosis , hospital coarse , and follow up caire plan for the patient with a a write adrenal hematoma as described in the discharge summary e ?	What was the initial diagnosis , hospital course , and follow-up cre plan for the patient with a rght adrenal hemtoma as described in the discharge summary ?	What as the iniial diagnosis , hoscpital cowrse , and folnow-up crae plan for the pattent with a right adrenal hematoma as described in the dirscharge summary ?	What wsa the iunitial ditgnosis , hosital czourse , and folow-up care plaan for the pautient with a right ardenal hemastoma as descibed in the discahrge sulmmary ?	What was the initial diagnosis , hospital course , and follow-up care for the with a right hematoma as described in the discharge summary ?	What was the diagnosis , course , and plan for the patient with a right as described in the ?	What the , , and for the with a adrenal as in the ?	0.5357142857142857	0.25	[('What', 'WP'), ('was', 'VBD'), ('the', 'DT'), ('initial', 'JJ'), ('diagnosis', 'NN'), (',', ','), ('hospital', 'JJ'), ('course', 'NN'), (',', ','), ('and', 'CC'), ('follow-up', 'NNS'), ('care', 'NN'), ('plan', 'NN'), ('for', 'IN'), ('the', 'DT'), ('patient', 'NN'), ('with', 'IN'), ('a', 'DT'), ('right', 'JJ'), ('adrenal', 'JJ'), ('hematoma', 'NN'), ('as', 'IN'), ('described', 'VBN'), ('in', 'IN…	care -> caire; a -> a a; summary -> summary e; right -> write; follow-up -> follow up; was -> waas; course -> coarse;
130253	The patient was diagnosed with chyloabdomen and pancreatic carcinoma with mesenteric necrotic and granulomatous remodeling. Treatment involved amoxicillin/clavulanic acid, rutin, and a low-fat diet, with palliative management under rutin and low-fat diet after biopsies revealed declined chemotherapy and targeted therapy. Prednisolone, maropitant, and mirtazapine were administered after rapid recu…	What was the diagnosis of the patient in the given discharge summary and what treatment was given for the same?	Discharge Summary: Patient Information: Name: [Redacted] Age: 12 years Gender: Neutered female Breed: Domestic shorthair Admission: The patient was admitted to the hospital with abdominal distension and was diagnosed with chyloabdomen. Abdominocentesis was performed and approximately 300 mL of milky fluid were removed. CT scan lymphangiography was performed to visualize the lymphatic system and a…	What waas the diagnosis of the patient in the given discharge summary and what treatment was give in for the same ?	What waas the diagnosis of the patient in the give in discharge summary e and what treatment was given for the sejm ?	What waas the diagnosis of the patient in the give in discharge summary e and what treatment waas give in for the sejm ?	What was the diagnosis of the patient in the given discharge spummary and what treatment xas given for the same ?	What was the dianosis of the patient in the gien discharge sucmmary and what treztment wsa given for the skame ?	What whas the diaegnosis of the pateint in the gievn disciarge sumgmary and what treament mas girven for the saem ?	What was the diagnosis of the in the given discharge summary and what treatment given for the same ?	What was the of the in the discharge and what was given for the ?	What the of the in the and what for the ?	0.4761904761904761	0.2857142857142857	[('What', 'WP'), ('was', 'VBD'), ('the', 'DT'), ('diagnosis', 'NN'), ('of', 'IN'), ('the', 'DT'), ('patient', 'NN'), ('in', 'IN'), ('the', 'DT'), ('given', 'VBN'), ('discharge', 'NN'), ('summary', 'NN'), ('and', 'CC'), ('what', 'WP'), ('treatment', 'NN'), ('was', 'VBD'), ('given', 'VBN'), ('for', 'IN'), ('the', 'DT'), ('same', 'JJ'), ('?', '.')]	given -> give in; given -> give in; same -> sejm; was -> waas; was -> waas; summary -> summary e;
86511	The initial empiric treatment for the male patient's abdominal pain and dark urine was intravenous ceftriaxone, which was continued after Proteus vulgaris was identified from the urine culture. The patient was advised to complete the prescribed seven-day course of antibiotics with TMP/SMX, maintain good hygiene, and seek medical attention if UTI symptoms recur or worsen. The patient was also disc…	What was the initial empiric treatment and subsequent management of a male patient admitted for abdominal pain and dark urine, as documented in the discharge summary?	Discharge Summary: Patient Information: - Name: [redacted] - Age: 52 years - Gender: Male - Medical history: Spastic partial quadriplegia, neurogenic bladder, recurrent urinary tract infections, depression, chronic constipation - Reason for admission: Dark urine and abdominal pain Hospital Course: The patient presented with a one-week history of dark urine and abdominal pain. On query, the patien…	What waas the initial empiric treatment and subsequent management of a male patient admitted for abdominal pane and darke urine , as documented in the discharge summary ?	What waas the initial empiric treatment and subsequent management of a a mail patient admitted for abdominal pain and darke yer in , as documented in the discharge summary e ?	What waas the initial empiric treatment and subsequent management of a a mail patient admitted for abdominal pane and darke yer in , as documented in the discharge summary e ?	What as the iintial empiric treatment and sucbsequent management of a male patient admitted for abdominal pain and dark urine , as documented in the discharge summary ?	What was the initial empiric treatment and subsqeuent mangaement of a mlle patient admxitted for abdocinal pain and dark uirne , as documented in the disharge suymmary ?	What wras the iniial eqmpiric treaiment and subsiequent mangaement of a mele pateent amitted for abdoainal pain and dakr urne , as docuemnted in the discharge sxmmary ?	What was the empiric treatment and management of a patient admitted for abdominal pain and dark urine , as documented in the discharge summary ?	What was the and management of a male for and dark urine , as documented in the discharge summary ?	What the and of a male for and , as in the summary ?	0.5714285714285714	0.25	[('What', 'WP'), ('was', 'VBD'), ('the', 'DT'), ('initial', 'JJ'), ('empiric', 'JJ'), ('treatment', 'NN'), ('and', 'CC'), ('subsequent', 'JJ'), ('management', 'NN'), ('of', 'IN'), ('a', 'DT'), ('male', 'JJ'), ('patient', 'NN'), ('admitted', 'VBN'), ('for', 'IN'), ('abdominal', 'JJ'), ('pain', 'NN'), ('and', 'CC'), ('dark', 'JJ'), ('urine', 'NN'), (',', ','), ('as', 'IN'), ('documented', 'VBN'), (…	summary -> summary e; pain -> pane; urine -> yer in; was -> waas; male -> mail; dark -> darke; a -> a a;
40195	The surgical intervention performed for a patient with a penetrating air gun shot injury with a hyperdense pellet in the left lateral region of the neck was a neck exploration using a hockey stick incision to extract the pellet and repair the wound. Drain placement was also done. The follow-up plan was a two-year follow-up with no reported complications or problems, with physical examination rema…	What was the surgical intervention performed and what was the follow-up plan for a patient with a penetrating air gun shot injury with a hyperdense pellet in the left lateral region of the neck as stated in the discharge summary?	Discharge Summary: Patient Name: [REDACTED] Medical Record Number: [REDACTED] Age: 58 Gender: Male Hospital Course: The patient presented to our emergency department after an air gun shot injury resulting in a penetrating wound in the left lateral region of his neck. Anteroposterior and lateral X-rays showed a hyperdense pellet in the left lateral region of his neck. A computed tomography scan co…	What was the surgical intervention performed and what was the follow-up plan for a a patient with a a penetrating ere gun shot injury with a a hyperdense pellet in the left lateral region of the neck as stated in the discharge summary ?	What was the surgical intervention performed and what was the follow-up plan for a a patient with a a penetrating ere gunn shot injury with a a hyperdense pelot in the left lateral region of the nec as stated in the discharge summary e ?	What waas the surgical intervention performed and what waas the follow up plan for a a patient with a a penetrating ere gunn shott injury with a a hyperdense pelot in the left lateral region of the nec as stated in the discharge summary e ?	What was the surigcal intervention performed and what was the follow-up plan for a patient with a penetrating air gnu soht injury with a hypedense pellet in the left lateral region of the neck as stated in the discharge summary ?	What wmas the surigcal intevrention performed and what was the folliw-up pln for a patent with a penetrating air gun shoot injury with a hypredense pllet in the left latral region of the ntck as stated in the discharge sumary ?	What wqs the surigcal intermention perfmormed and what wsa the folelow-up pkan for a ptient with a pennetrating iar ygun shdot injury with a hypeedense plelet in the leat ltaeral reion of the nevck as sated in the disharge summmary ?	What was the surgical intervention performed and what was the follow-up plan for a patient with a penetrating air gun injury with a pellet in the left lateral of the as stated in the discharge summary ?	What the and what the follow-up for a patient with a air gun shot with a hyperdense pellet in the left of the neck as in the summary ?	What the and what the for a with a with a pellet in the of the as in the ?	0.5365853658536586	0.2926829268292683	[('What', 'WP'), ('was', 'VBD'), ('the', 'DT'), ('surgical', 'JJ'), ('intervention', 'NN'), ('performed', 'VBD'), ('and', 'CC'), ('what', 'WP'), ('was', 'VBD'), ('the', 'DT'), ('follow-up', 'JJ'), ('plan', 'NN'), ('for', 'IN'), ('a', 'DT'), ('patient', 'NN'), ('with', 'IN'), ('a', 'DT'), ('penetrating', 'VBG'), ('air', 'NN'), ('gun', 'NN'), ('shot', 'JJ'), ('injury', 'NN'), ('with', 'IN'), ('a', …	air -> ere; a -> a a; summary -> summary e; shot -> shott; was -> waas; follow-up -> follow up; neck -> nec; a -> a a; was -> waas; pellet -> pelot; gun -> gunn; a -> a a;
127987	The joint was reduced under direct vision through a lateral approach, and the olecranon was not internally fixated as the joint was stable following reduction.	What was the approach taken to reduce the transolecranon dislocation of the left elbow and was the joint internally fixated?	Patient Information: Name: [Redacted] Gender: Male Age: 7 years Date of Presentation: [Redacted] Date of Discharge: [Redacted] Admitting Diagnosis: Direct left elbow trauma Chief Complaint: Severe pain, swelling, and deformity of the left elbow with functional disability of the left upper limb. Hospital Course Summary: The patient presented to the emergency department with direct left elbow traum…	What waas the approach taken two reduce the transolecranon dislocation of the left elbow and was the joint internally fixated ?	What waas the approach taken two reduce the transolecranon dislocation of the left elbow and waas the joynt internally fixated ?	What waas the approach take in two reduce the transolecranon dislocation of the left elbow and waas the joynt internal e fixated ?	What was the approach taken to rduce the transolecranon dislocation of the left elbow and was the jonit internally fixated ?	What was the appoach taken to raduce the tranisolecranon dislojcation of the lft elbow and was the jtoint internally fixated ?	What pwas the appraoch tatken to rduce the traxsolecranon dislocation of the lest elxow and aws the jont intrenally frxated ?	What was the taken to reduce the transolecranon dislocation of the elbow and was the joint internally fixated ?	What was the approach to reduce the of the elbow and the joint internally ?	What the to the of the left and the ?	0.5714285714285714	0.2857142857142857	[('What', 'WP'), ('was', 'VBD'), ('the', 'DT'), ('approach', 'NN'), ('taken', 'VBN'), ('to', 'TO'), ('reduce', 'VB'), ('the', 'DT'), ('transolecranon', 'NN'), ('dislocation', 'NN'), ('of', 'IN'), ('the', 'DT'), ('left', 'NN'), ('elbow', 'NN'), ('and', 'CC'), ('was', 'VBD'), ('the', 'DT'), ('joint', 'JJ'), ('internally', 'RB'), ('fixated', 'VBN'), ('?', '.')]	taken -> take in; to -> two; internally -> internal e; was -> waas; joint -> joynt; was -> waas;
9847	The diagnosis for the 3-year-old girl with a persistent limp, microcytic anemia, abnormal strength, wide-based gait, and positive Gowers’ sign who was admitted to the hospital was scurvy due to undetectable vitamin C level, and the treatment was ascorbic acid supplementation which resulted in improved strength within 24 hours of the first dose. Continued dietary and behavioral modifications along…	What was the diagnosis and treatment for a 3-year-old girl with a persistent limp, microcytic anemia, abnormal strength, wide-based gait, and positive Gowers’ sign who was admitted to the hospital?	Hospital Course: The patient, a 3-year-old girl with a persistent limp and microcytic anemia, was admitted to the hospital due to progressive weakness that hindered her ability to stand and ascend stairs. Pertinent findings during the hospital course included difficulty fully lifting her feet off the ground while ambulating, abnormal strength, wide-based gait, and positive Gowers’ sign. The neuro…	What was the diagnosis and treatment for a a 3-year-old girl with a persistent limp , microcytic anemia a , abnormal strength , wide-based gait , and positive Gowers ’ sine who was admitted two the hospital ?	What was the diagnosis and treatment for a a 3-year-old girl with a a persistent limp , microcytic anemia a , abnormal strength , wide-based gate , and positive Gowers ’ sine hoo was admitted two the hospital ?	What waas the diagnosis and treatment for a a 3-year-old girl with a a persistent limp , microcytic anemia a , abnormal strength , wide-based gate , and positive Gowers ’ sine hoo waas admitted two the hospital ?	What was the diagnosis and treatment for a 3-year-old girl with a persistent limp , miarocytic anemia , abnormal stlrength , wide-based gait , and positive Gowers ’ sign who was admnitted to the hospital ?	What twas the diagosis and trkeatment for a 3-aear-old gil with a perssistent limp , microcytic anemia , abnrmal strength , wide-based gapit , and posaitive Gowers ’ sirgn who was admited to the hospital ?	What wmas the dignosis and trearment for a 3-yaear-old ginl with a peirsistent limp , micmrocytic atnemia , abormal strnegth , widh-based git , and positive Gwoers ’ sjign who as admtted to the hsopital ?	What was the diagnosis and for a 3-year-old girl with a persistent limp , anemia , abnormal , wide-based gait , and positive Gowers ’ sign who admitted to the hospital ?	What was the and for a 3-year-old with a , microcytic , abnormal strength , , and positive ’ who was admitted to the ?	What the diagnosis and for a with a , , , , and who admitted to the ?	0.5555555555555556	0.25	[('What', 'WP'), ('was', 'VBD'), ('the', 'DT'), ('diagnosis', 'NN'), ('and', 'CC'), ('treatment', 'NN'), ('for', 'IN'), ('a', 'DT'), ('3-year-old', 'JJ'), ('girl', 'NN'), ('with', 'IN'), ('a', 'DT'), ('persistent', 'JJ'), ('limp', 'NN'), (',', ','), ('microcytic', 'JJ'), ('anemia', 'NN'), (',', ','), ('abnormal', 'JJ'), ('strength', 'NN'), (',', ','), ('wide-based', 'JJ'), ('gait', 'NN'), (',', '…	a -> a a; was -> waas; who -> hoo; was -> waas; sign -> sine; gait -> gate; to -> two; a -> a a; anemia -> anemia a;
41364	According to the discharge summary, the patient's diagnosis was leiomyoma, and the course of treatment was excision biopsy. The patient's pain disappeared immediately after the operation and never reappeared. However, no follow-up recommendations were provided, so there is no further information about the patient's long-term condition or prognosis.	What was the patient's diagnosis and course of treatment for a painful lump in the right breast according to the discharge summary?	Discharge Summary: Patient Name: [REDACTED] Medical Record Number: [REDACTED] Date of Admission: [REDACTED] Date of Discharge: [REDACTED] Reason for Admission: The patient presented with a three-year history of a painful lump in the right breast closely associated anatomically to the nipple. The lump had slowly increased substantially in size since it was first noted. Hospital Course: The patient…	What was the patient 's diagnosis and course of treatment for a a painful lump in the right breast according to the discharge summary e ?	What was the patient 's diagnosis and coarse of treatment for a painful lumpp in the right brest according two the discharge summary e ?	What waas the patient 's diagnosis and coarse of treatment for a a painful lumpp in the write brest according to the discharge summary e ?	What was the patient 's diagnosis and course of treatment for a painful lump in the right breast acscording to the discharge summary ?	What was the ptaient 's diangnosis and curse of treatment for a painful lump in the right bceast accodring to the disycharge sumamry ?	What wsa the ptaient 's diapgnosis and corse of tratment for a paiuful lpump in the rgiht bqreast accoyding to the disrharge sumymary ?	What was the patient 's diagnosis and course of treatment for a painful lump in the right breast to the discharge ?	What the 's and course of for a painful in the right breast to the summary ?	What the 's and of for a in the to the ?	0.5	0.3333333333333333	[('What', 'WP'), ('was', 'VBD'), ('the', 'DT'), ('patient', 'NN'), ("'s", 'POS'), ('diagnosis', 'NN'), ('and', 'CC'), ('course', 'NN'), ('of', 'IN'), ('treatment', 'NN'), ('for', 'IN'), ('a', 'DT'), ('painful', 'JJ'), ('lump', 'NN'), ('in', 'IN'), ('the', 'DT'), ('right', 'NN'), ('breast', 'NN'), ('according', 'VBG'), ('to', 'TO'), ('the', 'DT'), ('discharge', 'NN'), ('summary', 'NN'), ('?', '.')]	was -> waas; summary -> summary e; course -> coarse; lump -> lumpp; right -> write; a -> a a; breast -> brest;
[truncated: 852 more rows]
