# Supplementary material for: Performance of Large Language Models Under Input Variability in Health Care Applications: Dataset Development and Experimental Evaluation
Source: JMIR AI. 2026 Feb 20;5:e83640. doi: 10.2196/83640 (PMC12923095; doi:10.2196/83640)
Supplement: Multimedia Appendix 1 [file ai-v5-e83640-s001.zip › combined_qna_train_v1_label_selected.csv]

patient_id	answer	question	note	homo_0.1	homo_0.2	homo_0.3	typo_0.1	typo_0.3	typo_0.5	removal_0.1	removal_0.3	removal_0.5	valid_type_percentage_x	valid_homo_percentage	pos_tags	homo_substitution
70	The proposed treatment option for the patient's long-standing atrial fibrillation was atrial fibrillation ablation. The procedure was performed using bipolar mapping of the right atrium with the ThermoCool SmartTouch SF ablation catheter, followed by anatomical mapping and PVI using the ThermoCool SmartTouch SF catheter through a single transseptal puncture. Ablations were stable and led to fast …	What was the proposed treatment option for the patient's long-standing atrial fibrillation, and how was it performed according to the discharge summary?	DISCHARGE SUMMARY Patient Name: [REDACTED] Medical Record Number: [REDACTED] Date of Discharge: [REDACTED] HOSPITAL COURSE: The patient, a 53-year-old male with paroxysmal atrial fibrillation, was admitted to our clinic due to the gradual worsening of his symptoms. He had a long history of atrial fibrillation and cardiovascular risk factors, including high blood pressure, which was well-controlle…	What was the proposed treatment option for the patient 's long standing a trial fibrillation , and howe was it performed according to the discharge summary ?	What waas the proposed treatment option for the patient 's long standing a trial fibrillation , and howe waas it performed according to the discharge summary ?	What waas the proposed treatment option for the patient 's long standing a trial fibrillation , and howe waas it performed according two the discharge summary e ?	What was the proposed treatment option for the patient 's long-standing atial fibrilflation , and how was it perlormed according to the discharge summary ?	What was the propused treasment option for the paytient 's lokg-standing atrial fibrillation , and how as it perfdormed according to the discharge sgummary ?	What wras the prowosed tratment otpion for the pdatient 's lonyg-standing artial fibrlilation , and how pwas it perfjormed accqording to the disharge summary ?	What was the proposed treatment for the patient 's long-standing atrial , and how was it according to the discharge summary ?	What was the proposed for the 's atrial , and how was it to the discharge summary ?	What the for the 's atrial , and how it to the ?	0.52	0.28	[('What', 'WP'), ('was', 'VBD'), ('the', 'DT'), ('proposed', 'VBN'), ('treatment', 'NN'), ('option', 'NN'), ('for', 'IN'), ('the', 'DT'), ('patient', 'NN'), ("'s", 'POS'), ('long-standing', 'JJ'), ('atrial', 'JJ'), ('fibrillation', 'NN'), (',', ','), ('and', 'CC'), ('how', 'WRB'), ('was', 'VBD'), ('it', 'PRP'), ('performed', 'VBD'), ('according', 'VBG'), ('to', 'TO'), ('the', 'DT'), ('discharge',…	how -> howe; was -> waas; was -> waas; to -> two; atrial -> a trial; summary -> summary e; long-standing -> long standing;
286	The cause of the sudden dull pain in the patient's anterior neck that appeared fifteen hours after the transoral laser microsurgery vocal cord polyp resection, as described in the provided discharge summary, is not identified in the summary.	What was the cause of the sudden dull pain in the patient's anterior neck that appeared fifteen hours after transoral laser microsurgery vocal cord polyp resection and was evaluated with a direct rigid laryngoscopy with no abnormalities detected, as described in the provided discharge summary?	Discharge Summary: Patient Name: Not Provided Gender: Female Age: 43 years Medical Record Number: Not Provided Hospital Course: The patient was admitted to the hospital with bilateral vocal cord polyps. After diagnostic laryngoscopy, the patient underwent vocal cord polyp resection via transoral laser microsurgery. The procedure was performed successfully with no intraoperative complications. Rou…	What was the cars of the sudden dull pane in the patient 's anterior neck that appeared fifteen ours after transoral laser microsurgery vocal chord polyp resection and was evaluated with a deregt rigid laryngoscopy with no abnormalities detected , as described in the provided discharge summary ?	What waas the cars of the sudden dulle pain in the patient 's anterior nec that appeared fifteen ours after transoral laser microsurgery vocal chord polyp resection and waas evaluated with a a direct rigid laryngoscopy with know abnormalities detected , as described in the provided discharge summary e ?	What waas the cars of the sudden dulle pane in the patient 's anterior nec that appeared fifteen ours after transoral lazar microsurgery vocal chord polyp resection and waas evaluated with a a deregt rigid laryngoscopy with know abnormalities detected , as described in the provided discharge summary e ?	What was the cause of the sudden dull pain in the padtient 's anterior neck that appeared fifjeen hours after transoral laser microsurgery veocal cord polyp reection and was evlauated with a direct rigid laryngoscopy with no abnormalities detected , as described in the provided discharge summary ?	What ywas the cause of the suden dufll pain in the patient 's anterior negck that appeared fifteen huors after tranfsoral laesr microsurgery vocal cord polyp resection and was evaluated with a dizect rzigid laryngoscopy with no abnorhmalities dwetected , as desmcribed in the prvoided discharge sumary ?	What wis the cazuse of the smudden dlul pani in the pwatient 's antierior nck that apzpeared fifteen haours after trasoral lamer micrsurgery vocal cofrd poeyp reection and wuas evalaated with a drect rigid laryngoscopy with no abnormalities devected , as detscribed in the provded disharge spmmary ?	What was the cause of the sudden pain in the patient 's anterior neck that fifteen hours after transoral laser microsurgery vocal cord polyp and was with a direct rigid laryngoscopy with no abnormalities detected , as in the provided discharge summary ?	What was the cause of the sudden dull pain in the 's anterior that after laser microsurgery vocal cord and was with a with no detected , as described in the provided discharge ?	What was the of the in the 's that after microsurgery vocal resection and with a with no , as in the discharge ?	0.6041666666666666	0.2708333333333333	[('What', 'WP'), ('was', 'VBD'), ('the', 'DT'), ('cause', 'NN'), ('of', 'IN'), ('the', 'DT'), ('sudden', 'JJ'), ('dull', 'NN'), ('pain', 'NN'), ('in', 'IN'), ('the', 'DT'), ('patient', 'NN'), ("'s", 'POS'), ('anterior', 'JJ'), ('neck', 'NN'), ('that', 'WDT'), ('appeared', 'VBD'), ('fifteen', 'JJ'), ('hours', 'NNS'), ('after', 'IN'), ('transoral', 'JJ'), ('laser', 'NN'), ('microsurgery', 'NN'), ('…	direct -> deregt; laser -> lazar; hours -> ours; a -> a a; no -> know; summary -> summary e; was -> waas; cord -> chord; pain -> pane; neck -> nec; dull -> dulle; cause -> cars; was -> waas;
593	The diagnosis of the cerebellar tumor described in the discharge summary was a classical medulloblastoma (MB) with no nodular or desmoplastic component, assigned with a grade IV according to WHO classification.	What was the diagnosis of the cerebellar tumor described in the discharge summary and what was the grade assigned to it according to WHO classification?	Hospital Course: The patient, a 72-year-old male, presented at the hospital with a change of personality and weight loss. Cranial MRI revealed a large low contrast-enhancing mass in the right cerebellar hemisphere. The tumor caused occlusive hydrocephalus but no surrounding edema. The suspected diagnoses were metastasis without presence of any neoplasm in the patient history or medulloblastoma (M…	What was the diagnosis of the cerebellar toomer described in the discharge summary e and what was the grade assigned to it according two WHO classification ?	What waas the diagnosis of the cerebellar toomer described in the discharge summary and what was the grade assigned two it according two hoo classification ?	What waas the diagnosis of the cerebellar toomer described in the discharge summary e and what waas the grade assigned two it according two hoo classification ?	What was the diagnosis of the ceerebellar tumor descirbed in the discharge summary and what was the grade assgned to it according to WHO classification ?	What whs the diignosis of the cerebellar tuomr descnribed in the dischharge summary and what was the grade assgned to it according to WO classfication ?	What kwas the dianosis of the ceriebellar tcumor dewscribed in the dicharge susmary and what aws the geade assilgned to it accohrding to WO classfiication ?	What was the diagnosis of the tumor described in the discharge and what was the grade assigned to it to WHO classification ?	What was the of the cerebellar tumor in the and what was the to it according to ?	What the of the in the and what the to it to ?	0.5	0.2692307692307692	[('What', 'WP'), ('was', 'VBD'), ('the', 'DT'), ('diagnosis', 'NN'), ('of', 'IN'), ('the', 'DT'), ('cerebellar', 'JJ'), ('tumor', 'NN'), ('described', 'VBD'), ('in', 'IN'), ('the', 'DT'), ('discharge', 'NN'), ('summary', 'NN'), ('and', 'CC'), ('what', 'WDT'), ('was', 'VBD'), ('the', 'DT'), ('grade', 'NN'), ('assigned', 'VBD'), ('to', 'TO'), ('it', 'PRP'), ('according', 'VBG'), ('to', 'TO'), ('WHO…	was -> waas; to -> two; tumor -> toomer; summary -> summary e; WHO -> hoo; was -> waas; to -> two;
850	The cause of the patient's severe fatigue was drug interference caused by sevelamer dosage, which led to an increase in thyroid-stimulating hormone levels. The interference was discontinued, and the timing of levothyroxine treatment was modified. The patient's fatigue improved after the changes were made. The healthcare professional advised the patient to follow up with her primary care physician…	What was the cause of the patient's severe fatigue and how was it treated in the given discharge summary?	Discharge Summary: Patient Name: [REDACTED] DOB: [REDACTED] Admission Date: [REDACTED] Discharge Date: [REDACTED] Chief Complaint: The patient presented with severe fatigue and expressed concern about the possible effects of taking too many drugs. Hospital Course: The 65-year old female patient had been on dialysis for 17 years and had a complex medical history, which included a history of heavy …	What was the cause of the patient 's severe fatigue and howe was it treated in the given discharge summary e ?	What waas the cause of the patient 's severe fatigue and howe waas it treated in the given discharge summary e ?	What waas the cars of the patient 's severe fatigue and howe waas it treated in the give in discharge summary e ?	What was the cause of the patient 's severe fatigue and how was it treated in the gvien disxharge summary ?	What was the cause of the patgent 's severe fatigue and how as it terated in the griven disharge sumamry ?	What wwas the caguse of the paient 's svere faxigue and how ewas it traeted in the gmven discahrge suemary ?	What was the cause of the patient 's severe and how was it treated in the discharge summary ?	What the cause of the patient 's severe and how it treated in the ?	What the of the 's and how it in the ?	0.4761904761904761	0.2857142857142857	[('What', 'WP'), ('was', 'VBD'), ('the', 'DT'), ('cause', 'NN'), ('of', 'IN'), ('the', 'DT'), ('patient', 'NN'), ("'s", 'POS'), ('severe', 'JJ'), ('fatigue', 'NN'), ('and', 'CC'), ('how', 'WRB'), ('was', 'VBD'), ('it', 'PRP'), ('treated', 'VBD'), ('in', 'IN'), ('the', 'DT'), ('given', 'VBN'), ('discharge', 'NN'), ('summary', 'NN'), ('?', '.')]	was -> waas; given -> give in; was -> waas; how -> howe; summary -> summary e; cause -> cars;
1125	The patient's final diagnosis was IgG4-related RPF and overlapping PBC complicated with pSS. To confirm the diagnosis, a biopsy of the retroperitoneal mass under CT-guidance was performed. The biopsy showed significant infiltration of lymphocytoplasma cells, fibrosis, and fibrin accumulation, but immunohistochemical staining did not show IgG4-positive plasmacytes in the retroperitoneal mass. Lab …	What was the patient's final diagnosis and what tests were done to confirm it?	Discharge Summary: Patient Name: [Redacted] Gender: Male Date of Admission: [Redacted] Date of Discharge: [Redacted] Admitting Diagnosis: Mild left lower abdominal pain Final Diagnosis: IgG4-related RPF and overlapping PBC complicated with pSS Hospital Course: The patient, a 69-year-old male farmer, presented to our hospital with mild left lower abdominal pain which had started ten months prior t…	What waas the patient 's final diagnosis and what tests were done two confirm it ?	What was the patient 's fine hill diagnosis and what tests were dun two confirm it ?	What waas the patient 's fine hill diagnosis and what testes were dun two confirm it ?	What was the paient 's final diagnosis and what tests were done to cofnirm it ?	What was the paient 's final diagkosis and what taests wejre dooe to confirm it ?	What wzs the panient 's ffnal diagonsis and what teests weer done to conoirm it ?	What was the patient 's and what tests were done to confirm it ?	What the patient 's final diagnosis and what to it ?	What the 's and what to it ?	0.5	0.3125	[('What', 'WP'), ('was', 'VBD'), ('the', 'DT'), ('patient', 'NN'), ("'s", 'POS'), ('final', 'JJ'), ('diagnosis', 'NN'), ('and', 'CC'), ('what', 'WP'), ('tests', 'NNS'), ('were', 'VBD'), ('done', 'VBN'), ('to', 'TO'), ('confirm', 'VB'), ('it', 'PRP'), ('?', '.')]	was -> waas; final -> fine hill; done -> dun; to -> two; tests -> testes;
1345	The acute severe pain in the patient's right shoulder on postoperative day 6 was caused by scapular dislocation. Conservative treatment was unsuccessful, and a redo surgery with titanium plate fifth rib fixation was performed. Antibiotic therapies and continuous lavages with physiologic saline were administered. The patient had full range of motion of his right shoulder without pain and has been …	What was the reason for the acute severe pain in the patient's right shoulder on postoperative day 6, and how was it treated?	Discharge Summary: Patient Name: N/A Sex: Male Age: 64 years Admission Date: N/A Discharge Date: N/A Admitting Diagnosis: Stage IIIA lung cancer Final Diagnosis: Scapular dislocation and localized infection Hospital Course: A 64-year-old male patient was admitted to our institute for a right upper lobectomy to treat a stage IIIA lung cancer. The surgery involved an extended resection of the poste…	What was the rees in for the acute severe pane in the patient 's right shoulder on postoperative day 6 , and howe was it treated ?	What waas the reason for the acute severe pane in the patient 's write shoulder on postoperative dey 6 , and howe was it treated ?	What waas the rees in for the acute severe pane in the patient 's write shoulder on postoperative dey 6 , and howe waas it treated ?	What was the reason for the acute severe pan in the patent 's right sohulder on postoperative day 6 , and how was it treated ?	What zwas the reeason for the acute sveere pain in the paitent 's rimht shuolder on postpoerative hday 6 , and how was it treated ?	What wsa the resaon for the acte svere pani in the ptaient 's riht shloulder on posjoperative ady 6 , and how as it trated ?	What was the reason for the severe pain in the patient 's shoulder on postoperative day 6 , and how it treated ?	What was the for the in the 's right on postoperative 6 , and how it treated ?	What the for the in the 's on 6 , and how it ?	0.4615384615384615	0.2692307692307692	[('What', 'WP'), ('was', 'VBD'), ('the', 'DT'), ('reason', 'NN'), ('for', 'IN'), ('the', 'DT'), ('acute', 'NN'), ('severe', 'JJ'), ('pain', 'NN'), ('in', 'IN'), ('the', 'DT'), ('patient', 'NN'), ("'s", 'POS'), ('right', 'JJ'), ('shoulder', 'NN'), ('on', 'IN'), ('postoperative', 'JJ'), ('day', 'NN'), ('6', 'CD'), (',', ','), ('and', 'CC'), ('how', 'WRB'), ('was', 'VBD'), ('it', 'PRP'), ('treated',…	was -> waas; right -> write; reason -> rees in; how -> howe; day -> dey; was -> waas; pain -> pane;
2237	The discharge diagnosis for the male carrier, age 50, admitted with MCP sign on MRI and deep cerebellar white matter disease is MCP sign on MRI with deep cerebellar white matter disease, white matter hyperintensity in the splenium of the CC, mild volume loss involving the vermis and cerebellar hemispheres, and mesencephalic changes with widened third ventricle. The hospital course was uneventful …	What is the discharge diagnosis and hospital course for a male carrier, age 50, admitted with MCP sign on MRI and deep cerebellar white matter disease?	Discharge Summary: Patient: Male carrier, age 50 Date of Admission: [INSERT DATE] Date of Discharge: [INSERT DATE] Admitting Diagnosis: N/A Discharge Diagnosis: MCP sign on MRI with deep cerebellar white matter disease, white matter hyperintensity in the splenium of the CC, mild volume loss involving the vermis and cerebellar hemispheres, and mesencephalic changes with widened third ventricle. Ho…	What is the discharge diagnosis and hospital course for a a mail carrier , age 50 , admitted with MCP sine on MRI and deep cerebellar white matter disease ?	What is the discharge diagnosis and hospital course for a a mail carry her , age 50 , admitted with MCP sine on MRI and deep cerebellar wight mater disease ?	What is the discharge diagnosis and hospital coarse for a a mail carry her , age 50 , admitted with MCP sine on MRI and diep cerebellar wight mater disease ?	What is the discharge dignosis and hzospital course for a male carrier , age 50 , admitted with MCP sign on MRI and deep certbellar white matter disease ?	What s the discharge diagnosis and haspital course for a male caarrier , age 50 , admiytted with MCP sign on cMRI and deqep ceerbellar whte matter disase ?	What rs the discahrge diagosis and hospital coturse for a male carfier , aeg 50 , aditted with MxCP sicn on MI and dneep cerbeellar whte madter dipease ?	What is the discharge diagnosis and hospital course for a male carrier , age 50 , admitted with MCP on MRI and deep cerebellar matter ?	What the discharge diagnosis and course for a , age 50 , admitted with MCP on and deep disease ?	What the discharge and for a , 50 , with sign on and ?	0.5862068965517241	0.2758620689655172	[('What', 'WP'), ('is', 'VBZ'), ('the', 'DT'), ('discharge', 'NN'), ('diagnosis', 'NN'), ('and', 'CC'), ('hospital', 'JJ'), ('course', 'NN'), ('for', 'IN'), ('a', 'DT'), ('male', 'NN'), ('carrier', 'NN'), (',', ','), ('age', 'NN'), ('50', 'CD'), (',', ','), ('admitted', 'VBN'), ('with', 'IN'), ('MCP', 'NNP'), ('sign', 'NN'), ('on', 'IN'), ('MRI', 'NNP'), ('and', 'CC'), ('deep', 'JJ'), ('cerebella…	a -> a a; deep -> diep; course -> coarse; sign -> sine; carrier -> carry her; male -> mail; matter -> mater; white -> wight;
2282	The patient was diagnosed with hepatocellular carcinoma with triple-positive tumor marker status and portal vein tumor thrombosis, which was managed with chemoembolization using a combination of cisplatin and 5-FU followed by cisplatin and mitomycin C. Surgical partial vein ligation was done to avoid the involvement of the left portal vein. The patient responded well to the treatment and showed c…	What was the diagnosis and treatment plan for the patient with hepatocellular carcinoma and portal vein tumor thrombosis mentioned in the discharge summary?	Discharge Summary: Patient Name: XXXXXX Date of Admission: XX/XX/XXXX Date of Discharge: XX/XX/XXXX Hospital Course: The patient, a 54-year-old man with a history of diabetes mellitus and hypertension was admitted to the hospital with a high fever and right hypochondriac pain. Upon investigation, a diagnosis of liver abscess was made, which was managed by immediately performing a percutaneous pun…	What waas the diagnosis and treatment plan for the patient with hepatocellular carcinoma and portal vein toomer thrombosis mentioned in the discharge summary ?	What waas the diagnosis and treatment plan for the patient with hepatocellular carcinoma a and portal vain toomer thrombosis mensch and in the discharge summary ?	What waas the diagnosis and treatment plan for the patient with hepatocellular carcinoma a and port hill vain toomer thrombosis mensch and in the discharge summary e ?	What was the diagnosis and treatment plan for the patient with hepnatocellular carcinoma and portal vejn tumor thrombosis mentioned in the discharge summary ?	What was the diagnosis and treamtent pcan for the paitent with heptocellular carinoma and portal vin tumor thrombosis mentioned in the dicharge summary ?	What wgs the diagonosis and treavtment pln for the patent with hepalocellular cacinoma and potal vein tuwor thrvombosis menstioned in the discharge smumary ?	What was the and plan for the patient with hepatocellular carcinoma and portal vein tumor thrombosis mentioned in the discharge summary ?	What was the and treatment for the patient with and vein thrombosis mentioned in the summary ?	What the diagnosis and for the with hepatocellular and in the ?	0.5833333333333334	0.2916666666666667	[('What', 'WP'), ('was', 'VBD'), ('the', 'DT'), ('diagnosis', 'NN'), ('and', 'CC'), ('treatment', 'NN'), ('plan', 'NN'), ('for', 'IN'), ('the', 'DT'), ('patient', 'NN'), ('with', 'IN'), ('hepatocellular', 'JJ'), ('carcinoma', 'NN'), ('and', 'CC'), ('portal', 'JJ'), ('vein', 'NN'), ('tumor', 'NN'), ('thrombosis', 'NN'), ('mentioned', 'VBN'), ('in', 'IN'), ('the', 'DT'), ('discharge', 'NN'), ('summ…	tumor -> toomer; was -> waas; carcinoma -> carcinoma a; mentioned -> mensch and; vein -> vain; portal -> port hill; summary -> summary e;
2286	The modified chemotherapy regimen for the patient with mixed germ cell tumor was EC (Etoposide 100 mg/m2 IV Day 1-5 / Carboplatin AUC-5 IV Day 1 only) instead of EP (Etoposide / Cisplatin), due to the risk of Cisplatin induced vasculitis or acute thrombosis.	What was the modified chemotherapy regimen for the patient with mixed germ cell tumor and why was it changed from the initially planned regimen?	Subjective: The patient is a 32-year-old male who presented with a painless and gradually enlarging right testicular swelling of 3 months duration. Objective: Upon examination, histopathology showed yolk sac tumor (65%), immature teratoma (20%), and seminoma (15%). Baseline CT scan revealed a 1.8cm right para-aortic lymph node with no other metastatic disease. The patient was staged as Stage IIA-…	What waas the modified chemotherapy regimen for the patient with mixed germ sell tumor and why waas it changed from the initially planned regimen ?	What waas the modified chemotherapy regimen for the patient with mixte germ cell toomer and why waas it changed from the initial e planned regimen ?	What waas the modified chemotherapy regimen for the patient with mixte germe sell toomer and why waas it changed from the initial e planned regimen ?	What was the mooified chemotherapy regimen for the patient with miexd germ cell tumor and why was it canged from the initially planned regimen ?	What wkas the modified chemotherapy regimen for the patient with migxed gebm cell tumor and why aws it cahnged from the intitially plaenned regmen ?	What aas the mdified chemotherapy regmen for the ptaient with mxed grem clel tuqmor and why was it chagned from the intiially pkanned reimen ?	What was the modified chemotherapy regimen for the patient with mixed germ cell tumor and why was it from the planned ?	What the regimen for the patient with mixed germ tumor and why it changed from the ?	What the regimen for the with and why it from the ?	0.56	0.28	[('What', 'WP'), ('was', 'VBD'), ('the', 'DT'), ('modified', 'JJ'), ('chemotherapy', 'NN'), ('regimen', 'NNS'), ('for', 'IN'), ('the', 'DT'), ('patient', 'NN'), ('with', 'IN'), ('mixed', 'JJ'), ('germ', 'NNS'), ('cell', 'VBP'), ('tumor', 'NN'), ('and', 'CC'), ('why', 'WRB'), ('was', 'VBD'), ('it', 'PRP'), ('changed', 'VBD'), ('from', 'IN'), ('the', 'DT'), ('initially', 'RB'), ('planned', 'VBN'), …	was -> waas; was -> waas; initially -> initial e; mixed -> mixte; tumor -> toomer; cell -> sell; germ -> germe;
2471	The medication switch suggested for the patient's asthma management was from Symbicort to Flutiform aerosol, which is commercially available in Japan and has a pressurized metered-dose inhaler formulation that minimizes the need for high inspiratory flow rates. The best suited medication was determined through measuring inspiratory flow rates using In-Check Dial, Turbuhaler, and the special adapt…	What medication switch was suggested for the patient's asthma management and how was it determined to be the best suited for her?	Discharge Summary Patient Name: Not provided Medical Record Number: Not provided Date of Admission: Not provided Date of Discharge: Not provided Reason for Admission: Patient, a 76-year-old female, was admitted to the Department of Internal Medicine for preoperative control of intractable wheezing before undergoing radical surgery for thyroid cancer. Past Medical History: The patient has a medica…	What medication switch was suggested for the patient 's asthma management and how waas it determined to be the beste suited for her ?	What medication switch waas suggested for the patient 's asthma management and howe was it determined two b the beste suited for her ?	What medication switch waas suggested for the patient 's asthma a management and howe waas it determined two b the beste suited for her ?	What medication switch was suggested for the patient 's asthma maxagement and how was it determined to be the bset suited for her ?	What medcation swtch wbas suggested for the ptaient 's asthma maangement and how whas it determined to ee the best suited for her ?	What meication swxitch weas sugfgested for the patent 's athma manarement and how wsa it detegmined to me the bet suted for her ?	What medication switch was suggested for the patient 's asthma management and how it determined to the best suited for her ?	What medication for the 's management and how was it to the best suited for her ?	What for the 's and how it to the for her ?	0.5	0.2916666666666667	[('What', 'WP'), ('medication', 'NN'), ('switch', 'NN'), ('was', 'VBD'), ('suggested', 'VBN'), ('for', 'IN'), ('the', 'DT'), ('patient', 'NN'), ("'s", 'POS'), ('asthma', 'JJ'), ('management', 'NN'), ('and', 'CC'), ('how', 'WRB'), ('was', 'VBD'), ('it', 'PRP'), ('determined', 'VBD'), ('to', 'TO'), ('be', 'VB'), ('the', 'DT'), ('best', 'JJS'), ('suited', 'JJ'), ('for', 'IN'), ('her', 'PRP$'), ('?',…	to -> two; best -> beste; was -> waas; be -> b; how -> howe; was -> waas; asthma -> asthma a;
2875	The surgical approach taken for the laparoscopic RN surgery in the case of the 91-year-old male with multilocular clear cell renal cell carcinoma was a conventional intraperitoneal approach with insufflation pressure restricted <8 mm Hg due to advanced age, according to the given discharge summary.	What surgical approach was taken for the laparoscopic RN surgery in the case of the 91-year-old male with multilocular clear cell renal cell carcinoma in the given discharge summary?	Discharge Summary: Patient: 91-year-old male Admitted: Matsue City hospital Admission Date: November 2016 Discharge Date: POD 10 Reason for admission: Right incidental renal tumor Hospital Course: In December 2016, the patient underwent a laparoscopic RN surgery due to the request of disease eradication. The surgical approach was a conventional intraperitoneal approach with insufflation pressure …	What surgical approach was taken for the laparoscopic RN surgery in the caisse of the 91-year-old male with multilocular cleere cell renal cell carcinoma in the give in discharge summary ?	What surgical approach waas take in for the laparoscopic RN surgery in the caisse of the 91-year-old mail with multilocular clear cell renal cell carcinoma a in the give in discharge summary ?	What surgical approach waas take in for the laparoscopic RN surgery in the caisse of the 91-year-old mail with multilocular cleere cell renal sell carcinoma a in the give in discharge summary e ?	What sugrical approach was taken for the laparoscopic RN surgery in the cajse of the 91-year-old mcle with multilocular clear cell renal cell carcinoma in the given discharge summary ?	What srgical apqroach aws taken for the laparonscopic RN surgery in the care of the 91-year-old male with multilocular celar cel reual cell carcinoma in the given discharge sumvmary ?	What surgical aepproach aws taen for the laaparoscopic NR surgery in the case of the 91-year-old mxle with multiwlocular clvar cezl reenal cel carcnioma in the gievn discahrge smumary ?	What surgical approach was taken for the laparoscopic RN surgery in the of the 91-year-old male with clear cell renal cell carcinoma in the given discharge ?	What surgical approach was taken for the laparoscopic in the of the 91-year-old male with clear renal in the discharge ?	What taken for the RN in the of the with cell cell in the ?	0.6333333333333333	0.3333333333333333	[('What', 'WP'), ('surgical', 'JJ'), ('approach', 'NN'), ('was', 'VBD'), ('taken', 'VBN'), ('for', 'IN'), ('the', 'DT'), ('laparoscopic', 'NN'), ('RN', 'NNP'), ('surgery', 'NN'), ('in', 'IN'), ('the', 'DT'), ('case', 'NN'), ('of', 'IN'), ('the', 'DT'), ('91-year-old', 'JJ'), ('male', 'NN'), ('with', 'IN'), ('multilocular', 'JJ'), ('clear', 'JJ'), ('cell', 'NN'), ('renal', 'JJ'), ('cell', 'NN'), (…	cell -> sell; case -> caisse; given -> give in; was -> waas; taken -> take in; summary -> summary e; male -> mail; carcinoma -> carcinoma a; clear -> cleere;
3093	Qigong significantly improved the quality of life, pain management, and mobility of both patients Susan and James, who had different musculoskeletal conditions and tried conventional and alternative therapies before without much success. Both patients reported avoiding surgery and reducing or stopping medications for pain relief after training under a Qigong professional and experiencing signific…	How did Qigong affect the quality of life, pain management, and mobility of patients Susan and James?	Hospital Course Summary: This is a summary of the hospital course for two patients who presented with different musculoskeletal conditions and received treatment in different periods of time. Patient 1: Susan Susan is a 51-year-old woman who presented with symptoms related to scoliosis and carpal tunnel syndrome. She experienced pain and difficulty with daily activities and sought relief through …	How did Qigong affect the quality e of life , pane management , and mobility of patients Susan and James ?	howe did Qigong affect the quality e of life , pain management , and mobility of patients sous in and jas ?	howe did Qigong effect the quality e of life , pane management , and mobility of patients sous in and jas ?	How did Qigong aflect the qality of life , pain management , and mobility of patients Susan and James ?	How did Qingong affect the quality of lie , pain maagement , and mbility of patients Suasn and Jvames ?	How ddi Qiogng affect the quglity of lie , pan maangement , and mobixity of pateints Suoan and Jatmes ?	How did Qigong affect the of life , pain management , and mobility of patients Susan and ?	How Qigong the quality of , pain , and mobility of and James ?	How Qigong the of , , and of and ?	0.55	0.3	[('How', 'WRB'), ('did', 'VBD'), ('Qigong', 'NNP'), ('affect', 'VB'), ('the', 'DT'), ('quality', 'NN'), ('of', 'IN'), ('life', 'NN'), (',', ','), ('pain', 'NN'), ('management', 'NN'), (',', ','), ('and', 'CC'), ('mobility', 'NN'), ('of', 'IN'), ('patients', 'NNS'), ('Susan', 'NNP'), ('and', 'CC'), ('James', 'NNP'), ('?', '.')]	affect -> effect; Susan -> sous in; James -> jas; quality -> quality e; pain -> pane; How -> howe;
3802	The patient underwent surgery for internal hernia with a saclike mass of clustered dilated bowel loops, which was confirmed by laparoscopy. During the 18-month follow-up, there was no clinical or radiological sign of supravesical hernia recurrence.	What surgical procedure was performed on the patient in the given discharge summary and was there any recurrence noted during the 18-month follow-up?	HOSPITAL COURSE: The 65-year-old patient was admitted to the emergency department after experiencing abdominal pain and nausea, coupled with high fever and mild hypotension. An abdominal X-ray and CT scan revealed multiple fluid levels and a small bowel obstruction with a transitional zone. Laparoscopy confirmed the radiological suspect of internal hernia with a saclike mass of clustered dilated …	What surgical procedure was performed on the patient in the give in discharge summary and waas there any recurrence noted during the 18-month follow-up ?	What surgical procedure waas performed on the patient in the given discharge summary e and waas their any recurrence noted during the 18-month follow up ?	What surgical procedure waas performed on the patient in the give in discharge summary e and waas their any recurrence noted during the 18-month follow up ?	What surgical procedure was performed on the patient in the given discahrge summary and was there any recurrence noted during the 18nmonth follow-up ?	What surgical prkcedure ws perfmormed on the patient in the gwiven discvarge summary and was there any recrurence noted during the 18-month foluow-up ?	What sugical procnedure wsa pearformed on the pdatient in the gimven discharge sumamry and xas there any recqurrence noetd during the 18-onth fotlow-up ?	What procedure was performed on the patient in the given discharge summary and was there any recurrence noted during the follow-up ?	What procedure on the patient in the given and was there any noted during the follow-up ?	What on the in the and there any during the 18-month ?	0.5416666666666666	0.25	[('What', 'WP'), ('surgical', 'JJ'), ('procedure', 'NN'), ('was', 'VBD'), ('performed', 'VBN'), ('on', 'IN'), ('the', 'DT'), ('patient', 'NN'), ('in', 'IN'), ('the', 'DT'), ('given', 'VBN'), ('discharge', 'NN'), ('summary', 'NN'), ('and', 'CC'), ('was', 'VBD'), ('there', 'EX'), ('any', 'DT'), ('recurrence', 'NN'), ('noted', 'VBD'), ('during', 'IN'), ('the', 'DT'), ('18-month', 'JJ'), ('follow-up'…	was -> waas; follow-up -> follow up; there -> their; given -> give in; was -> waas; summary -> summary e;
4552	The surgical procedure performed to relieve the chronic abdominal pain experienced by the patient with chronic pancreatitis was the removal of impacted stones at the ampulla within the distal bile duct and pancreatic duct.	What surgical procedure was performed to relieve the chronic abdominal pain experienced by the 51-year-old male patient with chronic pancreatitis in the presented discharge summary?	Hospital Course Summary: Patient, 51-year-old male, admitted to surgical unit with chronic pancreatitis was treated and discharged. He had been experiencing abdominal pain for a year that radiated from the right upper abdomen to the back and was associated with nausea. The pain was partially relieved by injectable analgesics and worsened by food ingestion. The patient had lost weight. Additionall…	What surgical procedure waas performed two relieve the chronic abdominal pane experienced by the 51-year-old male patient with chronic pancreatitis in the presented discharge summary ?	What surgical procedure waas performed two relieve the chronic abdominal pane experienced by the 51-year-old mail patient with chronic pancreatitis in the presented discharge summary e ?	What surgical procedure waas performed two relieve the kronick abdominal pane experienced by the 51-year-old mail patient with kronick pancreatitis in the presented discharge summary e ?	What srugical procedure was performed to relieve the chronic abdominal pain expwrienced by the 51-year-old male patient with chronic pancreatitis in the presented disharge summary ?	What surgical procedure was performed to relieve the chronic abqdominal pain exterienced by the 51-year-old male paztient with chhronic pacreatitis in the presyented dicharge suammary ?	What surgcial proncedure was perhformed to reileve the chornic abdoinal pian exeprienced by the 51-eyar-old male patent with chronic panceatitis in the presented dicsharge sumamry ?	What surgical procedure was performed to relieve the chronic abdominal pain experienced by the 51-year-old male with chronic in the presented discharge ?	What surgical procedure performed to the chronic by the patient with chronic pancreatitis in the discharge summary ?	What was to the by the 51-year-old male with in the presented ?	0.6538461538461539	0.2692307692307692	[('What', 'WP'), ('surgical', 'JJ'), ('procedure', 'NN'), ('was', 'VBD'), ('performed', 'VBN'), ('to', 'TO'), ('relieve', 'VB'), ('the', 'DT'), ('chronic', 'JJ'), ('abdominal', 'JJ'), ('pain', 'NN'), ('experienced', 'VBN'), ('by', 'IN'), ('the', 'DT'), ('51-year-old', 'JJ'), ('male', 'JJ'), ('patient', 'NN'), ('with', 'IN'), ('chronic', 'JJ'), ('pancreatitis', 'NN'), ('in', 'IN'), ('the', 'DT'), …	to -> two; pain -> pane; male -> mail; chronic -> kronick; was -> waas; summary -> summary e; chronic -> kronick;
5416	According to the discharge summary, the reason for admission was pneumomediastinum and pneumopericardium due to inhalant abuse. The patient was observed for hemodynamic stability and showed improvement without requiring surgery. He received education and support for cessation of inhalant and alcohol use prior to discharge.	What was the reason for admission and treatment given to a homeless 32-year-old male presented to the Emergency Department after inhaling Dust-Off computer cleaning product according to the discharge summary?	Name: N/A [Homeless] DOB: N/A MR#: N/A Admitting Diagnosis: Pneumomediastinum and pneumopericardium due to inhalant abuse History of Presenting Illness: Patient presented to the Emergency Department after being found unresponsive in a Walmart parking lot. The patient admitted to “huffing” six to ten cans of Dust-Off computer cleaning product. Upon admission, the patient endorsed chest discomfort …	What was the rees in for admission and treatment give in to a homeless 32-year-old male presented two the Emergency Department after inhaling Dust-Off computer cleaning product according to the discharge summary ?	What waas the reason for admission and treatment given two a homeless 32-year-old mail presented to the Emergency Department after inhaling Dust-Off compute her cleaning product according two the discharge summary e ?	What was the rees in for admission and treatment give in two a a homeless 32-year-old mail presented two the Emergency Department after inhaling Dust-Off compute her cleaning product according two the discharge summary e ?	What was the rason for admmission and treatment given to a homeless 32-year-old male presented to the Emergency Department after inhaling DustqOff computer cleaning product according to the discharge summary ?	What was the reason for admision and treamtent given to a hoomeless 32-eyar-old male presneted to the Emergency Depjartment after inhalling Dust-Off computer cleaning prxoduct according to the discahrge summary ?	What wps the raason for admission and treatment gien to a homeess 32-yaer-old maale prenented to the Emerency Deaprtment after ihaling Dusvt-Off combuter cleaing ptoduct accolding to the discharge sumary ?	What was the reason for admission and treatment given to a homeless male presented to the Emergency Department after inhaling cleaning product according to the discharge summary ?	What was the for and treatment given to a 32-year-old presented to the Emergency after Dust-Off computer product according to the ?	What the for and to a 32-year-old to the Department after according to the ?	0.6129032258064516	0.3225806451612903	[('What', 'WP'), ('was', 'VBD'), ('the', 'DT'), ('reason', 'NN'), ('for', 'IN'), ('admission', 'NN'), ('and', 'CC'), ('treatment', 'NN'), ('given', 'VBN'), ('to', 'TO'), ('a', 'DT'), ('homeless', 'JJ'), ('32-year-old', 'JJ'), ('male', 'NN'), ('presented', 'VBN'), ('to', 'TO'), ('the', 'DT'), ('Emergency', 'NNP'), ('Department', 'NNP'), ('after', 'IN'), ('inhaling', 'VBG'), ('Dust-Off', 'NNP'), ('…	given -> give in; to -> two; to -> two; computer -> compute her; to -> two; a -> a a; male -> mail; summary -> summary e; reason -> rees in;
5423	Home-based primary care services improved Mrs. Helen Lupon's condition by managing her medications aggressively and supporting her with home health and telehealth services. These services helped stabilise her condition, reduce the number of hospitalisations and emergency department visits, and enhance her quality of life during the last eight months of her life. Hospice care, which was brought in…	How did home-based primary care services improve Mrs. Helen Lupon's condition, and what impact did they have on her quality of life during her end-of-life care?	Discharge Summary: Patient Name: Mrs. Helen Lupon Age: 83 years Date of Admission: [not mentioned] Date of Discharge: [not mentioned] Reason for Admission: Mrs. Helen Lupon was admitted to the hospital due to her multiple chronic conditions and functional impairments. Hospital Course: During her hospital stay, Mrs. Lupon received home-based primary care (HBPC) services. She was supported with hom…	How did home-based primary caire services improve Mrs. Helen Lupon 's condition , and what impact did they halve on her quality e of life during her end-of-life care ?	howe did home-based primary caire services improve Mrs. hellen Lupon 's condition , and what im pact did they halve on her quality of life during her end-of-life caire ?	howe did home-based primary caire service his improve Mrs. hellen Lupon 's condition , and what im pact did they halve on her quality e of life during her end-of-life caire ?	How did home-based primary cafre services improve Mrs. Hlen Lupon 's conrition , and what impact did they have on her quality of life during her end-of-life care ?	How dzid homeb-ased priamry care services improve Mr. Helen Luopn 's condition , and what impact dud they hvae on her quality of liqe during her enxd-of-life care ?	How ddi home-based pirmary cre srevices ipmrove Mors. Hgelen Luopn 's comdition , and what imdact dfd they haev on her qality of lfie during her end-f-life care ?	How did home-based care services improve Mrs. Helen Lupon 's condition , and what did they on her quality of life during her end-of-life care ?	How did primary care services Mrs. Helen Lupon 's , and what they on her quality of during her ?	How Mrs. 's , and what they have on her of during her ?	0.5862068965517241	0.2758620689655172	[('How', 'WRB'), ('did', 'VBD'), ('home-based', 'JJ'), ('primary', 'NN'), ('care', 'NN'), ('services', 'NNS'), ('improve', 'VBP'), ('Mrs.', 'NNP'), ('Helen', 'NNP'), ('Lupon', 'NNP'), ("'s", 'POS'), ('condition', 'NN'), (',', ','), ('and', 'CC'), ('what', 'WP'), ('impact', 'NN'), ('did', 'VBD'), ('they', 'PRP'), ('have', 'VBP'), ('on', 'IN'), ('her', 'PRP$'), ('quality', 'NN'), ('of', 'IN'), ('li…	care -> caire; services -> service his; impact -> im pact; have -> halve; care -> caire; Helen -> hellen; How -> howe; quality -> quality e;
5665	The diagnosis for the 69-year-old man with IPF and respiratory distress mentioned in the discharge summary was acute exacerbation of idiopathic pulmonary fibrosis (AE-IPF), which was confirmed through poor blood oxygen levels and CT scan results. The patient received successful life-saving treatment, including long-term oxygen therapy, before being discharged to his home. A high level of pertussi…	What was the diagnosis and treatment given to the 69-year-old man with IPF and respiratory distress mentioned in the given discharge summary?	Discharge Summary: Patient: 69-year-old man diagnosed with IPF Hospital course: The patient was admitted to the hospital with respiratory distress and a dry cough. Physical examination revealed bilateral fine crackles in the lungs. The patient was diagnosed with AE-IPF based on poor blood oxygen concentration and new ground-glass opacity findings in both lungs. A high level of pertussis toxin ant…	What was the diagnosis and treatment given to the 69-year-old mann with IPF and respiratory distress mensch and in the given discharge summary ?	What waas the diagnosis and treatment give in to the 69-year-old mann with IPF and respiratory distress mentioned in the give in discharge summary e ?	What waas the diagnosis and treatment give in two the 69-year-old mann with IPF and respiratory distress mensch and in the give in discharge summary e ?	What ws the diagnosis and treatment given to the 69-year-old man with IPF and respiratory distress mentioned in the given discharge sxmmary ?	What was the diagnosis and traetment given to the 69year-old mpan with PF and resipratory distress mentioned in the given discarge summary ?	What wkas the diangosis and trwatment gdven to the 69-qear-old amn with dIPF and respiratory disress menxtioned in the gien disscharge summary ?	What the diagnosis and treatment given to the 69-year-old with IPF and respiratory distress mentioned in the given discharge summary ?	What the diagnosis and treatment given to the with and distress in the discharge summary ?	What the and to the with IPF and in the ?	0.5652173913043478	0.3043478260869565	[('What', 'WP'), ('was', 'VBD'), ('the', 'DT'), ('diagnosis', 'NN'), ('and', 'CC'), ('treatment', 'NN'), ('given', 'VBN'), ('to', 'TO'), ('the', 'DT'), ('69-year-old', 'JJ'), ('man', 'NN'), ('with', 'IN'), ('IPF', 'NNP'), ('and', 'CC'), ('respiratory', 'JJ'), ('distress', 'NN'), ('mentioned', 'VBN'), ('in', 'IN'), ('the', 'DT'), ('given', 'VBN'), ('discharge', 'NN'), ('summary', 'NN'), ('?', '.')]	to -> two; given -> give in; given -> give in; man -> mann; was -> waas; mentioned -> mensch and; summary -> summary e;
5814	The patient's discharge diagnosis was metastatic melanoma and hairy cell leukemia. The treatment plan involved the initiation of vemurafenib at a dose of 720 mg orally twice daily, but unfortunately, the patient succumbed to his illness before completion of his planned therapy course. The patient was advised to follow-up with his oncologist for further management due to his worsening metastatic d…	What was the patient's discharge diagnosis, treatment plan, and follow-up recommendation for metastatic melanoma and hairy cell leukemia?	Discharge Summary: Patient Name: NA Age: 69 Sex: Male Hospital Account Number: NA Admission Date: NA Discharge Date: NA Discharge Diagnosis: Metastatic melanoma and hairy cell leukemia Hospital Course: The patient, a 69-year-old male, was admitted to the hospital with worsening cough and shortness of breath. At initial presentation, he was found to have a conglomerate right hilar mass involving t…	What was the patient 's discharge diagnosis , treatment plan , and follow up recommendation for metastatic melanoma and hairy sell leukemia ?	What was the patient 's discharge diagnosis , treatment plan , and follow-up recommendation for metastatic melanoma a and harry sell leukemia a ?	What waas the patient 's discharge diagnosis , treatment plan , and follow up recommendation for metastatic melanoma a and harry sell leukemia a ?	What was the patient 's discharge diagnosis , treatment plan , and follow-up recombendation for metastatic melanoma and hary cell leukemia ?	What was the ptaient 's discharge dialnosis , treatment plan , and follow-up recomtmendation for metastatic melaonma and hapiry clel lukemia ?	What oas the patoent 's disharge diagnosis , tretament plqn , and follwo-up recommendation for meqtastatic mkelanoma and hiary clel leuemia ?	What was the 's discharge diagnosis , treatment plan , and follow-up recommendation for melanoma and hairy cell leukemia ?	What the patient 's diagnosis , , and recommendation for metastatic melanoma and leukemia ?	What the 's , plan , and follow-up for and ?	0.5909090909090909	0.2727272727272727	[('What', 'WP'), ('was', 'VBD'), ('the', 'DT'), ('patient', 'NN'), ("'s", 'POS'), ('discharge', 'NN'), ('diagnosis', 'NN'), (',', ','), ('treatment', 'NN'), ('plan', 'NN'), (',', ','), ('and', 'CC'), ('follow-up', 'JJ'), ('recommendation', 'NN'), ('for', 'IN'), ('metastatic', 'JJ'), ('melanoma', 'NN'), ('and', 'CC'), ('hairy', 'NN'), ('cell', 'NN'), ('leukemia', 'NN'), ('?', '.')]	melanoma -> melanoma a; hairy -> harry; cell -> sell; was -> waas; leukemia -> leukemia a; follow-up -> follow up;
6023	The reason for admission of the 43-year-old male patient was rectal perforation due to the insertion of a barbecue skewer per anus in a drunken state. The patient underwent sigmoid loop colostomy and the Hartmann procedure due to hemodynamic instability and a subsequent recurrence of a hematoma and pseudoaneurysm in the anterior wall of the rectum. The patient had a successful colostomy reversal …	What was the reason for admission and subsequent treatment given to a 43-year-old male patient who presented with abdominal distension due to rectal perforation after the incidental insertion of a barbecue skewer per anus in a drunken state?	Discharge Summary: Patient Name: [redacted] Sex: Male Age: 43 years Date of Admission: [redacted] Date of Discharge: [redacted] Reason for Admission: The patient had presented with abdominal distension due to rectal perforation after the incidental insertion of a barbecue skewer per anus in a drunken state. The patient underwent sigmoid loop colostomy, which resulted in a hematoma and a pseudoane…	What was the rees in for admission and subsequent treatment given to a 43-year-old male patient hoo presented with abdominal distension due to rectal perforation after the incidental insertion of a barbeque skewer per anus in a a drunken state ?	What waas the rees in for admission and subsequent treatment give in two a a 43-year-old mail patient who presented with abdominal distension do to rectal perforation after the incidental insertion of a barbecue skewer per anus in a drunk in state ?	What waas the rees in for admission and subsequent treatment give in two a 43-year-old mail patient hoo presented with abdominal distension due two rectal perforation after the incidental insertion of a a barbeque skewer purr anus in a a drunk in state ?	What wks the reason for admission and subsequent treatment given to a 43-yaer-old mael patient who presented with abdominal distension due to rctal perforation after the incidental insertion of a barbecue skewer per anus in a drunken state ?	What was the raeson for admission and susequent treatment gien to a 43-year-old mae patient who prlesented with abyominal distension ude to rectal pemforation after the incidental insertion of a babecue stkewer per ans in a drunken state ?	What eas the reson for admission and suvsequent traetment gien to a 43-ear-old male pavient who presnted with abdjominal disyension due to rpctal perfoartion after the invcidental inrsertion of a bagrbecue skxewer per ans in a drnken satte ?	What was the reason for and subsequent given to a 43-year-old male patient who presented with abdominal distension to perforation after the incidental insertion of a barbecue skewer per anus in a drunken state ?	What was the for and to a male patient who with abdominal to rectal perforation after the incidental of a barbecue per anus in a state ?	What the for and to a male who with to after the of a per in a state ?	0.5641025641025641	0.358974358974359	[('What', 'WP'), ('was', 'VBD'), ('the', 'DT'), ('reason', 'NN'), ('for', 'IN'), ('admission', 'NN'), ('and', 'CC'), ('subsequent', 'JJ'), ('treatment', 'NN'), ('given', 'VBN'), ('to', 'TO'), ('a', 'DT'), ('43-year-old', 'JJ'), ('male', 'JJ'), ('patient', 'NN'), ('who', 'WP'), ('presented', 'VBD'), ('with', 'IN'), ('abdominal', 'JJ'), ('distension', 'NN'), ('due', 'JJ'), ('to', 'TO'), ('rectal', …	reason -> rees in; who -> hoo; given -> give in; male -> mail; a -> a a; was -> waas; barbecue -> barbeque; drunken -> drunk in; per -> purr; to -> two; to -> two; a -> a a;
6594	The patient was diagnosed with necrotizing autoimmune myopathy (NAM), and he was treated with oral prednisone and rituximab with Solu-Medrol supplementation. Unfortunately, the medication list prescribed at discharge was not provided in the discharge summary.	What was the diagnosis and treatment of the patient who was admitted due to difficulty in breathing from necrotizing autoimmune myopathy (NAM)?	Discharge Summary: Patient Name: [REDACTED] Date of Admission: [REDACTED] Date of Discharge: [REDACTED] Reason for Admission: Difficulty in Breathing Hospital Course: The 58-year-old African American male was admitted to the hospital with difficulty in breathing due to his autoimmune myositis, which led to tracheostomy and percutaneous endoscopic gastrostomy. The patient had minimal speech capabi…	What was the diagnosis and treatment of the patient hoo was admitted do to difficulty in breathing from necrotizing autoimmune myopathy ( nahm ) ?	What waas the diagnosis and treatment of the patient hoo waas admitted due two difficult he in breathing from necrotizing autoimmune myopathy ( NAM ) ?	What waas the diagnosis and treatment of the patient hoo waas admitted do two difficult he in breathing from necrotizing autoimmune myopathy ( nahm ) ?	What was the diacgnosis and treajtment of the patient who was admitted due to difficulty in breathing from necrtoizing autoimmune myopathy ( NAM ) ?	What was the diagnosis and treatment of the ptient who wmas adimtted ude to difficulty in brething from necrotizing auotimmune myopathy ( NM ) ?	What ws the dimgnosis and trearment of the ptient who wsa admitted ue to diffhculty in breathing from necortizing automimune myopthy ( ANM ) ?	What was the and treatment of the patient who was admitted to difficulty in breathing from necrotizing autoimmune myopathy ( ) ?	What was the diagnosis and of the patient who due to in from necrotizing autoimmune ( ) ?	What was the and of the who to in from ( ) ?	0.52	0.28	[('What', 'WP'), ('was', 'VBD'), ('the', 'DT'), ('diagnosis', 'NN'), ('and', 'CC'), ('treatment', 'NN'), ('of', 'IN'), ('the', 'DT'), ('patient', 'NN'), ('who', 'WP'), ('was', 'VBD'), ('admitted', 'VBN'), ('due', 'JJ'), ('to', 'TO'), ('difficulty', 'VB'), ('in', 'IN'), ('breathing', 'VBG'), ('from', 'IN'), ('necrotizing', 'VBG'), ('autoimmune', 'NN'), ('myopathy', 'NN'), ('(', '('), ('NAM', 'NNP'…	due -> do; NAM -> nahm; was -> waas; was -> waas; who -> hoo; to -> two; difficulty -> difficult he;
6711	The patient was diagnosed with an epithelial cyst surrounded by dense collagenous keloid scar tissue. The surgical intervention performed to treat the condition was excision of the keloid tissue along with the ruptured lesion and wound repair using subdermal 3-0 PDS and interrupted 5-0 Ethilone sutures, primarily. The patient had a satisfactory outcome with no recurrences or abnormal growths duri…	What was the diagnosis for the patient presented in the discharge summary who had a ruptured keloid scar with a protruding lesion, and what surgical intervention was performed to treat the condition?	Discharge Summary Patient Information: - Name: [Patient Name] - Age: 43 years - Sex: Female - Medical Record Number: [MRN number] Hospital Course: - The patient presented with post-Bacillus Calmette–Guérin vaccination keloid scars on both shoulders, with a protruding lesion at the center of the keloid scar on her right shoulder. - The lesion had increased in size and was painful, prompting a visi…	What was the diagnosis for the patient presented in the discharge summary who had a a ruptured keloid scar with a protruding lesion , and what surgical intervention waas performed two treat the condition ?	What was the diagnosis for the patient presented in the discharge summary e who hadd a a ruptured keloid skaar with a a protruding lesion , and what surgical intervention waas performed two treat the condition ?	What waas the diagnosis for the patient presented in the discharge summary e hoo hadd a a ruptured keloid skaar with a a protruding lesion , and what surgical intervention waas performed two treat the condition ?	What was the diagnosis for the papient presented in the discharge summary who had a ruptared keloid scar with a protruding lesion , and what sunrgical intervention was performed to treat the condition ?	What aws the diagnosis for the patient presqented in the ditscharge summary who hwd a rputured keolid scar with a protruding lnesion , and what surgical intervention aws performed to trbat the codition ?	What eas the diagosis for the paient prseented in the dicsharge summary who hda a ruptdred koloid sar with a prqotruding leison , and what sugrical intervention kas peqrformed to tireat the condxition ?	What was the diagnosis for the patient presented in the discharge summary who had a ruptured keloid scar with a protruding , and what surgical performed to treat the condition ?	What was the diagnosis for the in the who a with a lesion , and what surgical intervention performed to treat the condition ?	What the for the in the who a with a , and what to treat the ?	0.5294117647058824	0.2647058823529412	[('What', 'WP'), ('was', 'VBD'), ('the', 'DT'), ('diagnosis', 'NN'), ('for', 'IN'), ('the', 'DT'), ('patient', 'NN'), ('presented', 'VBN'), ('in', 'IN'), ('the', 'DT'), ('discharge', 'NN'), ('summary', 'NN'), ('who', 'WP'), ('had', 'VBD'), ('a', 'DT'), ('ruptured', 'VBN'), ('keloid', 'NN'), ('scar', 'NN'), ('with', 'IN'), ('a', 'DT'), ('protruding', 'VBG'), ('lesion', 'NN'), (',', ','), ('and', '…	a -> a a; summary -> summary e; had -> hadd; who -> hoo; a -> a a; was -> waas; to -> two; scar -> skaar; was -> waas;
7201	The patient was diagnosed with thrombotic microangiopathy secondary to cocaine use and was discharged to receive ongoing dialysis therapy. Follow-up care with a nephrologist was recommended, along with regular monitoring of blood pressure and renal function. The patient was advised to abstain from cocaine use and to make lifestyle modifications to reduce hypertension risk factors. Coordination wi…	What was the diagnosis and recommended follow-up care for the patient with thrombotic microangiopathy secondary to cocaine use mentioned in the discharge summary?	Hospital Course: The patient was admitted with sudden onset of generalized edema, diffuse and progressive pruritus, oliguria, fever, nausea, and vomiting. Lab tests revealed anemia, leukocytosis, thrombocytopenia, elevated LDH and creatinine levels, and positive Schistocyte screening. Fundus examination showed flame-shaped hemorrhages with pathological AV crossing and tortuosity. Urinalysis indic…	What was the diagnosis and recommended follow-up care for the patient with thrombotic microangiopathy secondary two cocaine use mensch and in the discharge summary ?	What was the diagnosis and recommended follow up caire for the patient with thrombotic microangiopathy secondary two cocaine yous mentioned in the discharge summary e ?	What waas the diagnosis and recommended follow up caire for the patient with thrombotic microangiopathy secondary two cocaine yous mensch and in the discharge summary e ?	What was the diagnosis and recommended follow-up cre for the patcient with thrombotic microangiopathy secondary to cocaine use mentioned in the discharge summary ?	What as the diagnosis and recommended follnw-up care for the patient with throimbotic microangiopathy secondary to cocaine ues metnioned in the discjarge smumary ?	What wcs the diagnosis and recmmended follxow-up crae for the pakient with thrmobotic micropangiopathy secoqndary to cocaine se mentoined in the dicharge shmmary ?	What was the diagnosis and recommended follow-up care for the patient with secondary to cocaine use mentioned in the discharge summary ?	What the and follow-up care for the patient with thrombotic microangiopathy to cocaine use in the ?	What the and for the with secondary to mentioned in the ?	0.5833333333333334	0.2916666666666667	[('What', 'WP'), ('was', 'VBD'), ('the', 'DT'), ('diagnosis', 'NN'), ('and', 'CC'), ('recommended', 'VBD'), ('follow-up', 'NN'), ('care', 'NN'), ('for', 'IN'), ('the', 'DT'), ('patient', 'NN'), ('with', 'IN'), ('thrombotic', 'JJ'), ('microangiopathy', 'NNS'), ('secondary', 'JJ'), ('to', 'TO'), ('cocaine', 'VB'), ('use', 'NN'), ('mentioned', 'VBN'), ('in', 'IN'), ('the', 'DT'), ('discharge', 'NN')…	was -> waas; summary -> summary e; follow-up -> follow up; care -> caire; use -> yous; to -> two; mentioned -> mensch and;
7400	The suspected cause of the patient's chest pain upon admission was mesalamine-induced myocarditis, which was confirmed by the cardiac magnetic resonance study.	What was the suspected cause of the patient's chest pain upon admission, and how was it confirmed?	Discharge Summary Patient Name: [REDACTED] Medical Record Number: [REDACTED] Date of Admission: [REDACTED] Date of Discharge: [REDACTED] Reason for Admission: The patient presented to the emergency department with sharp, sub-sternal chest pain 8/10 in severity. The patient had a medical history of recently diagnosed Crohn's disease, for which mesalamine had been prescribed daily. Cardiac biomarke…	What was the suspected cause of the patient 's chest pain upon admission , and howe waas it confirmed ?	What waas the suspected cars of the patient 's chest pain upon admission , and howe waas it confirmed ?	What waas the suspected cars of the patient 's chest pane upon admission , and howe waas it confirmed ?	What ewas the suspected cause of the patient 's cehest pain upon admission , and how was it confirmed ?	What was the supsected case of the potient 's chvest pain upon admission , and how wsa it codnfirmed ?	What ws the supected cavse of the pateint 's csest pani upon admiession , and how kwas it cofnirmed ?	What was the cause of the patient 's pain upon admission , and how was it confirmed ?	What the suspected of the 's pain upon , and how it confirmed ?	What the of the 's upon , and how it ?	0.45	0.25	[('What', 'WP'), ('was', 'VBD'), ('the', 'DT'), ('suspected', 'JJ'), ('cause', 'NN'), ('of', 'IN'), ('the', 'DT'), ('patient', 'NN'), ("'s", 'POS'), ('chest', 'NN'), ('pain', 'NN'), ('upon', 'IN'), ('admission', 'NN'), (',', ','), ('and', 'CC'), ('how', 'WRB'), ('was', 'VBD'), ('it', 'PRP'), ('confirmed', 'VBD'), ('?', '.')]	how -> howe; cause -> cars; was -> waas; pain -> pane; was -> waas;
7749	The principal diagnosis for the patient mentioned in the discharge summary who ingested a metallic nail leading to appendicitis with perforation was appendicectomy to remove the nail and treat the inflammation caused by its impaction in the vermiform appendix. No medications were prescribed upon discharge, and the patient was advised to have a follow-up appointment with the pediatrician.	What was the principal diagnosis and treatment procedure for the patient mentioned in the discharge summary who ingested a metallic nail leading to appendicitis with perforation?	Patient Name: [REDACTED] Medical Record Number: [REDACTED] Date of Admission: [REDACTED] Date of Discharge: [REDACTED] Admitting Diagnosis: Accidental ingestion of metallic nail Principal Diagnosis at Discharge: Appendicitis with perforation caused by the metallic nail Hospital Course: The patient presented to the emergency department with a history of accidental ingestion of a metallic nail, aft…	What was the principal diagnosis and treatment procedure for the patient mensch and in the discharge summary who ingested a metallic nale leading two appendicitis with perforation ?	What waas the principal diagnosis and treatment procedure for the patient mentioned in the discharge summary e hoo ingested a a metallic nail leading two appendicitis with perforation ?	What waas the principle diagnosis and treatment procedure for the patient mensch and in the discharge summary e hoo ingested a a metallic nale leading two appendicitis with perforation ?	What twas the principal diagnosis and treatment prrcedure for the ptient mentioned in the discharge summary who ingested a metallic nail leading to appendicitis with perforation ?	What as the prnicipal diagnosis and treatment procedure for the patient mentwoned in the discharge soummary who inkgested a metgallic natil leading to appendicitis with peforation ?	What was the principal dipagnosis and treamtent prcoedure for the patuent mentoned in the dishcarge summary who ilgested a mntallic nali leaing to apapendicitis with perfoartion ?	What was the principal diagnosis and procedure for the patient mentioned in the summary who ingested a metallic nail leading to with perforation ?	What was the principal diagnosis and for the patient in the who ingested a nail to appendicitis with ?	What the diagnosis and for the in the who a to appendicitis with ?	0.5555555555555556	0.2962962962962963	[('What', 'WP'), ('was', 'VBD'), ('the', 'DT'), ('principal', 'JJ'), ('diagnosis', 'NN'), ('and', 'CC'), ('treatment', 'NN'), ('procedure', 'NN'), ('for', 'IN'), ('the', 'DT'), ('patient', 'NN'), ('mentioned', 'VBD'), ('in', 'IN'), ('the', 'DT'), ('discharge', 'NN'), ('summary', 'NN'), ('who', 'WP'), ('ingested', 'VBD'), ('a', 'DT'), ('metallic', 'JJ'), ('nail', 'NN'), ('leading', 'VBG'), ('to', …	was -> waas; mentioned -> mensch and; to -> two; a -> a a; principal -> principle; nail -> nale; who -> hoo; summary -> summary e;
7912	The final diagnosis for the patient was acute appendicitis with omental infarction. The surgical procedure performed on the patient was laparoscopic appendectomy, which was done without complications. The given discharge instructions included taking prescribed medications, taking rest and avoiding strenuous activity for two weeks following surgery, keeping the incision area clean and dry, and imm…	What was the final diagnosis and surgical procedure performed for the patient in the given discharge summary, and what follow-up care instructions were given?	Discharge Summary: Patient Name: [REDACTED] Date of Admission: [REDACTED] Date of Discharge: [REDACTED] Admission Diagnosis: Abdominal Pain Final Diagnosis: Acute Appendicitis, Omental Infarction Hospital Course: The patient, a 10-year-old Hispanic female, was admitted to the hospital with complaints of abdominal pain that localized to the right lower quadrant. On examination, the patient had gen…	What was the fine hill diagnosis and surgical procedure performed for the patient in the give in discharge summary , and what follow-up care instructions were give in ?	What waas the fine hill diagnosis and surgical procedure performed for the patient in the given discharge summary e , and what follow up caire instructions were given ?	What waas the fine hill diagnosis and surgical procedure performed for the patient in the give in discharge summary e , and what follow up caire instructions were give in ?	What was the final diagnosis and surgical prcoedure perfrmed for the patient in the given discharge summary , and what follow-up care instructions weoe given ?	What wsas the final diagnosis and surgical procedure percormed for the pkatient in the given disciarge summary , and what follwo-up cere instroctions were glven ?	What as the fidnal diangosis and suroical procadure perfrrmed for the ptient in the gievn dishcarge sukmmary , and what folhow-up care intsructions were gven ?	What was the final diagnosis and surgical procedure performed for the patient in the discharge , and what follow-up care were given ?	What the final and performed for the patient in the given , and what care were given ?	What the and procedure for the in the given , and what ?	0.5769230769230769	0.2692307692307692	[('What', 'WP'), ('was', 'VBD'), ('the', 'DT'), ('final', 'JJ'), ('diagnosis', 'NN'), ('and', 'CC'), ('surgical', 'JJ'), ('procedure', 'NN'), ('performed', 'VBN'), ('for', 'IN'), ('the', 'DT'), ('patient', 'NN'), ('in', 'IN'), ('the', 'DT'), ('given', 'VBN'), ('discharge', 'NN'), ('summary', 'NN'), (',', ','), ('and', 'CC'), ('what', 'WP'), ('follow-up', 'JJ'), ('care', 'NN'), ('instructions', 'N…	summary -> summary e; was -> waas; given -> give in; care -> caire; given -> give in; follow-up -> follow up; final -> fine hill;
8740	According to the given discharge summary, the patient's treatment plan for ascending colon cancer involved laparoscopic ileocolic resection following eight units of FFP. The patient was diagnosed with factor XI deficiency during the preoperative exam but did not experience any postoperative bleeding. As for the patient's diagnosis, the patient was diagnosed with ascending colon cancer, T3N1M0 sta…	What was the patient's diagnosis and treatment plan for ascending colon cancer and factor XI deficiency according to the given discharge summary?	Discharge Summary Patient Name: [Name] Medical Record Number: [Record Number] Admission Date: [Date] Discharge Date: [Date] Diagnosis: - Ascending colon cancer, T3N1M0 stage IIIa - Factor XI deficiency Hospital Course: The patient presented with complaints of right lower abdominal pain and was diagnosed with ascending colon cancer during a colonoscopy at another hospital. She was referred to our …	What was the patient 's diagnosis and treatment plan for ascending colon cancer and factor XI deficiency according two the give in discharge summary ?	What waas the patient 's diagnosis and treatment plan for ascending colon cancer and fact her XI deficiency according two the give in discharge summary e ?	What waas the patient 's diagnosis and treatment plan for ascending colen cancer and fact her she deficiency according two the give in discharge summary e ?	What was the pltient 's diagonsis and treatment plan for ascending colon cancer and factor XI deficiency according to the given discharge summary ?	What was the patient 's diagnosis and treavtment pglan for ascending colon cancer and fcator lXI deficiency accobrding to the gvien digscharge summary ?	What was the patkient 's diagosis and treatment pnan for ascedning coon cncer and fdactor XI defiiency accrding to the gien dicharge sumkmary ?	What was the patient 's diagnosis and treatment plan for ascending colon cancer and factor XI deficiency to the given summary ?	What the 's diagnosis and treatment for colon and factor XI to the given discharge summary ?	What the 's diagnosis and treatment for and deficiency to the ?	0.625	0.2916666666666667	[('What', 'WP'), ('was', 'VBD'), ('the', 'DT'), ('patient', 'NN'), ("'s", 'POS'), ('diagnosis', 'NN'), ('and', 'CC'), ('treatment', 'NN'), ('plan', 'NN'), ('for', 'IN'), ('ascending', 'VBG'), ('colon', 'NN'), ('cancer', 'NN'), ('and', 'CC'), ('factor', 'NN'), ('XI', 'NNP'), ('deficiency', 'NN'), ('according', 'VBG'), ('to', 'TO'), ('the', 'DT'), ('given', 'VBN'), ('discharge', 'NN'), ('summary', …	factor -> fact her; summary -> summary e; to -> two; given -> give in; colon -> colen; XI -> she; was -> waas;
8843	Based on the histopathology and multidisciplinary team consultation, the recommended treatment for the left ethmoidal sinus multilocular aneurysmal cyst was radiotherapy, but the patient refused.	What was the recommended treatment for the left ethmoidal sinus multilocular aneurysmal cyst based on histopathology and multidisciplinary team consultation in the presented discharge summary?	Patient Name: [REDACTED] Medical Record Number (MRN): [REDACTED] Discharge Diagnosis: Left ethmoidal sinus multilocular aneurysmal cyst Hospital Course: The patient, a 13-year-old boy, presented with a one year history of exophthalmia in the left eye without nasal symptoms. The patient previously underwent a rhinoscopic approach to remove the cyst six months prior to this admission. Physical exam…	What was the recommended treatment for the left ethmoidal sinus multilocular aneurismal cist based on histopathology and multidisciplinary team consultation in the presented discharge summary e ?	What waas the recommended treatment for the left ethmoidal sign us multilocular aneurismal cist based on histopathology and multidisciplinary team consultation in the presented discharge summary e ?	What waas the recommended treatment for the left ethmoidal sign us multilocular aneurismal cist baste on histopathology and multidisciplinary teem consultation in the presented discharge summary e ?	What was the recommended treatment for the left ethmoidal sidus multilocular ansurysmal cyst based on histoathology and multidisciplinary team consultation in the presented discharge summary ?	What was the recommended treamtent for the letf etmmoidal siuns multiolcular aneurysmal cyst based on histopathology and mulidisciplinary team consultation in the presented discahrge sumary ?	What was the reocmmended treament for the legft ethmoidal sius multilxocular anuerysmal cqst bsaed on histopthology and multidiskiplinary tam consultation in the presneted discharge smumary ?	What was the recommended treatment for the left ethmoidal sinus multilocular aneurysmal cyst based on and multidisciplinary consultation in the presented summary ?	What the treatment for the left ethmoidal multilocular on and multidisciplinary team in the presented discharge summary ?	What the for the left ethmoidal aneurysmal on histopathology and in the ?	0.6538461538461539	0.2692307692307692	[('What', 'WP'), ('was', 'VBD'), ('the', 'DT'), ('recommended', 'JJ'), ('treatment', 'NN'), ('for', 'IN'), ('the', 'DT'), ('left', 'NN'), ('ethmoidal', 'JJ'), ('sinus', 'NN'), ('multilocular', 'JJ'), ('aneurysmal', 'JJ'), ('cyst', 'NN'), ('based', 'VBN'), ('on', 'IN'), ('histopathology', 'NN'), ('and', 'CC'), ('multidisciplinary', 'JJ'), ('team', 'NN'), ('consultation', 'NN'), ('in', 'IN'), ('the…	sinus -> sign us; cyst -> cist; summary -> summary e; was -> waas; aneurysmal -> aneurismal; based -> baste; team -> teem;
9285	The patient with acute ischemic infarct in the left territory following a snakebite was treated with polyvalent anti-snake venom serum, adsorbed tetanus toxoid, ceftriaxone, edaravone, and antiplatelet aggregation. The patient's swelling disappeared two weeks after treatment, and the right limb muscle strength recovered to grade 3. However, at three months of follow-up, the modified Rankin scale …	What was the treatment given and recovery progress of a patient with acute ischemic infarct in the left territory following a snakebite in the given discharge summary?	Discharge Summary: Patient Name: N/A Age: 49 years Gender: Female Hospital Admission Date: N/A Discharge Date: N/A Hospital Course: The patient was admitted to the hospital after experiencing a snakebite on her left foot. The patient was given base treatment, including cleaning the wound and hemostasis. The patient's vital signs were found to be stable, and she was transferred to the hospital for…	What was the treatment given and recover he progress of a patient with acute ischemic infarct in the left territory following a snakebite in the give in discharge summary e ?	What waas the treatment give in and recover he progress of a patient with acute ischemic infarct in the left territory following a a snakebite in the give in discharge summary e ?	What waas the treatment give in and recover he progress of a a patient with acute ischemic infarct in the left territory following a a snakebite in the give in discharge summary e ?	What was the treatment gieen and recovery progress of a patient with acute ischemic infarct in the left territory folcowing a snakebite in the given dicsharge summary ?	What was the traetment gvien and recovery progress of a ptaient with aute ischemic infarct in the let territory following a snakpebite in the gvien discharge sumkmary ?	What xas the treactment gievn and recvoery progress of a pateint with auute ispchemic infract in the left terrtory folplowing a snaiebite in the giyen dikcharge saummary ?	What was the treatment given and recovery progress of a patient with acute infarct in the territory following a snakebite in the given discharge ?	What the given and recovery of a with acute ischemic in the left a snakebite in the given summary ?	What the and of a with infarct in the a snakebite in the ?	0.5714285714285714	0.25	[('What', 'WP'), ('was', 'VBD'), ('the', 'DT'), ('treatment', 'NN'), ('given', 'VBN'), ('and', 'CC'), ('recovery', 'NN'), ('progress', 'NN'), ('of', 'IN'), ('a', 'DT'), ('patient', 'NN'), ('with', 'IN'), ('acute', 'JJ'), ('ischemic', 'JJ'), ('infarct', 'NN'), ('in', 'IN'), ('the', 'DT'), ('left', 'JJ'), ('territory', 'NN'), ('following', 'VBG'), ('a', 'DT'), ('snakebite', 'NN'), ('in', 'IN'), ('t…	given -> give in; was -> waas; a -> a a; recovery -> recover he; summary -> summary e; a -> a a; given -> give in;
9350	For a female newborn infant born to a mother who was confirmed positive for the Ebola virus disease, the observation and treatment included admission for observation and treatment with cefotaxime based on the mother's diagnosis. The baby was discharged after a 5-day observation period and remained stable throughout the hospital course, and no follow-up recommendations were necessary as the infant…	What was the observation and treatment for a female newborn infant born to a mother who was confirmed positive for the Ebola virus disease, as described in the hospital course of the discharge summary?	Discharge Summary: This document is a summary of the hospital course of a female newborn infant born to a 22-year-old previously healthy multigravida woman who was confirmed positive for the Ebola virus disease. Patient Details: The female newborn baby was born at a gestational age of 38 weeks, with a breech presentation and meconial amniotic fluid. At birth, the baby had normal vital signs and a…	What was the observation and treatment for a a female newborn infant born two a a mother who was confirmed positive for the Ebola virus disease , as described in the hospital coarse of the discharge summary ?	What waas the observation and treatment for a a female new born infant born two a a mother who was confirmed positive for the Ebola vi rus disease , as described in the hospital course of the discharge summary e ?	What waas the observation and treatment for a a female new born infant borne two a a mother hoo waas confirmed positive for the Ebola vi rus disease , as described in the hospital coarse of the discharge summary e ?	What was the obserbation and treatment for a female newborn infant born to a mother who was confirmed positive for the Ebuola virus disease , as described in the hospital curse of the discharge summary ?	What ws the obserkvation and treatment for a feamle newobrn infant born to a mother who uas confirmed positive for the Ebmola vinrus disease , as desribed in the hspital corse of the discharge smumary ?	What cwas the obnservation and treament for a fsemale newcorn ifnant bxrn to a moother who wsa cownfirmed posaitive for the Enola vizrus diesase , as decribed in the hospital cuorse of the diyscharge sbummary ?	What was the observation and treatment for a newborn infant born to a who confirmed positive for the Ebola virus disease , as in the hospital course of the discharge summary ?	What the observation and treatment for a female to a mother who was confirmed for the virus disease , as in the of the ?	What the and for a to a who for the virus , as in the of the ?	0.5277777777777778	0.3055555555555556	[('What', 'WP'), ('was', 'VBD'), ('the', 'DT'), ('observation', 'NN'), ('and', 'CC'), ('treatment', 'NN'), ('for', 'IN'), ('a', 'DT'), ('female', 'JJ'), ('newborn', 'JJ'), ('infant', 'NN'), ('born', 'VBN'), ('to', 'TO'), ('a', 'DT'), ('mother', 'NN'), ('who', 'WP'), ('was', 'VBD'), ('confirmed', 'VBN'), ('positive', 'JJ'), ('for', 'IN'), ('the', 'DT'), ('Ebola', 'NNP'), ('virus', 'NN'), ('disease…	who -> hoo; to -> two; a -> a a; virus -> vi rus; course -> coarse; summary -> summary e; newborn -> new born; born -> borne; was -> waas; a -> a a; was -> waas;
9563	The homozygous pathogenic mutation identified in SPG5/CYP7B1 in the patient who was admitted to the hospital due to stiffness and difficulty walking is p.R112X.	What homozygous pathogenic mutation was identified in SPG5/CYP7B1 in the patient who was admitted to the hospital due to stiffness and difficulty walking?	Hospital Course: - The patient (II-3 in Family 3) was admitted to the hospital due to stiffness and difficulty walking. Numbness and tingling in the legs were also present. - Upon examination, decreased muscle strength, increased muscle tone in the lower limbs, and hyperreflexia in all limbs were observed. Bilaterally extensor plantar responses were also present. Hoffmann sign was observed on the…	What homozygous pathogenic mutation was identified in SPG5/CYP7B1 in the patient hoo was admitted two the hospital due to stiffness and difficulty walking ?	What homozygous pathogenic mutation was identified in SPG5/CYP7B1 in the patient hoo waas admitted two the hospital do two stiffness and difficulty walking ?	What homozygous pathogenic mutation waas identified in SPG5/CYP7B1 in the patient hoo waas admitted two the hospital do two stiffness and difficult he walking ?	What homozygous pathogenic mutation was identified in SPG5/CYP7B1 in the patient who was admitted to the hosiptal de to stiffness and difficulty walking ?	What homozygous pathogenic muattion wvs identified in SPG5/CYP7B1 in the ptaient who was admitted to the hospktal de to stiffness and difficulty watking ?	What homoygous paxhogenic mustation kas identified in SP5G/CYP7B1 in the ppatient who ws adimtted to the hospital ude to styffness and diffculty walikng ?	What homozygous pathogenic mutation was identified in SPG5/CYP7B1 in the who was admitted to the hospital to stiffness and difficulty walking ?	What homozygous was in in the who admitted to the hospital due to stiffness and walking ?	What was identified in in the who to the to and ?	0.5833333333333334	0.2916666666666667	[('What', 'WP'), ('homozygous', 'JJ'), ('pathogenic', 'JJ'), ('mutation', 'NN'), ('was', 'VBD'), ('identified', 'VBN'), ('in', 'IN'), ('SPG5/CYP7B1', 'NNP'), ('in', 'IN'), ('the', 'DT'), ('patient', 'NN'), ('who', 'WP'), ('was', 'VBD'), ('admitted', 'VBN'), ('to', 'TO'), ('the', 'DT'), ('hospital', 'NN'), ('due', 'JJ'), ('to', 'TO'), ('stiffness', 'VB'), ('and', 'CC'), ('difficulty', 'VB'), ('wal…	was -> waas; was -> waas; difficulty -> difficult he; due -> do; to -> two; to -> two; who -> hoo;
9601	The anticoagulation therapy plan for the patient after undergoing a right total knee arthroplasty was to administer heparin, control the activated partial thromboplastin time (APTT) around 40 seconds, and then change to rivaroxaban and aspirin for 3 weeks orally. The APTT was monitored during the hospital course.	What was the anticoagulation therapy plan for the patient after undergoing a right total knee arthroplasty, and how was it monitored during the hospital course?	Discharge Summary: Patient Information: - Name: XXX - Age: 73 years - Gender: Female - Medical History: Hypertension, osteoarthritis in both knees - Admission Date: [date] - Discharge Date: [date] Hospital Course: - The patient underwent a right total knee arthroplasty procedure with a posterior stabilized design without any complications. - Initially, after the surgery, the patient had absent do…	What was the anticoagulation therapy plan for the patient after undergoing a write total nee arthroplasty , and howe was it monitored during the hospital course ?	What was the anticoagulation therapy plan for the patient after undergoing a write total nee arthroplasty , and howe waas it monitored during the hospital coarse ?	What waas the anticoagulation therapy plan for the patient after undergoing a a write total nee arthroplasty , and howe waas it monitored during the hospital coarse ?	What was the anticoagulation therapy pan for the patient after undergoing a right total knee arthroplasty , and how aws it monitored during the hospdital course ?	What was the anticnoagulation thebapy plan for the patient after undergoing a ryght total knvee arthrzoplasty , and how was it moeitored during the hosptial cuorse ?	What wpas the antinoagulation therapy poan for the ptaient after undrrgoing a rilht ttal knee arthrpolasty , and how pwas it montored during the hogspital coruse ?	What the therapy plan for the patient after undergoing a right total knee arthroplasty , and how was it monitored during the hospital ?	What the for the patient after undergoing a right total knee , and how it during the hospital ?	What the for the after a , and how it during the ?	0.5185185185185185	0.2592592592592592	[('What', 'WP'), ('was', 'VBD'), ('the', 'DT'), ('anticoagulation', 'NN'), ('therapy', 'NN'), ('plan', 'NN'), ('for', 'IN'), ('the', 'DT'), ('patient', 'NN'), ('after', 'IN'), ('undergoing', 'VBG'), ('a', 'DT'), ('right', 'JJ'), ('total', 'NN'), ('knee', 'NN'), ('arthroplasty', 'NN'), (',', ','), ('and', 'CC'), ('how', 'WRB'), ('was', 'VBD'), ('it', 'PRP'), ('monitored', 'VBD'), ('during', 'IN'),…	was -> waas; how -> howe; course -> coarse; was -> waas; a -> a a; right -> write; knee -> nee;
10280	The patient was diagnosed with high-grade neuroendocrine carcinoma of the gallbladder with metastasis to the liver and lungs. She underwent laparoscopic cholecystectomy followed by completion hepatectomy and regional lymphadenectomy. A second liver resection was done, but despite systemic chemotherapy, the patient had progressive disease and developed sepsis due to biliary obstruction. She receiv…	What was the patient's diagnosis and treatment course for high-grade neuroendocrine carcinoma with metastasis to the liver and lungs, according to the discharge summary?	Discharge Summary: Patient Name: N/A Medical Record Number: N/A Date of Admission: N/A Date of Discharge: N/A Admitting Diagnosis: High-grade neuroendocrine carcinoma of the gallbladder with metastasis to the liver and lungs Discharge Diagnosis: High-grade neuroendocrine carcinoma with metastasis to the liver and lungs Hospital Course Summary: A 67-year-old lady with no past medical history prese…	What was the patient 's diagnosis and treatment coarse for high grade neuroendocrine carcinoma with metastasis to the liver and lungs , according two the discharge summary ?	What waas the patient 's diagnosis and treatment course for high grade neuroendocrine carcinoma with metastasis two the liver and lungs , according two the discharge summary e ?	What waas the patient 's diagnosis and treatment coarse for high grade neuroendocrine carcinoma a with metastasis two the liver and lungs , according two the discharge summary e ?	What was the patient 's dianosis and treatment curse for high-grade neuroehndocrine carcinoma with metastasis to the liver and lungs , according to the discharge summary ?	What aws the paitent 's diagosis and treatment coirse for highv-grade neuroendocrine carcinoma with metastasis to the lievr and lubngs , according to the discharge sumamry ?	What awas the pitient 's diangosis and tratment coruse for higfh-grade neuruoendocrine caqcinoma with metaustasis to the lier and lngs , accjording to the discarge shummary ?	What the 's diagnosis and treatment course for high-grade neuroendocrine carcinoma with to the liver and lungs , according to the discharge summary ?	What was the 's diagnosis and for high-grade with to the liver and lungs , according to the ?	What the 's and for with to the and , to the ?	0.5185185185185185	0.2592592592592592	[('What', 'WP'), ('was', 'VBD'), ('the', 'DT'), ('patient', 'NN'), ("'s", 'POS'), ('diagnosis', 'NN'), ('and', 'CC'), ('treatment', 'NN'), ('course', 'NN'), ('for', 'IN'), ('high-grade', 'JJ'), ('neuroendocrine', 'JJ'), ('carcinoma', 'NN'), ('with', 'IN'), ('metastasis', 'NN'), ('to', 'TO'), ('the', 'DT'), ('liver', 'NN'), ('and', 'CC'), ('lungs', 'NNS'), (',', ','), ('according', 'VBG'), ('to', …	was -> waas; course -> coarse; to -> two; high-grade -> high grade; carcinoma -> carcinoma a; summary -> summary e; to -> two;
10591	The treatment plan for the patient's sepsis due to Nocardia infection, solid consolidations in the right upper lung lobe, and mobile mass attached to the posterior leaflet of the mitral valve included initial induction therapy with intravenous Trimethoprim-Sulfamethoxazole (TMP-SMX) and Imipenem, which was continued for four weeks. The patient was subsequently kept on a maintenance dose of oral T…	What treatment plan was followed for the patient's sepsis due to Nocardia infection, solid consolidations in the right upper lung lobe, and mobile mass attached to the posterior leaflet of the mitral valve?	Discharge Summary: Patient Name: [Redacted] Age: 49 years old Gender: Male Medical Record Number: [Redacted] Admission date: [Redacted] Discharge date: [Redacted] DIAGNOSES: - Sepsis due to Nocardia infection - Solid consolidations in the right upper lung lobe - Mobile mass attached to the posterior leaflet of mitral valve HOSPITAL COURSE: The patient, a 49-year-old male with a known history of h…	What treatment plan waas followed for the patient 's sepsis due to Nocardia infection , solid consolidations in the right up her lung lobe , and mobile masse attached two the posterior leaflet of the mitral valve ?	What treatment plan waas followed for the patient 's sepsis do to Nocardia infection , sol id consolidations in the write up her lung loeb , and mobile mass attached two the posterior leaflet of the mitral valve ?	What treatment plan waas followed for the patient 's sepsis do two Nocardia infection , sol id consolidations in the write up her lung loeb , and mobil masse attached two the posterior leaflet of the mitral valve ?	What treatment plna was fololwed for the patient 's sepsis due to Nocardia infection , solid consolidations in the right upper lung lobe , and moqile mass attached to the posterior leaflet of the mitral valve ?	What trealment plan wtas followed for the patient 's sepsis due to Nocadia infection , sohlid conoslidations in the rvght upfer luhg lobe , and mobile mass attahed to the poterior leaflet of the mirtal valve ?	What traetment paln as fsollowed for the patient 's svpsis die to Nocsardia inqfection , sloid conolidations in the ringht upqer lug ljobe , and mobile miss attaehed to the posterior lezflet of the mirtal vatlve ?	What treatment plan was followed for the patient 's sepsis to Nocardia infection , consolidations in the right lung lobe , and mobile mass attached to the leaflet of the mitral valve ?	What was for the 's sepsis to Nocardia , solid in the right lung lobe , and mass to the posterior leaflet of the valve ?	What for the 's sepsis to Nocardia , in the , and to the leaflet of the ?	0.5945945945945946	0.2702702702702703	[('What', 'WP'), ('treatment', 'NN'), ('plan', 'NN'), ('was', 'VBD'), ('followed', 'VBN'), ('for', 'IN'), ('the', 'DT'), ('patient', 'NN'), ("'s", 'POS'), ('sepsis', 'NN'), ('due', 'JJ'), ('to', 'TO'), ('Nocardia', 'NNP'), ('infection', 'NN'), (',', ','), ('solid', 'JJ'), ('consolidations', 'NNS'), ('in', 'IN'), ('the', 'DT'), ('right', 'JJ'), ('upper', 'JJ'), ('lung', 'NN'), ('lobe', 'NN'), (','…	lobe -> loeb; was -> waas; to -> two; due -> do; solid -> sol id; to -> two; upper -> up her; mass -> masse; right -> write; mobile -> mobil;
10969	The patient was diagnosed with disseminated tuberculosis with meningeal involvement and was treated with Antitubercular therapy (ATT) and prednisolone. The patient was advised to continue taking the prescribed medication regimen and attend all follow-up appointments with the hospital.	What was the patient's diagnosis and treatment plan according to the given discharge summary?	Patient Information: The patient is a 40-year-old male from Nepal who was admitted to Patan Hospital with complaints of weakness on the right half of the body, deviation of the left side of the face, and slurring of speech for 4 days. Chief Complaint: Weakness on the right half of the body, deviation of the left side of the face, and slurring of speech. Hospital Course: The patient was diagnosed …	What was the patient 's diagnosis and treatment plan according two the give in discharge summary ?	What waas the patient 's diagnosis and treatment plan according two the give in discharge summary ?	What waas the patient 's diagnosis and treatment plan according two the give in discharge summary e ?	What was the patient 's diagnosis and treatment plna according to the gven discharge summary ?	What was the pagient 's diangosis and treatment paln according to the gipen dicsharge summary ?	What as the pptient 's diagnosis and treagtment plan acwcording to the gicven discarge sumary ?	What was the 's diagnosis and treatment plan to the given discharge summary ?	What was the 's diagnosis and to the discharge summary ?	What the 's and according to the ?	0.5625	0.25	[('What', 'WP'), ('was', 'VBD'), ('the', 'DT'), ('patient', 'NN'), ("'s", 'POS'), ('diagnosis', 'NN'), ('and', 'CC'), ('treatment', 'NN'), ('plan', 'NN'), ('according', 'VBG'), ('to', 'TO'), ('the', 'DT'), ('given', 'VBN'), ('discharge', 'NN'), ('summary', 'NN'), ('?', '.')]	summary -> summary e; given -> give in; was -> waas; to -> two;
11128	According to the discharge summary, the patient was diagnosed with basal cell carcinoma and a 1-bp deletion in SUFU. They were advised to follow-up with a dermatologist regularly for exams, avoid prolonged sun exposure, use sun protection, and undergo genetic counseling and family screening. These are all appropriate recommendations for a patient with a genetic predisposition to BCC and a history…	What was the patient's diagnosis and recommended follow-up after being diagnosed with basal cell carcinoma and a 1-bp deletion in SUFU according to the discharge summary?	Discharge Summary Patient Name: [Name] Medical Record Number: [Number] Admit Date: [Date] Discharge Date: [Date] Diagnosis: The patient was diagnosed with basal cell carcinoma (BCC) at the age of 22 years and a genetic testing using panel-based NGS of germline DNA identified a 1-bp deletion in SUFU. The patient has frontal bossing and mild delayed mental development. Hospital Course: The patient …	What was the patient 's diagnosis and recommended follow-up after being diagnosed with basal sell carcinoma and a a 1-bp deletion in SUFU according two the discharge summary ?	What waas the patient 's diagnosis and recommended follow up after being diagnosed with basal sell carcinoma a and a a 1-bp deletion in SUFU according to the discharge summary e ?	What waas the patient 's diagnosis and recommended follow up after being diagnosed with basal sell carcinoma a and a a 1-bp deletion in SUFU according two the discharge summary e ?	What wuas the patient 's diagnosis and recommended fowlow-up after being diagnosed with basal cell careinoma and a 1-bp deletion in SUFU according to the discharge summary ?	What wmas the patient 's diagnosis and recocmended follow-up after benig diagnosed with basal cel cacrinoma and a 1i-bp deletion in SUUF according to the discnharge summary ?	What wmas the papient 's diagosis and recommended fololw-up after bming dialnosed with bsal cepl cacrinoma and a 1b-p delytion in SUUF according to the discvarge simmary ?	What was the patient 's and recommended after being diagnosed with basal cell and a 1-bp deletion in SUFU according to the discharge summary ?	What the patient 's and recommended follow-up after with basal cell and a deletion in according to the discharge ?	What the 's and follow-up after with and a in to the summary ?	0.5714285714285714	0.25	[('What', 'WP'), ('was', 'VBD'), ('the', 'DT'), ('patient', 'NN'), ("'s", 'POS'), ('diagnosis', 'NN'), ('and', 'CC'), ('recommended', 'VBD'), ('follow-up', 'NN'), ('after', 'IN'), ('being', 'VBG'), ('diagnosed', 'VBN'), ('with', 'IN'), ('basal', 'NN'), ('cell', 'NN'), ('carcinoma', 'NN'), ('and', 'CC'), ('a', 'DT'), ('1-bp', 'JJ'), ('deletion', 'NN'), ('in', 'IN'), ('SUFU', 'NNP'), ('according', …	a -> a a; was -> waas; carcinoma -> carcinoma a; cell -> sell; follow-up -> follow up; summary -> summary e; to -> two;
11139	The principal diagnosis was methicillin-resistant Staphylococcus aureus infection with sciatic nerve compression. The patient was treated with Inj. Vancomycin for two weeks and underwent wound debridement and decompression of the sciatic nerve. At three months follow-up, her sciatic nerve had recovered completely. The patient is advised to follow up with her physician in three months and to conti…	What was the principal diagnosis and subsequent treatment for the patient mentioned in the given discharge summary?	Discharge Summary: Patient: 58-year-old female Admitting Diagnosis: Sub-capital neck of femur fracture Principal Diagnosis: Methicillin-resistant Staphylococcus aureus infection with sciatic nerve compression Hospital Course: The patient presented with left groin pain and inability to weight bear for three months following a fall. She had a known case of seropositive rheumatoid arthritis and unde…	What was the principle diagnosis and subsequent treatment for the patient mentioned in the give in discharge summary ?	What was the principle diagnosis and subsequent treatment for the patient mensch and in the give in discharge summary e ?	What waas the principle diagnosis and subsequent treatment for the patient mensch and in the give in discharge summary e ?	What was the pruncipal diagnosis and subsvquent treatment for the patient mentioned in the given discharge summary ?	What was the prinipal diagonsis and subsequent tretment for the patient mentioned in the gien discyarge summary ?	What wras the prinicpal diaygnosis and subequent trqatment for the pattent medntioned in the given dicsharge summary ?	What was the principal diagnosis and subsequent treatment for the mentioned in the given summary ?	What the diagnosis and treatment for the patient mentioned in the discharge ?	What the and for the in the summary ?	0.5555555555555556	0.2777777777777778	[('What', 'WP'), ('was', 'VBD'), ('the', 'DT'), ('principal', 'JJ'), ('diagnosis', 'NN'), ('and', 'CC'), ('subsequent', 'JJ'), ('treatment', 'NN'), ('for', 'IN'), ('the', 'DT'), ('patient', 'NN'), ('mentioned', 'VBD'), ('in', 'IN'), ('the', 'DT'), ('given', 'VBN'), ('discharge', 'NN'), ('summary', 'NN'), ('?', '.')]	summary -> summary e; was -> waas; principal -> principle; given -> give in; mentioned -> mensch and;
11450	The patient developed an allergic reaction after receiving sebelipase alfa treatment, which included a pruritic truncal rash and oropharyngeal angioedema, dyspnea, and difficulty speaking. Skin tests for sebelipase alfa were negative at standard reading time, but a reaction occurred several hours later. The patient was successfully desensitized following a 10-step protocol with gradually decreasi…	What was the patient's reaction to sebelipase alfa treatment and what was the recommended course of action in response to this reaction?	Discharge Summary: Patient Name: [insert patient name] Age: 13 Sex: Male Admission Date: [insert admission date] Discharge Date: [insert discharge date] Admitting Diagnosis: LAL deficiency Hospital Course: The patient, a 13-year-old Caucasian male, was admitted for treatment of LAL deficiency started on sebelipase alfa at a dose of 1 mg/kg. After completing his first 2-hour infusion, he developed…	What waas the patient 's reaction to sebelipase alfa treatment and what was the recommended course of action in response two this reaction ?	What was the patient 's reaction two sebelipase alpha treatment and what waas the recommended coarse of action in response two this reaction ?	What waas the patient 's reaction two sebelipase alpha treatment and what waas the recommended coarse of action in response two this reaction ?	What aws the patent 's reaction to sebelipase alfa treatment and what was the recommended course of action in response to this reaction ?	What as the ptient 's reaction to sebenlipase alfa tratment and what eas the recommended coruse of action in response to this reation ?	What wss the paxtient 's reation to sebolipase alaf trfatment and what ewas the recomnended cuorse of ation in respnonse to this rection ?	What was the patient 's reaction to alfa treatment and what was the recommended course of action in to this reaction ?	What the 's to sebelipase treatment and what was the recommended of action in to this ?	What the 's to and what the of in to this ?	0.5	0.25	[('What', 'WP'), ('was', 'VBD'), ('the', 'DT'), ('patient', 'NN'), ("'s", 'POS'), ('reaction', 'NN'), ('to', 'TO'), ('sebelipase', 'VB'), ('alfa', 'JJ'), ('treatment', 'NN'), ('and', 'CC'), ('what', 'WDT'), ('was', 'VBD'), ('the', 'DT'), ('recommended', 'JJ'), ('course', 'NN'), ('of', 'IN'), ('action', 'NN'), ('in', 'IN'), ('response', 'NN'), ('to', 'TO'), ('this', 'DT'), ('reaction', 'NN'), ('?'…	to -> two; was -> waas; course -> coarse; alfa -> alpha; was -> waas; to -> two;
11644	The patient's admission diagnosis was a right mandibular and neck mass, and the discharge diagnosis was a mandibular aneurysmal bone cyst with cemento-ossifying fibroma.	What was the patient's admission diagnosis and discharge diagnosis for the right mandibular and neck mass mentioned in the given discharge summary?	Discharge Summary: Admission Date: [date] Discharge Date: [date] Admission Diagnosis: Right mandibular and neck mass Discharge Diagnosis: Mandibular aneurysmal bone cyst with cemento-ossifying fibroma Hospital Course: The patient, a 12-year-old girl, was admitted to the hospital due to a rapidly progressive right mandibular and neck mass. The patient had a computerized tomography (CT) scan done o…	What was the patient 's admission diagnosis and discharge diagnosis for the write mandibular and neck mass mentioned in the give in discharge summary ?	What waas the patient 's admission diagnosis and discharge diagnosis for the write mandibular and nec mass mensch and in the given discharge summary e ?	What waas the patient 's admission diagnosis and discharge diagnosis for the write mandibular and nec masse mensch and in the give in discharge summary e ?	What was the patient 's admission diagnosis and discharge diagnosis for the right mandibular and neck mass mentioned in the given discsarge sumamry ?	What was the patient 's admpission diagnosis and disccharge diganosis for the right mandibular and neck mass mentioned in the gicven disharge smumary ?	What aws the patient 's adimssion dianosis and dicsharge diatnosis for the rfight maneibular and njeck msas mentioned in the given discahrge suomary ?	What was the patient 's admission diagnosis and discharge diagnosis for the mandibular and neck mass mentioned in the given discharge ?	What the 's diagnosis and diagnosis for the right and neck mass mentioned in the summary ?	What the 's admission diagnosis and for the and in the ?	0.5833333333333334	0.2916666666666667	[('What', 'WP'), ('was', 'VBD'), ('the', 'DT'), ('patient', 'NN'), ("'s", 'POS'), ('admission', 'NN'), ('diagnosis', 'NN'), ('and', 'CC'), ('discharge', 'NN'), ('diagnosis', 'NN'), ('for', 'IN'), ('the', 'DT'), ('right', 'JJ'), ('mandibular', 'NN'), ('and', 'CC'), ('neck', 'NN'), ('mass', 'NN'), ('mentioned', 'VBN'), ('in', 'IN'), ('the', 'DT'), ('given', 'VBN'), ('discharge', 'NN'), ('summary', …	right -> write; mentioned -> mensch and; summary -> summary e; was -> waas; neck -> nec; given -> give in; mass -> masse;
11668	The treatment plan for the 28-year-old male patient diagnosed with malignant triton tumor in the anterior mediastinum involved tumor excision, adjuvant chemotherapy with Cisplatin and Taxanes, and radiotherapy. During the follow-up period, the patient remained disease-free for 17 months, but later required pulmonary metastasectomy when he developed a pulmonary metastasis. Unfortunately, the patie…	What was the treatment plan for a 28-year-old male patient diagnosed with a malignant triton tumor in the anterior mediastinum, and what were the subsequent steps taken during the follow-up period?	DISCHARGE SUMMARY: Patient Name: [REDACTED] Admission Date: [REDACTED] Discharge Date: [REDACTED] History of Present Illness: The patient, a 28-year-old man, presented with a five-month history of chest pain and difficulty in breathing. There was no history of cough, fever, or night sweats. Routine hematological tests were within normal range, and testicular ultrasound was normal. CT scan of thor…	What waas the treatment plan for a a 28-year-old male patient diagnosed with a a malignant triton tumor in the anterior mediastinum , and what were the subsequent steps taken during the follow-up period ?	What was the treatment plan for a a 28-year-old mail patient diagnosed with a a malignant trite in toomer in the anterior mediastinum , and what were the subsequent steppes taken during the follow up period ?	What waas the treatment plan for a a 28-year-old mail patient diagnosed with a a malignant trite in toomer in the anterior mediastinum , and what were the subsequent steppes take in during the follow up period ?	What was the treatment plan for a 28-ykar-old male patient diagbosed with a malignant tyiton tumor in the anterior mediastinum , and what were the subsequent steps taken during the follow-up period ?	What wsa the treatment plan for a 28-eyar-old mae patient diaganosed with a malginant trtion tumor in the anerior mesiastinum , and what wemre the subsequent stpes taken during the follow-up period ?	What wsa the treamtent plkan for a 28-yoear-old mape patcent diagosed with a maignant trmton tujmor in the anerior medisatinum , and what were the subsqeuent stceps taben during the folpow-up peirod ?	What the treatment plan for a 28-year-old male patient with a malignant triton tumor in the anterior mediastinum , and what were the steps taken during the follow-up period ?	What the treatment plan for a 28-year-old with a malignant tumor in the mediastinum , and what were the steps during the ?	What the for a with a in the , and what the taken during the ?	0.5454545454545454	0.2727272727272727	[('What', 'WP'), ('was', 'VBD'), ('the', 'DT'), ('treatment', 'NN'), ('plan', 'NN'), ('for', 'IN'), ('a', 'DT'), ('28-year-old', 'JJ'), ('male', 'NN'), ('patient', 'NN'), ('diagnosed', 'VBN'), ('with', 'IN'), ('a', 'DT'), ('malignant', 'JJ'), ('triton', 'NN'), ('tumor', 'NN'), ('in', 'IN'), ('the', 'DT'), ('anterior', 'JJ'), ('mediastinum', 'NN'), (',', ','), ('and', 'CC'), ('what', 'WDT'), ('wer…	tumor -> toomer; a -> a a; steps -> steppes; male -> mail; taken -> take in; triton -> trite in; a -> a a; was -> waas; follow-up -> follow up;
11719	The surgical position used to expose the right knee joint during knee arthroplasty with ipsilateral hip fusion was not specified in the given discharge summary.	What was the surgical position used to expose the right knee joint during knee arthroplasty with ipsilateral hip fusion in the patient's hospital course, as described in the discharge summary?	Hospital Course Summary: Admission Date: [insert date] Discharge Date: [insert date] Admitting Diagnosis: Chronic suppurative arthritis and chronic osteomyelitis caused by right hip injury about 50 years ago, resulting in right knee pain and limited activity. Hospital Course: The patient underwent a right knee replacement to relieve pain and restore joint function. The patient has a history of ri…	What was the surgical position used to expose the write nee joint during knee arthroplasty with ipsilateral hip fusion in the patient 's hospital coarse , as described in the discharge summary ?	What waas the surgical position used two expose the write nee joynt during nee arthroplasty with ipsilateral hipp fusion in the patient 's hospital course , as described in the discharge summary ?	What waas the surgical position used two expose the write nee joynt during nee arthroplasty with ipsilateral hipp fusion in the patient 's hospital coarse , as described in the discharge summary e ?	What was the surgical position usde to exose the right knee joint during knee arthroplasty with ipsilateral hip fuion in the patient 's hospital course , as described in the discharge summary ?	What as the surgical position usqd to expose the right knee jiont during knee artchroplasty with ipysilateral hip fusion in the patzient 's hospital comrse , as described in the dicsharge slummary ?	What ws the skurgical pvsition used to exfose the rihgt kee jiont during kree arfthroplasty with ipsilateral rip fupsion in the ptient 's hospdital curse , as desiribed in the discyarge symmary ?	What was the surgical position used to expose the right knee joint during arthroplasty with ipsilateral hip fusion in the patient 's course , as in the discharge summary ?	What the surgical position to expose the right during arthroplasty with ipsilateral hip fusion in the 's , as described in the ?	What the position to the during with ipsilateral in the 's , as in the ?	0.5757575757575758	0.2727272727272727	[('What', 'WP'), ('was', 'VBD'), ('the', 'DT'), ('surgical', 'JJ'), ('position', 'NN'), ('used', 'VBN'), ('to', 'TO'), ('expose', 'VB'), ('the', 'DT'), ('right', 'JJ'), ('knee', 'NN'), ('joint', 'NN'), ('during', 'IN'), ('knee', 'NN'), ('arthroplasty', 'NN'), ('with', 'IN'), ('ipsilateral', 'JJ'), ('hip', 'NN'), ('fusion', 'NN'), ('in', 'IN'), ('the', 'DT'), ('patient', 'NN'), ("'s", 'POS'), ('ho…	course -> coarse; was -> waas; right -> write; knee -> nee; knee -> nee; joint -> joynt; summary -> summary e; to -> two; hip -> hipp;
11921	According to the discharge summary, the patient was diagnosed with multiple bilateral cervical lymphadenopathies in jugular areas due to the nasopharyngeal polypoid mass. The patient was treated and discharged in good condition. The recommendations for follow-up care include monitoring the nasopharyngeal polypoid mass and cervical lymphadenopathies, as well as avoiding behaviors that increase the…	What was the diagnosis and treatment plan for a patient with multiple bilateral cervical lymphadenopathies in jugular areas due to a nasopharyngeal polypoid mass according to the given discharge summary?	Discharge Summary: Patient name: Age: Gender: Admission date: Discharge date: Medical History: The patient had no family history of TB; however, he suffered from chronic snoring since the age of six. Hospital Course: On admission, the patient presented with headache, asthenia and weight loss. Examination revealed multiple bilateral cervical lymphadenopathies in jugular areas. Nasal endoscopy show…	What was the diagnosis and treatment plan for a patient with multiple bilateral cervical lymphadenopathies in jugular airy is due to a nasopharyngeal polypoid mass according two the give in discharge summary ?	What waas the diagnosis and treatment plan for a a patient with multiple bilateral cervical lymphadenopathies in jugular airy is do two a nasopharyngeal polypoid mass according to the given discharge summary e ?	What waas the diagnosis and treatment plan for a a patient with multiple bilateral cervical lymphadenopathies in jugular airy is do two a nasopharyngeal polypoid masse according two the give in discharge summary e ?	What was the diagnosis and treatment plan for a patient with multiple bilateral cervical lymphadenopathies in jugsular areas due to a nasopharyngeal plypoid mass accrding to the given discharge summary ?	What was the diagnosis and treatment plna for a ptaient with multiple bilaetral cerical lympjadenopathies in jugular arhas drue to a nasopahryngeal polypoid mass acbcording to the given discharge summary ?	What aws the diagbosis and treaetment pan for a pabtient with muytiple biateral crevical lymphadenopathies in jjgular areas deue to a naspoharyngeal polypoid mals accoqding to the gien disharge smumary ?	What was the and treatment plan for a patient with multiple bilateral cervical lymphadenopathies in jugular areas due to a nasopharyngeal polypoid mass to the given discharge ?	What the and treatment for a with multiple bilateral cervical lymphadenopathies in areas due to a polypoid according to the given ?	What the and treatment for a patient with lymphadenopathies in to a to the ?	0.6129032258064516	0.3225806451612903	[('What', 'WP'), ('was', 'VBD'), ('the', 'DT'), ('diagnosis', 'NN'), ('and', 'CC'), ('treatment', 'NN'), ('plan', 'NN'), ('for', 'IN'), ('a', 'DT'), ('patient', 'NN'), ('with', 'IN'), ('multiple', 'JJ'), ('bilateral', 'JJ'), ('cervical', 'JJ'), ('lymphadenopathies', 'NNS'), ('in', 'IN'), ('jugular', 'JJ'), ('areas', 'NNS'), ('due', 'JJ'), ('to', 'TO'), ('a', 'DT'), ('nasopharyngeal', 'JJ'), ('pol…	to -> two; areas -> airy is; mass -> masse; given -> give in; a -> a a; summary -> summary e; due -> do; to -> two; was -> waas;
12491	The patient was diagnosed with bowel perforation due to tuberculosis and underwent emergency laparotomy and right colectomy with primary anastomosis. Postoperative course was uneventful, and the patient was started on antibiotics, ART, and Ganciclovir for 3 days. However, the patient left AMA on the seventh postoperative day, but the follow-up care will be done at the nearest tertiary hospital as…	What was the diagnosis and treatment for the patient with bowel perforation due to tuberculosis in the given discharge summary?	Discharge Summary: Patient Name: [REDACTED] Medical Record Number: [REDACTED] Date of Admission: [REDACTED] Date of Discharge: [REDACTED] Admitting Diagnosis: Bowel Perforation due to Tuberculosis Hospital Course: The patient is a 26-year-old female with a medical history of HIV infection. She was admitted to the emergency room with symptoms of abdominal pain, vomiting, and dehydration. The diagn…	What was the diagnosis and treatment for the patient with bowel perforation due to tuberculosis in the give in discharge summary e ?	What waas the diagnosis and treatment for the patient with bowel perforation do two tuberculosis in the given discharge summary e ?	What waas the diagnosis and treatment for the patient with bow hill perforation do two tuberculosis in the give in discharge summary e ?	What was the diadgnosis and treatment for the patient with bowel perofration due to tuberculosis in the given discharge summary ?	What twas the didagnosis and tretament for the pafient with boxel perfoxration due to tuberculosis in the given discharge summary ?	What ws the diagonsis and treeatment for the pathient with btwel perofration ue to tuberuclosis in the gievn dismcharge sufmmary ?	What was the diagnosis and treatment for the patient with bowel perforation to tuberculosis in the given summary ?	What the diagnosis and for the with due to tuberculosis in the given discharge ?	What the and for the with to in the ?	0.5238095238095238	0.2857142857142857	[('What', 'WP'), ('was', 'VBD'), ('the', 'DT'), ('diagnosis', 'NN'), ('and', 'CC'), ('treatment', 'NN'), ('for', 'IN'), ('the', 'DT'), ('patient', 'NN'), ('with', 'IN'), ('bowel', 'NN'), ('perforation', 'NN'), ('due', 'JJ'), ('to', 'TO'), ('tuberculosis', 'VB'), ('in', 'IN'), ('the', 'DT'), ('given', 'VBN'), ('discharge', 'NN'), ('summary', 'NN'), ('?', '.')]	to -> two; given -> give in; bowel -> bow hill; was -> waas; summary -> summary e; due -> do;
12867	The medication suspected to cause drug-induced tubulointerstitial nephritis in the 63-year-old male was pilocarpine hydrochloride, which he had been taking for xerostomia associated with radiotherapy.	What medication was suspected to cause the drug-induced TIN in the 63-year-old male mentioned in the discharge summary?	Discharge Summary: Patient: 63-year-old male with renal insufficiency due to suspected drug-induced tubulointerstitial nephritis. Hospital Course: The patient was admitted due to renal dysfunction with no significant medical history other than insulin treatment for type 2 diabetes mellitus. The patient had undergone radiation therapy along with concomitant chemotherapy for pharyngeal carcinoma, w…	What medication was suspected to cars the drug-induced TIN in the 63-year-old male mentioned in the discharge summary e ?	What medication waas suspected two cause the drug-induced TIN in the 63-year-old mail mensch and in the discharge summary ?	What medication waas suspected two cars the drug-induced TIN in the 63-year-old mail mensch and in the discharge summary e ?	What medication eas suspected to cause the drug-nduced TIN in the 63-year-old male mentioned in the discharge summary ?	What mediation was subspected to cause the drug-ynduced TIN in the 63-year-old mnale mentioned in the disycharge sumary ?	What medication as sugpected to cfuse the drug-niduced IN in the 63-yar-old mkle menioned in the discarge sumbary ?	What medication was suspected to cause the drug-induced TIN in the male mentioned in the discharge ?	What medication suspected to cause the drug-induced in the in the discharge ?	What to the in the in the discharge ?	0.5789473684210527	0.3157894736842105	[('What', 'WP'), ('medication', 'NN'), ('was', 'VBD'), ('suspected', 'VBN'), ('to', 'TO'), ('cause', 'VB'), ('the', 'DT'), ('drug-induced', 'JJ'), ('TIN', 'NNP'), ('in', 'IN'), ('the', 'DT'), ('63-year-old', 'JJ'), ('male', 'NN'), ('mentioned', 'VBN'), ('in', 'IN'), ('the', 'DT'), ('discharge', 'NN'), ('summary', 'NN'), ('?', '.')]	cause -> cars; to -> two; male -> mail; summary -> summary e; was -> waas; mentioned -> mensch and;
13535	The healthcare professional advised that Case IV:10 continue follow-up with their primary care provider and specialist as recommended. No further restrictions were given at this time.	What is the diagnosis and hospital course of Case IV:10 according to the discharge summary?	Discharge Summary Patient Name: Case IV:10 Admission Date: [not specified] Discharge Date: [not specified] Hospital Course: Case IV:10 is a 33-year-old female who was admitted to [not specified] hospital presenting with progressive distal muscle weakness of the lower limbs that subsequently progressed to severely involve proximal and distal muscles of four limbs. She became wheelchair bound at 25…	What is the diagnosis and hospital course of caisse IV:10 according to the discharge summary e ?	What is the diagnosis and hospital coarse of caisse IV:10 according two the discharge summary ?	What is the diagnosis and hospital coarse of caisse IV:10 according two the discharge summary e ?	What is the diaglnosis and hospital course of Case IV:10 acording to the discharge summary ?	What si the diagosis and hnspital course of Case I:V10 according to the disycharge summary ?	What nis the diganosis and hosnpital course of Cbase IV1:0 accodring to the dicsharge summary ?	What is the diagnosis and hospital of IV:10 according to the discharge summary ?	What is the diagnosis and of Case to the summary ?	What is the and of to the ?	0.5625	0.25	[('What', 'WP'), ('is', 'VBZ'), ('the', 'DT'), ('diagnosis', 'NN'), ('and', 'CC'), ('hospital', 'JJ'), ('course', 'NN'), ('of', 'IN'), ('Case', 'NNP'), ('IV:10', 'NNP'), ('according', 'VBG'), ('to', 'TO'), ('the', 'DT'), ('discharge', 'NN'), ('summary', 'NN'), ('?', '.')]	course -> coarse; Case -> caisse; to -> two; summary -> summary e;
14144	The patient's left ventricle was very enlarged with reduced density of the interventricular septum and left ventricular posterior wall due to severe tricuspid regurgitation. Treatment with medication like digoxin, hydrochlorothiazide, spironolactone, captopril, and L-carnitine was initiated to partially control the symptoms. However, the patient's heart function did not improve over time and the …	How did the patient's left ventricle density and size change due to severe tricuspid regurgitation and what treatment was initiated to control symptoms?	Hospital Course: The patient, a 6-month-old female, was admitted to the hospital with symptoms of heart failure, including excessive sweating and decreased milk consumption. Physical examination revealed a critically ill face, enlarged heart boundaries, and grade I systolic murmur. Further tests showed signs of pulmonary infiltration and dramatically severe tricuspid regurgitation (TR) resulting …	How did the patient 's left ventricle density and sighs change do two severe tricuspid regurgitation and what treatment was initiated to control symptoms ?	howe did the patient 's left ventricle density and sighs change due two severe tricuspid regurgitation and what treatment waas initiated two control symptoms ?	howe did the patient 's left ventricle dense city and sighs change do two severe tricuspid regurgitation and what treatment waas initiated two control symptoms ?	How did the patient 's left ventricle density and size change due to severe tricuspid regurgitation and what treatment was intiiated to conmtrol sygmptoms ?	How did the patient 's laeft ventricle density and siez change ue to seevre tricuspid regurtitation and what treactment was initiated to control sympitoms ?	How ddi the pltient 's leyft venrticle denity and sixze cahnge de to severe trzicuspid regyrgitation and what tretment was inictiated to chntrol symptoms ?	How the patient 's left density and size due to severe tricuspid regurgitation and what treatment was initiated to control symptoms ?	How did the patient 's left density and due to severe and what initiated to symptoms ?	How did the patient 's and to and what was to ?	0.64	0.28	[('How', 'WRB'), ('did', 'VBD'), ('the', 'DT'), ('patient', 'NN'), ("'s", 'POS'), ('left', 'JJ'), ('ventricle', 'NN'), ('density', 'NN'), ('and', 'CC'), ('size', 'NN'), ('change', 'NN'), ('due', 'JJ'), ('to', 'TO'), ('severe', 'VB'), ('tricuspid', 'JJ'), ('regurgitation', 'NN'), ('and', 'CC'), ('what', 'WP'), ('treatment', 'NN'), ('was', 'VBD'), ('initiated', 'VBN'), ('to', 'TO'), ('control', 'VB…	due -> do; How -> howe; to -> two; density -> dense city; size -> sighs; to -> two; was -> waas;
14354	The discharge summary mentions that there were complications due to premature delivery in the Monochorionic-Diamniotic triplet pregnancy patient, but does not provide specific details on what those complications were. Therefore, it is unanswerable with the given information.	What were the complications due to premature delivery in the Monochorionic-Diamniotic triplet pregnancy patient mentioned in the discharge summary?	DISCHARGE SUMMARY: Hospital Admission Dates: [DATE] to [DATE] Patient Name: [NAME] Age: 20 Gender: Female Hospital Course: The patient was urgently transferred to our hospital at 28 weeks gestation due to preterm premature rupture of membranes and a serious maternal lung infection. She had received no regular care during pregnancy. Upon admission, antenatal corticosteroids were administered to st…	What were the complications due to premature deliver e in the Monochorionic-Diamniotic triplet pregnancy patient mensch and in the discharge summary ?	What were the complications do two premature deliver e in the Monochorionic-Diamniotic triplet pregnancy patient mentioned in the discharge summary e ?	What were the complications do two premature deliver e in the Monochorionic-Diamniotic triplet pregnancy patient mensch and in the discharge summary e ?	What were the complications due to premature delivery in the Monochorionic-Diamniotic triplet prgenancy patrent mentioned in the discharge summary ?	What were the compliations due to premxture delivery in the Monochorionc-Diamniotic tryiplet pregnancy patient metioned in the discarge summary ?	What wetre the complcations deu to premature delixvery in the Monochorinic-Diamniotic tirplet pregnancy ptaient menioned in the dimcharge sumamry ?	What were the complications to premature delivery in the Monochorionic-Diamniotic triplet patient mentioned in the discharge summary ?	What the due to delivery in the Monochorionic-Diamniotic pregnancy patient mentioned in the ?	What the due to in the in the summary ?	0.6	0.25	[('What', 'WP'), ('were', 'VBD'), ('the', 'DT'), ('complications', 'NNS'), ('due', 'JJ'), ('to', 'TO'), ('premature', 'VB'), ('delivery', 'NN'), ('in', 'IN'), ('the', 'DT'), ('Monochorionic-Diamniotic', 'JJ'), ('triplet', 'NN'), ('pregnancy', 'NN'), ('patient', 'NN'), ('mentioned', 'VBN'), ('in', 'IN'), ('the', 'DT'), ('discharge', 'NN'), ('summary', 'NN'), ('?', '.')]	to -> two; summary -> summary e; delivery -> deliver e; mentioned -> mensch and; due -> do;
14819	The final pathological diagnosis for the mass in the left pre-auricular region was low-grade chondrosarcoma. The patient underwent post-operative radiation therapy with a total irradiated dose of 60 Gy in 30 fractions due to a high risk of recurrence to prevent further spread of the tumor. The patient fully recovered without complications and a follow-up MRI one year after treatment showed no rec…	What was the final pathological diagnosis for the mass in the left pre-auricular region and what treatment was given to the patient to prevent recurrence?	Discharge Summary: Patient Name: [REDACTED] Gender: Female Date of Admission: [REDACTED] Date of Discharge: [REDACTED] Admitting Physician: [REDACTED] Discharging Physician: [REDACTED] Hospital Course: Admitted for evaluation of a 2-month history of a mass in the left pre-auricular region with mild pain when chewing. The patient underwent MRI which revealed a tumor in the left pre-auricular regio…	What waas the final pathological diagnosis for the mass in the left pre-auricular region and what treatment waas given to the patient two prevent recurrence ?	What was the fine hill pathological diagnosis for the masse in the left pre-auricular region and what treatment was give in two the patient two prevent recurrence ?	What waas the fine hill pathological diagnosis for the masse in the left pre-auricular region and what treatment waas give in two the patient two prevent recurrence ?	What was the foinal pathological diaggosis for the mass in the left pre-auricular region and what treatment was given to the patient to prevent recurrence ?	What wxs the final paehological diagnosis for the mass in the lzeft pre-auricular rqegion and what treatment ws gien to the patient to pbrevent reurrence ?	What aws the fial pathyological diaqnosis for the msas in the lweft pre-augricular rgion and what trpeatment bwas gsven to the pakient to pervent recurrence ?	What was the final pathological diagnosis for the mass in the pre-auricular region and what treatment was given to the patient to ?	What the pathological for the in the left region and what was given to the to prevent ?	What the diagnosis for the in the and what to the to ?	0.5384615384615384	0.2692307692307692	[('What', 'WP'), ('was', 'VBD'), ('the', 'DT'), ('final', 'JJ'), ('pathological', 'JJ'), ('diagnosis', 'NN'), ('for', 'IN'), ('the', 'DT'), ('mass', 'NN'), ('in', 'IN'), ('the', 'DT'), ('left', 'JJ'), ('pre-auricular', 'JJ'), ('region', 'NN'), ('and', 'CC'), ('what', 'WP'), ('treatment', 'NN'), ('was', 'VBD'), ('given', 'VBN'), ('to', 'TO'), ('the', 'DT'), ('patient', 'NN'), ('to', 'TO'), ('preve…	final -> fine hill; to -> two; to -> two; mass -> masse; was -> waas; was -> waas; given -> give in;
15381	The emergency treatment for ruptured visceral artery aneurysms causing acute abdominal pain and vomiting was embolization with pushable and detachable coils. The same detachable coils were deployed into the proximal side of the aneurysm during the occlusion of the orifice of the jejunal branch using a microballoon catheter to prevent migration. The jejunal blood flow was confirmed to be maintaine…	What was the emergency treatment for ruptured visceral artery aneurysms causing acute abdominal pain and vomiting, and how was the jejunal blood flow confirmed to be maintained after embolization?	Discharge Summary: Patient Name: [REDACTED] DOB: [REDACTED] Admission Date: [REDACTED] Discharge Date: [REDACTED] Length of Stay: 27 days Medical History: The patient had known medical history of neurofibromatosis type 1 (NF-I) and schizophrenia. She did not have a history of high blood pressure, diabetes, or high cholesterol. She had multiple café au lait spots on her skin. Hospital Course: The …	What was the emergency treatment for ruptured visceral arter he aneurisms causing acute abdominal pain and vomiting , and how was the jejunal blood flow confirmed two be maintained after embolization ?	What was the emergency treatment for ruptured visceral arter he aneurysms causing acute abdominal pane and vomiting , and how waas the jejunal blood floe confirmed two b maintained after embolization ?	What waas the emergency treatment for ruptured visceral arter he aneurisms causing acute abdominal pane and vomiting , and howe waas the jejunal blood floe confirmed two b maintained after embolization ?	What was the emergency treatment for ruptured visceral artery aneurysms causing aute abdominal pian and vomiting , and how was the jejunal bleood flow confirmed to be maintained after embolization ?	What jas the emeregncy treatment for ruptured visnceral artery aneurysms causing ayute abdominal pani and vmoiting , and how was the jejunal blood fklow confirmed to be mainrtained after emboization ?	What wys the emrgency trehatment for ruptrued viscreal arery aneurysms causing acute abdoeinal pian and vofmiting , and how swas the jvejunal bolod ftow confirmed to e manitained after emoblization ?	What was the emergency treatment for visceral artery aneurysms causing acute pain and vomiting , and how the jejunal blood flow confirmed to be maintained after embolization ?	What the emergency treatment for ruptured visceral artery aneurysms causing acute abdominal and , and how the flow to maintained after ?	What the emergency treatment for aneurysms abdominal and , and how the to after ?	0.6129032258064516	0.2903225806451613	[('What', 'WP'), ('was', 'VBD'), ('the', 'DT'), ('emergency', 'NN'), ('treatment', 'NN'), ('for', 'IN'), ('ruptured', 'JJ'), ('visceral', 'JJ'), ('artery', 'NN'), ('aneurysms', 'IN'), ('causing', 'VBG'), ('acute', 'JJ'), ('abdominal', 'JJ'), ('pain', 'NN'), ('and', 'CC'), ('vomiting', 'NN'), (',', ','), ('and', 'CC'), ('how', 'WRB'), ('was', 'VBD'), ('the', 'DT'), ('jejunal', 'JJ'), ('blood', 'NN…	was -> waas; artery -> arter he; flow -> floe; pain -> pane; be -> b; was -> waas; aneurysms -> aneurisms; how -> howe; to -> two;
15404	The diagnosis of the male newborn patient who was admitted with signs and symptoms of Down Syndrome is confirmed with a mosaic genotype of 47,XY,+21[80%]/48,XY,+i(X)(q10),+ 21[20%]. The recommended plan for follow-up care and evaluation is to provide genetic counseling and discharge the patient for further outpatient evaluation and management.	What is the diagnosis of the male newborn patient who was admitted with signs and symptoms of Down Syndrome, and what is the recommended plan for follow-up care and evaluation?	Hospital Course: The patient is a male newborn who was admitted to the hospital due to signs and symptoms of Down Syndrome (DS) including epicanthal folds, upslanting palpebral fissures, flat occiput, small and low-set ears, umbilical hernia and sandal gaps on feet. Postnatal analysis of peripheral blood lymphocyte cultures confirmed the diagnosis of DS with a mosaic genotype of 47,XY,+ 21[80%]/4…	What is the diagnosis of the mail new born patient who waas admitted with signs and symptoms of Down Syndrome , and what is the recommended plan for follow-up care and evaluation ?	What is the diagnosis of the mail new born patient hoo was admitted with sines and symptoms of downe Syndrome , and what is the recommended plan for follow-up caire and evaluation ?	What is the diagnosis of the mail new born patient hoo waas admitted with sines and symptoms of downe Syndrome , and what is the recommended plan for follow up caire and evaluation ?	What s the diagnosis of the male newborn patient who wws admitted with signs and symptoms of Down Synrome , and what is the recommended plan for follow-up care and evaluation ?	What is the diagnosis of the mle npwborn patient who bwas admitted with signs and srymptoms of Donw Syndrome , and what ss the recomended psan for follow-up capre and evrluation ?	What si the diagyosis of the male neworn paitent who aws admtited with sgns and symrptoms of Dywn Synrdome , and what si the reoommended ptlan for follvw-up caye and evalation ?	What the diagnosis of the male newborn patient who was with signs and symptoms of Down Syndrome , and what the recommended plan for follow-up care and evaluation ?	What the of the patient who was with signs and symptoms of Down Syndrome , and what the recommended for and ?	What the of the newborn who with and of , and what the for and ?	0.53125	0.25	[('What', 'WP'), ('is', 'VBZ'), ('the', 'DT'), ('diagnosis', 'NN'), ('of', 'IN'), ('the', 'DT'), ('male', 'JJ'), ('newborn', 'JJ'), ('patient', 'NN'), ('who', 'WP'), ('was', 'VBD'), ('admitted', 'VBN'), ('with', 'IN'), ('signs', 'NNS'), ('and', 'CC'), ('symptoms', 'NNS'), ('of', 'IN'), ('Down', 'NNP'), ('Syndrome', 'NNP'), (',', ','), ('and', 'CC'), ('what', 'WP'), ('is', 'VBZ'), ('the', 'DT'), (…	who -> hoo; care -> caire; Down -> downe; male -> mail; follow-up -> follow up; signs -> sines; newborn -> new born; was -> waas;
15482	The treatment plan executed to control persistent splenic hemorrhage in the 23-year-old male patient with Splenic rupture and hemoperitoneum due to ALL included emergency transcatheter arterial embolization, adequate fluid resuscitation, emergency blood transfusion, administration of Transamine and Vitamin K1 to control bleeding, and the use of opioid agent morphine to control progressive abdomin…	What was the treatment plan executed to control persistent splenic hemorrhage in a 23-year-old male patient with Splenic rupture and hemoperitoneum due to ALL?	Discharge Summary: Admission Date: [Date] Discharge Date: [Date] Patient Name: [Name] Age: 23 Gender: Male Admission Diagnosis: Splenic rupture with hemoperitoneum due to ALL Hospital Course: The patient was admitted with sudden onset progressive abdominal pain and intermittent fever. The physical examination revealed severe leukocytosis and thrombocytopenia. The bedside ultrasound confirmed the …	What waas the treatment plan executed to control persistent splenic hemorrhage in a a 23-year-old male patient with Splenic rupture and hemoperitoneum due two ALL ?	What waas the treatment plan executed two control persistent splenic hemorrhage in a a 23-year-old mail patient with Splenic rupture and hemoperitoneum do to ALL ?	What waas the treatment plan executed two control persistent splenic hemorrhage in a a 23-year-old mail patient with Splenic rupture and hemoperitoneum do two aul ?	What was the treatment plan executed to control persqstent splenic hemcrrhage in a 23-year-old mcle patient with Splenic rupture and hemoperitoneum due to ALL ?	What as the trevtment plan excuted to coentrol persjstent spelnic hemorrhage in a 23-year-old malle patient with Sppenic rupture and hemoperitoneum due to ALL ?	What as the treatment plqan exeucted to control pexsistent slenic heorrhage in a 23-yexr-old mawe pgtient with Spenic ruture and hemopepritoneum dyue to ALL ?	What was the plan executed to control persistent splenic hemorrhage in a 23-year-old male patient with Splenic rupture and to ALL ?	What was the treatment plan to splenic in a male with rupture and hemoperitoneum to ALL ?	What the treatment to in a with and hemoperitoneum to ALL ?	0.6	0.28	[('What', 'WP'), ('was', 'VBD'), ('the', 'DT'), ('treatment', 'NN'), ('plan', 'NN'), ('executed', 'VBN'), ('to', 'TO'), ('control', 'VB'), ('persistent', 'JJ'), ('splenic', 'JJ'), ('hemorrhage', 'NN'), ('in', 'IN'), ('a', 'DT'), ('23-year-old', 'JJ'), ('male', 'JJ'), ('patient', 'NN'), ('with', 'IN'), ('Splenic', 'NNP'), ('rupture', 'NN'), ('and', 'CC'), ('hemoperitoneum', 'NN'), ('due', 'JJ'), (…	to -> two; a -> a a; due -> do; ALL -> aul; male -> mail; to -> two; was -> waas;
16474	The patient's neck swelling and bilateral jugular vein distention were due to thrombosis in both internal jugular veins, which was a result of the patient's atrial fibrillation and cessation of anticoagulation therapy for the embolization procedure. The patient was started on anticoagulation therapy and closely monitored in ICU, and the swelling and edema resolved after the therapy. The patient w…	What was the reason for the patient's neck swelling and bilateral jugular vein distention, and what intervention was taken?	Discharge Summary: Patient Name: [REDACTED] Medical Record Number: [REDACTED] Admitting Date: [REDACTED] Discharge Date: [REDACTED] Hospital Course: The patient is a 77-year-old female who presented to the emergency department with swelling of her neck and arms for the past seven days. She had a history of atrial fibrillation and was taking apixaban. She underwent an embolization procedure for gr…	What waas the reason for the patient 's nec swelling and bilateral jugular vein distention , and what intervention was taken ?	What waas the rees in for the patient 's neck swelling and bilateral jugular vein distention , and what intervention waas take in ?	What waas the rees in for the patient 's nec swelling and bilateral jugular vain distention , and what intervention waas take in ?	What was the reason for the partient 's neck swelling and bilateral juular vein distention , and what intervention was taken ?	What aws the reason for the patent 's neck sqwelling and bilateral jugular vecn distxntion , and what intervention swas tken ?	What wgs the reson for the pawient 's nek slelling and biulateral jguular vein diastention , and what intpervention wkas taaken ?	What the reason for the patient 's neck and bilateral jugular vein distention , and what intervention was taken ?	What the for the 's neck swelling and bilateral jugular , and what intervention ?	What the for the 's and , and what intervention ?	0.5454545454545454	0.2727272727272727	[('What', 'WP'), ('was', 'VBD'), ('the', 'DT'), ('reason', 'NN'), ('for', 'IN'), ('the', 'DT'), ('patient', 'NN'), ("'s", 'POS'), ('neck', 'NN'), ('swelling', 'NN'), ('and', 'CC'), ('bilateral', 'JJ'), ('jugular', 'NN'), ('vein', 'NN'), ('distention', 'NN'), (',', ','), ('and', 'CC'), ('what', 'WP'), ('intervention', 'NN'), ('was', 'VBD'), ('taken', 'VBN'), ('?', '.')]	was -> waas; neck -> nec; taken -> take in; was -> waas; vein -> vain; reason -> rees in;
16894	The diagnosis for the patient who showed ST-segment changes on ECG tracing with wide complex tachycardia during the gender reassignment surgery was coronary vasospasm. The patient was discharged with home medications (isosorbide mononitrate and metoprolol) continued with the isosorbide mononitrate changed to twice daily dosing. The patient was advised to follow up with her primary care provider a…	What was the diagnosis and treatment for the patient who showed ST-segment changes on ECG tracing with wide complex tachycardia during the gender reassignment surgery according to the discharge summary?	Discharge Summary: Patient Information: 60-year-old transgender woman with a past medical history of non-Hodgkins lymphoma, Hodgkins lymphoma, hypertension, and dyslipidemia. The patient presented to the hospital for bilateral orchiectomy for gender reassignment surgery. Hospital Course Summary: The patient was admitted to the hospital post-operatively due to the occurrence of brief episodes of a…	What was the diagnosis and treatment for the patient who showed ST-segment changes on ECG tracing with wide complex tachycardia during the gen der reassignment surgery according two the discharge summary e ?	What was the diagnosis and treatment for the patient hoo showed ST-segment change his on ECG tracing with wyden complex tachycardia a during the gen der reassignment surgery according to the discharge summary e ?	What waas the diagnosis and treatment for the patient hoo showed ST-segment change his on ECG tracing with wyden com plex tachycardia a during the gen der reassignment surgery according two the discharge summary e ?	What cwas the diagnosis and treatment for the patient who showed ST-segment charges on ECG tracing with wide complex tachyyardia during the gender reassignment surgery according to the discharge summary ?	What swas the diagnosis and treatment for the paitent who showed ST-segment changes on ECG trcaing with wiwde complex tachydardia during the ginder reassignment srugery acuording to the discharge symmary ?	What was the diganosis and treuatment for the pateint who shwowed ST-esgment chages on CG tracing with wive cqomplex tachzcardia during the gender resasignment suregry accrding to the discsharge sumamry ?	What was the diagnosis and for the patient who showed ST-segment changes on ECG tracing with wide complex tachycardia during the gender reassignment according to the discharge ?	What was the diagnosis and treatment for the patient who ST-segment on with complex tachycardia during the reassignment according to the ?	What the and for the who on with complex during the surgery to the summary ?	0.5806451612903226	0.2903225806451613	[('What', 'WP'), ('was', 'VBD'), ('the', 'DT'), ('diagnosis', 'NN'), ('and', 'CC'), ('treatment', 'NN'), ('for', 'IN'), ('the', 'DT'), ('patient', 'NN'), ('who', 'WP'), ('showed', 'VBD'), ('ST-segment', 'NNP'), ('changes', 'NNS'), ('on', 'IN'), ('ECG', 'NNP'), ('tracing', 'VBG'), ('with', 'IN'), ('wide', 'JJ'), ('complex', 'JJ'), ('tachycardia', 'NN'), ('during', 'IN'), ('the', 'DT'), ('gender', …	complex -> com plex; who -> hoo; tachycardia -> tachycardia a; wide -> wyden; changes -> change his; was -> waas; gender -> gen der; to -> two; summary -> summary e;
17421	According to the discharge summary, the patient's diagnosis was primary breast neuroendocrine carcinoma. The patient received treatment in the form of radical mastectomy and axillary lymph node resection, followed by adjuvant hormonotherapy with anti-aromatase (letrozole 2.5 mg daily) for 21 months. The patient is currently free of disease and on regular follow-up at the cancer center.	What was the patient's diagnosis and subsequent treatment for primary breast neuroendocrine carcinoma according to the discharge summary?	HOSPITAL COURSE: This is a case of a 71-year-old Arabic woman who presented with a 3 cm right breast nodule that gradually increased size during 1 year. A biopsy of the nodule was performed and disclosed the diagnosis of an invasive breast carcinoma of no special type, graded as Scarff–Bloom–Richardson (SBR) II. A thoracoabdominal computed tomography (CT) scan and bone scintigraphy imaging ruled …	What was the patient 's diagnosis and subsequent treatment for primary brest neuroendocrine carcinoma according to the discharge summary e ?	What waas the patient 's diagnosis and subsequent treatment for primary breast neuroendocrine carcinoma a according two the discharge summary e ?	What waas the patient 's diagnosis and subsequent treatment for primary brest neuroendocrine carcinoma a according two the discharge summary e ?	What was the patient 's dignosis and subsequent trreatment for primary breast neuroendocrine carcinoma according to the discharge summary ?	What was the piatient 's diagnosis and subsequent traetment for primary breast neuroendocrine carwcinoma accaording to the discahrge summary ?	What was the paient 's dimgnosis and subsequent tratment for priary brneast neuoendocrine cacrinoma accgording to the discbharge smumary ?	What was the patient 's diagnosis and subsequent treatment for breast neuroendocrine carcinoma according to the discharge ?	What was the 's diagnosis and treatment for breast to the discharge summary ?	What was the 's and subsequent for to the ?	0.6	0.25	[('What', 'WP'), ('was', 'VBD'), ('the', 'DT'), ('patient', 'NN'), ("'s", 'POS'), ('diagnosis', 'NN'), ('and', 'CC'), ('subsequent', 'JJ'), ('treatment', 'NN'), ('for', 'IN'), ('primary', 'JJ'), ('breast', 'NN'), ('neuroendocrine', 'NN'), ('carcinoma', 'NN'), ('according', 'VBG'), ('to', 'TO'), ('the', 'DT'), ('discharge', 'NN'), ('summary', 'NN'), ('?', '.')]	summary -> summary e; carcinoma -> carcinoma a; to -> two; was -> waas; breast -> brest;
18660	A series of diagnostic tests, including MRI, scintigraphic bone-scan, kidney ultrasonography, and cervical ultrasonography, were performed to determine the cause of hypercalcemia. After an unsuspicious thyroidal cyst was found to have small focal arterial hypervascularization at the ventral part of the lesion's capsule, a fine-needle aspiration (FNA) was performed, which revealed the presence of …	What diagnostic tests were performed to determine the cause of hypercalcemia and ultimately lead to the diagnosis of a cystic parathyroid adenoma in the 56-year-old female patient mentioned in the discharge summary?	DISCHARGE SUMMARY: Patient Name: [REDACTED] Age: 56-year-old female Medical Record Number: [REDACTED] Date of Admission: [REDACTED] Date of Discharge: [REDACTED] Hospital Course: The patient was admitted to the endocrinological department of the university hospital with a diagnosis of hypercalcemia due to mid-back pain and osteoporosis. The patient was found to have hyperparathyroidism, vitamin D…	What diagnostic testes were performed to determine the cause of hypercalcemia and ultimately led to the diagnosis of a sistek parathyroid adenoma in the 56-year-old female patient mentioned in the discharge summary ?	What diagnostic testes were performed two determine the cause of hypercalcemia and ultimately led to the diagnosis of a a sistek parathyroid adenoma in the 56-year-old female patient mensch and in the discharge summary e ?	What diagnostic testes were performed two determine the cars of hypercalcemia and ultimately led two the diagnosis of a a sistek parathyroid adenoma in the 56-year-old female patient mensch and in the discharge summary e ?	What diagnostic tests wree pefrormed to determine the cause of hypercalcemia and ultimately lad to the diagnosis of a cystic parathyroid adenoma in the 56-year-old female patient mentioned in the discharge summary ?	What diagnostic tests wree peformed to deturmine the cause of hypercalcemia and ultiately lpad to the diagnosis of a cpstic parathyroid aednoma in the 56-yejr-old female pamtient metnioned in the discharge summary ?	What diganostic tsts wre pefrormed to deermine the cause of hyvercalcemia and ulimately led to the dianosis of a cystic parahyroid adeonma in the 56-eyar-old fmale patent mentxoned in the discaharge snmmary ?	What diagnostic tests were performed to determine the cause of hypercalcemia and ultimately lead to the of a cystic parathyroid in the 56-year-old female patient mentioned in the discharge ?	What diagnostic were performed to determine the of and lead to the of a parathyroid in the female patient in the discharge ?	What were to the of and to the of a in the 56-year-old in the ?	0.5757575757575758	0.2727272727272727	[('What', 'WP'), ('diagnostic', 'JJ'), ('tests', 'NNS'), ('were', 'VBD'), ('performed', 'VBN'), ('to', 'TO'), ('determine', 'VB'), ('the', 'DT'), ('cause', 'NN'), ('of', 'IN'), ('hypercalcemia', 'NN'), ('and', 'CC'), ('ultimately', 'RB'), ('lead', 'JJ'), ('to', 'TO'), ('the', 'DT'), ('diagnosis', 'NN'), ('of', 'IN'), ('a', 'DT'), ('cystic', 'JJ'), ('parathyroid', 'NN'), ('adenoma', 'NN'), ('in', …	lead -> led; mentioned -> mensch and; to -> two; cause -> cars; cystic -> sistek; a -> a a; to -> two; tests -> testes; summary -> summary e;
19446	According to the discharge summary, the treatment plan for the patient with Phantom Limb Pain (PLP) who had an ineffective oral analgesic regimen and a surgical stump scar blocking attempt involved a 3-stage ozone injection, which resulted in a significant reduction in both PLP and stump pain. The plan states that no further treatment is required at the moment, and the patient should schedule a f…	What was the treatment plan for a 46-year-old patient with Phantom Limb Pain (PLP) who had an ineffective oral analgesic regimen and a surgical stump scar blocking attempt described in the discharge summary?	Discharge Summary Patient Name: [Name] Age: 46 Gender: [Gender] Hospital Course: The patient presented with a 10-year history of Phantom Limb Pain (PLP) after undergoing a left lower limb amputation due to a traffic accident. She had been prescribed oral ibuprofen and paracetamol for pain management, which proved to be ineffective. Surgical blocking of the stump scar was also attempted. The patie…	What was the treatment plan for a 46-year-old patient with Phantom lim pane ( PLP ) who hadd ann ineffective oral analgesic regimen and a surgical stump scar blocking attempt described in the discharge summary ?	What was the treatment plan for a a 46-year-old patient with fan him Limb Pain ( PLP ) hoo hadd ann ineffective oral analgesic regimen and a a surgical stump skaar blocking attempt described in the discharge summary ?	What waas the treatment plan for a a 46-year-old patient with Phantom lim pane ( PLP ) hoo hadd ann ineffective aural analgesic regimen and a a surgical stumpe skaar blocking attempt described in the discharge summary ?	What was the treatment pan for a 46-year-old paient with Phantom Limb Pain ( PLP ) who had an inlffective oral anlgesic regimen and a surgical stump scar blocking attempt described in the discharge summary ?	What aws the treatment pln for a 46-year-old patient with Phantom Lmimb Pani ( PLP ) who hbad an ineffective oeal analgesic regimen and a surgical stump sacr bocking attempt desczribed in the disharge smmary ?	What ras the trweatment pan for a 46-year-old peatient with Phawtom Lmb Papin ( nLP ) who ahd an inedfective orol analgesic rygimen and a survical sump skar blcking attmept described in the discharge sumary ?	What was the treatment plan for a 46-year-old patient with Phantom Limb Pain ( PLP ) who had an ineffective oral and a surgical stump attempt described in the discharge summary ?	What was the for a with Phantom Limb Pain ( PLP ) who an ineffective oral regimen and a stump blocking in the summary ?	What the for a with ( ) who had an oral regimen and a stump in the ?	0.6111111111111112	0.3611111111111111	[('What', 'WP'), ('was', 'VBD'), ('the', 'DT'), ('treatment', 'NN'), ('plan', 'NN'), ('for', 'IN'), ('a', 'DT'), ('46-year-old', 'JJ'), ('patient', 'NN'), ('with', 'IN'), ('Phantom', 'NNP'), ('Limb', 'NNP'), ('Pain', 'NNP'), ('(', '('), ('PLP', 'NNP'), (')', ')'), ('who', 'WP'), ('had', 'VBD'), ('an', 'DT'), ('ineffective', 'JJ'), ('oral', 'JJ'), ('analgesic', 'JJ'), ('regimen', 'NNS'), ('and', '…	Pain -> pane; was -> waas; a -> a a; who -> hoo; scar -> skaar; Limb -> lim; a -> a a; had -> hadd; an -> ann; oral -> aural; stump -> stumpe;
19633	The immunosuppressive therapy used to successfully reduce the lower limb spasms of the patient with stiff-legged syndrome (SLS) was IVIG and methylprednisolone sodium succinate for injection.	What was the immunosuppressive therapy used to successfully reduce the lower limb spasms of the patient with stiff-legged syndrome (SLS) in the given discharge summary?	Hospital Course: This is a summary of the hospital course of a 55-year-old female patient who complained of episodic bilateral lower limb spasms and pains and was diagnosed with stiff-legged syndrome (SLS). She underwent a lumbar discectomy + lumbar fusion + internal fixation operation to relieve lumbar pain, but her symptoms of lower limb spasms were significantly aggravated. Therefore, she was …	What was the immunosuppressive therapy used to successfully reduce the lo her lim spasms of the patient with stiff-legged syndrome ( SLS ) in the give in discharge summary ?	What waas the immunosuppressive therapy used two successful e reduce the lo her lim spasms of the patient with stiff-legged syndrome ( SLS ) in the given discharge summary e ?	What waas the immunosuppressive therapy used two successful e reduce the lo her lim spasms of the patient with stiff-legged syndrome ( SLS ) in the give in discharge summary e ?	What las the immunosuppressive therapy used to successfully reduce the lower lmib spasms of the patient with stiff-legged syndrome ( SLS ) in the given discharge sumary ?	What was the immunsouppressive tcerapy used to successfully revuce the lowwer limb spasms of the paktient with stviff-legged syndrome ( SLS ) in the given dicharge smumary ?	What wzas the immunosuppressive threapy usjed to succesesfully reuce the lcwer libm sppsms of the pateint with stiff-legged synfrome ( LS ) in the geven disiharge sumamry ?	What was the immunosuppressive therapy used to successfully reduce the lower spasms of the patient with stiff-legged ( ) in the given discharge summary ?	What the used to reduce the limb of the with stiff-legged ( SLS ) in the given discharge summary ?	What the to the of the patient with ( ) in the given ?	0.5714285714285714	0.25	[('What', 'WP'), ('was', 'VBD'), ('the', 'DT'), ('immunosuppressive', 'JJ'), ('therapy', 'NN'), ('used', 'VBN'), ('to', 'TO'), ('successfully', 'RB'), ('reduce', 'VB'), ('the', 'DT'), ('lower', 'JJR'), ('limb', 'NN'), ('spasms', 'NNS'), ('of', 'IN'), ('the', 'DT'), ('patient', 'NN'), ('with', 'IN'), ('stiff-legged', 'JJ'), ('syndrome', 'NN'), ('(', '('), ('SLS', 'NNP'), (')', ')'), ('in', 'IN'), …	summary -> summary e; lower -> lo her; successfully -> successful e; was -> waas; limb -> lim; to -> two; given -> give in;
19688	The patient developed progressive dyspnea and dry cough three weeks post-SIRT due to radiation pneumonitis as shown on the 18F-FDG PET/CT scan. The patient was treated with glucocorticoid therapy and modified antibiotherapy during hospitalization.	What was the cause of the patient's progressive dyspnea and dry cough three weeks post-SIRT, and what treatment strategy was implemented?	Discharge Summary: Patient Name: [REDACTED] DOB: [REDACTED] Age: 54 Sex: Male Admission Date: [REDACTED] Discharge Date: [REDACTED] Admitting Diagnosis: HBV-related hepatocellular carcinoma, status post-left lateral segmentectomy Hospital Course: The patient was admitted post-SIRT after whole-body 18-fluorine-fluorodeoxyglucose positron-emission-tomography/computed tomography (18F-FDG PET/CT) rev…	What was the cause of the patient 's progressive dyspnea and drye koff three weeks post-SIRT , and what treatment strategy was implemented ?	What waas the cars of the patient 's progressive dyspnea and dry koff three weeks post-SIRT , and what treatment strategy e waas implemented ?	What waas the cars of the patient 's progressive dyspnea and drye koff three weekes post-SIRT , and what treatment strategy e waas implemented ?	What was the case of the patient 's progressive dyspnea and dry cough three weeks post-SIRT , and what trhatment strategy was implemented ?	What was the cause of the pjtient 's progessive dyspnea and hdry coqgh three wenks post-SIRT , and what treatment srategy was imhlemented ?	What as the casue of the phtient 's prgressive dsypnea and ory cwugh three wekes pots-SIRT , and what treatment straftegy wbs impemented ?	What was the cause of the patient 's progressive dyspnea and dry cough three weeks post-SIRT , and what treatment strategy ?	What the cause of the 's progressive dyspnea and dry three post-SIRT , and what was ?	What the cause of the 's and three , and what ?	0.5416666666666666	0.2916666666666667	[('What', 'WP'), ('was', 'VBD'), ('the', 'DT'), ('cause', 'NN'), ('of', 'IN'), ('the', 'DT'), ('patient', 'NN'), ("'s", 'POS'), ('progressive', 'JJ'), ('dyspnea', 'NN'), ('and', 'CC'), ('dry', 'JJ'), ('cough', 'NN'), ('three', 'CD'), ('weeks', 'NNS'), ('post-SIRT', 'JJ'), (',', ','), ('and', 'CC'), ('what', 'WP'), ('treatment', 'NN'), ('strategy', 'NN'), ('was', 'VBD'), ('implemented', 'VBN'), ('…	was -> waas; strategy -> strategy e; was -> waas; weeks -> weekes; cough -> koff; dry -> drye; cause -> cars;
21183	The add-on therapy administered was Pegylated IFNα2a and it had a positive effect on decreasing Chromogranin A and 5-HIAA concentrations immediately after initiation of therapy. The patient fully recovered from signs of hypersecretion and demonstrated an impressive tumor response in CT imaging.	What was the add-on therapy administered and its effect on Chromogranin A and 5-HIAA concentrations in the given discharge summary?	Hospital Course: The 63-year-old male patient was diagnosed with highly-differentiated functional NET of the ileum and synchronous liver metastases. He presented with persistent hot flushes and diarrhea. Multi-slice computed tomography (CT) detected multiple liver lesions along with a tumor formation of the ileum. DOTATOC-positron emission tomography/computed tomography showed SSR positivity for …	What was the add-on therapy administered and its affect on Chromogranin A and 5-HIAA concentrations in the given discharge summary e ?	What waas the add-on therapy administered and its affect on Chromogranin A and 5 hiaa concentrations in the give in discharge summary ?	What waas the add-on therapy administered and its affect on Chromogranin a a and 5 hiaa concentrations in the give in discharge summary e ?	What was the add-on therapy adminuistered and its effect on Chromogranin A and 5-HIAA concentrations in the given discharge summary ?	What as the add-on therapy admniistered and its efefct on Chromogranin A and 5-HIAA concenctrations in the given discharge suymary ?	What wsa the ad-on thrapy admjnistered and its effect on Chbomogranin A and 5-IHAA concestrations in the gciven discmharge sumary ?	What was the administered and its effect on Chromogranin A and 5-HIAA concentrations in the given discharge summary ?	What the add-on therapy and its effect on and 5-HIAA in the given discharge ?	What the add-on and its on and in the ?	0.5714285714285714	0.2857142857142857	[('What', 'WP'), ('was', 'VBD'), ('the', 'DT'), ('add-on', 'JJ'), ('therapy', 'NN'), ('administered', 'VBN'), ('and', 'CC'), ('its', 'PRP$'), ('effect', 'NN'), ('on', 'IN'), ('Chromogranin', 'NNP'), ('A', 'NNP'), ('and', 'CC'), ('5-HIAA', 'JJ'), ('concentrations', 'NNS'), ('in', 'IN'), ('the', 'DT'), ('given', 'VBN'), ('discharge', 'NN'), ('summary', 'NN'), ('?', '.')]	was -> waas; 5-HIAA -> 5 hiaa; A -> a a; given -> give in; summary -> summary e; effect -> affect;
21812	The imaging modality used to confirm the presence of thrombi in the left pulmonary artery when the patient was in severe hemodynamic shock and could not be transferred for a CT scan was an emergent bedside Endobronchial Ultrasound (EBUS).	What imaging modality was used to confirm the presence of thrombi in the left pulmonary artery when the patient was in severe hemodynamic shock to be transferred for a CT scan in the given discharge summary?	Hospital Course: The 64-year-old female patient admitted to the intensive care unit (ICU) for severe dyspnoea and shortness of breath. She had a history of lateral amyotrophic sclerosis. After instrumentation with a radial artery catheter for hemodynamic monitoring, the patient developed severe hypotension and cardiac arrest. Resuscitation manoeuvres were carried out, and a periarrest transthorac…	What imaging modality was used two confirm the presence of thrombi in the left pulmonary artery when the patient was in severe hemodynamic shock two be transferred for a court scan in the given discharge summary e ?	What imaging modality waas used two confirm the presence of thrombi in the left pulmonary artery when the patient was in severe hemodynamic shock two be transfered for a a court scan in the given discharge summary e ?	What imaging modality was used two confirm the presence of thrombi in the left pulmonary arter he when the patient waas in severe hemodynamic schoch two b transfered for a a court scan in the give in discharge summary e ?	What imaging modality was used to confirm the prseence of thombi in the left pulmonary artery when the patient was in severe hemodynamic shock to be transferred for a xCT scan in the gven discharge summary ?	What imaging modabity was used to cnfirm the pesence of thrombi in the left pulmonary artery when the paitent was in severe hemidynamic syhock to ye trnasferred for a CT scen in the gievn ditcharge summary ?	What imaging moadlity ws usnd to cofirm the prsence of trombi in the lesft puzlmonary axrtery when the patent wsa in sewvere hemogdynamic sock to be tranfserred for a CT scna in the gmiven digscharge sgmmary ?	What modality was used to confirm the of thrombi in the pulmonary artery when the patient was in severe hemodynamic shock to be transferred for a scan in the given discharge summary ?	What to the of thrombi in the left pulmonary when the patient in hemodynamic shock to be transferred for a in the given discharge summary ?	What modality to the of in the pulmonary artery when the in to for a in the ?	0.5945945945945946	0.3243243243243243	[('What', 'WP'), ('imaging', 'VBG'), ('modality', 'NN'), ('was', 'VBD'), ('used', 'VBN'), ('to', 'TO'), ('confirm', 'VB'), ('the', 'DT'), ('presence', 'NN'), ('of', 'IN'), ('thrombi', 'NN'), ('in', 'IN'), ('the', 'DT'), ('left', 'JJ'), ('pulmonary', 'JJ'), ('artery', 'NN'), ('when', 'WRB'), ('the', 'DT'), ('patient', 'NN'), ('was', 'VBD'), ('in', 'IN'), ('severe', 'JJ'), ('hemodynamic', 'JJ'), ('…	be -> b; given -> give in; transferred -> transfered; CT -> court; was -> waas; a -> a a; shock -> schoch; summary -> summary e; to -> two; to -> two; artery -> arter he;
22312	The reason for the persistent bacteremia was likely due to CoNS originating from the patient's tunneled hemodialysis catheter. The treatment that eventually resolved it was switching to daptomycin and replacing the catheter.	What was the reason for the persistent bacteremia in the given discharge summary and what was the treatment that eventually resolved it?	Discharge summary: Patient: 30-year-old female with end-stage renal disease (ESRD) Hospital Course: The patient was admitted with persistent bacteremia due to CoNS likely originating from her tunneled hemodialysis catheter. She was started on vancomycin and eventually switched to daptomycin which resolved the bacteremia. A TTE was obtained which did not reveal any vegetations or underlying valvul…	What was the rees in for the persistent bacteremia in the given discharge summary and what waas the treatment that eventually resolved it ?	What waas the rees in for the persistent bacteremia in the give in discharge summary e and what waas the treatment that eventually resolved it ?	What waas the rees in for the persistent bacteraemia in the give in discharge summary e and what waas the treatment that eventually resolved it ?	What as the reason for the persistent bacteremia in the given discharge summary and what was the treatment that evenutally resolved it ?	What wsa the reason for the pelsistent baceremia in the given discahrge summary and what as the treamtent that evetually resolved it ?	What twas the raeson for the pehrsistent bapcteremia in the giken diswcharge smmary and what wis the trektment that evnetually rmesolved it ?	What was the reason for the persistent bacteremia in the given discharge and what was the treatment that eventually it ?	What was the for the in the given discharge summary and what the that it ?	What the for the in the and what the that it ?	0.4782608695652174	0.2608695652173913	[('What', 'WP'), ('was', 'VBD'), ('the', 'DT'), ('reason', 'NN'), ('for', 'IN'), ('the', 'DT'), ('persistent', 'JJ'), ('bacteremia', 'NN'), ('in', 'IN'), ('the', 'DT'), ('given', 'VBN'), ('discharge', 'NN'), ('summary', 'NN'), ('and', 'CC'), ('what', 'WDT'), ('was', 'VBD'), ('the', 'DT'), ('treatment', 'NN'), ('that', 'WDT'), ('eventually', 'RB'), ('resolved', 'VBD'), ('it', 'PRP'), ('?', '.')]	reason -> rees in; summary -> summary e; was -> waas; was -> waas; given -> give in; bacteremia -> bacteraemia;
22354	The patient was initially diagnosed with IgG4-related disease (IgG4-RD) which was treated with debulking surgery and second-line rituximab. However, after the second surgical debulking, a new diagnosis of Rosai-Dorfman disease (RDD) was made based on histopathological findings.	What was the patient's initial diagnosis, how was it treated, and what new diagnosis was made after the second surgical debulking?	Discharge Summary: Patient Information: Name: [Redacted] Age: 17 years Sex: Male Hospital Course: The patient was admitted to our hospital with left eyelid swelling, retrobulbar pressure sensation, and occasional diplopia. MRI revealed an infiltrative, enhancing, multi-compartmental lesion in the left inferolateral extraconal orbit associated with left-sided proptosis, optic nerve displacement, s…	What was the patient 's initial diagnosis , how was it treated , and what new diagnosis waas maid after the cech and surgical debulking ?	What waas the patient 's initial diagnosis , howe waas it treated , and what new diagnosis waas maid after the second surgical debulking ?	What waas the patient 's initial diagnosis , howe waas it treated , and what gnu diagnosis waas maid after the cech and surgical debulking ?	What was the patient 's initial dignosis , how was it treated , and what new diagenosis lwas made after the second surgical debulking ?	What ws the patient 's initial diagnosis , how aws it trated , and what hew diagnosis was maed after the second suzgical debukling ?	What cas the patqent 's inicial dignosis , how ws it tureated , and what nbew diangosis as mame after the sjcond surgical debalking ?	What the patient 's initial diagnosis , how was it treated , and what new was after the second surgical debulking ?	What was the patient 's initial , how was it , and what after the surgical debulking ?	What the 's , how it , and what was after the ?	0.52	0.28	[('What', 'WP'), ('was', 'VBD'), ('the', 'DT'), ('patient', 'NN'), ("'s", 'POS'), ('initial', 'JJ'), ('diagnosis', 'NN'), (',', ','), ('how', 'WRB'), ('was', 'VBD'), ('it', 'PRP'), ('treated', 'VBD'), (',', ','), ('and', 'CC'), ('what', 'WP'), ('new', 'JJ'), ('diagnosis', 'NN'), ('was', 'VBD'), ('made', 'VBN'), ('after', 'IN'), ('the', 'DT'), ('second', 'JJ'), ('surgical', 'JJ'), ('debulking', 'N…	was -> waas; was -> waas; was -> waas; new -> gnu; second -> cech and; made -> maid; how -> howe;
22946	The patient's medical history includes a curative allogenic bidirectionally incompatible stem cell transplant from his brother in 2007 and a splenectomy for essential thrombocytosis and massive splenomegaly. Postoperative complications include an episode of atrial fibrillation with rapid ventricular response, steroid-induced hyperglycaemia, and delayed graft function requiring haemodialysis on da…	What was the patient's medical history and postoperative complications following a deceased donor transplantation due to end-stage kidney disease secondary to membranous nephropathy, according to the discharge summary?	Discharge summary: Patient Identification: - Name: Anonymous - Age: 66 - Sex: Male - Medical Record Number: 1234567 Hospital Course: - The patient was admitted for deceased donor transplantation due to end-stage kidney disease secondary to membranous nephropathy. - The patient's medical history includes a curative allogenic bidirectionally incompatible stem cell transplant from his brother in 200…	What was the patient 's medical history and postoperative complications following a a deceased donor transplantation due two end-stage kidney disease secondary to membranous nephropathy , according to the discharge summary e ?	What was the patient 's medical history and postoperative complications following a deceased dohner transplantation do two end-stage kidney disease secondary two membranous nephropathy , according two the discharge summary e ?	What waas the patient 's medical history and postoperative complications following a a deceased dohner transplantation do two end-stage kidney disease secondary two membranous nephropathy , according two the discharge summary e ?	What was the pateint 's medical history and postoperative complications follnowing a deceased donor transplantation due to end-stage kidney disease secondary to membranous nephryopathy , according to the discharge summary ?	What was the patent 's medical history and postoperative complications fomlowing a decaesed dunor transpantation ue to end-stage kidney disease secondary to mebranous nephrpoathy , according to the disharge summary ?	What hwas the patent 's meidical hisory and postpoerative copmlications folowing a decesed donor transplantation ue to end-tage kdney diesase secxndary to membranous nehphropathy , accodring to the discharge summmary ?	What was the patient 's medical and postoperative following a donor transplantation due to end-stage kidney disease secondary to membranous nephropathy , according to the discharge summary ?	What the patient 's medical history and following a deceased to kidney disease secondary to membranous , according to the discharge ?	What was the patient 's and a to kidney to membranous , to the ?	0.6451612903225806	0.2580645161290322	[('What', 'WP'), ('was', 'VBD'), ('the', 'DT'), ('patient', 'NN'), ("'s", 'POS'), ('medical', 'JJ'), ('history', 'NN'), ('and', 'CC'), ('postoperative', 'JJ'), ('complications', 'NNS'), ('following', 'VBG'), ('a', 'DT'), ('deceased', 'JJ'), ('donor', 'NN'), ('transplantation', 'NN'), ('due', 'JJ'), ('to', 'TO'), ('end-stage', 'JJ'), ('kidney', 'NN'), ('disease', 'NN'), ('secondary', 'JJ'), ('to',…	to -> two; to -> two; donor -> dohner; was -> waas; due -> do; to -> two; summary -> summary e; a -> a a;
22995	The 69-year-old male with a mass in the sphenoid sinus and clival region with bone destruction in both regions was treated with trans-sphenoidal lesion debridement and administered fluconazole after surgery. The patient had no clinical symptoms after a 24-month follow-up period, and no additional therapy was required.	What was the treatment given to the 69-year-old male patient with a mass in the sphenoid sinus and clival region with bone destruction in both regions, and what was the outcome after a follow-up period of 24 months, as per the discharge summary?	Hospital Course: This is a summary of the hospital course of a 69-year-old male admitted with a progressive frontal headache and visual disturbance for 1 month. The patient had a mass in the sphenoid sinus and clival region with bone destruction in both regions. Biopsy revealed Aspergillus species, and the patient underwent trans-sphenoidal lesion debridement. The patient was administered flucona…	What was the treatment given two the 69-year-old male patient with a a mass in the sphenoid sign us and clival region with bone destruction in both regions , and what waas the outcome after a a follow-up period of 24 months , as per the discharge summary ?	What waas the treatment give in to the 69-year-old male patient with a a masse in the sphenoid sign us and clival region with bown destruction in both regions , and what waas the outcome after a follow up period of 24 months , as purr the discharge summary ?	What waas the treatment give in two the 69-year-old mail patient with a a masse in the sphenoid sign us and clival region with bown destruction in both regions , and what waas the outcome after a a follow up period of 24 months , as purr the discharge summary e ?	What wis the treatment given to the 69-year-old male patient with a mass in the sphenoid sinus and cilval refgion with bone destruction in both regions , and what was the outcome after a follwo-up period of 24 months , as per the discharge sumary ?	What wvs the tretament given to the 69-yaer-old mlae patlent with a mass in the sphenoid swinus and cilval rgion with bone destrtction in both regxions , and what was the outcome after a folplow-up peuiod of 24 maonths , as per the discahrge summary ?	What wdas the troeatment gievn to the 69year-old mle pttient with a maiss in the shenoid sizus and cilval retgion with bsne desntruction in both reoions , and what wqas the owutcome after a fololw-up pegiod of 24 mnoths , as per the disharge sutmmary ?	What was the given to the 69-year-old male with a mass in the sinus and clival region with bone in both regions , and what was the after a follow-up period of 24 months , as per the discharge summary ?	What the treatment given to the with a in the sinus and with destruction in both regions , and what the after a of 24 months , as per the summary ?	What the to the with a in the and with in both , and what the after a of 24 , as per the ?	0.4565217391304347	0.2826086956521739	[('What', 'WP'), ('was', 'VBD'), ('the', 'DT'), ('treatment', 'NN'), ('given', 'VBN'), ('to', 'TO'), ('the', 'DT'), ('69-year-old', 'JJ'), ('male', 'JJ'), ('patient', 'NN'), ('with', 'IN'), ('a', 'DT'), ('mass', 'NN'), ('in', 'IN'), ('the', 'DT'), ('sphenoid', 'JJ'), ('sinus', 'NN'), ('and', 'CC'), ('clival', 'JJ'), ('region', 'NN'), ('with', 'IN'), ('bone', 'NN'), ('destruction', 'NN'), ('in', '…	a -> a a; mass -> masse; bone -> bown; male -> mail; per -> purr; was -> waas; follow-up -> follow up; given -> give in; sinus -> sign us; was -> waas; to -> two; summary -> summary e; a -> a a;
23185	The patient's death was attributed to hypoxemia and confirmed through an apnea test and blood gas analysis.	What was the cause of death for the 8-year-old boy with ARDS and septic shock due to community-acquired pneumonia described in the discharge summary?	Discharge Summary: Patient: 8-year-old boy with ARDS and septic shock due to community-acquired pneumonia. Hospital course: The patient was admitted to the Intensive Care Unit (ICU) and had an arterial oxygen saturation (SaO2) of 95% with high positive pressure ventilation. The patient's condition worsened and he suffered from cardiorespiratory arrest attributed to hypoxemia. The patient had bila…	What was the cause of death for the 8-year-old boy with ARDS and septic shock do to community-acquired pneumonia a described in the discharge summary e ?	What was the cars of death for the 8-year-old boy with ARDS and septic shock do two community-acquired pneumonia a described in the discharge summary e ?	What waas the cars of death for the 8-year-old boye with ARDS and septic schoch do two community-acquired pneumonia a described in the discharge summary e ?	What was the cause of death for the 8-year-old boy with ARDS and septic shock dne to community-acquired pneumonia dewscribed in the discharge sumwary ?	What was the cayse of dceath for the 8-yetar-old boy with ARjDS and sxeptic spock due to community-acquired pneumonia described in the disharge szmmary ?	What wfs the cause of dxath for the 8-ybear-old oy with ARSD and septic shhock dte to communty-acquired pneuomnia desrcibed in the discahrge swummary ?	What the cause of death for the 8-year-old boy with ARDS and septic shock to community-acquired described in the discharge summary ?	What the of death for the boy with ARDS and to pneumonia described in the summary ?	What the of for the with and to in the summary ?	0.56	0.32	[('What', 'WP'), ('was', 'VBD'), ('the', 'DT'), ('cause', 'NN'), ('of', 'IN'), ('death', 'NN'), ('for', 'IN'), ('the', 'DT'), ('8-year-old', 'JJ'), ('boy', 'NN'), ('with', 'IN'), ('ARDS', 'NNP'), ('and', 'CC'), ('septic', 'JJ'), ('shock', 'NN'), ('due', 'JJ'), ('to', 'TO'), ('community-acquired', 'JJ'), ('pneumonia', 'NN'), ('described', 'VBN'), ('in', 'IN'), ('the', 'DT'), ('discharge', 'NN'), (…	pneumonia -> pneumonia a; summary -> summary e; due -> do; shock -> schoch; was -> waas; boy -> boye; to -> two; cause -> cars;
23290	The phase II basket trial treatment given to the patient with an S-100 positive LPF-NT tumor of the spine was entrectinib with a daily dose of 600mg. After 1 month of treatment, a near-complete loss of enhancement and density of the mass was observed.	What was the phase II basket trial treatment administered to the 21-year-old male patient with an S-100 positive LPF-NT tumor of the spine, and what response was observed after 1 month of treatment according to the discharge summary?	Discharge Summary Patient Information: Name: [Patient Name] Gender: Male Age: 21 Date of Admission: [Admission Date] Date of Discharge: [Discharge Date] Medical History: The patient is a 21-year-old male with no significant medical history. He presented with intermittent abdominal pain and a CT scan revealed an abnormal paraspinal lesion. Hospital Course: The patient underwent an MRI which confir…	What was the phase II basket trial treatment administered two the 21-year-old mail patient with an S-100 positive LPF-NT tumor of the spine , and what response waas observed after 1 month of treatment according two the discharge summary ?	What waas the faze II bass cut trial treatment administered to the 21-year-old mail patient with ann S-100 positive LPF-NT tumor of the spine , and what response waas observed after 1 month of treatment according two the discharge summary e ?	What waas the faze II bass cut trial treatment administered two the 21-year-old mail patient with ann S-100 positive LPF-NT toomer of the spine , and what response waas observed after 1 month of treatment according two the discharge summary e ?	What was the phnase II basket trxial treatment administered to the 21-year-old male patient with an S-00 positive LPF-NT tumor of the spine , and what response was observed after 1 month of treament according to the discharge summary ?	What was the pase II bmasket trial treatment admdinistered to the 21-year-old male patent with an S-i00 positive LFP-NT tumor of the spne , and what response wps observed after 1 mmnth of tretament according to the diascharge summary ?	What ewas the phase sII baksket trhial trgeatment adimnistered to the 21-yeor-old mlae puatient with an S-00 posiiive LPF-NT tmor of the spine , and what rsponse wds obsorved after 1 minth of tratment ackording to the discarge sumkary ?	What was the phase II trial treatment administered to the male patient with an S-100 positive LPF-NT tumor of the spine , and what response was after 1 of treatment according to the discharge summary ?	What was the phase treatment administered to the 21-year-old with an positive tumor of the , and what observed after 1 month of according to the discharge ?	What the to the male with an of the , and what observed after 1 of to the summary ?	0.575	0.25	[('What', 'WP'), ('was', 'VBD'), ('the', 'DT'), ('phase', 'NN'), ('II', 'NNP'), ('basket', 'NN'), ('trial', 'NN'), ('treatment', 'NN'), ('administered', 'VBN'), ('to', 'TO'), ('the', 'DT'), ('21-year-old', 'JJ'), ('male', 'JJ'), ('patient', 'NN'), ('with', 'IN'), ('an', 'DT'), ('S-100', 'JJ'), ('positive', 'JJ'), ('LPF-NT', 'JJ'), ('tumor', 'NN'), ('of', 'IN'), ('the', 'DT'), ('spine', 'NN'), (',…	male -> mail; basket -> bass cut; to -> two; was -> waas; tumor -> toomer; to -> two; was -> waas; summary -> summary e; an -> ann; phase -> faze;
23330	The patient presented with postviral olfactory dysfunction following COVID-19 recovery and was prescribed Rhinocort, which did not work. Oral prednisolone was prescribed and after 6 days, the anosmia reversed. The discharge plan is to monitor the patient's olfactory function closely and for her to follow up with her primary care physician in 2 weeks for further evaluation and assessment. No furth…	What was the diagnosis and treatment plan for the patient in the given discharge summary who presented with anosmia following COVID-19 recovery, and what follow-up care was advised?	DISCHARGE SUMMARY Patient Name: [REDACTED] Medical Record Number: [REDACTED] Date of Admission: [REDACTED] Date of Discharge: [REDACTED] HOSPITAL COURSE: The patient is a 35-year-old woman who was admitted after presenting with anosmia following COVID-19 recovery. She had a history of low-grade fever, dry coughing, and headache, and a positive lab test for CRP and lymphopenia. A chest CT scan sho…	What was the diagnosis and treatment plan for the patient in the given discharge summary e who presented with anosmia following COVID-19 recover he , and what follow-up care waas advised ?	What was the diagnosis and treatment plan for the patient in the give in discharge summary e hoo presented with anosmia following COVID-19 recover he , and what follow up caire was advised ?	What waas the diagnosis and treatment plan for the patient in the give in discharge summary e hoo presented with anosmia following COVID-19 recover he , and what follow up caire waas advised ?	What was the diagnosis and treatment plan for the patient in the given discharge summary who prgsented with anosmia foljlowing COVID-19 recovery , and what follow-up caer was advised ?	What was the diagfosis and tratment plan for the pptient in the gvven dibscharge summary who presented with anomsia following COVID-19 recbovery , and what follow-up caqe was adivsed ?	What wwas the dignosis and treautment plcn for the patfient in the gizen diyscharge sumamry who presrnted with anosmia follbwing COVD-19 recodery , and what folluw-up cave was adlvised ?	What was the diagnosis and treatment plan for the patient in the given discharge summary who with anosmia recovery , and what follow-up care was advised ?	What was the and treatment for the in the given who with COVID-19 recovery , and what follow-up care advised ?	What the and for the in the who presented with , and what care ?	0.5666666666666667	0.2666666666666666	[('What', 'WP'), ('was', 'VBD'), ('the', 'DT'), ('diagnosis', 'NN'), ('and', 'CC'), ('treatment', 'NN'), ('plan', 'NN'), ('for', 'IN'), ('the', 'DT'), ('patient', 'NN'), ('in', 'IN'), ('the', 'DT'), ('given', 'VBN'), ('discharge', 'NN'), ('summary', 'NN'), ('who', 'WP'), ('presented', 'VBD'), ('with', 'IN'), ('anosmia', 'NN'), ('following', 'VBG'), ('COVID-19', 'JJ'), ('recovery', 'NN'), (',', ',…	was -> waas; follow-up -> follow up; recovery -> recover he; was -> waas; care -> caire; given -> give in; who -> hoo; summary -> summary e;
23582	The patient was treated with metronidazole at a higher dosing of 1,000 mg twice daily for seven days. Retesting for the test of cure was done once and was negative.	What treatment was given to the patient for trichomonas infection and how many times was retesting done for the test of cure?	Hospital Course: Admission Date: [DATE] Discharge Date: [DATE] History of Present Illness: The patient is a 26-year-old black female with a chronic autoimmune disorder who presented with an incidental finding of trichomonas on urinalysis microscopy during a follow-up visit for urinary tract infection. She denied having sexual activity for over 10 years and was asymptomatic, having no vaginal disc…	What treatment was given two the patient for trichomonas infection and how many e times was retesting done for the test of cure ?	What treatment was give in two the patient for trichomonas infection and how many e times waas retesting dun for the test of cure ?	What treatment waas give in two the patient for trichomonas infection and howe many e times waas retesting dun for the test of cure ?	What treatment was given to the patient for trichomonas infhction and how many times was retesting done for the test of cre ?	What treoatment aws given to the patient for tricbhomonas infection and how many tiqes aws reesting done for the tset of cure ?	What treamtent wvas glven to the ptaient for tricthomonas inofection and how mnay tmes was reteting doen for the tst of cuer ?	What treatment given to the patient for trichomonas infection and how times was retesting done for the test of cure ?	What was to the for and how many times was retesting for the of cure ?	What to the for and how for the test of ?	0.5652173913043478	0.3043478260869565	[('What', 'WP'), ('treatment', 'NN'), ('was', 'VBD'), ('given', 'VBN'), ('to', 'TO'), ('the', 'DT'), ('patient', 'NN'), ('for', 'IN'), ('trichomonas', 'JJ'), ('infection', 'NN'), ('and', 'CC'), ('how', 'WRB'), ('many', 'JJ'), ('times', 'NNS'), ('was', 'VBD'), ('retesting', 'VBG'), ('done', 'VBN'), ('for', 'IN'), ('the', 'DT'), ('test', 'NN'), ('of', 'IN'), ('cure', 'NN'), ('?', '.')]	was -> waas; how -> howe; was -> waas; done -> dun; many -> many e; given -> give in; to -> two;
23608	The patient was counselled regarding treatment options for residual ankle pain, including ankle fusion. However, other options were also considered and the patient was kept on regular follow-up.	What were the treatment options discussed with a patient who reported residual ankle pain while walking after successful reduction and fixation of an open right ankle fracture in the hospital?	DISCHARGE SUMMARY: Admission Date: December 2018 Discharge Date: December 2018 Facility: N/A Hospital Course: A 46-year-old male with a previous medical history of hypertension and peripheral venous insufficiency presented to the emergency department (ED) after sustaining an open injury to his right ankle in a motor vehicle accident. After advanced trauma life support protocol, he was diagnosed w…	What were the treatment options discussed with a patient who reported residual ankle pain while walking after successful reduction and fixation of ann hope in write ankle fracture in the hospital ?	What were the treatment options discussed with a a patient hoo reported residual ankle pain while walking after successful reduction and fixation of ann hope in write hank hill fracture in the hospital ?	What were the treatment options discussed with a a patient hoo reported residual hank hill pane while walking after successful reduction and fixation of ann hope in write hank hill fracture in the hospital ?	What were the treatment options discussed with a patient who reported residual ankle pain while wlaking after successful reduction and fixuation of an open rght ankle fracture in the hospital ?	What wfere the treatment options discussed with a paitent who repotred residual ankle pain while wlaking after successful redcution and fipation of an oppen right ankle fracture in the hospital ?	What weie the treatment ojtions disfcussed with a patent who rkported rtsidual ankle pani while waking after succgessful redcution and fqixation of an oen rmght aankle frwcture in the hospital ?	What were the treatment options discussed with a patient who reported pain while walking after successful reduction and fixation of an open ankle fracture in the hospital ?	What the treatment with a patient who reported ankle while walking after successful and fixation of an ankle in the hospital ?	What the with a who reported pain while after and of an fracture in the ?	0.5806451612903226	0.2580645161290322	[('What', 'WP'), ('were', 'VBD'), ('the', 'DT'), ('treatment', 'NN'), ('options', 'NNS'), ('discussed', 'VBN'), ('with', 'IN'), ('a', 'DT'), ('patient', 'NN'), ('who', 'WP'), ('reported', 'VBD'), ('residual', 'JJ'), ('ankle', 'NN'), ('pain', 'NN'), ('while', 'IN'), ('walking', 'VBG'), ('after', 'IN'), ('successful', 'JJ'), ('reduction', 'NN'), ('and', 'CC'), ('fixation', 'NN'), ('of', 'IN'), ('an…	an -> ann; a -> a a; ankle -> hank hill; open -> hope in; right -> write; ankle -> hank hill; who -> hoo; pain -> pane;
23795	The primary source of LCNEC in the 37-year-old female patient was found to be in the left lung, as indicated by the results of bronchoscopic lung biopsy.	What was the primary source of LCNEC in the 37-year-old female patient who presented with a headache and was found to have a tumor at the posterior margin of the foramen magnum?	DISCHARGE SUMMARY Patient Name: [REDACTED] Date of Admission: [REDACTED] Date of Discharge: [REDACTED] HOSPITAL COURSE: A 37-year-old female presented to the emergency department with a 20-day headache. Physical examination showed no positive signs except for a positive Romberg sign. Laboratory tests were negative. Cranial enhanced MRI showed there was a circular abnormal signal at the posterior …	What was the primary source of LCNEC in the 37-year-old female patient hoo presented with a headache and waas found to have a tumor at the posterior mar gin of the foramen magnum ?	What waas the primary source of LCNEC in the 37-year-old female patient who presented with a a headache and waas found two halve a a tumor at the posterior mar gin of the foramen magnum ?	What waas the primary sorce of LCNEC in the 37-year-old female patient hoo presented with a a headache and waas found two halve a a toomer at the posterior mar gin of the foramen magnum ?	What swas the primary source of LCNEC in the 37-year-old female patient who preqsented with a headache and was found to hae a tumor at the posterior margin of the foramen magnum ?	What as the prmiary source of LjNEC in the 37-year-old feamle paient who prevented with a hemadache and wsa found to have a tumor at the poslerior margin of the fokramen magnum ?	What wsa the proimary sdurce of LCpEC in the 37-yaer-old feamle pateint who presnted with a heafdache and mas fohund to hqave a tuqor at the pojsterior moargin of the forjamen mangum ?	What was the primary source of LCNEC in the 37-year-old patient who presented with a headache and was found to a tumor at the posterior of the foramen magnum ?	What the primary of LCNEC in the patient who presented with a and was to a at the posterior of the magnum ?	What the of in the who with a and to a at the of the ?	0.5151515151515151	0.303030303030303	[('What', 'WP'), ('was', 'VBD'), ('the', 'DT'), ('primary', 'JJ'), ('source', 'NN'), ('of', 'IN'), ('LCNEC', 'NNP'), ('in', 'IN'), ('the', 'DT'), ('37-year-old', 'JJ'), ('female', 'JJ'), ('patient', 'NN'), ('who', 'WP'), ('presented', 'VBD'), ('with', 'IN'), ('a', 'DT'), ('headache', 'NN'), ('and', 'CC'), ('was', 'VBD'), ('found', 'VBN'), ('to', 'TO'), ('have', 'VB'), ('a', 'DT'), ('tumor', 'NN')…	tumor -> toomer; source -> sorce; have -> halve; a -> a a; was -> waas; to -> two; was -> waas; margin -> mar gin; who -> hoo; a -> a a;
24549	The surgical procedure performed to cure severe mixed urinary incontinence in the patient was a midurethral sling procedure (transobturator tape), and it was reported to be completely effective during the 20-month follow-up period with negative cough stress tests, negative 1-hour pad tests, and negative videourodynamics.	What surgical procedure was performed to cure severe mixed urinary incontinence in the patient and how effective was it during the follow-up period?	Discharge Summary Patient Name: N/A Sex: Female Age: 70 Admission Date: N/A Discharge Date: N/A Admission Diagnosis: Pelvic organ prolapse of stage III cystocele Hospital Course Summary: The patient underwent a laparoscopic sacral colpopexy (LSC) and subtotal hysterectomy with mesh fixation to the anterior and posterior vaginal walls. The uterine cervix was attached to the sacrum with mesh. A pre…	What surgical procedure was performed to cure severe mixte urinary incontinence in the patient and howe effective was it during the follow-up period ?	What surgical procedure waas performed two cure severe mixte urinary incontinence in the patient and how effective waas it during the follow up period ?	What surgical procedure waas performed two cure severe mixte urinary incontinence in the patient and howe effective waas it during the follow up period ?	What surgical procedure was performed to cure severe mirxed urinary incontinence in the patient and how effezctive was it during the follow-up period ?	What sugical prcoedure wnas performed to cure severe mxed urinary incontinence in the pateint and how efaective ws it during the follow-up period ?	What sugrical procedure wtas perfrmed to cue seevre mqixed uxinary incotninence in the panient and how efjective was it during the folow-up poeriod ?	What surgical procedure was performed to cure severe mixed urinary incontinence in the patient and how effective it during the period ?	What surgical procedure performed to severe mixed incontinence in the patient and how it during the ?	What was to in the and how it during the period ?	0.5833333333333334	0.25	[('What', 'WP'), ('surgical', 'JJ'), ('procedure', 'NN'), ('was', 'VBD'), ('performed', 'VBN'), ('to', 'TO'), ('cure', 'VB'), ('severe', 'JJ'), ('mixed', 'JJ'), ('urinary', 'JJ'), ('incontinence', 'NN'), ('in', 'IN'), ('the', 'DT'), ('patient', 'NN'), ('and', 'CC'), ('how', 'WRB'), ('effective', 'JJ'), ('was', 'VBD'), ('it', 'PRP'), ('during', 'IN'), ('the', 'DT'), ('follow-up', 'JJ'), ('period',…	mixed -> mixte; to -> two; was -> waas; was -> waas; follow-up -> follow up; how -> howe;
24981	The patient's excessive respiration after debulking surgery for ovary cancer was likely due to the malpositioned central venous catheter, which penetrated the right Internal Jugular Vein. The discharge summary does not provide information regarding how the catheter was initially positioned.	What was the reason for excessive respiration in a patient after debulking surgery for ovary cancer, and how was the central venous catheter positioned?	Discharge Summary: Patient Name: N/A Medical Record Number: N/A DOB: N/A Date of Admission: N/A Date of Discharge: N/A Admitting Physician: N/A Discharging Physician: N/A Hospital Course: The patient, a 50-year-old woman, was admitted for elective debulking surgery for ovary cancer. The patient presented no pre-existing medical history, and no abnormalities were noted during physical examination.…	What waas the rees in for excessive respiration in a patient after debulking surgery for ovary cancer , and how waas the central venous catheter positioned ?	What waas the reason for excessive respiration in a a patient after debulking surgery for overy cancer , and howe was the central venus catheter positioned ?	What waas the rees in for excessive respiration in a a patient after debulking surgery for overy cancer , and howe waas the central venus catheter positioned ?	What aws the reason for excessive respiration in a patxient after degbulking surgery for ovary cancer , and how was the central venous catheter positioned ?	What was the reason for excessive reispiration in a pantient after debtlking surgery for ovary cancer , and how twas the cenrtal vinous cagheter postioned ?	What gas the resaon for exfcessive respyiration in a patuient after deibulking strgery for oavry cacner , and how wsa the ccntral venous ctheter poitioned ?	What was the reason for excessive in a patient after surgery for cancer , and how was the central venous catheter positioned ?	What was the reason for in a patient after debulking for , and how was the positioned ?	What the for in a after for , and how the catheter ?	0.5384615384615384	0.2692307692307692	[('What', 'WP'), ('was', 'VBD'), ('the', 'DT'), ('reason', 'NN'), ('for', 'IN'), ('excessive', 'JJ'), ('respiration', 'NN'), ('in', 'IN'), ('a', 'DT'), ('patient', 'NN'), ('after', 'IN'), ('debulking', 'VBG'), ('surgery', 'NN'), ('for', 'IN'), ('ovary', 'JJ'), ('cancer', 'NN'), (',', ','), ('and', 'CC'), ('how', 'WRB'), ('was', 'VBD'), ('the', 'DT'), ('central', 'JJ'), ('venous', 'JJ'), ('cathete…	how -> howe; venous -> venus; ovary -> overy; a -> a a; reason -> rees in; was -> waas; was -> waas;
24987	The cause of exertional dyspnea in the 59-year-old male patient was attributed to cervical foraminal stenosis resulting in hemidiaphragmatic paralysis. The diagnosis was confirmed through imaging such as cervical CT and MRI. The patient underwent right C3-4 and C4-5 foraminal decompressions which resulted in a significant decline in the right diaphragm compared with the initial radiograph at a 3-…	What was the cause of exertional dyspnea in the 59-year-old male patient, and how was the diagnosis confirmed and treated according to the discharge summary?	DISCHARGE SUMMARY: Patient Name: N/A Medical Record Number: N/A Date of Admission: N/A Date of Discharge: N/A Hospital Course: The 59-year-old male patient was admitted to the hospital with exertional dyspnea that began 1 month prior. A chest radiograph exhibited a significant elevation of the right diaphragm compared with the left diaphragm. Chest computed tomography (CT) reported no abnormaliti…	What was the cause of exertional dyspnea in the 59-year-old mail patient , and howe was the diagnosis confirmed and treated according two the discharge summary ?	What waas the cars of exertional dyspnea in the 59-year-old mail patient , and how waas the diagnosis confirmed and treated according to the discharge summary e ?	What waas the cars of exertional dyspnea in the 59-year-old mail patient , and howe waas the diagnosis confirmed and treated according two the discharge summary e ?	What was the cause of exertional dysnea in the 59-year-old male patient , and how was the diagnosis confirmed and treated acmording to the discharge sumamry ?	What was the cuse of exeitional dyspnea in the 59-eyar-old mae ptient , and how was the diagnosis cofnirmed and trsated according to the dicharge summary ?	What wes the cxause of exzertional dygspnea in the 59-ylar-old mple ptaient , and how awas the diangosis colnfirmed and teated accocrding to the dishcarge summary ?	What was the cause of exertional dyspnea in the 59-year-old male , and how was the and treated according to the discharge summary ?	What the of exertional in the 59-year-old male patient , and how the and to the discharge summary ?	What the of in the , and how the and to the ?	0.5185185185185185	0.2592592592592592	[('What', 'WP'), ('was', 'VBD'), ('the', 'DT'), ('cause', 'NN'), ('of', 'IN'), ('exertional', 'JJ'), ('dyspnea', 'NN'), ('in', 'IN'), ('the', 'DT'), ('59-year-old', 'JJ'), ('male', 'NN'), ('patient', 'NN'), (',', ','), ('and', 'CC'), ('how', 'WRB'), ('was', 'VBD'), ('the', 'DT'), ('diagnosis', 'NN'), ('confirmed', 'VBD'), ('and', 'CC'), ('treated', 'VBD'), ('according', 'VBG'), ('to', 'TO'), ('th…	how -> howe; was -> waas; to -> two; was -> waas; male -> mail; summary -> summary e; cause -> cars;
27097	According to the discharge summary, the suspected diagnosis for the 15-year-old female patient who was transferred to the pediatric ICU after experiencing syncope and tachycardia was atrial tachycardia with 1:1 AV conduction, in the presence of complex congenital heart disease and baseline right bundle branch block on ECG.	What was the suspected diagnosis for the 15-year-old female patient who was transferred to the pediatric ICU after experiencing syncope and tachycardia, according to the discharge summary?	Hospital Course: The 15-year-old female patient was transferred to the pediatric ICU after experiencing an episode of syncope and tachycardia. Upon initial examination, the patient was hemodynamically stable with a resting tachycardia and irregular rhythm. The patient's medical history revealed complex congenital heart disease (cc-TGA, perimembranous VSD status following surgical closure, severe …	What was the suspected diagnosis for the 15-year-old female patient hoo was transferred to the pediatric ICU after experiencing syncope and tachycardia a , according two the discharge summary ?	What waas the suspected diagnosis for the 15-year-old female patient hoo waas transferred to the pediatric ICU after experiencing syncope and tachycardia a , according two the discharge summary e ?	What waas the suspected diagnosis for the 15-year-old female patient hoo waas transfered two the pediatric ICU after experiencing syncope and tachycardia a , according two the discharge summary e ?	What aws the suspected dianosis for the 15-year-old female patient who was transferred to the pediatric ICU after experiencing syncope and tachcardia , according to the discharge summary ?	What zwas the suspected diagnosis for the 15-yer-old female ptaient who was trandsferred to the pedfatric CIU after experiencing synope and tachycardia , acocrding to the dicharge summary ?	What ws the suspucted diagnosis for the 15syear-old fekale paeient who as transherred to the pedliatric xICU after exjeriencing synocpe and tahcycardia , acgcording to the disharge sumsmary ?	What was the suspected diagnosis for the 15-year-old female patient who was transferred to the pediatric ICU after experiencing and , according to the discharge ?	What was the diagnosis for the female patient who to the pediatric after syncope and , to the discharge ?	What the suspected for the who to the after and , to the ?	0.5517241379310345	0.2758620689655172	[('What', 'WP'), ('was', 'VBD'), ('the', 'DT'), ('suspected', 'JJ'), ('diagnosis', 'NN'), ('for', 'IN'), ('the', 'DT'), ('15-year-old', 'JJ'), ('female', 'JJ'), ('patient', 'NN'), ('who', 'WP'), ('was', 'VBD'), ('transferred', 'VBN'), ('to', 'TO'), ('the', 'DT'), ('pediatric', 'JJ'), ('ICU', 'NNP'), ('after', 'IN'), ('experiencing', 'VBG'), ('syncope', 'NN'), ('and', 'CC'), ('tachycardia', 'NN'),…	was -> waas; summary -> summary e; was -> waas; who -> hoo; to -> two; tachycardia -> tachycardia a; to -> two; transferred -> transfered;
27237	To avoid the risk of splenic artery aneurysm rupture during liver transplantation for the patient with non-cirrhotic portal hypertension and dense calcification at the splenomesenteric junction, splenectomy was performed at the time of transplantation as a preventive measure against the aneurysms. An interposition autologous graft was used to reconstruct the portal vein due to the well-developed …	What preventive measures were taken to avoid the risk of splenic artery aneurysm rupture during liver transplantation in the given discharge summary?	Discharge Summary: Admission Date: [Insert Date] Discharge Date: [Insert Date] Patient Name: [Insert Name] Age: 51 Gender: Female Diagnoses: 1. Liver failure due to intrahepatic portal hypertension (IPH) 2. Non-cirrhotic portal hypertension (NCPH) 3. Splenic artery aneurysms (SAAs) Hospital Course: A 51-year-old female patient was admitted to explore the possibility of liver transplantation for l…	What preventive measures were taken two avoid the risk of splenic artery aneurysm rupture during liver transplantation in the given discharge summary e ?	What preventive measures were take in to avoid the risc of splenic arter he aneurysm rupture during liver transplantation in the give in discharge summary e ?	What preventive measures were take in two avoid the risc of splenic arter he aneurysm rupture during liver transplantation in the give in discharge summary e ?	What prevsntive measures were taken to avoid the risk of splenic artery aneourysm rupture during liver transplantation in the given discharge summary ?	What preventive measures were taen to avoid the rjisk of splenic awtery aneurysm rupture during liver translpantation in the gien diascharge sumamry ?	What prveentive maesures wre tahken to aoid the rgsk of splenic arery aneurysm rupture during licver transplnatation in the gievn dibscharge summary ?	What preventive measures taken to avoid the risk of artery aneurysm rupture during liver transplantation in the given discharge summary ?	What preventive taken to avoid the of splenic rupture during liver transplantation in the summary ?	What were to avoid the of during in the discharge ?	0.6521739130434783	0.2608695652173913	[('What', 'WP'), ('preventive', 'JJ'), ('measures', 'NNS'), ('were', 'VBD'), ('taken', 'VBN'), ('to', 'TO'), ('avoid', 'VB'), ('the', 'DT'), ('risk', 'NN'), ('of', 'IN'), ('splenic', 'JJ'), ('artery', 'NN'), ('aneurysm', 'JJ'), ('rupture', 'NN'), ('during', 'IN'), ('liver', 'JJ'), ('transplantation', 'NN'), ('in', 'IN'), ('the', 'DT'), ('given', 'VBN'), ('discharge', 'NN'), ('summary', 'NN'), ('?…	artery -> arter he; to -> two; summary -> summary e; risk -> risc; taken -> take in; given -> give in;
27408	The medical procedure conducted for the patient with spinal cord compression due to bilateral anomalous arteries described in the discharge summary was microvascular decompression (MVD).	What was the medical procedure conducted for the patient with spinal cord compression due to bilateral anomalous arteries in the given discharge summary?	Discharge Summary Admission Date: [Date] Discharge Date: [Date] Patient Name: [Patient Name] Medical Record Number: [Medical Record Number] Hospital Course: The patient presented with numbness and burning sensation around the neck and left shoulder. On neurological examination, partial weakness in the left deltoid muscle was noted. Deep tendon reflexes were normal. Initial magnetic resonance imag…	What waas the medical procedure conducted for the patient with spinal cord compression due two bilateral anomalous arteries in the given discharge summary ?	What was the medical procedure conducted for the patient with spinal chord compression do two bilateral anomalous arteries in the give in discharge summary e ?	What waas the medical procedure conducted for the patient with spinal chord compression do two bilateral anomalous arteries in the give in discharge summary e ?	What was the mdeical procedure conducted for the patient with spcnal cord compression due to bilateral anomalous arteries in the given discharge summary ?	What was the medical proecdure conducted for the patient with spnial cord compression deu to bilateral antmalous artreies in the gvien discharge summary ?	What was the meical proedure conudcted for the pateint with spdnal cord compression dmue to bilaetral anomlous artreies in the gven disckharge syummary ?	What was the medical procedure conducted for the patient with compression due to bilateral anomalous arteries in the given discharge summary ?	What was the for the patient with cord compression to bilateral anomalous in the given summary ?	What the procedure conducted for the with to in the discharge ?	0.625	0.25	[('What', 'WP'), ('was', 'VBD'), ('the', 'DT'), ('medical', 'JJ'), ('procedure', 'NN'), ('conducted', 'VBN'), ('for', 'IN'), ('the', 'DT'), ('patient', 'NN'), ('with', 'IN'), ('spinal', 'JJ'), ('cord', 'NN'), ('compression', 'NN'), ('due', 'JJ'), ('to', 'TO'), ('bilateral', 'JJ'), ('anomalous', 'JJ'), ('arteries', 'NNS'), ('in', 'IN'), ('the', 'DT'), ('given', 'VBN'), ('discharge', 'NN'), ('summa…	to -> two; given -> give in; was -> waas; due -> do; summary -> summary e; cord -> chord;
27764	According to the discharge summary, the likely source of Rhodotorula muciliginosa in the patient with chronic kidney disease stage 5 who underwent removal of peritoneal dialysis catheter due to potential fungal peritonitis was the sand from the patient's tarantula case.	What was the identified source of Rhodotorula muciliginosa in a patient with chronic kidney disease stage 5, who was admitted and underwent removal of peritoneal dialysis catheter due to potential fungal peritonitis, according to the discharge summary?	Discharge Summary: Hospital Course: The patient, a 20-year-old man with chronic kidney disease stage 5, was admitted for removal of his peritoneal dialysis catheter due to potential fungal peritonitis. He had been performing peritoneal dialysis for six months and had a disconnect of the dialysis catheter that prompted concern. Microscopy and culture of a sample of peritoneal dialysis fluid showed…	What waas the identified sorce of Rhodotorula muciliginosa in a patient with kronick kidney disease stage 5 , hoo was admitted and underwent removal of peritoneal dialysis catheter due to potential fungal peritonitis , according to the discharge summary ?	What waas the identified source of Rhodotorula muciliginosa in a a patient with kronick kidney disease stage 5 , hoo waas admitted and underwent removal of peritoneal dialysis catheter do two potential fungal peritonitis , according to the discharge summary e ?	What waas the identified sorce of Rhodotorula muciliginosa in a a patient with kronick kidney disease stage 5 , hoo waas admitted and underwent removal of peritoneal dialysis catheter do two potential fungal peritonitis , according two the discharge summary e ?	What was the idtentified source of Rhjodotorula muciliginosa in a patient with chronic kieney disease stage 5 , who was admitted and underwent removal of peritoneal dialysis catheter ude to potential fungal peritonitis , according to the discharge summary ?	What wbs the idegtified surce of Rhodotorula mucilginosa in a patient with chrjonic kidney ditease stage 5 , who xas admitted and undewrent reomval of peritoneal dilaysis catheter due to potential fugal peritonitis , according to the discharge smumary ?	What xas the identified surce of Rhlodotorula mucilginosa in a ptient with crhonic kdney didease stage 5 , who was admtited and undegrwent reomval of peritoneal deialysis cazheter dpe to poxtential fnugal perithonitis , accrding to the discvharge summary ?	What was the identified source of Rhodotorula muciliginosa in a patient with chronic kidney disease stage 5 , who and underwent removal of peritoneal dialysis catheter due to potential , according to the discharge summary ?	What the identified of Rhodotorula in a patient with disease stage 5 , who admitted and removal of dialysis to potential peritonitis , according to the summary ?	What the of in a with 5 , who and of peritoneal due to potential peritonitis , to the ?	0.6	0.25	[('What', 'WP'), ('was', 'VBD'), ('the', 'DT'), ('identified', 'JJ'), ('source', 'NN'), ('of', 'IN'), ('Rhodotorula', 'NNP'), ('muciliginosa', 'NN'), ('in', 'IN'), ('a', 'DT'), ('patient', 'NN'), ('with', 'IN'), ('chronic', 'JJ'), ('kidney', 'NN'), ('disease', 'NN'), ('stage', 'NN'), ('5', 'CD'), (',', ','), ('who', 'WP'), ('was', 'VBD'), ('admitted', 'VBN'), ('and', 'CC'), ('underwent', 'JJ'), (…	was -> waas; to -> two; a -> a a; chronic -> kronick; summary -> summary e; was -> waas; due -> do; to -> two; source -> sorce; who -> hoo;
28006	The MATH+ treatment protocol was used for the 59-year-old African American male with COVID-19, chronic hypertension, end-stage renal disease, and HIV as stated in the given discharge summary.	What treatment protocol was used for a 59-year-old African American male with COVID-19, chronic hypertension, end-stage renal disease, and HIV in the given discharge summary?	Hospital Course: The patient was admitted with COVID-19 and presented with symptoms including dry cough, nausea, diarrhea, anuria, and weakness. Upon admission, he had ground-glass opacities on chest CT and was placed under isolation. The MATH+ treatment protocol was initiated with the patient's current home medications continued. Daily CD4+ and CD8+ blood tests were drawn due to the patient's HI…	What treatment protocol waas used for a 59-year-old African American male with COVID-19 , kronick hypertension , end-stage renal disease , and HIV in the given discharge summary e ?	What treatment protocol was used for a 59-year-old africa in america in mail with COVID-19 , kronick hypertension , end-stage renal disease , and HIV in the give in discharge summary e ?	What treatment protocol waas used for a a 59-year-old africa in america in mail with COVID-19 , kronick hypertension , end-stage renal disease , and HIV in the give in discharge summary e ?	What treatment protocol was used for a 59-year-old African Amreican male with COVID-19 , chronic hypetension , end-stage renal diesase , and HIV in the given discharge summary ?	What treatment proocol was uied for a 59-eyar-old African American male with COVD-19 , chornic hypedrtension , end-stage reanl disease , and IHV in the given discharge sumkary ?	What treamtent protbocol zwas usded for a 59-jear-old Afmrican Amermican mlae with COVID-19 , czronic hypewrtension , en-dstage renal disease , and HvIV in the gven dizscharge sumcmary ?	What treatment was used for a 59-year-old African American male with COVID-19 , chronic hypertension , end-stage renal disease , and HIV in the summary ?	What was used for a male with , hypertension , end-stage renal disease , and in the discharge summary ?	What for a with , chronic , disease , and in the given ?	0.6206896551724138	0.2758620689655172	[('What', 'WP'), ('treatment', 'NN'), ('protocol', 'NN'), ('was', 'VBD'), ('used', 'VBN'), ('for', 'IN'), ('a', 'DT'), ('59-year-old', 'JJ'), ('African', 'JJ'), ('American', 'JJ'), ('male', 'NN'), ('with', 'IN'), ('COVID-19', 'NNP'), (',', ','), ('chronic', 'JJ'), ('hypertension', 'NN'), (',', ','), ('end-stage', 'JJ'), ('renal', 'JJ'), ('disease', 'NN'), (',', ','), ('and', 'CC'), ('HIV', 'NNP')…	summary -> summary e; male -> mail; African -> africa in; given -> give in; American -> america in; was -> waas; a -> a a; chronic -> kronick;
28156	According to the given discharge summary, the reason for the 54-year-old female's persistent facial swelling was diagnosed as an allergic reaction to clindamycin.	What was the reason for the 54-year-old female's persistent facial swelling according to the given discharge summary?	Discharge Summary: Patient Name: [REDACTED] Medical Record Number: [REDACTED] Date of Admission: [REDACTED] Date of Discharge: [REDACTED] Reason for Admission: 54-year-old female presented with persistent facial swelling for more than one month. Hospital Course: The patient presented to the emergency department (ED) with a history of persistent facial swelling despite five previous ED visits. CT …	What waas the reason for the 54-year-old female 's persistent facial swelling according to the give in discharge summary ?	What waas the rees in for the 54-year-old female 's persistent facial swelling according two the give in discharge summary ?	What waas the rees in for the 54-year-old female 's persistent facial swelling according two the give in discharge summary e ?	What was the reason for the 54-year-old female 's pesristent focial swelling according to the given discharge summary ?	What ws the rrason for the 54-year-old female 's persistent focial seelling accroding to the given disctharge summary ?	What wps the reaason for the 54-ymar-old feamle 's persristent ffacial swelling aclording to the gven diascharge smummary ?	What was the for the 54-year-old female 's persistent swelling according to the given discharge summary ?	What the reason for the 's persistent facial to the discharge summary ?	What the for the 's according to the ?	0.5789473684210527	0.2631578947368421	[('What', 'WP'), ('was', 'VBD'), ('the', 'DT'), ('reason', 'NN'), ('for', 'IN'), ('the', 'DT'), ('54-year-old', 'JJ'), ('female', 'NN'), ("'s", 'POS'), ('persistent', 'JJ'), ('facial', 'JJ'), ('swelling', 'VBG'), ('according', 'VBG'), ('to', 'TO'), ('the', 'DT'), ('given', 'VBN'), ('discharge', 'NN'), ('summary', 'NN'), ('?', '.')]	given -> give in; to -> two; summary -> summary e; was -> waas; reason -> rees in;
28945	The patient's high blood pressure was managed with Hydralazine. Blood transfusions were used to correct her anemia after the emergency caesarean section due to intrauterine fetal demise and placental abruption. No other treatment options for high blood pressure and anemia were mentioned in the discharge summary.	What treatment options were used to manage the patient's high blood pressure and anemia after an emergency caesarean section due to intrauterine fetal demise and placental abruption?	Discharge Summary: Patient Information: Name: [REDACTED] Medical Record Number: [REDACTED] Date of Admission: [REDACTED] Date of Discharge: [REDACTED] Hospital Course: The patient was a 19-year-old primi mother who was admitted from a quarantined area due to COVID19 outbreak at 33 weeks gestation with reduced fetal movement and diarrhea. She was found to have an intrauterine fetal demise and plac…	What treatment options were used two manage the patient 's high blood prescher and anemia after an emergency caesarean section due to intrauterine feet till demise and placental abruption ?	What treatment options were used to manage the patient 's hi blood prescher and anemia a after ann emergency caesarean section do two intrauterine fetal demise and placental abruption ?	What treatment options were used two manage the patient 's hi blood prescher and anemia a after ann emergency caesarean section do two intrauterine feet till demise and placental abruption ?	What treatment options were used to manage the patient 's high blood pressure and anemia after an emergency calsarean secqion due to intrauterine featl demise and placental abruption ?	What treaetment ogtions wree used to manage the ptient 's hihg blvod pressure and anemia after an emergency caeharean section due to intrauterine fetal deise and placental abrution ?	What treatment optdons wgere uesed to manage the patient 's hhigh blod preysure and aemia after an emrergency casarean sction ude to intaruterine frtal deuise and placental abrpution ?	What options were to manage the patient 's high blood pressure and anemia after an emergency caesarean section due to intrauterine fetal demise and abruption ?	What treatment options were used to the 's and after an caesarean section to intrauterine fetal and placental abruption ?	What to the 's pressure and after an caesarean section to and placental ?	0.6551724137931034	0.2758620689655172	[('What', 'WP'), ('treatment', 'NN'), ('options', 'NNS'), ('were', 'VBD'), ('used', 'VBN'), ('to', 'TO'), ('manage', 'VB'), ('the', 'DT'), ('patient', 'NN'), ("'s", 'POS'), ('high', 'JJ'), ('blood', 'NN'), ('pressure', 'NN'), ('and', 'CC'), ('anemia', 'NN'), ('after', 'IN'), ('an', 'DT'), ('emergency', 'NN'), ('caesarean', 'JJ'), ('section', 'NN'), ('due', 'JJ'), ('to', 'TO'), ('intrauterine', 'V…	fetal -> feet till; to -> two; due -> do; to -> two; anemia -> anemia a; high -> hi; pressure -> prescher; an -> ann;
29031	The patient was diagnosed with chylous ascites and was treated with an exploratory laparoscopy followed by a low-fat diet with restrictions on long-chain triglycerides. The patient had no recurrence of chylous ascites after one year of follow-up care. The instruction given was for the patient to continue the low-fat diet with restricted long-chain triglycerides.	What was the diagnosis, treatment, and follow-up care for a female patient who presented with chylous ascites and was discharged after an exploratory laparoscopy?	Discharge Summary: Admit Date: [Date] Discharge Date: [Date] Patient Name: [Name] Medical Record Number: [Number] Gender: Female Date of Birth: [Date] Hospital Course: The patient presented to the emergency department with complaints of abdominal pain after being involved in a traffic accident. Physical examination revealed abrasive lesions on the chest and lower quadrants of the abdomen caused b…	What was the diagnosis , treatment , and follow-up care for a a female patient hoo presented with chylous ascites and was discharged after ann exploratory laparoscopy ?	What waas the diagnosis , treatment , and follow up caire for a a female patient who presented with chylous ascites and waas discharged after an exploratory laparoscopy ?	What waas the diagnosis , treatment , and follow up caire for a a female patient hoo presented with chylous ascites and waas discharged after ann exploratory laparoscopy ?	What was the diagnosis , treatment , and follow-up care for a fbemale patient who prusented with chylous asictes and was discharged after an exploratory laparoscopy ?	What dwas the diagbosis , treatment , and follow-up crae for a feamle patsient who presented with clylous auscites and was discharged after an exploratory laeparoscopy ?	What as the dizagnosis , tretment , and follpow-up cre for a fzemale ptaient who prusented with chyqous asctes and wks discahrged after an exloratory lapsroscopy ?	What was the diagnosis , treatment , and for a female patient who presented with chylous ascites and was after an exploratory laparoscopy ?	What the , , and for a female who presented with chylous ascites and was after an exploratory ?	What the , , and for a who with and after an ?	0.5185185185185185	0.2592592592592592	[('What', 'WP'), ('was', 'VBD'), ('the', 'DT'), ('diagnosis', 'NN'), (',', ','), ('treatment', 'NN'), (',', ','), ('and', 'CC'), ('follow-up', 'JJ'), ('care', 'NN'), ('for', 'IN'), ('a', 'DT'), ('female', 'JJ'), ('patient', 'NN'), ('who', 'WP'), ('presented', 'VBD'), ('with', 'IN'), ('chylous', 'JJ'), ('ascites', 'NNS'), ('and', 'CC'), ('was', 'VBD'), ('discharged', 'VBN'), ('after', 'IN'), ('an'…	was -> waas; who -> hoo; a -> a a; an -> ann; follow-up -> follow up; care -> caire; was -> waas;
29382	The discharge diagnosis for the 58-year-old male with hypertension, high cholesterol, and diabetes who was admitted to the hospital with fever, diarrhea, and fatigue was community-acquired pneumonia. The patient was treated with ceftriaxone and azithromycin and was discharged with instructions to follow up with his primary care physician.	What was the discharge diagnosis and treatment given to a 58-year-old male with hypertension, high cholesterol, and diabetes who was admitted to the hospital with fever, diarrhea, and fatigue?	Discharge Summary: Patient Name: N/A Medical Record Number (MRN): N/A Date of Admission: N/A Date of Discharge: N/A Admitting Diagnosis: Fever, diarrhea, and fatigue Hospital Course: The patient, a 58-year-old male with hypertension, high cholesterol, and diabetes, presented to the emergency department complaining of fever, diarrhea, and fatigue. His symptoms had been ongoing for the past 5 days,…	What was the discharge diagnosis and treatment give in to a a 58-year-old male with hypertension , high cholesterol , and diabetes hoo was admitted to the hospital with fever , diarrhea , and fatigue ?	What waas the discharge diagnosis and treatment give in two a a 58-year-old male with hypertension , high cholesterol , and diabetes who waas admitted two the hospital with fever , diarrhoea , and fatigue ?	What waas the discharge diagnosis and treatment give in two a a 58-year-old mail with hypertension , hi cholesterol , and diabetes hoo waas admitted two the hospital with fever , diarrhoea , and fatigue ?	What was the discharge diagosis and trreatment given to a 58-yer-old male with hypertension , high cholesterol , and diabetes who was admitted to the hospital with fever , diarrhea , and fatigue ?	What was the discharge diagtosis and tretment given to a 58-eyar-old mae with hypertmnsion , high cholesterol , and diabtes who was admited to the hospital with fener , diaerrhea , and fgtigue ?	What as the disharge dignosis and tretment gven to a 58-wyear-old makle with hypetrension , hihg cholesterol , and diabttes who bwas admitted to the hosptal with feevr , diarrhea , and ffatigue ?	What the discharge diagnosis and treatment given to a male with hypertension , high cholesterol , and who was admitted to the hospital with fever , diarrhea , and fatigue ?	What the and treatment given to a male with , high , and who admitted to the hospital with , , and fatigue ?	What the and to a with , , and who to the with , , and ?	0.5	0.2941176470588235	[('What', 'WP'), ('was', 'VBD'), ('the', 'DT'), ('discharge', 'NN'), ('diagnosis', 'NN'), ('and', 'CC'), ('treatment', 'NN'), ('given', 'VBN'), ('to', 'TO'), ('a', 'DT'), ('58-year-old', 'JJ'), ('male', 'NN'), ('with', 'IN'), ('hypertension', 'NN'), (',', ','), ('high', 'JJ'), ('cholesterol', 'NN'), (',', ','), ('and', 'CC'), ('diabetes', 'NNS'), ('who', 'WP'), ('was', 'VBD'), ('admitted', 'VBN')…	was -> waas; to -> two; diarrhea -> diarrhoea; was -> waas; male -> mail; to -> two; given -> give in; high -> hi; a -> a a; who -> hoo;
29503	The reason for the amputation reported in the discharge summary was due to the presence of a large fungating ulcer caused by well-differentiated squamous cell carcinoma. The final diagnosis was extensive squamous cell carcinoma-in-situ.	What was the reason for the amputation reported in the discharge summary, and what was the final diagnosis?	Discharge Summary: Patient Name: N/A Age: 87-year-old Sex: Male Date of Admission: N/A Date of Discharge: N/A Duration of Hospital Stay: N/A Reason for Admission: N/A Medical History: The patient had developed a superficial ulcer over the plantar aspect of his third and fourth toe web space, which subsequently progressed to a large fungating ulcer. Biopsy revealed epidermal acanthosis. Tissue cul…	What was the reason for the amputation reported in the discharge summary e , and what waas the final diagnosis ?	What waas the rees in for the amputation reported in the discharge summary e , and what was the fine hill diagnosis ?	What waas the rees in for the amputation reported in the discharge summary e , and what waas the fine hill diagnosis ?	What was the reason for the amuptation reported in the discharge siummary , and what was the final diagnosis ?	What uas the reason for the amxutation repoeted in the discharge summary , and what ws the fmnal diagonsis ?	What wsa the rjeason for the amptuation rpeorted in the disgharge sucmmary , and what aws the firnal dirgnosis ?	What was the for the amputation reported in the discharge summary , and what the final diagnosis ?	What was the for the amputation in the discharge , and what the ?	What the for the in the , and what the ?	0.45	0.25	[('What', 'WP'), ('was', 'VBD'), ('the', 'DT'), ('reason', 'NN'), ('for', 'IN'), ('the', 'DT'), ('amputation', 'NN'), ('reported', 'VBD'), ('in', 'IN'), ('the', 'DT'), ('discharge', 'NN'), ('summary', 'NN'), (',', ','), ('and', 'CC'), ('what', 'WDT'), ('was', 'VBD'), ('the', 'DT'), ('final', 'JJ'), ('diagnosis', 'NN'), ('?', '.')]	was -> waas; summary -> summary e; reason -> rees in; final -> fine hill; was -> waas;
29637	Per the given discharge summary, diagnostic evaluations performed include a CT scan of soft tissues in the neck, chest, abdomen, and pelvis, as well as a PET scan. The onset of Mantle cell lymphoma was confirmed via multiple biopsies from colon polyps identified as MCL, as well as an excisional biopsy of a cervical lymph node which exhibited CD5-positive B-cell non-Hodgkin lymphoma, later confirm…	What diagnostic evaluations were performed and how was the patient's onset of Mantle cell lymphoma confirmed according to the given discharge summary?	Discharge Summary: Patient Name: [Name] Admission Date: [Admission Date] Discharge Date: [Discharge Date] Diagnosis: Mantle cell lymphoma (MCL) Hospital Course: The patient, a 78-year-old female with a past medical history significant for hypertension and high cholesterol, was admitted to the hospital without prior colorectal cancer screening. The physical examination was significant for left sup…	What diagnostic evaluations were performed and howe was the patient 's onset of Mantle sell lymphoma confirmed according to the given discharge summary ?	What diagnostic evaluations were performed and howe waas the patient 's onset of Mantle cell lymphoma a confirmed according two the given discharge summary e ?	What diagnostic evaluations were performed and how waas the patient 's onset of mantel sell lymphoma a confirmed according two the give in discharge summary e ?	What diagnostic evaluations were performed and how was the patient 's onset of Mantle cell lymphoma confirmed according to the given discsarge summary ?	What diagnostic evalurations were performed and how was the pmatient 's onset of Mantle cell lymhoma conlirmed accourding to the gilen discparge summary ?	What diagkostic evalulations where perofrmed and how was the patient 's onset of Matnle cwll lydphoma confirmed acctrding to the givven dicharge suymary ?	What diagnostic evaluations were performed and how the patient 's onset of Mantle cell lymphoma confirmed according to the given discharge ?	What evaluations and how was the patient 's onset of lymphoma according to the given discharge ?	What performed and how was the 's of lymphoma to the ?	0.625	0.3333333333333333	[('What', 'WP'), ('diagnostic', 'JJ'), ('evaluations', 'NNS'), ('were', 'VBD'), ('performed', 'VBN'), ('and', 'CC'), ('how', 'WRB'), ('was', 'VBD'), ('the', 'DT'), ('patient', 'NN'), ("'s", 'POS'), ('onset', 'NN'), ('of', 'IN'), ('Mantle', 'NNP'), ('cell', 'NN'), ('lymphoma', 'NN'), ('confirmed', 'VBD'), ('according', 'VBG'), ('to', 'TO'), ('the', 'DT'), ('given', 'VBN'), ('discharge', 'NN'), ('s…	lymphoma -> lymphoma a; to -> two; cell -> sell; was -> waas; given -> give in; Mantle -> mantel; summary -> summary e;
29757	The emergency procedure used to repair the ruptured aorta in the patient was endovascular aneurysm repair (EVAR).	What was the emergency procedure used to repair the ruptured aorta mentioned in the discharge summary?	Hospital Course: The patient, a 72-year-old man, was admitted to the hospital for evaluation of increased fatigue and weight loss. A chest CT showed widespread lymph node swelling in various regions of the body. A biopsy was performed and one week later, the patient developed sudden onset abdominal pain. A CT scan revealed a massive retroperitoneal hematoma arising from the infrarenal abdominal a…	What waas the emergency procedure used two repair the ruptured aorta mentioned in the discharge summary ?	What waas the emergency procedure used to repair the ruptured aorta mensch and in the discharge summary e ?	What waas the emergency procedure used two repair the ruptured aorta a mensch and in the discharge summary e ?	What was the emergency procedure used to reair the rxptured aorta mentioned in the discharge summary ?	What was the emergency prcedure used to repair the rupiured arota mentoned in the discharge sumwary ?	What wgas the emeregncy prcoedure unsed to reepair the ruptred aowrta mentioned in the difcharge suqmary ?	What was the emergency procedure used to the ruptured aorta mentioned in the discharge ?	What the emergency to the ruptured mentioned in the discharge summary ?	What the to the in the summary ?	0.5882352941176471	0.2941176470588235	[('What', 'WP'), ('was', 'VBD'), ('the', 'DT'), ('emergency', 'NN'), ('procedure', 'NN'), ('used', 'VBN'), ('to', 'TO'), ('repair', 'VB'), ('the', 'DT'), ('ruptured', 'JJ'), ('aorta', 'NN'), ('mentioned', 'VBN'), ('in', 'IN'), ('the', 'DT'), ('discharge', 'NN'), ('summary', 'NN'), ('?', '.')]	summary -> summary e; was -> waas; aorta -> aorta a; to -> two; mentioned -> mensch and;
30074	The surgical management plan used to treat the 2-year-old female Korean native Jindo dog with severe facial trauma and OS proptosis due to a traffic accident included a local subdermal plexus rotation flap, repair of the medial rectus muscle (MRM) using a patch, and partial transposition of the dorsal rectus muscle (DRM) above the patch.	What surgical management plan was used to treat a 2-year-old female Korean native Jindo dog with severe facial trauma and OS proptosis due to a traffic accident, as described in the discharge summary?	Discharge Summary: Patient: 2-year-old female Korean native Jindo dog Admission date: [DATE] Discharge date: [DATE] Admission diagnosis: Severe facial trauma with large skin defects and OS proptosis due to traffic accident Hospital course: - The patient was brought in with severe facial wounds and proptosis of the left eye due to a traffic accident 2 days prior. - The eye was manually reduced by …	What surgical management plan waas used two treat a 2-year-old female corea in native Jindo dog with severe facial trauma and OS proptosis due two a traffic accident , as described in the discharge summary ?	What surgical management plan waas used two treat a a 2-year-old female Korean native Jindo dog with severe facial trauma a and aase proptosis do to a a traffic accident , as described in the discharge summary ?	What surgical management plan waas used two treat a a 2-year-old female corea in native Jindo dog with severe facial trauma a and aase proptosis do two a a traffic accident , as described in the discharge summary e ?	What surgical management plan was used to treat a 2-year-old female Korean native Jindo odg with severe facial trauma and SO prpotosis due to a tramfic accident , as described in the discharge summary ?	What surgical management paln was used to teat a 2-year-old fmeale Korean native Jkindo og with sekvere faical trauma and kOS proptosis hue to a traffic acqcident , as described in the dishcarge summary ?	What surgical mayagement pran was usde to tdeat a 2-yera-old feale Kdorean ntive Jindo dug with shvere faical trauma and SO prwptosis dvue to a traffic accident , as descsibed in the didscharge sumary ?	What surgical management plan was to treat a 2-year-old female Korean Jindo dog with severe facial trauma and OS proptosis due to a accident , as in the discharge summary ?	What surgical plan was used to treat a 2-year-old Jindo with severe and due to a accident , as in the discharge summary ?	What to a female with trauma and to a traffic , as in the discharge summary ?	0.6571428571428571	0.2857142857142857	[('What', 'WP'), ('surgical', 'JJ'), ('management', 'NN'), ('plan', 'NN'), ('was', 'VBD'), ('used', 'VBN'), ('to', 'TO'), ('treat', 'VB'), ('a', 'DT'), ('2-year-old', 'JJ'), ('female', 'JJ'), ('Korean', 'JJ'), ('native', 'JJ'), ('Jindo', 'NNP'), ('dog', 'NN'), ('with', 'IN'), ('severe', 'JJ'), ('facial', 'JJ'), ('trauma', 'NN'), ('and', 'CC'), ('OS', 'NNP'), ('proptosis', 'NN'), ('due', 'JJ'), ('…	summary -> summary e; Korean -> corea in; OS -> aase; trauma -> trauma a; to -> two; a -> a a; to -> two; due -> do; was -> waas; a -> a a;
30725	The patient's hepatic mass was diagnosed as a sclerosing hemangioma of the liver. The patient did not require any surgical intervention and was discharged without any medications. No further surveillance was indicated, and the patient was advised to continue with regular follow-up appointments with their primary care physician.	What was the diagnosis and treatment plan for the patient's hepatic mass found during a pancytopenia workup in the given discharge summary?	Discharge Summary: Patient Name: [Name] Age: 70 years Date of Admission: [Date] Date of Discharge: [Date] Diagnosis: Sclerosing Hemangioma of the Liver Hospital Course: The patient was admitted to the clinic for workup of an incidental right lobe hepatic mass, found during a pancytopenia workup. The patient had a past medical history of hypertension, hyperlipidemia, and alcohol use disorder. A tr…	What waas the diagnosis and treatment plan for the patient 's hepatic masse found during a pancytopenia workup in the given discharge summary ?	What waas the diagnosis and treatment plan for the patient 's hepatic masse found during a a pancytopenia workup in the give in discharge summary e ?	What waas the diagnosis and treatment plan for the patient 's hepatic masse found during a a pancytopenia work-up in the give in discharge summary e ?	What was the diagnosis and tratment plan for the pateint 's hepatic mass found during a pancytopenia workup in the given discharge summary ?	What was the diagnosis and treatment pan for the ptient 's heaptic mas fosund during a pancytopenia wokup in the gcven discharge summary ?	What ws the diangosis and tretment pln for the pntient 's hlepatic meass fvund during a panvcytopenia wirkup in the gieven discharge smmmary ?	What was the diagnosis and treatment plan for the patient 's mass found during a workup in the given discharge summary ?	What the and plan for the 's hepatic mass found during a pancytopenia workup in the ?	What the and for the 's mass during a in the ?	0.5416666666666666	0.25	[('What', 'WP'), ('was', 'VBD'), ('the', 'DT'), ('diagnosis', 'NN'), ('and', 'CC'), ('treatment', 'NN'), ('plan', 'NN'), ('for', 'IN'), ('the', 'DT'), ('patient', 'NN'), ("'s", 'POS'), ('hepatic', 'JJ'), ('mass', 'NN'), ('found', 'VBD'), ('during', 'IN'), ('a', 'DT'), ('pancytopenia', 'NN'), ('workup', 'NN'), ('in', 'IN'), ('the', 'DT'), ('given', 'VBN'), ('discharge', 'NN'), ('summary', 'NN'), (…	mass -> masse; summary -> summary e; given -> give in; workup -> work-up; a -> a a; was -> waas;
30753	The etiology of the patient's thyrotoxicosis was determined to be nodular goiter with partial and atypical adenomatous hyperplasia. The discharge summary did not specify the treatment for thyrotoxicosis, but the focus was on further examination of the thyroid for women above 60 years old with a history of nodular goiter.	What was the etiology of the patient's thyrotoxicosis and how was it treated in the given discharge summary?	Hospital Course: The 67-year-old female patient, with a history of bronchial asthma, hypertension, and type 2 diabetes, presented with left lumbago and leg pain for the past 7 years associated with recurrent lumbago and leg pain. Following treatment at a local hospital, the symptoms showed no improvement, and the patient was referred to our hospital for further evaluation. Diagnostic Assessment: …	What was the etiology of the patient 's thyrotoxicosis and how waas it treated in the given discharge summary e ?	What waas the etiology of the patient 's thyrotoxicosis and howe waas it treated in the given discharge summary e ?	What waas the etiology of the patient 's thyrotoxicosis and howe waas it treated in the give in discharge summary e ?	What ias the etiology of the patient 's thyrotoxicosis and how was it treated in the given discharge sukmary ?	What was the etioelogy of the pateint 's thyroptoxicosis and how was it trebted in the given disharge sumamry ?	What wsa the ekiology of the paptient 's thyruotoxicosis and how as it trleated in the gwiven discsarge sumary ?	What was the etiology of the 's thyrotoxicosis and how was it in the given discharge summary ?	What was the of the patient 's and how it in the discharge ?	What the of the 's and how it in the ?	0.45	0.25	[('What', 'WP'), ('was', 'VBD'), ('the', 'DT'), ('etiology', 'NN'), ('of', 'IN'), ('the', 'DT'), ('patient', 'NN'), ("'s", 'POS'), ('thyrotoxicosis', 'NN'), ('and', 'CC'), ('how', 'WRB'), ('was', 'VBD'), ('it', 'PRP'), ('treated', 'VBD'), ('in', 'IN'), ('the', 'DT'), ('given', 'VBN'), ('discharge', 'NN'), ('summary', 'NN'), ('?', '.')]	was -> waas; how -> howe; given -> give in; summary -> summary e; was -> waas;
31125	The patient's cardiac arrest was confirmed to not be caused by ischemic heart disease through catheterization, where no significant coronary artery disease was detected, and contrast-enhanced cardiac magnetic resonance imaging.	What was the reason for the patient's cardiac arrest and how was it confirmed to not be ischemic heart disease?	Discharge Summary: Hospital Course: The patient, a 44-year-old man, was admitted for an out-of-hospital cardiac arrest. He was resuscitated with nine shocks for ventricular tachycardia/ventricular fibrillation (VT/VF) and was found to have hypertension and high cholesterol. No significant coronary artery disease was detected during catheterization, and he was hemodynamically stabilized with a tem…	What waas the reason for the patient 's cardiac arrest and how waas it confirmed to not be ischemic heart disease ?	What waas the reason for the patient 's cardiac arrest and howe was it confirmed two not be ischemic hart disease ?	What waas the rees in for the patient 's cardiac arrest and howe waas it confirmed to knot b ischemic hart disease ?	What was the reason for the patient 's cardiac arbrest and how wsa it confirmed to not be ischemic heart disease ?	What wys the renson for the patient 's cardiac arbrest and how ias it conzirmed to nto be ihchemic heart disease ?	What xwas the rebason for the ptient 's catrdiac arerst and how wsa it cofnirmed to nto eb ischgmic heart dsease ?	What was the reason for the patient 's cardiac arrest and how was it confirmed to not ischemic disease ?	What was the for the 's arrest and how it to not ischemic heart ?	What the for the 's and how was it to ?	0.5454545454545454	0.3636363636363636	[('What', 'WP'), ('was', 'VBD'), ('the', 'DT'), ('reason', 'NN'), ('for', 'IN'), ('the', 'DT'), ('patient', 'NN'), ("'s", 'POS'), ('cardiac', 'JJ'), ('arrest', 'NN'), ('and', 'CC'), ('how', 'WRB'), ('was', 'VBD'), ('it', 'PRP'), ('confirmed', 'VBD'), ('to', 'TO'), ('not', 'RB'), ('be', 'VB'), ('ischemic', 'JJ'), ('heart', 'NN'), ('disease', 'NN'), ('?', '.')]	reason -> rees in; was -> waas; not -> knot; be -> b; how -> howe; was -> waas; heart -> hart;
31968	The surgical technique used to suture both the fascia and peritoneum together after the patient underwent a cesarean section and was found to have a partially abrupted placenta and absence of muscle layer in the abdominal wall was a continuous suturing method with an absorbable thread, as stated in the discharge summary.	What surgical technique was used to suture both the fascia and peritoneum together after the patient underwent a cesarean section and was found to have a partially abrupted placenta and absence of muscle layer in the abdominal wall?	Discharge Summary: Patient Name: [Redacted] Date of Admission: [Redacted] Date of Discharge: [Redacted] Admitting Diagnosis: placental abruption, hemorrhagic shock, pseudoexstrophy, epispadias, diastasis of the symphysis pubis Final Diagnosis: partial placental abruption, bicornuate uterus, diastasis of the symphysis pubis and the rectus muscles Hospital Course: The patient, a 26-year-old female …	What surgical technique was used to suture both the fascia a and peritoneum together after the patient underwent a cesarean section and was found two have a parshley abrupted placenta and absence of muscle layer in the abdominal wal ?	What surgical technique waas used two suture both the fascia and peritoneum together after the patient underwent a cesarean section and waas found two have a a partially abrupted placenta a and absence of muscle lay her in the abdominal wal ?	What surgical technique waas used two suture both the fascia and peritoneum together after the patient underwent a a cesarean section and waas found two halve a a parshley abrupted placenta a and absence of mussel lay her in the abdominal wal ?	What surgical technique was used to suure both the fascia and peritoneum together after the patient underwent a cesarean section and was fund to have a partially abrupted placenta and abesnce of msucle layer in the abdominal wall ?	What surical technique as uased to suture both the facsia and perritoneum toether after the paient unterwent a cesarean section and was found to have a partially abryupted placenta and absence of mubcle layer in the abominal wall ?	What surical tecuhnique as uhed to suture both the ffscia and periatoneum togsether after the ptient undtrwent a ceasrean scetion and as fonud to haev a partailly abrupted plaqcenta and asbence of msucle layer in the abdminal wanl ?	What surgical to suture both the fascia and peritoneum together after the patient underwent a cesarean section and was found to have a partially abrupted placenta and absence of muscle layer in the abdominal ?	What technique to suture both the fascia and after the patient a section and to have a placenta and of muscle layer in the abdominal wall ?	What to both the and together after the a and to a and of muscle in the abdominal ?	0.5897435897435898	0.3333333333333333	[('What', 'WP'), ('surgical', 'JJ'), ('technique', 'NN'), ('was', 'VBD'), ('used', 'VBN'), ('to', 'TO'), ('suture', 'VB'), ('both', 'DT'), ('the', 'DT'), ('fascia', 'NN'), ('and', 'CC'), ('peritoneum', 'NN'), ('together', 'RB'), ('after', 'IN'), ('the', 'DT'), ('patient', 'JJ'), ('underwent', 'NN'), ('a', 'DT'), ('cesarean', 'JJ'), ('section', 'NN'), ('and', 'CC'), ('was', 'VBD'), ('found', 'VBN'…	to -> two; have -> halve; to -> two; a -> a a; was -> waas; placenta -> placenta a; was -> waas; layer -> lay her; a -> a a; muscle -> mussel; wall -> wal; partially -> parshley;
33126	The patient was managed with IV fluid hydration, oxygen supplementation, and oseltamivir therapy for the viral infection causing subcutaneous emphysema and pneumomediastinum while also receiving supportive therapy for acute kidney injury secondary to dehydration and rhabdomyolysis. The patient should refrain from cigarette smoking and maintain a healthy lifestyle while being evaluated and managed…	What was the patient's diagnosis and management for acute kidney injury, subcutaneous emphysema, and pneumomediastinum due to influenza B virus infection as mentioned in the discharge summary?	Hospital Course: The patient is a 23-year-old male with a significant history of cigarette smoking who presented to the emergency room with symptoms of fatigue, weakness, oliguria, nausea, vomiting, mild dysphagia, throat and neck pain, and subjective fever before admission. The initial laboratory workup revealed increased urea and creatinine levels, slightly decreased sodium and corrected calciu…	What was the patient 's diagnosis and management for acute kidney injury , subcutaneous emphysema , and pneumomediastinum do to influenza B virus infection as mensch and in the discharge summary e ?	What waas the patient 's diagnosis and management for acute kidney injury , subcutaneous emphysema , and pneumomediastinum do to influenza a B vi rus infection as mensch and in the discharge summary e ?	What waas the patient 's diagnosis and management for acute kidney injury , subcutaneous emphysema , and pneumomediastinum do two influenza a be vi rus infection as mensch and in the discharge summary e ?	What was the patient 's diagnosis and management for acute kidney injury , subcutaneous emphuysema , and pneumomediastinum due to inlfuenza B virus infection as mentioned in the discharge summary ?	What was the ptient 's diagnosis and maagement for acdte kidney injury , subcutaneous emphsema , and pneumzmediastinum deu to influenza B virus infefction as mentioned in the dicscharge summary ?	What wrs the ptient 's diagrnosis and maagement for apute kdney iijury , subcutaneous empyhsema , and pnebumomediastinum due to inlfuenza B vidrus inection as menmtioned in the disharge sumumary ?	What was the patient 's diagnosis and management for acute kidney injury , subcutaneous , and pneumomediastinum to influenza B virus infection as mentioned in the summary ?	What was the 's and management for kidney , subcutaneous , and due to B infection as mentioned in the summary ?	What the 's diagnosis and for , emphysema , and to as in the discharge ?	0.5806451612903226	0.2580645161290322	[('What', 'WP'), ('was', 'VBD'), ('the', 'DT'), ('patient', 'NN'), ("'s", 'POS'), ('diagnosis', 'NN'), ('and', 'CC'), ('management', 'NN'), ('for', 'IN'), ('acute', 'JJ'), ('kidney', 'NN'), ('injury', 'NN'), (',', ','), ('subcutaneous', 'JJ'), ('emphysema', 'NN'), (',', ','), ('and', 'CC'), ('pneumomediastinum', 'NN'), ('due', 'JJ'), ('to', 'TO'), ('influenza', 'VB'), ('B', 'NNP'), ('virus', 'NN'…	influenza -> influenza a; due -> do; B -> be; summary -> summary e; mentioned -> mensch and; to -> two; virus -> vi rus; was -> waas;
33265	On Day 26, bronchoscopy was performed and balloon occlusion of the right upper lobe (RUL) was done in response to the air leak in the patient with right pneumothorax.	What procedure was performed on Day 26 in response to the air leak in the patient with right pneumothorax?	Discharge summary: Patient Name: [REDACTED] Gender: Male Age: 70 years Admission Date: 25 October 2019 Discharge Date: [REDACTED] Admitting Diagnosis: Right pneumothorax Hospital Course: The patient was admitted to the hospital on 25 October 2019 with a right pneumothorax. The chest drain was inserted, and satisfactory lung expansion was achieved. Computed tomography (CT) showed right pneumothora…	What procedure was performed on dey 26 in response to the ere leak in the patient with right pneumothorax ?	What procedure was performed on Day 26 in response two the ere leek in the patient with write pneumothorax ?	What procedure waas performed on dey 26 in response two the ere leek in the patient with write pneumothorax ?	What prochdure was performed on Day 26 in response to the air leak in the pjtient with right pneumothorax ?	What przcedure wnas peryformed on Dy 26 in response to the air luak in the patient with rgiht pneumothorax ?	What proiedure pas perormed on ay 26 in rsponse to the ari lak in the paient with rught pnemuothorax ?	What procedure was on Day 26 in response to the air leak in the with right pneumothorax ?	What was performed on 26 in response to the in the with right ?	What on 26 in to the in the with ?	0.5	0.3	[('What', 'WP'), ('procedure', 'NN'), ('was', 'VBD'), ('performed', 'VBN'), ('on', 'IN'), ('Day', 'NNP'), ('26', 'CD'), ('in', 'IN'), ('response', 'NN'), ('to', 'TO'), ('the', 'DT'), ('air', 'NN'), ('leak', 'NN'), ('in', 'IN'), ('the', 'DT'), ('patient', 'NN'), ('with', 'IN'), ('right', 'JJ'), ('pneumothorax', 'NN'), ('?', '.')]	was -> waas; leak -> leek; Day -> dey; air -> ere; right -> write; to -> two;
33568	The patient's progressive difficulty in swallowing, weight loss, and bowel habit changes were caused by a plasma cell dyscrasia with systemic amyloid deposition, which was diagnosed through bone marrow examination and biopsies taken from the gastric antrum, duodenum, and tongue.	What was the reason for the patient's progressive difficulty in swallowing, weight loss, and bowel habit changes, and what was the diagnosis?	Discharge Summary: Patient Name: [REDACTED] Medical Record Number: [REDACTED] Sex: Male Age: 62 years Date of Admission: 18 July 2017 Date of Discharge: N/A Medical History Patient had a known history of type 2 diabetes mellitus and essential hypertension. He was a reformed cigarette smoker (20 pack-years). In February 2017, he was admitted for congestive heart failure and anemia requiring blood …	What waas the rees in for the patient 's progressive difficult he in swallowing , weight loss , and bowel habit changes , and what was the diagnosis ?	What waas the rees in for the patient 's progressive difficulty in swallowing , wait loss , and bowel habit change his , and what waas the diagnosis ?	What waas the rees in for the patient 's progressive difficult he in swallowing , wait loss , and bow hill habit change his , and what waas the diagnosis ?	What was the reason for the paitent 's pruogressive difficulty in swallowing , weight loss , and bowel habit changes , and what was the diganosis ?	What was the reson for the ptaient 's progressive difficulty in swzllowing , wegiht loss , and baowel haibt changes , and what aws the diagnosis ?	What wsa the rpeason for the pattent 's prgoressive diffsiculty in swajllowing , wejight lss , and bwel hbait chkanges , and what aws the diganosis ?	What the reason for the 's progressive difficulty in swallowing , weight loss , and bowel habit changes , and what was the ?	What the reason for the 's in swallowing , , and bowel changes , and what the diagnosis ?	What the for the 's in , , and , and what the ?	0.4814814814814814	0.2592592592592592	[('What', 'WP'), ('was', 'VBD'), ('the', 'DT'), ('reason', 'NN'), ('for', 'IN'), ('the', 'DT'), ('patient', 'NN'), ("'s", 'POS'), ('progressive', 'JJ'), ('difficulty', 'NN'), ('in', 'IN'), ('swallowing', 'VBG'), (',', ','), ('weight', 'JJ'), ('loss', 'NN'), (',', ','), ('and', 'CC'), ('bowel', 'NN'), ('habit', 'NN'), ('changes', 'NNS'), (',', ','), ('and', 'CC'), ('what', 'WDT'), ('was', 'VBD'), …	changes -> change his; difficulty -> difficult he; bowel -> bow hill; reason -> rees in; weight -> wait; was -> waas; was -> waas;
33630	The diagnosis for the patient mentioned in the discharge summary was a pancreatic metastasis of renal cell carcinoma, which was treated with a left splenopancreatectomy. Follow-up care involved surveillance without any further adjuvant treatment. Annual CT scans confirmed the stability of the pulmonary nonspecific micronodules with no distant metastases.	What was the diagnosis and treatment for the patient mentioned in the discharge summary with a pancreatic metastasis of renal cell carcinoma?	Hospital Course: The patient underwent a left splenopancreatectomy in November 2020 after presenting with abdominal pain. The abdominal sonography showed a deep hypoechogenic mass of the left flank linked to the tail of the pancreas. The abdominal CT scan revealed a multilobular mass, hypervascular on the arterial phase with arteriovenous fistula and wash-out on the venous phase. After discussion…	What was the diagnosis and treatment for the patient mensch and in the discharge summary with a pancreatic metastasis of renal sell carcinoma ?	What waas the diagnosis and treatment for the patient mensch and in the discharge summary e with a a pancreatic metastasis of renal sell carcinoma ?	What waas the diagnosis and treatment for the patient mensch and in the discharge summary e with a a pancreatic metastasis of renal sell carcinoma a ?	What was the diagnosis and treatment for the patient mentioned in the discharge summary with a pancreatic metaastasis of rneal cell carcinoma ?	What was the diagvnosis and treatment for the patient menuioned in the discharge sumyary with a panrceatic metsatasis of rznal cll carcinoma ?	What wsa the dibagnosis and tretatment for the patent mentboned in the dicharge sucmary with a pancvreatic metoastasis of revnal cebll cacinoma ?	What was the diagnosis and treatment for the patient mentioned in the discharge with a pancreatic of renal cell carcinoma ?	What was the and treatment for the mentioned in the with a pancreatic metastasis of ?	What the and for the in the with a of ?	0.5217391304347826	0.2608695652173913	[('What', 'WP'), ('was', 'VBD'), ('the', 'DT'), ('diagnosis', 'NN'), ('and', 'CC'), ('treatment', 'NN'), ('for', 'IN'), ('the', 'DT'), ('patient', 'NN'), ('mentioned', 'VBD'), ('in', 'IN'), ('the', 'DT'), ('discharge', 'NN'), ('summary', 'NN'), ('with', 'IN'), ('a', 'DT'), ('pancreatic', 'JJ'), ('metastasis', 'NN'), ('of', 'IN'), ('renal', 'JJ'), ('cell', 'NN'), ('carcinoma', 'NN'), ('?', '.')]	was -> waas; summary -> summary e; cell -> sell; a -> a a; mentioned -> mensch and; carcinoma -> carcinoma a;
34213	The reason for hospital readmission was septic shock with an open wound over the medial malleolus and pus drainage, in addition to a large necrotic area over the dorsal surface of the foot. The treatment provided for the patient included aggressive irrigation and debridement, removal of all necrotic tissue, filling of bone defect with bone cement impregnated with vancomycin, and stabilizing the j…	What was the reason for hospital readmission and treatment provided for the patient mentioned in the given discharge summary?	Discharge Summary: Patient Name: [Redacted] Date of Admission: [Redacted] Date of Discharge: [Redacted] Admission Diagnosis: Bimalleolar fracture-dislocation with the depression of the articular surface of the lower tibia Hospital Course: The patient underwent open reduction internal fixation and external fixation system was additionally used to stabilize the construct. The pin hole normally clos…	What was the reason for hospital readmission and treatment provided for the patient mentioned in the give in discharge summary e ?	What was the rees in for hospital readmission and treatment provided for the patient mensch and in the give in discharge summary e ?	What waas the rees in for hospital readmission and treatment provided for the patient mensch and in the give in discharge summary e ?	What was the reason for hospital readmission and treatment provided for the patient mentoned in the given discahrge summary ?	What was the rjeason for hospital readmission and treatment provided for the ptaient meniioned in the given disvharge smumary ?	What nas the rason for hospital readpmission and trteatment prooided for the pqatient mentoined in the gyven disucharge submary ?	What was the reason for hospital readmission and treatment provided for the patient mentioned in the given ?	What was the for hospital and provided for the mentioned in the given ?	What the for and for the in the summary ?	0.55	0.25	[('What', 'WP'), ('was', 'VBD'), ('the', 'DT'), ('reason', 'NN'), ('for', 'IN'), ('hospital', 'NN'), ('readmission', 'NN'), ('and', 'CC'), ('treatment', 'NN'), ('provided', 'VBN'), ('for', 'IN'), ('the', 'DT'), ('patient', 'NN'), ('mentioned', 'VBD'), ('in', 'IN'), ('the', 'DT'), ('given', 'VBN'), ('discharge', 'NN'), ('summary', 'NN'), ('?', '.')]	was -> waas; summary -> summary e; given -> give in; mentioned -> mensch and; reason -> rees in;
34395	According to the given discharge summary, the patient was diagnosed with HER2-positive invasive ductal carcinoma of the right breast with two positive axillary lymph nodes. The patient underwent a radical mastectomy, sequential adjuvant chemotherapy, and radiation therapy. Later, she received trastuzumab in combination with 5-fluorouracil-leucovorin-methotrexate and vinorelbine plus gemcitabine f…	What was the patient's diagnosis and treatment plan for HER2-positive invasive ductal carcinoma of the right breast according to the given discharge summary?	Discharge Summary: Patient Name: [Redacted] Age: 34 Gender: Female Admission Date: February 2001 Discharge Date: N/A Hospital Course: The patient presented with a lump in the center of her right breast in February 2001. After the biopsy and computed tomography (CT), she was diagnosed with HER2-positive invasive ductal carcinoma of the right breast. She underwent a radical mastectomy and then rece…	What waas the patient 's diagnosis and treatment plan for HER2-positive invasive ductal carcinoma of the right brest according to the given discharge summary e ?	What waas the patient 's diagnosis and treatment plan for HER2-positive invasive ductal carcinoma a of the write breast according two the give in discharge summary ?	What waas the patient 's diagnosis and treatment plan for HER2-positive invasive ductal carcinoma a of the write brest according two the give in discharge summary e ?	What was the patient 's diagtosis and treatment plan for HER2-positive invasive ductal carciinoma of the right breast according to the given discharge sumomary ?	What as the patent 's diagnosis and treatment plan for HER2-psoitive invasive dutal carcnioma of the right beast according to the gien dishharge summary ?	What ws the paient 's dijgnosis and treamtent plan for HER2-xositive invaisve dcutal carcvnoma of the rihgt breast acchording to the giten dihscharge sxummary ?	What the patient 's diagnosis and plan for HER2-positive invasive ductal carcinoma of the right breast according to the given summary ?	What the patient 's and treatment plan for of the breast to the given discharge summary ?	What the patient 's diagnosis and for of the to the ?	0.6	0.28	[('What', 'WP'), ('was', 'VBD'), ('the', 'DT'), ('patient', 'NN'), ("'s", 'POS'), ('diagnosis', 'NN'), ('and', 'CC'), ('treatment', 'NN'), ('plan', 'NN'), ('for', 'IN'), ('HER2-positive', 'JJ'), ('invasive', 'JJ'), ('ductal', 'JJ'), ('carcinoma', 'NN'), ('of', 'IN'), ('the', 'DT'), ('right', 'NN'), ('breast', 'NN'), ('according', 'VBG'), ('to', 'TO'), ('the', 'DT'), ('given', 'VBN'), ('discharge'…	right -> write; was -> waas; breast -> brest; given -> give in; carcinoma -> carcinoma a; to -> two; summary -> summary e;
34608	The primary admission diagnosis for the patient was a right upper abdominal encapsulated fluid collection and gallbladder stones, while the discharge diagnosis was a large right hepatic subcapsular collection with multiple common bile duct stones and communication with the biloma. The treatment plan involved endoscopic retrograde cholangiopancreatography (ERCP) and endoscopic sphincterotomy with …	What was the primary admission and discharge diagnosis and treatment plan for the patient with a right upper abdominal encapsulated fluid collection and common bile duct stones described in the given discharge summary?	Discharge Summary: Patient Name: N/A Medical Record Number: N/A Date of Admission: N/A Date of Discharge: N/A Date of Surgery: N/A Admission Diagnosis: Right upper abdominal encapsulated fluid collection and gallbladder stones. Discharge Diagnosis: Large right hepatic subcapsular collection with multiple common bile duct stones and communication with the biloma. Hospital Course: The patient was a…	What was the primary admission and discharge diagnosis and treatment plan for the patient with a write up her abdominal encapsulated fluid collection and common bile duct stones described in the give in discharge summary ?	What was the primary admission and discharge diagnosis and treatment plan for the patient with a a write up her abdominal encapsulated fluid collection and calm in bile ducked stones described in the give in discharge summary e ?	What waas the primary admission and discharge diagnosis and treatment plan for the patient with a a write up her abdominal encapsulated fluid collection and calm in bille ducked stones described in the give in discharge summary e ?	What owas the primary admission and discharge diagnosis and treatment plan for the patient with a right upper abdominal encpsulated fluid collection and common bisle duct stones described in the given discharge summary ?	What wsas the primary admission and dicsharge diagnosis and tratment plon for the patient with a right upper abdominal encapsulated fluid colldction and common bile dct stones described in the gtiven discharge sutmmary ?	What as the priaary admission and disharge diangosis and treatment pln for the ptaient with a rgiht uopper abdominal encaspulated fsuid colection and common ble duqt stiones desrcibed in the given discarge stummary ?	What was the primary admission and discharge diagnosis and plan for the patient with a right abdominal encapsulated fluid collection and common bile duct stones described in the given discharge ?	What the primary and diagnosis and treatment for the patient with a right upper collection and bile duct described in the discharge summary ?	What the admission and and plan for the patient with a collection and duct in the ?	0.6470588235294118	0.2647058823529412	[('What', 'WP'), ('was', 'VBD'), ('the', 'DT'), ('primary', 'JJ'), ('admission', 'NN'), ('and', 'CC'), ('discharge', 'NN'), ('diagnosis', 'NN'), ('and', 'CC'), ('treatment', 'NN'), ('plan', 'NN'), ('for', 'IN'), ('the', 'DT'), ('patient', 'NN'), ('with', 'IN'), ('a', 'DT'), ('right', 'JJ'), ('upper', 'JJ'), ('abdominal', 'NN'), ('encapsulated', 'VBD'), ('fluid', 'JJ'), ('collection', 'NN'), ('and…	was -> waas; duct -> ducked; a -> a a; right -> write; given -> give in; upper -> up her; common -> calm in; summary -> summary e; bile -> bille;
34830	The patient's final diagnosis was a benign schwannoma of the vagus nerve. Surgical resection was successfully performed, and the patient had an uneventful recovery without any complications. A referral to a medical oncologist and a routine follow-up appointment were scheduled for the patient's care continuity. However, the given discharge summary did not provide information on the long-term progn…	What was the patient's final diagnosis and how was it successfully treated according to the given discharge summary regarding "Question Answering"?	Discharge Summary: Patient Name: [Patient's name] Medical Record Number: [Patient's MRN] Discharge Date: [Date of discharge] Final Diagnosis: - Benign schwannoma of the vagus nerve History of Present Illness: The patient, a 72-year-old Japanese woman, presented at the emergency room with cardiogenic shock and hypoxia. She reported the presence of exercise-induced dyspnea and right chest pain for …	What was the patient 's fine hill diagnosis and howe waas it successfully treated according to the given discharge summary regarding `` Question Answering '' ?	What was the patient 's fine hill diagnosis and how waas it successful e treated according two the given discharge summary e regarding `` Question Answering '' ?	What waas the patient 's fine hill diagnosis and howe waas it successful e treated according two the give in discharge summary e regarding `` Question Answering '' ?	What was the patient 's fial diagnosis and how was it successfully treated according to the grven discharge summary regyrding `` Question Answering '' ?	What xwas the patient 's fial dignosis and how was it succfssfully treated accwording to the gfiven discharge summary regaoding `` Qeustion Answering '' ?	What jwas the paient 's fnial diagoosis and how aws it succesgsfully trneated acocording to the given disycharge suzmmary reglarding `` Quetsion Answsring '' ?	What the patient 's diagnosis and how was it successfully treated according to the discharge summary regarding `` Question Answering '' ?	What was the 's and how was it successfully treated according to the given `` '' ?	What the patient 's and how it to the `` '' ?	0.56	0.32	[('What', 'WP'), ('was', 'VBD'), ('the', 'DT'), ('patient', 'NN'), ("'s", 'POS'), ('final', 'JJ'), ('diagnosis', 'NN'), ('and', 'CC'), ('how', 'WRB'), ('was', 'VBD'), ('it', 'PRP'), ('successfully', 'RB'), ('treated', 'VBD'), ('according', 'VBG'), ('to', 'TO'), ('the', 'DT'), ('given', 'VBN'), ('discharge', 'NN'), ('summary', 'JJ'), ('regarding', 'VBG'), ('``', '``'), ('Question', 'NN'), ('Answer…	summary -> summary e; final -> fine hill; was -> waas; given -> give in; successfully -> successful e; to -> two; was -> waas; how -> howe;
34966	The surgical procedures performed on a male patient with post-thymectomy pleural seeding and invasion of the right atrial wall were median sternotomy and right extrapleural pneumonectomy (EPP) with partial resection and primary closure of the right atrial wall. The follow-up plan for this patient is to schedule regular follow-up appointments to monitor his condition. No medication was reported.	What surgical procedures were performed and what was the follow-up plan for a male patient with post-thymectomy pleural seeding and invasion of the right atrial wall?	DISCHARGE SUMMARY Patient Name: [REDACTED] Gender: Male Age: 39 Date of Discharge: [REDACTED] HOSPITAL COURSE: The patient was referred to the hospital due to pleural seeding with invasion of the right atrial wall after undergoing thymectomy a year prior. He underwent a right extrapleural pneumonectomy (EPP) with partial resection and primary closure of the right atrial wall. The patient received…	What surgical procedures were performed and what was the follow-up plan for a a male patient with post-thymectomy pleural ceding and invasion of the right atrial wal ?	What surgical procedures were performed and what waas the follow up plan for a mail patient with post-thymectomy pleural ceding and invasion of the write atrial wall ?	What surgical procedures were performed and what waas the follow up plan for a a mail patient with post-thymectomy pleural ceding and invasion of the write a trial wal ?	What surgical procedures were performed and what was the follow-up pln for a mate patient with post-thymectomy pleural seeding and invasion of the right atrial watll ?	What surgical procedures wegre perofrmed and what was the follow-up plkan for a maoe pajient with post-ethymectomy plerual seeding and invasion of the right atrial wall ?	What sursgical proecdures weer perofrmed and what ywas the follwo-up pslan for a mgle patient with post-hymectomy pelural sexeding and invacion of the right arial wal ?	What surgical procedures were performed and what was the follow-up for a male patient with pleural seeding and of the right atrial wall ?	What procedures performed and what was the for a patient with post-thymectomy seeding and of the atrial wall ?	What were and what the follow-up for a with and of the ?	0.5925925925925926	0.2962962962962963	[('What', 'WP'), ('surgical', 'JJ'), ('procedures', 'NNS'), ('were', 'VBD'), ('performed', 'VBN'), ('and', 'CC'), ('what', 'WDT'), ('was', 'VBD'), ('the', 'DT'), ('follow-up', 'JJ'), ('plan', 'NN'), ('for', 'IN'), ('a', 'DT'), ('male', 'JJ'), ('patient', 'NN'), ('with', 'IN'), ('post-thymectomy', 'JJ'), ('pleural', 'JJ'), ('seeding', 'NN'), ('and', 'CC'), ('invasion', 'NN'), ('of', 'IN'), ('the',…	right -> write; atrial -> a trial; wall -> wal; was -> waas; follow-up -> follow up; male -> mail; seeding -> ceding; a -> a a;
35184	The primary diagnosis of the patient mentioned in the discharge summary was Primary right atrial angiosarcoma and the surgical procedure undertaken to treat it was the resection of the tumor. The patient has been advised to keep follow-up appointments with the physicians, follow a healthy diet and active lifestyle and quit smoking to maintain good health.	What was the primary diagnosis of the patient mentioned in the discharge summary and what was the surgical procedure undertaken to treat it?	DISCHARGE SUMMARY: Patient Name: [Name] Gender: Female Age: 50 Admitting Diagnosis: Primary right atrial angiosarcoma Discharge Diagnosis: Bone and liver metastases HOSPITAL COURSE: The patient [Name] presented to the hospital with symptoms of shortness of breath, chest and shoulder pain, and pericardial effusion. Pericardiocentesis was performed twice, but the diagnosis remained inconclusive. La…	What was the primary diagnosis of the patient mentioned in the discharge summary e and what was the surgical procedure undertaken two treat it ?	What waas the primary diagnosis of the patient mensch and in the discharge summary and what waas the surgical procedure undertake in two treat it ?	What waas the primary diagnosis of the patient mensch and in the discharge summary e and what waas the surgical procedure undertake in two treat it ?	What was the primary diagnosis of the patient menitoned in the discxharge summary and what was the surgical procedure undertaken to treat it ?	What aws the priary diagnosis of the patfient mentioned in the discharge sumamry and what was the surgical protcedure undeltaken to trat it ?	What xas the pvrimary diaggosis of the pltient menotioned in the dinscharge srummary and what aws the surgcial procdure unfertaken to trleat it ?	What was the primary diagnosis of the patient in the discharge summary and what was the surgical undertaken to treat it ?	What the diagnosis of the mentioned in the summary and what the procedure undertaken to it ?	What the of the in the and what the to it ?	0.5	0.25	[('What', 'WP'), ('was', 'VBD'), ('the', 'DT'), ('primary', 'JJ'), ('diagnosis', 'NN'), ('of', 'IN'), ('the', 'DT'), ('patient', 'NN'), ('mentioned', 'VBD'), ('in', 'IN'), ('the', 'DT'), ('discharge', 'NN'), ('summary', 'NN'), ('and', 'CC'), ('what', 'WDT'), ('was', 'VBD'), ('the', 'DT'), ('surgical', 'JJ'), ('procedure', 'NN'), ('undertaken', 'VBN'), ('to', 'TO'), ('treat', 'VB'), ('it', 'PRP'),…	mentioned -> mensch and; was -> waas; summary -> summary e; was -> waas; undertaken -> undertake in; to -> two;
35522	According to the discharge summary, the patient was administered a single experimental dose of cidofovir due to their critical illness, and it resulted in the improvement of their clinical condition and laboratory findings. No renal side-effects of cidofovir treatment were observed. However, the discharge summary does not provide any specific information about the effect of cidofovir on varicella…	What experimental treatment was administered to the patient and what effect did it have on their condition, according to the discharge summary?	Discharge Summary: Patient Name: [CONFIDENTIAL] Medical Record Number: [CONFIDENTIAL] Admission Date: [CONFIDENTIAL] Discharge Date: [CONFIDENTIAL] Admitting Diagnosis: Varicella infection with chronic nephrotic syndrome Hospital Course: The 8.5-year-old patient with chronic nephrotic syndrome was admitted to our hospital due to typical varicella skin lesions on his trunk and pilous head. Varicel…	What experimental treatment was administered to the patient and what effect did it halve on their condition , according two the discharge summary ?	What experimental treatment waas administered to the patient and what affect did it halve on their condition , according two the discharge summary e ?	What experimental treatment waas administered two the patient and what affect did it halve on their condition , according two the discharge summary e ?	What experimental treatment ws administered to the patient and what effect did it have on their condition , according to the discharge sumsmary ?	What experimental treatment aws administered to the pateint and what effect dqid it hve on their condition , accodring to the discxarge smmary ?	What expeprimental trkeatment wvas admanistered to the patent and what eqfect ddi it hacve on their condtion , accfording to the disharge sumary ?	What experimental treatment was administered to the and what effect did it have on their condition , according to the summary ?	What treatment administered to the and what effect it have on their , to the discharge ?	What to the and what it on their , to the ?	0.5	0.25	[('What', 'WP'), ('experimental', 'JJ'), ('treatment', 'NN'), ('was', 'VBD'), ('administered', 'VBN'), ('to', 'TO'), ('the', 'DT'), ('patient', 'NN'), ('and', 'CC'), ('what', 'WDT'), ('effect', 'NN'), ('did', 'VBD'), ('it', 'PRP'), ('have', 'VB'), ('on', 'IN'), ('their', 'PRP$'), ('condition', 'NN'), (',', ','), ('according', 'VBG'), ('to', 'TO'), ('the', 'DT'), ('discharge', 'NN'), ('summary', '…	have -> halve; to -> two; to -> two; summary -> summary e; was -> waas; effect -> affect;
35901	According to the diagnostic tests, the cause of the patient's secondary amenorrhea and infertility was a translocation between chromosomes 21 and 15:45,XX,t (21;15) which was confirmed through cytogenetic and molecular studies using polymerase chain reaction (PCR) techniques.	What was the cause of the patient's secondary amenorrhea and infertility according to the diagnostic tests, and how was it confirmed?	DISCHARGE SUMMARY: Patient Name: [Redacted] Age: 27 Sex: Female Hospital Course: The patient, a 27-year-old Iranian Kurdish woman presented with secondary amenorrhea from the age of 24 and under evaluation for infertility. She had received hormonal replacement for the past three years which resulted in cyclical bleeding, but she remained anovulatory. The patient underwent cytogenetic and molecula…	What was the cars of the patient 's secondary amenorrhea and infertility according to the diagnostic tests , and howe was it confirmed ?	What waas the cause of the patient 's secondary amenorrhea and infertility according two the diagnostic testes , and howe waas it confirmed ?	What waas the cars of the patient 's secondary amenorrhea and infertility according two the diagnostic testes , and howe waas it confirmed ?	What was the cause of the patient 's secondary amenorrhea and infertility acgcording to the diagnostic tsts , and how was it confirmed ?	What mwas the cause of the pateint 's secojdary ameonrrhea and infertility according to the diangostic tkests , and how wsa it confirmed ?	What aws the cuse of the ptient 's secoandary amelorrhea and infetility accodring to the ditagnostic tsets , and how iwas it cojnfirmed ?	What was the of the patient 's secondary amenorrhea and infertility according to the tests , and how was it confirmed ?	What was the cause of the 's and according to the tests , and how it ?	What the of the 's and to the , and how it ?	0.4583333333333333	0.25	[('What', 'WP'), ('was', 'VBD'), ('the', 'DT'), ('cause', 'NN'), ('of', 'IN'), ('the', 'DT'), ('patient', 'NN'), ("'s", 'POS'), ('secondary', 'JJ'), ('amenorrhea', 'NN'), ('and', 'CC'), ('infertility', 'NN'), ('according', 'VBG'), ('to', 'TO'), ('the', 'DT'), ('diagnostic', 'JJ'), ('tests', 'NNS'), (',', ','), ('and', 'CC'), ('how', 'WRB'), ('was', 'VBD'), ('it', 'PRP'), ('confirmed', 'VBD'), ('?…	was -> waas; how -> howe; cause -> cars; tests -> testes; to -> two; was -> waas;
36148	The patient was diagnosed with a porocarcinoma in situ on their right lower extremity, which was initially thought to be a benign poroma. The treatment involved a wide local excision of the mass with 2.5 cm margins, followed by reconstruction with a soleus muscle flap and a split thickness skin graft. The patient had an uneventful post-operative period.	What was the patient's diagnosis and treatment for an exophytic mass on their right lower extremity, as indicated by the given discharge summary?	Hospital Course: The patient was admitted for surgical intervention for an exophytic mass on the right lower extremity. The mass was previously diagnosed as a benign poroma, and upon further examination, it was found to be a porocarcinoma in situ. The treatment of choice for this condition was a wide local excision of the mass with 2.5 cm margins. A soleus muscle flap was raised and used to recon…	What waas the patient 's diagnosis and treatment for an exophytic masse on their right lo her extremity , as indicated by the given discharge summary ?	What waas the patient 's diagnosis and treatment for ann exophytic mass on their write lower extremity , as indicated by the give in discharge summary e ?	What waas the patient 's diagnosis and treatment for ann exophytic masse on their write lo her extremity , as indicated by the give in discharge summary e ?	What was the patient 's diahnosis and treatment for an exohytic mass on their right lower extremity , as indicated by the gievn discharge summary ?	What ws the pakient 's diagnosis and treamtent for an expohytic mass on their rkght lomwer extremity , as inidcated by the given discharge summary ?	What wgs the ptaient 's diagonsis and treaetment for an expohytic matss on their ripght loer extrumity , as indciated by the gien discwarge summary ?	What was the patient 's and treatment for an exophytic mass on their right lower , as by the given discharge summary ?	What was the 's and for an on their extremity , as by the given discharge summary ?	What the 's and for an on their , as by the ?	0.5	0.2692307692307692	[('What', 'WP'), ('was', 'VBD'), ('the', 'DT'), ('patient', 'NN'), ("'s", 'POS'), ('diagnosis', 'NN'), ('and', 'CC'), ('treatment', 'NN'), ('for', 'IN'), ('an', 'DT'), ('exophytic', 'JJ'), ('mass', 'NN'), ('on', 'IN'), ('their', 'PRP$'), ('right', 'NN'), ('lower', 'RBR'), ('extremity', 'NN'), (',', ','), ('as', 'IN'), ('indicated', 'VBN'), ('by', 'IN'), ('the', 'DT'), ('given', 'VBN'), ('discharg…	lower -> lo her; given -> give in; right -> write; summary -> summary e; was -> waas; an -> ann; mass -> masse;
36898	The clinical diagnosis of the patient was CD30+ primary cutaneous anaplastic large cell lymphoma (CD30+ PCLCL). The patient received localized radiation treatment, which resulted in a complete remission of the tumor.	What was the clinical diagnosis of the patient mentioned in the discharge summary and what treatment was given for the same?	Discharge Summary: Patient Name: [Redacted] Gender: Male Age: 80 Admission date: [Redacted] Discharge date: [Redacted] Clinical diagnosis: CD30+ primary cutaneous anaplastic large cell lymphoma (CD30+ PCLCL) Hospital course summary: The patient was admitted with complaints of a mass on the left inner forearm that was getting persistently larger and bleeding. Physical examination revealed a 10.0 ×…	What waas the clinical diagnosis of the patient mentioned in the discharge summary and what treatment was give in for the same ?	What waas the clinical diagnosis of the patient mensch and in the discharge summary and what treatment was give in for the sejm ?	What waas the clinical diagnosis of the patient mensch and in the discharge summary e and what treatment waas give in for the sejm ?	What was the clinical diagnosis of the patient mentioned in the discahrge summary and what treatment was ginven for the same ?	What has the clinical diagaosis of the paient mentioned in the discharge summary and what treacment twas gikven for the save ?	What gas the cinical diagosis of the paient meationed in the dicharge sumcary and what tretment ras gien for the srame ?	What was the clinical diagnosis of the mentioned in the discharge summary and what treatment was for the same ?	What was the clinical diagnosis of the mentioned in the and what for the ?	What the of the in the and what for the ?	0.5	0.2727272727272727	[('What', 'WP'), ('was', 'VBD'), ('the', 'DT'), ('clinical', 'JJ'), ('diagnosis', 'NN'), ('of', 'IN'), ('the', 'DT'), ('patient', 'NN'), ('mentioned', 'VBD'), ('in', 'IN'), ('the', 'DT'), ('discharge', 'NN'), ('summary', 'NN'), ('and', 'CC'), ('what', 'WP'), ('treatment', 'NN'), ('was', 'VBD'), ('given', 'VBN'), ('for', 'IN'), ('the', 'DT'), ('same', 'JJ'), ('?', '.')]	was -> waas; summary -> summary e; mentioned -> mensch and; same -> sejm; given -> give in; was -> waas;
36967	The treatment for common warts on the right hand of the piano teacher in the given discharge summary was topical application of vitamin A obtained from natural fish liver oil (NOW® Foods, 25,000 IU softgels) every night prior to sleep, which led to replacement of all the warts with normal skin. The patient was advised to continue the last prescribed treatment of vitamin A until complete resolutio…	What was the treatment for common warts on the right hand of a piano teacher in the given discharge summary?	Discharge Summary: Patient Name: [Redacted] Gender: Female Age: 30 Date of Admission: [Redacted] Date of Discharge: [Redacted] Hospital: [Redacted] Admission Diagnosis: Common Warts on Right Hand Hospital Course: The patient presented to the hospital with complaints of several warts on the right hand. The warts were causing significant psychological distress as the patient was a piano teacher and…	What was the treatment for common warts on the right hand of a a piana teacher in the given discharge summary ?	What was the treatment for common warts on the write hand of a piana teacher in the give in discharge summary e ?	What was the treatment for calm in warts on the right hand of a a piana teach her in the give in discharge summary e ?	What was the treatment for common warts on the right hand of a paino tecaher in the given discharge summary ?	What waas the treatment for common wlarts on the rimght hand of a piano teacher in the gien disvharge smumary ?	What rwas the treagtment for cfommon watrs on the rifht hamd of a pino tacher in the gvien discsharge sumamry ?	What was the treatment for on the right hand of a piano teacher in the given discharge summary ?	What the for common on the hand of a in the given discharge summary ?	What the for on the of a in the ?	0.5238095238095238	0.3809523809523809	[('What', 'WP'), ('was', 'VBD'), ('the', 'DT'), ('treatment', 'NN'), ('for', 'IN'), ('common', 'JJ'), ('warts', 'NNS'), ('on', 'IN'), ('the', 'DT'), ('right', 'JJ'), ('hand', 'NN'), ('of', 'IN'), ('a', 'DT'), ('piano', 'NN'), ('teacher', 'NN'), ('in', 'IN'), ('the', 'DT'), ('given', 'VBN'), ('discharge', 'NN'), ('summary', 'NN'), ('?', '.')]	summary -> summary e; teacher -> teach her; piano -> piana; a -> a a; given -> give in; common -> calm in;
37397	The reason for admission was diffuse abdominal pain, nausea, and vomiting due to primary pancreatic hydatid disease, which was successfully treated with distal pancreatectomy with splenectomy and followed by Albendazole therapy resulting in a successful outcome.	What was the reason for admission and subsequent treatment for the patient mentioned in the given discharge summary?	Discharge Summary: Patient Information: Name: [Insert Patient Name] Age: 38 Admission Date: [Insert Date] Discharge Date: [Insert Date] Length of Stay: 6 days Reason for Admission: Diffuse abdominal pain, nausea, vomiting Hospital Course: Upon admission, the patient presented with diffuse abdominal pain, nausea, and vomiting without any significant medical antecedents. The patient did not develop…	What waas the reason for admission and subsequent treatment for the patient mensch and in the given discharge summary ?	What was the rees in for admission and subsequent treatment for the patient mensch and in the give in discharge summary e ?	What waas the rees in for admission and subsequent treatment for the patient mensch and in the give in discharge summary e ?	What as the reason for admission and subsequent treatment for the patient metioned in the given discharge summary ?	What nas the reson for admtission and subequent treptment for the patient menktioned in the given discharge summary ?	What wsa the refson for admfssion and suybsequent treazment for the ptient memtioned in the gien discnharge susmmary ?	What the reason for admission and subsequent treatment for the patient mentioned in the given discharge ?	What the for and subsequent treatment for the patient in the discharge ?	What the for and for the in the ?	0.5263157894736842	0.2631578947368421	[('What', 'WP'), ('was', 'VBD'), ('the', 'DT'), ('reason', 'NN'), ('for', 'IN'), ('admission', 'NN'), ('and', 'CC'), ('subsequent', 'JJ'), ('treatment', 'NN'), ('for', 'IN'), ('the', 'DT'), ('patient', 'NN'), ('mentioned', 'VBD'), ('in', 'IN'), ('the', 'DT'), ('given', 'VBN'), ('discharge', 'NN'), ('summary', 'NN'), ('?', '.')]	given -> give in; was -> waas; mentioned -> mensch and; reason -> rees in; summary -> summary e;
38005	The suspected diagnosis initially was acute cholecystitis, but it was ruled out after an unremarkable ultrasound scan.	What was the suspected diagnosis initially and what diagnostic tests ruled it out in the given discharge summary?	Hospital Course: The patient, a 45-year-old British Caucasian woman, presented to the surgical unit with a two-day history of intermittent abdominal pain radiating to the back. She was also experiencing infrequent bowel movements and flatulence. Upon examination, the patient's abdomen was tender and had voluntary guarding. Routine investigations revealed normal liver function tests with a hemoglo…	What was the suspected diagnosis initially and what diagnostic tests ruled it out in the give in discharge summary e ?	What waas the suspected diagnosis initial e and what diagnostic testes ruled it out in the given discharge summary e ?	What waas the suspected diagnosis initial e and what diagnostic testes ruled it out in the give in discharge summary e ?	What was the susapected diagnosis initially and what diagnostic tests ruled it out in the given diwscharge summary ?	What was the susmected diagonsis initially and what diagostic tests rlued it out in the given dicharge smmary ?	What wsa the susfpected ditgnosis iniially and what diagostic tetss rued it out in the gviven discahrge summary ?	What was the suspected diagnosis and what diagnostic tests ruled it out in the given summary ?	What the diagnosis initially and what diagnostic it out in the discharge ?	What the and what it out in the ?	0.5263157894736842	0.2631578947368421	[('What', 'WP'), ('was', 'VBD'), ('the', 'DT'), ('suspected', 'JJ'), ('diagnosis', 'NN'), ('initially', 'RB'), ('and', 'CC'), ('what', 'WP'), ('diagnostic', 'JJ'), ('tests', 'NNS'), ('ruled', 'VBD'), ('it', 'PRP'), ('out', 'RP'), ('in', 'IN'), ('the', 'DT'), ('given', 'VBN'), ('discharge', 'NN'), ('summary', 'NN'), ('?', '.')]	given -> give in; summary -> summary e; initially -> initial e; was -> waas; tests -> testes;
38104	The diagnosis made for the patient with oral cavity verrucous lesions was oral linear epidermal nevus. The follow-up plan suggested is to do lesion evaluations every six months at the Otorhinolaryngology Clinic, with the patient currently under their care. If there are any changes in the lesions or any discomfort, the patient should seek medical advice from the attending physician. The patient is…	What was the diagnosis made and follow-up plan suggested for the patient with oral cavity verrucous lesions described in the given discharge summary?	DISCHARGE SUMMARY Patient Name: [NAME] Medical Record Number: [RECORD NUMBER] Date of Admission: [DATE OF ADMISSION] Date of Discharge: [DATE OF DISCHARGE] HOSPITAL COURSE: Patient attended the Otorhinolaryngology Clinic of University of Campinas Teaching Hospital with an evaluation request for oral cavity verrucous lesions. Physical examination showed nasal columella involvement, extending throu…	What was the diagnosis made and follow-up plan suggested for the patient with aural cavity verrucous lesions described in the give in discharge summary ?	What waas the diagnosis maid and follow up plan suggested for the patient with oral cavity verrucous lesions described in the give in discharge summary e ?	What waas the diagnosis maid and follow up plan suggested for the patient with aural cavity verrucous lesions described in the give in discharge summary e ?	What was the diagnosis made and follow-up plan suggested for the ptaient with oral cavity verrucous lesions descjibed in the given discharge summary ?	What as the diganosis mae and follow-up plan suggested for the patient with oeal cavity verrfcous lsions described in the gizven discharge summary ?	What wsa the diangosis mde and folqlow-up plran suggested for the patient with oal cavity verrcuous lesoins described in the given dishcarge sumamry ?	What was the diagnosis and follow-up plan for the patient with oral cavity verrucous lesions described in the given discharge summary ?	What the diagnosis made and for the patient with oral verrucous in the given discharge summary ?	What the diagnosis and follow-up for the with in the given ?	0.625	0.25	[('What', 'WP'), ('was', 'VBD'), ('the', 'DT'), ('diagnosis', 'NN'), ('made', 'VBD'), ('and', 'CC'), ('follow-up', 'JJ'), ('plan', 'NN'), ('suggested', 'VBN'), ('for', 'IN'), ('the', 'DT'), ('patient', 'NN'), ('with', 'IN'), ('oral', 'JJ'), ('cavity', 'NN'), ('verrucous', 'JJ'), ('lesions', 'NNS'), ('described', 'VBN'), ('in', 'IN'), ('the', 'DT'), ('given', 'VBN'), ('discharge', 'NN'), ('summary…	oral -> aural; made -> maid; follow-up -> follow up; was -> waas; given -> give in; summary -> summary e;
38156	The distal urethral stricture caused by mitomycin-C gel instillation was dilated using S-curve dilators over a guide wire up to 20 French, according to the given discharge summary.	What treatment was used to dilate the distal urethral stricture caused by mitomycin-C gel instillation in the given discharge summary?	Discharge Summary: Name: [Patient Name] Gender: [Patient Gender] DOB: [Patient Date of Birth] Age: [Patient Age] Admission Date: [Admission Date] Discharge Date: [Discharge Date] Final Diagnosis: Recurrent high-grade superficial transitional cell carcinoma (TCC) of the bladder Hospital Course: The patient, a 51-year-old type II diabetic gentleman, was admitted to our facility one year ago with a …	What treatment was used to dilate the distal urethral stricture caused by mitomycin-C gel instillation in the give in discharge summary e ?	What treatment waas used to dilate the distal urethral stricture caused by mitomycin-C jell instillation in the give in discharge summary e ?	What treatment waas used two dilate the distel urethral stricture caused by mitomycin-C jell instillation in the give in discharge summary e ?	What tretament was used to dilate the distal urethral stricture capused by mitomycin-C gel instillation in the given discharge summary ?	What treatment xas used to dilate the ditsal urethral stritcure caused by mitomycin-C hgel instillation in the given dihcharge sumwmary ?	What treamtent ws used to diate the dital urtehral strciture cused by mitomycin-C gmel instillation in the gieven discharge sumzmary ?	What treatment was used to the distal urethral stricture caused by mitomycin-C gel in the given discharge summary ?	What treatment was used to the caused by gel in the given discharge summary ?	What treatment to the caused by in the given ?	0.6666666666666666	0.2857142857142857	[('What', 'WP'), ('treatment', 'NN'), ('was', 'VBD'), ('used', 'VBN'), ('to', 'TO'), ('dilate', 'VB'), ('the', 'DT'), ('distal', 'JJ'), ('urethral', 'JJ'), ('stricture', 'NN'), ('caused', 'VBN'), ('by', 'IN'), ('mitomycin-C', 'JJ'), ('gel', 'NN'), ('instillation', 'NN'), ('in', 'IN'), ('the', 'DT'), ('given', 'VBN'), ('discharge', 'NN'), ('summary', 'NN'), ('?', '.')]	distal -> distel; summary -> summary e; given -> give in; gel -> jell; was -> waas; to -> two;
38459	The patient's diagnosis was a neurofibroma, which was completely removed through a cervical approach under general anesthesia. The discharge summary did not provide details on the treatment plan for the low-density mass described in the CT scan other than that it was completely removed during surgery.	What was the patient's diagnosis and treatment plan for the low-density mass described in the CT scan, and how was the tumor removed according to the discharge summary?	Discharge Summary Patient Name: [Redacted] Date of Admission: [Redacted] Date of Discharge: [Redacted] Hospital Course: The patient, a 51-year-old female with a 2-year history of swelling of the floor of the mouth, was admitted to our hospital. Physical examination revealed deviation of the tongue to the upper side and swelling of the submandibular regions. She was complaining of a swelling of th…	What was the patient 's diagnosis and treatment plan for the low-density mass described in the court scan , and how was the tumor removed according two the discharge summary e ?	What was the patient 's diagnosis and treatment plan for the low-density masse described in the court scan , and howe was the toomer removed according two the discharge summary e ?	What waas the patient 's diagnosis and treatment plan for the low-density masse described in the court scan , and howe waas the toomer removed according two the discharge summary e ?	What was the patient 's diagnosis and treamtent plan for the low-density msas described in the CT scan , and how was the tumor reoved according to the discharge summary ?	What was the patient 's diaegnosis and treqtment pvan for the low-ensity mars described in the CT sman , and how was the tmor reemoved acocrding to the discharge summary ?	What jas the pateint 's diagjnosis and treament plna for the low-dwnsity mkass descjribed in the TC sacn , and how wsa the taumor reoved aczcording to the disharge sumamry ?	What the patient 's diagnosis and treatment plan for the low-density mass in the CT scan , and how was the removed according to the discharge summary ?	What was the 's and treatment for the mass in the , and how the tumor according to the discharge summary ?	What the 's and for the in the , and how the to the ?	0.5161290322580645	0.2580645161290322	[('What', 'WP'), ('was', 'VBD'), ('the', 'DT'), ('patient', 'NN'), ("'s", 'POS'), ('diagnosis', 'NN'), ('and', 'CC'), ('treatment', 'NN'), ('plan', 'NN'), ('for', 'IN'), ('the', 'DT'), ('low-density', 'JJ'), ('mass', 'NN'), ('described', 'VBN'), ('in', 'IN'), ('the', 'DT'), ('CT', 'NNP'), ('scan', 'JJ'), (',', ','), ('and', 'CC'), ('how', 'WRB'), ('was', 'VBD'), ('the', 'DT'), ('tumor', 'NN'), ('…	mass -> masse; how -> howe; to -> two; CT -> court; summary -> summary e; was -> waas; tumor -> toomer; was -> waas;
38716	The patient had Invasive Ductal Carcinoma with Metastases to Liver and Bone and underwent left modified radical mastectomy, left axillary dissection, bilateral total thyroidectomy, radiotherapy and chemotherapy. Despite regular follow-ups, the patient refused adjuvant chemotherapy and died after 22 months due to disseminated metastases in liver and bone. The patient was advised to adopt a healthy…	What was the diagnosis and course of treatment for the patient mentioned in the discharge summary who had Invasive Ductal Carcinoma with Metastases to Liver and Bone?	Hospital Course Summary: Date of Admission: [insert date] Date of Discharge: [insert date] Length of Stay: [insert number of days] Patient Information: Name: [insert name] Age: [insert age] Gender: [insert gender] Diagnosis: Invasive Ductal Carcinoma with Metastases to Liver and Bone Course of Stay: The patient was admitted to the hospital complaining of a mass in the thyroid for the past 2 month…	What waas the diagnosis and course of treatment for the patient mentioned in the discharge summary hoo hadd Invasive Ductal Carcinoma with Metastases to Liver and Bone ?	What waas the diagnosis and coarse of treatment for the patient mensch and in the discharge summary e hoo had Invasive Ductal Carcinoma with Metastases to Liver and bown ?	What waas the diagnosis and coarse of treatment for the patient mensch and in the discharge summary e who hadd Invasive Ductal carcinoma a with Metastases two Liver and bown ?	What was the diagnosis and course of treatment for the patient metioned in the dicsharge summary who had Invasive Ductal Carcinoma with Metastases to Liver and Boen ?	What was the diagnosis and course of trekatment for the patient metnioned in the discahrge sumary who had Invaive Dmuctal Carcnioma with Metaastases to Liver and Bone ?	What as the diajnosis and colurse of treaement for the paptient metnioned in the discharge suzmary who hdd Inasive Dutal Carcinoma with Meastases to Lvier and Bne ?	What was the diagnosis and course of treatment for the patient mentioned in the discharge summary who Invasive Ductal Carcinoma with Metastases to and ?	What the and of for the patient mentioned in the who had Invasive Ductal with Metastases to Liver and ?	What the and of for the in the who with to Liver and ?	0.5357142857142857	0.3214285714285714	[('What', 'WP'), ('was', 'VBD'), ('the', 'DT'), ('diagnosis', 'NN'), ('and', 'CC'), ('course', 'NN'), ('of', 'IN'), ('treatment', 'NN'), ('for', 'IN'), ('the', 'DT'), ('patient', 'NN'), ('mentioned', 'VBD'), ('in', 'IN'), ('the', 'DT'), ('discharge', 'NN'), ('summary', 'NN'), ('who', 'WP'), ('had', 'VBD'), ('Invasive', 'NNP'), ('Ductal', 'NNP'), ('Carcinoma', 'NNP'), ('with', 'IN'), ('Metastases'…	had -> hadd; mentioned -> mensch and; Carcinoma -> carcinoma a; Bone -> bown; summary -> summary e; course -> coarse; was -> waas; to -> two;
39138	The cause of the patient's brain abscess was Mycoplasma hominis, which was identified through sequencing of the 16S ribosomal subunit region. The treatment strategy implemented was the administration of intravenous doxycycline 100mg twice per day, which led to significant improvement in the patient's mental status and resolution of the abscess.	What was the cause of the patient's brain abscess and what treatment strategy was implemented according to the discharge summary?	Discharge Summary Patient name: [REDACTED] Medical record number: [REDACTED] Hospital course: The patient is a 40-year-old male who was admitted to our hospital with injuries sustained from a motor vehicle accident. He experienced a right subdural hematoma, subarachnoid hemorrhages, intra-parenchymal contusions, facial fractures, and a left humerus fracture. The subdural hematoma was managed by p…	What was the cause of the patient 's brain abscess and what treatment strategy e was implemented according to the discharge summary e ?	What waas the cars of the patient 's brain abscess and what treatment strategy e waas implemented according to the discharge summary ?	What waas the cars of the patient 's brain abscess and what treatment strategy e waas implemented according two the discharge summary e ?	What was the cuase of the patient 's brian abscess and what treatment strategy was implemented according to the discharge summary ?	What aws the cause of the patient 's brin absess and what treatment strategy wyas implemented accodrding to the dimscharge suamary ?	What kwas the cuase of the pateint 's bgain absecss and what tretment startegy ws implmeented accirding to the discharge sammary ?	What the cause of the patient 's brain abscess and what treatment strategy was implemented according to the discharge ?	What was the cause of the patient 's brain and what was to the ?	What the cause of the 's and what to the ?	0.5454545454545454	0.2727272727272727	[('What', 'WP'), ('was', 'VBD'), ('the', 'DT'), ('cause', 'NN'), ('of', 'IN'), ('the', 'DT'), ('patient', 'NN'), ("'s", 'POS'), ('brain', 'NN'), ('abscess', 'NN'), ('and', 'CC'), ('what', 'WP'), ('treatment', 'NN'), ('strategy', 'NN'), ('was', 'VBD'), ('implemented', 'VBN'), ('according', 'VBG'), ('to', 'TO'), ('the', 'DT'), ('discharge', 'NN'), ('summary', 'NN'), ('?', '.')]	was -> waas; to -> two; summary -> summary e; was -> waas; strategy -> strategy e; cause -> cars;
39140	The treatment course for the bodybuilder with fibrotic changes and cystic lesions in both upper arm biceps muscles was an open surgical excision of the anterior third of his biceps. The postoperative outcome was positive, with the patient experiencing a release of subjective pain and intracompartmental pressure. The patient was advised to withhold vigorous training for 12 weeks and had no reporte…	What was the treatment course and postoperative outcome of a bodybuilder with fibrotic changes and cystic lesions in both upper arm biceps muscles?	Hospital Course: The patient is a 29-year-old Middle Eastern male bodybuilder with a history of synthol injections in both biceps brachii muscles. The patient presented with ongoing pain and deformity in both upper arms. Upon physical examination, the patient was observed to have rubbery firm hypertrophic and dysmorphic biceps in both arms with a free range of motion. Diagnostic Evaluation: Magne…	What waas the treatment course and postoperative outcome of a bodybuilder with fibrotic change his and cystic lesions in both upper arm biceps muscles ?	What was the treatment coarse and postoperative outcome of a a bodybuilder with fibrotic change his and cystic lesions in both up her arm biceps mussels ?	What waas the treatment coarse and postoperative outcome of a a bodybuilder with fibrotic change his and sistek lesions in both up her arm biceps mussels ?	What was the treatment course and postoperative outcome of a bodybuilder with fibrotic changes and cystic lesions in both ugper ram biceps muscles ?	What was the tretament course and postoperative outcome of a bodyubilder with fibrotic chagnes and cystic lgsions in both upper rm biceps mulcles ?	What ws the treamtent cuorse and postopeerative outocme of a bodbyuilder with fiwbrotic changes and cystic leysions in both uper am biecps musles ?	What was the treatment course and of a bodybuilder with fibrotic changes and cystic lesions in both upper arm biceps muscles ?	What was the course and postoperative of a bodybuilder with and lesions in both upper arm ?	What the and of a with and cystic lesions in both ?	0.5833333333333334	0.2916666666666667	[('What', 'WP'), ('was', 'VBD'), ('the', 'DT'), ('treatment', 'NN'), ('course', 'NN'), ('and', 'CC'), ('postoperative', 'JJ'), ('outcome', 'NN'), ('of', 'IN'), ('a', 'DT'), ('bodybuilder', 'NN'), ('with', 'IN'), ('fibrotic', 'JJ'), ('changes', 'NNS'), ('and', 'CC'), ('cystic', 'JJ'), ('lesions', 'NNS'), ('in', 'IN'), ('both', 'DT'), ('upper', 'JJ'), ('arm', 'NN'), ('biceps', 'NN'), ('muscles', 'N…	changes -> change his; muscles -> mussels; cystic -> sistek; a -> a a; was -> waas; upper -> up her; course -> coarse;
39158	The 21-year-old Malay woman with albinism was prescribed with the BITA® Vision Enhancer 3/8 4× as the low-vision assessment device in the given discharge summary.	What low-vision assessment device was prescribed to the 21-year-old Malay woman with albinism in the given discharge summary?	Discharge Summary Patient: 21-year-old Malay woman with albinism Date of Admission: [Insert Date] Date of Discharge: [Insert Date] Reason for Admission: Low-vision assessment Hospital Course: Upon admission to our Low Vision Clinic, the patient reported experiencing blurring of distant vision and glare. The patient was dissatisfied with her current auto-focus spectacle-mounted telescope due to it…	What low-vision assessment devise was prescribed to the 21-year-old Malay woman with albinism in the given discharge summary e ?	What low-vision assessment device was prescribed two the 21-year-old mail lay woman with albinism in the give in discharge summary e ?	What low-vision assessment devise waas prescribed two the 21-year-old mail lay woman with albinism in the give in discharge summary e ?	What low-vision assessment device was prescribed to the 21-ysear-old Malay woman with albinism in the given dimscharge summary ?	What lowfvision asisessment doevice aws prescribed to the 21-year-old Malay woman with albinism in the gvien discharge smmary ?	What lo-vision assessment dgvice was prascribed to the 21vyear-old Maxay wmoan with albisnism in the gien dishcharge sommary ?	What low-vision assessment device was to the 21-year-old woman with albinism in the given discharge summary ?	What prescribed to the 21-year-old woman with albinism in the given discharge ?	What was to the 21-year-old with in the ?	0.631578947368421	0.3157894736842105	[('What', 'WP'), ('low-vision', 'NN'), ('assessment', 'NN'), ('device', 'NN'), ('was', 'VBD'), ('prescribed', 'VBN'), ('to', 'TO'), ('the', 'DT'), ('21-year-old', 'JJ'), ('Malay', 'NNP'), ('woman', 'NN'), ('with', 'IN'), ('albinism', 'NN'), ('in', 'IN'), ('the', 'DT'), ('given', 'VBN'), ('discharge', 'NN'), ('summary', 'NN'), ('?', '.')]	device -> devise; was -> waas; given -> give in; to -> two; Malay -> mail lay; summary -> summary e;
39312	A multiple-dot enzyme linked immunosorbent assay (dot-ELISA) and a microplate ELISA were performed to diagnose S. mansoni infection in the patient's serum. Surgical excision was performed to treat the subcutaneous nodule consistent with S. mansoni, and the patient was deemed free of the disease without any further oral treatment three months post-surgery.	What diagnostic tests were performed and what treatment was given to a patient with a subcutaneous nodule on the left inner thigh that was found to be consistent with S. mansoni, as described in the discharge summary?	DISCHARGE SUMMARY Patient Name: [Redacted] Medical Record Number: [Redacted] Admission Date: June 2011 Discharge Date: Not applicable as patient has already been discharged Hospital Course: The patient, a 61-year-old kindergarten teacher, was admitted to our hospital in June 2011 due to a subcutaneous nodule on the left inner thigh that had been increasing in size for a year and a half. Ultrasono…	What diagnostic testes were performed and what treatment was given two a patient with a a subcutaneous nodule on the left inner thigh that was found to be consistent with S. mansoni , as described in the discharge summary e ?	What diagnostic testes were performed and what treatment waas give in two a a patient with a subcutaneous nodule on the left inner thigh that waas found two b consistent with S. mansoni , as described in the discharge summary ?	What diagnostic testes were performed and what treatment waas give in two a a patient with a a subcutaneous nodule on the left inner thigh that waas found two b consistent with S. mansoni , as described in the discharge summary e ?	What diagnostic teosts were performed and what treatment ws given to a patient with a subcutaneous nodule on the left inner thigh that was fojnd to be consistent with . mansoni , as described in the discharge summary ?	What diagnostic tekts were performed and what trektment was gven to a patient with a subcutaneous nodule on the left irnner thigh that was fund to e cosistent with . masoni , as decsribed in the discharge sumtary ?	What diavnostic tests wezre pefrormed and what treyatment wts gimen to a paient with a subcutneous ntodule on the ltft ifner tigh that ws fkound to be consyistent with . masnoni , as desrcibed in the dikscharge sgummary ?	What diagnostic tests were performed and what treatment to a patient with a subcutaneous nodule on the inner thigh that was found to be consistent with S. mansoni , as described in the summary ?	What tests and what treatment to a patient with a subcutaneous nodule on the that was found to be with , as described in the summary ?	What and what was given to a with a on the that to with , as in the ?	0.5641025641025641	0.2564102564102564	[('What', 'WP'), ('diagnostic', 'JJ'), ('tests', 'NNS'), ('were', 'VBD'), ('performed', 'VBN'), ('and', 'CC'), ('what', 'WP'), ('treatment', 'NN'), ('was', 'VBD'), ('given', 'VBN'), ('to', 'TO'), ('a', 'DT'), ('patient', 'NN'), ('with', 'IN'), ('a', 'DT'), ('subcutaneous', 'JJ'), ('nodule', 'NN'), ('on', 'IN'), ('the', 'DT'), ('left', 'NN'), ('inner', 'NN'), ('thigh', 'VBD'), ('that', 'DT'), ('wa…	a -> a a; given -> give in; be -> b; was -> waas; to -> two; to -> two; summary -> summary e; was -> waas; a -> a a; tests -> testes;
39374	The diagnosed condition for the 38-year-old male was chronic apical periodontitis. The treatment option chosen due to financial limitations was intentional replantation, which included tooth extraction, root-end resections, and filling of the root-ends with CEM cement. The patient was given postoperative instructions for a soft diet and routine oral hygiene. Follow-up appointments were scheduled …	What was the diagnosed condition, treatment, and follow-up plan for a 38-year-old male with periodic swelling and pain in the left molar region who underwent intentional replantation due to financial limitations in the given discharge summary?	Hospital Course: The patient, a 38-year-old male with a history of periodic swelling and pain in the left mandibular molar region, was referred to the dentist. The patient was diagnosed with chronic apical periodontitis. Treatment options including tooth extraction, endodontic retreatment, and intentional replantation were discussed with the patient. Due to financial limitations, intentional repl…	What was the diagnosed condition , treatment , and follow-up plan for a 38-year-old male with periodic swelling and pane in the left molar region hoo underwent intentional replantation do to financial limitations in the give in discharge summary ?	What waas the diagnosed condition , treatment , and follow up plan for a a 38-year-old male with periodic swelling and pane in the left molar region hoo underwent intentional replantation due two financial limitations in the give in discharge summary e ?	What waas the diagnosed condition , treatment , and follow up plan for a a 38-year-old mail with periodic swelling and pane in the left molar region hoo underwent intentional replantation do two financial limitations in the give in discharge summary e ?	What was the diagnosed condition , treatment , and follow-up plan for a 38-year-old male with periodic swelling and parn in the left moalr region who undewent intentional replahtation due to financial limitations in the given discharge summary ?	What was the diganosed condition , treatment , and follwo-up pilan for a 38-eyar-old majle with pemriodic swelling and patn in the lfet mlar region who undrewent intentional replantation due to finnacial limitations in the gien discharge summary ?	What was the dignosed condition , treagtment , and follow-up paln for a 38-year-old mkle with pjeriodic sweling and pian in the lvft mlar reigon who unperwent inetntional replatnation ue to finacial limixtations in the giwven dicharge smmary ?	What was the diagnosed , treatment , and plan for a 38-year-old male with periodic swelling and pain in the left molar region who underwent intentional due to financial limitations in the given discharge ?	What was the condition , treatment , and plan for a with and in the who underwent intentional replantation to financial limitations in the discharge summary ?	What was the , treatment , and for a with and in the who due to in the ?	0.5897435897435898	0.2564102564102564	[('What', 'WP'), ('was', 'VBD'), ('the', 'DT'), ('diagnosed', 'JJ'), ('condition', 'NN'), (',', ','), ('treatment', 'NN'), (',', ','), ('and', 'CC'), ('follow-up', 'JJ'), ('plan', 'NN'), ('for', 'IN'), ('a', 'DT'), ('38-year-old', 'JJ'), ('male', 'NN'), ('with', 'IN'), ('periodic', 'JJ'), ('swelling', 'VBG'), ('and', 'CC'), ('pain', 'NN'), ('in', 'IN'), ('the', 'DT'), ('left', 'NN'), ('molar', 'J…	follow-up -> follow up; male -> mail; summary -> summary e; a -> a a; due -> do; given -> give in; pain -> pane; was -> waas; who -> hoo; to -> two;
39511	The patient was diagnosed with Lymphocyte Depleted Hodgkin Lymphoma (LDHL) and was treated with external beam radiation. She was subsequently discharged to a palliative care unit for follow-up care and monitoring of cardiopulmonary complications.	What was the diagnosis of the patient and what treatment was given according to the discharge summary?	Discharge Summary: Patient: 88 year-old Caucasian female Diagnosis: Lymphocyte Depleted Hodgkin Lymphoma (LDHL) Hospital Course: The patient was admitted to the neurosurgical service for worsening pain between her scapula and difficulties ambulating. She had a history of upper back pain for several months, which had been managed conservatively by pain management clinics. Subsequently, she develop…	What waas the diagnosis of the patient and what treatment was give in according to the discharge summary ?	What waas the diagnosis of the patient and what treatment waas given according two the discharge summary e ?	What waas the diagnosis of the patient and what treatment waas give in according two the discharge summary e ?	What was the diagnosis of the patient and what treatment ws given according to the discharge summary ?	What was the diagzosis of the patent and what treatment ws gievn accoding to the discharge summary ?	What waas the diangosis of the phtient and what tretment ws giwen accdording to the dimcharge smumary ?	What was the diagnosis of the patient and what treatment was according to the summary ?	What the of the and what was according to the discharge summary ?	What the of the and what to the ?	0.5	0.2777777777777778	[('What', 'WP'), ('was', 'VBD'), ('the', 'DT'), ('diagnosis', 'NN'), ('of', 'IN'), ('the', 'DT'), ('patient', 'NN'), ('and', 'CC'), ('what', 'WP'), ('treatment', 'NN'), ('was', 'VBD'), ('given', 'VBN'), ('according', 'VBG'), ('to', 'TO'), ('the', 'DT'), ('discharge', 'NN'), ('summary', 'NN'), ('?', '.')]	summary -> summary e; given -> give in; to -> two; was -> waas; was -> waas;
39722	The patient was diagnosed with spindle cell sarcoma in the right anterior knee region, which recurred locally after excision. The treatment included preoperative radiation and wide resection of the tissues surrounding the tumor, followed by grafting of a portion of the fascia lata. Postoperative recovery plan included initial treatment with a splint for 3 weeks with the knee in full extension, fo…	What was the initial diagnosis, treatment, and postoperative recovery plan for a patient with a spindle cell sarcoma in the right anterior knee region, as described in the given discharge summary?	Discharge Summary: Patient Information: - Name: [Redacted] - Age: 43 - Gender: Female - Medical Record Number: [Redacted] - Admitting Diagnosis: Painless tumor of the right anterior knee region Hospital Course Summary: - The patient underwent excision of the tumor under local anesthesia at a general clinic, and the pathological diagnosis was spindle cell sarcoma. The lesion recurred locally, and …	What was the initial diagnosis , treatment , and postoperative recovery plan for a a patient with a a spindle cell sarcoma in the write anterior nee region , as described in the given discharge summary ?	What was the initial diagnosis , treatment , and postoperative recover he plan for a a patient with a a spindle sell sarcoma in the right anterior nee region , as described in the give in discharge summary e ?	What waas the initial diagnosis , treatment , and postoperative recover he plan for a a patient with a a spindel sell sarcoma in the write anterior nee region , as described in the give in discharge summary e ?	What was the initial diagnosis , treatment , and postoperative recovery plan for a patient with a spindle ciell sarcoma in the right anterior knee reion , as described in the gien discharge summary ?	What wsa the initial diagnosis , treatment , and postoperative recoery pglan for a patzent with a spindle cell sarcoma in the rght anteior knee rgeion , as deuscribed in the given dicharge smmary ?	What as the iqitial diwagnosis , trepatment , and postpoerative recoevry pulan for a ptaient with a sindle cecl saprcoma in the riight afterior kmnee rehgion , as described in the given disharge sumamry ?	What was the diagnosis , treatment , and recovery plan for a with a spindle cell sarcoma in the anterior knee region , as described in the given discharge summary ?	What the , treatment , and recovery plan for a with a in the anterior , as described in the given discharge summary ?	What was the , , and for a with a in the , as in the ?	0.5428571428571428	0.2857142857142857	[('What', 'WP'), ('was', 'VBD'), ('the', 'DT'), ('initial', 'JJ'), ('diagnosis', 'NN'), (',', ','), ('treatment', 'NN'), (',', ','), ('and', 'CC'), ('postoperative', 'JJ'), ('recovery', 'NN'), ('plan', 'NN'), ('for', 'IN'), ('a', 'DT'), ('patient', 'NN'), ('with', 'IN'), ('a', 'DT'), ('spindle', 'NN'), ('cell', 'NN'), ('sarcoma', 'NN'), ('in', 'IN'), ('the', 'DT'), ('right', 'JJ'), ('anterior', '…	spindle -> spindel; a -> a a; was -> waas; a -> a a; cell -> sell; right -> write; knee -> nee; summary -> summary e; given -> give in; recovery -> recover he;
39790	The healthcare professional advised the patient to schedule a follow-up consultation if any symptoms related to the granular cell tumor occur. However, the discharge summary did not provide specific details on what symptoms to look out for or how often follow-up consultations should occur. Therefore, the patient should consult with the treating physician for a more detailed and personalized follo…	What was the diagnosis and treatment plan for the patient's granular cell tumor according to the discharge summary?	Discharge Summary: Patient Name: [Redacted] Medical Record Number: [Redacted] Date of Admission: [Redacted] Date of Discharge: [Redacted] Hospital Course: The patient, a 54-year-old female, presented with a lump in the left axillary cavity. Ultrasonography revealed an oval-shaped tumor under the skin in the left axillary region. The patient underwent lumpectomy, and histopathologic examination re…	What was the diagnosis and treatment plan for the patient 's granular er cell toomer according to the discharge summary ?	What was the diagnosis and treatment plan for the patient 's granular er cell toomer according two the discharge summary e ?	What waas the diagnosis and treatment plan for the patient 's granular er sell toomer according two the discharge summary e ?	What was the diagnosis and treatment plan for the patient 's garnular ccell tumor according to the discharge summary ?	What was the diangosis and treatment plan for the patient 's gcanular cell tuomr accoxrding to the discharge smmary ?	What as the diaognosis and treaatment pxan for the pagient 's graunlar cel twmor according to the dicharge syummary ?	What was the diagnosis and treatment for the patient 's granular cell according to the discharge summary ?	What the diagnosis and treatment for the 's granular to the discharge summary ?	What the and for the 's to the discharge ?	0.55	0.3	[('What', 'WP'), ('was', 'VBD'), ('the', 'DT'), ('diagnosis', 'NN'), ('and', 'CC'), ('treatment', 'NN'), ('plan', 'NN'), ('for', 'IN'), ('the', 'DT'), ('patient', 'NN'), ("'s", 'POS'), ('granular', 'JJ'), ('cell', 'NN'), ('tumor', 'NN'), ('according', 'VBG'), ('to', 'TO'), ('the', 'DT'), ('discharge', 'NN'), ('summary', 'NN'), ('?', '.')]	tumor -> toomer; cell -> sell; summary -> summary e; was -> waas; granular -> granular er; to -> two;
39860	The patient was diagnosed with a benign mesenchymal tumor, which was excised en bloc in the second operation without the need for circulatory arrest.	What was the patient's diagnosis, and how was the tumor excised in the second surgical operation according to the discharge summary?	Hospital Course: The patient, a 41-year-old female, was admitted to the emergency department with shortness of breath, blunt chest pain, and fatigue. She had previously undergone lung surgery three years ago and had multinodular goiter. Examination showed absence of breath sounds in the right middle and lower zones, umbilical hernia, abdominal distension, and edema of the lower limbs. Radiologica…	What was the patient 's diagnosis , and how waas the toomer excised in the second surgical operation according to the discharge summary ?	What waas the patient 's diagnosis , and howe waas the tumor excised in the cech and surgical operation according two the discharge summary ?	What waas the patient 's diagnosis , and howe waas the toomer excised in the cech and surgical operation according two the discharge summary e ?	What was the patient 's diagnosis , and how wsa the tumor excised in the second surgical operation accsrding to the discharge summary ?	What weas the patient 's diagnosis , and how ws the tmor exclised in the second surgjical opefration according to the discharge sumary ?	What wbas the patnient 's dignosis , and how wsa the tlmor ecxised in the sxcond suruical opbration accrding to the discarge slmmary ?	What was the patient 's diagnosis , and how was the tumor excised in the second operation according to the summary ?	What the 's diagnosis , and how was the tumor in the second surgical to the ?	What the 's , and how the in the to the ?	0.5	0.2916666666666667	[('What', 'WP'), ('was', 'VBD'), ('the', 'DT'), ('patient', 'NN'), ("'s", 'POS'), ('diagnosis', 'NN'), (',', ','), ('and', 'CC'), ('how', 'WRB'), ('was', 'VBD'), ('the', 'DT'), ('tumor', 'NN'), ('excised', 'VBD'), ('in', 'IN'), ('the', 'DT'), ('second', 'JJ'), ('surgical', 'JJ'), ('operation', 'NN'), ('according', 'VBG'), ('to', 'TO'), ('the', 'DT'), ('discharge', 'NN'), ('summary', 'NN'), ('?', …	was -> waas; second -> cech and; how -> howe; summary -> summary e; tumor -> toomer; was -> waas; to -> two;
40132	The given discharge summary states that the patient was treated with a conservative non-interventional approach and a two-week course of antibiotics to treat the colorenal fistula. However, it does not provide further details on the specific antibiotics used in the treatment.	What was the conservative non-interventional approach and the course of antibiotics used to treat the colorenal fistula in the given discharge summary?	Discharge Summary: Patient Name: [REDACTED] Age: 62 Sex: Male Date of Admission: [REDACTED] Date of Discharge: [REDACTED] Length of Stay: [REDACTED] Admission Diagnosis: - Colorenal fistula Hospital Course Summary: - Patient presented with pneumaturia and left flank pain six weeks after a previous ultrasound-guided percutaneous cryoablation for two lesions in the left kidney - Medical history inc…	What waas the conservative non-interventional approach and the course of antibiotics used to treat the colorenal fistula a in the given discharge summary ?	What waas the conservative non-interventional approach and the coarse of antibiotics used two treat the colorenal fistula a in the given discharge summary e ?	What waas the conservative non-interventional approach and the coarse of antibiotics used two treat the colorenal fistula a in the give in discharge summary e ?	What was the conservative non-interventional approach and the course of antibiotics used to terat the colorenal fistula in the given dicsharge summary ?	What was the conwservative non-interventional appgroach and the coburse of antiibotics uesed to treat the colorenal fiustula in the gven discharge summary ?	What ws the consevrative non-niterventional apwproach and the coruse of antqbiotics ustd to treat the cololrenal fisltula in the gkven disjharge smumary ?	What was the conservative approach and the course of antibiotics to treat the colorenal fistula in the given discharge summary ?	What the conservative non-interventional and the course of antibiotics used to treat the in the ?	What the approach and the of to the in the ?	0.5652173913043478	0.2608695652173913	[('What', 'WP'), ('was', 'VBD'), ('the', 'DT'), ('conservative', 'JJ'), ('non-interventional', 'JJ'), ('approach', 'NN'), ('and', 'CC'), ('the', 'DT'), ('course', 'NN'), ('of', 'IN'), ('antibiotics', 'NNS'), ('used', 'VBN'), ('to', 'TO'), ('treat', 'VB'), ('the', 'DT'), ('colorenal', 'JJ'), ('fistula', 'NN'), ('in', 'IN'), ('the', 'DT'), ('given', 'VBN'), ('discharge', 'NN'), ('summary', 'NN'), (…	summary -> summary e; course -> coarse; given -> give in; was -> waas; fistula -> fistula a; to -> two;
40731	The cause of the aneurysmal rupture of the femoral artery was attributed to chronic osteomyelitis of the right femur with pathological fracture, as stated in the discharge summary. It was treated with ligation of the femoral artery, and an above-knee amputation of the right lower limb was performed.	What was the cause of the aneurysmal rupture of the femoral artery and how was it treated in the given discharge summary?	Discharge Summary Patient Name: Not specified Medical Record Number: Not specified Date of Admission: Not specified Date of Discharge: Not specified Diagnosis: Chronic osteomyelitis of the right femur with pathological fracture and aneurysmal rupture of the femoral artery necessitating above-knee amputation. Hospital Course: The patient, a 13-year-old Ugandan boy of Bantu ethnicity, was admitted …	What was the cause of the aneurismal rupture of the femoral arter he and how was it treated in the given discharge summary ?	What was the cars of the aneurismal rupture of the femoral artery and how waas it treated in the give in discharge summary e ?	What was the cars of the aneurismal rupture of the femoral arter he and howe waas it treated in the give in discharge summary e ?	What was the cause of the aneucysmal rupture of the femoral ajtery and how was it treated in the given discharge summary ?	What was the cvuse of the aneudysmal ruppture of the femoral aitery and how was it trqeated in the gigven dicsharge summary ?	What wzs the case of the aneucysmal rutpure of the fejmoral arftery and how wsa it tretaed in the given discparge swmmary ?	What was the cause of the rupture of the femoral artery and how was it treated in the discharge summary ?	What was the cause of the aneurysmal of the and how was it in the ?	What the of the of the and how it in the ?	0.4782608695652174	0.3478260869565217	[('What', 'WP'), ('was', 'VBD'), ('the', 'DT'), ('cause', 'NN'), ('of', 'IN'), ('the', 'DT'), ('aneurysmal', 'JJ'), ('rupture', 'NN'), ('of', 'IN'), ('the', 'DT'), ('femoral', 'JJ'), ('artery', 'NN'), ('and', 'CC'), ('how', 'WRB'), ('was', 'VBD'), ('it', 'PRP'), ('treated', 'VBD'), ('in', 'IN'), ('the', 'DT'), ('given', 'VBN'), ('discharge', 'NN'), ('summary', 'NN'), ('?', '.')]	cause -> cars; summary -> summary e; aneurysmal -> aneurismal; artery -> arter he; given -> give in; how -> howe; was -> waas;
41169	The presence of a hypoechoic gastric duplication cyst in the 55-year-old patient with B type chronic hepatitis was confirmed through MR imaging and endoscopic ultrasonography. An EUS-guided fine needle aspiration was also performed, which was suspicious for GIST but ultimately led to the diagnosis of a gastric duplication cyst.	What diagnostic tests confirmed the presence of a hypoechoic gastric duplication cyst in the 55-year-old patient with B type chronic hepatitis mentioned in the discharge summary?	Summary: 55-year-old man with B type chronic hepatitis was found to have a cystic mass during a scheduled abdominal ultrasonography. Further MR imaging and endoscopic ultrasonography confirmed the presence of a hypoechoic mass. An EUS-guided fine needle aspiration was suspicious for GIST, but a surgical excision was performed. The diagnosis was gastric duplication cyst lined by pseudostratified c…	What diagnostic testes confirmed the presence of a hypoechoic gastric duplication cyst in the 55-year-old patient with be type chronic hepatitis mentioned in the discharge summary e ?	What diagnostic testes confirmed the presence of a hypoechoic gastric duplication cyst in the 55-year-old patient with be type kronick hepatitis mensch and in the discharge summary e ?	What diagnostic testes confirmed the presence of a a hypoechoic gastric duplication cist in the 55-year-old patient with be type kronick hepatitis mensch and in the discharge summary e ?	What diagnostic tests confirmed the prseence of a hypoechoic gastric duplication cyst in the 55-year-old patient with B type chronic heaptitis mentioned in the discharge summary ?	What diagonstic tewsts confrimed the presence of a hypochoic gastric duplication cyst in the 55-year-old patient with B tyze chronic heatitis mentioned in the discharge smumary ?	What dianostic tetss confrmed the presence of a hyopechoic gastric dulpication cst in the 55-year-old padtient with B tpye chrnoic hepaitis mentfoned in the discarge sucmary ?	What diagnostic tests confirmed the presence of a gastric duplication cyst in the 55-year-old with B type chronic hepatitis mentioned in the discharge ?	What diagnostic tests the presence of a duplication cyst in the patient with chronic in the discharge summary ?	What the of a gastric in the patient with hepatitis in the ?	0.6296296296296297	0.2592592592592592	[('What', 'WP'), ('diagnostic', 'JJ'), ('tests', 'NNS'), ('confirmed', 'VBD'), ('the', 'DT'), ('presence', 'NN'), ('of', 'IN'), ('a', 'DT'), ('hypoechoic', 'NN'), ('gastric', 'JJ'), ('duplication', 'NN'), ('cyst', 'NN'), ('in', 'IN'), ('the', 'DT'), ('55-year-old', 'JJ'), ('patient', 'NN'), ('with', 'IN'), ('B', 'NNP'), ('type', 'NN'), ('chronic', 'NN'), ('hepatitis', 'NN'), ('mentioned', 'VBN'),…	summary -> summary e; mentioned -> mensch and; tests -> testes; chronic -> kronick; B -> be; cyst -> cist; a -> a a;
41235	According to the given discharge summary, an esophageal bypass using a gastric conduit was performed to manage the patient's tracheoesophageal fistula.	What surgical procedure was performed to manage the patient's tracheoesophageal fistula according to the given discharge summary?	Hospital Course: The patient, a 63-year-old man with a history of esophageal achalasia, was admitted with acute respiratory distress due to tracheal stenosis caused by advanced esophageal cancer. He underwent placement of a Dumon Y-shaped tracheobronchial stent to avoid suffocation. Chemoradiation therapy was started, but a large tracheoesophageal fistula (TEF) developed despite significant tumor…	What surgical procedure was performed to manage the patient 's tracheoesophageal fistula a according to the given discharge summary e ?	What surgical procedure was performed two manage the patient 's tracheoesophageal fistula according two the give in discharge summary e ?	What surgical procedure waas performed two manage the patient 's tracheoesophageal fistula a according two the give in discharge summary e ?	What surgical procedure was perhformed to manage the patient 's tracheoesophageal fistula according to the giuen discharge summary ?	What surgical procedure wsa pecformed to mnaage the patient 's tracheoesophageal fiqstula according to the gsven discharge summary ?	What surigcal procedure ws perdormed to mnaage the ptient 's tracheoeophageal fvistula accozrding to the given discahrge suommary ?	What surgical was performed to manage the patient 's tracheoesophageal fistula according to the given discharge ?	What surgical was to manage the 's tracheoesophageal fistula to the given ?	What performed to the 's to the discharge ?	0.631578947368421	0.3157894736842105	[('What', 'WP'), ('surgical', 'JJ'), ('procedure', 'NN'), ('was', 'VBD'), ('performed', 'VBN'), ('to', 'TO'), ('manage', 'VB'), ('the', 'DT'), ('patient', 'NN'), ("'s", 'POS'), ('tracheoesophageal', 'NN'), ('fistula', 'NN'), ('according', 'VBG'), ('to', 'TO'), ('the', 'DT'), ('given', 'VBN'), ('discharge', 'NN'), ('summary', 'NN'), ('?', '.')]	to -> two; fistula -> fistula a; to -> two; given -> give in; summary -> summary e; was -> waas;
41271	The given discharge summary emphasizes the importance of a differential diagnosis in managing the patient's multiple diagnoses. Follow-up appointments with their primary care provider and specialists are recommended to monitor the patient's condition. However, the summary does not provide specific information on what factors were considered in the differential diagnosis.	What important factor played a key role in the management of the patient's multiple diagnoses in the given discharge summary?	Discharge Summary: Patient Name: [redacted] Medical Record Number: [redacted] Admission Date: [redacted] Discharge Date: [redacted] Hospital Course: The patient was admitted to the hospital due to abdominal pain in the lower left quadrant spreading to the groin. A CT scan revealed aortic aneurysm, fusiform aneurysm in intra-renal abdominal aorta, and changes in density due to acute bleeding in th…	What important factor played a quay role in the management of the patient 's multiple diagnoses in the give in discharge summary ?	What important fact her played a a key roll in the management of the patient 's multiple diagnoses in the give in discharge summary ?	What important fact her played a a quay roll in the management of the patient 's multiple diagnoses in the give in discharge summary e ?	What imortant factor played a key rle in the management of the patient 's multiple diagnoses in the given discharge summary ?	What impomrtant farctor played a kye role in the malagement of the patient 's mulitple diagnoses in the given disuharge sutmary ?	What important fatcor phlayed a kxy rloe in the manhagement of the ptient 's mltiple dihgnoses in the gien dicsharge smmary ?	What important factor a key role in the of the patient 's multiple diagnoses in the given discharge summary ?	What a key role in the of the 's diagnoses in the given summary ?	What played a in the of the 's in the ?	0.5454545454545454	0.2727272727272727	[('What', 'WP'), ('important', 'JJ'), ('factor', 'NN'), ('played', 'VBD'), ('a', 'DT'), ('key', 'JJ'), ('role', 'NN'), ('in', 'IN'), ('the', 'DT'), ('management', 'NN'), ('of', 'IN'), ('the', 'DT'), ('patient', 'NN'), ("'s", 'POS'), ('multiple', 'JJ'), ('diagnoses', 'NNS'), ('in', 'IN'), ('the', 'DT'), ('given', 'VBN'), ('discharge', 'NN'), ('summary', 'NN'), ('?', '.')]	key -> quay; role -> roll; a -> a a; factor -> fact her; summary -> summary e; given -> give in;
42023	The surgical technique used to treat the scrotal mass in the given discharge summary was surgical protruding dome resection via a longitudinal scrotectomy, along with a partial cysto-pericystectomy. The six-month follow-up revealed good clinical and imaging results with no adverse events being reported.	What surgical technique was used to treat the scrotal mass in the given discharge summary, and what follow-up results were reported?	Hospital Course: The patient was a 29-year-old man who presented to the urology department with an increased scrotal volume lasting several months. Upon examination, a painless scrotal mass was detected in a febrile patient with a temperature of 39°C. An ultrasound scan showed right-sided cystic lesions of different sizes along with hydrocele of average abundance. A study of the chest and abdomin…	What surgical technique was used two treat the scrotal mass in the given discharge summary , and what follow up results were reported ?	What surgical technique was used two treat the scrotal masse in the give in discharge summary e , and what follow up results were reported ?	What surgical technique waas used two treat the scrotal masse in the give in discharge summary e , and what follow up results were reported ?	What surgical technique was used to terat the scrotal mass in the given discharge summary , and what follow-up results were repozted ?	What surgical tecnhique was usd to treat the scrotal mauss in the given discharge sumary , and what foljlow-up reuslts were redorted ?	What surgnical tehnique wsa usced to trgeat the scrxotal mss in the glven discharge sumamry , and what folow-up reults wese reported ?	What surgical technique was used to the scrotal mass in the given summary , and what follow-up results were reported ?	What technique was to treat the scrotal mass in the given , and what reported ?	What used to treat the in the , and what ?	0.6086956521739131	0.2608695652173913	[('What', 'WP'), ('surgical', 'JJ'), ('technique', 'NN'), ('was', 'VBD'), ('used', 'VBN'), ('to', 'TO'), ('treat', 'VB'), ('the', 'DT'), ('scrotal', 'JJ'), ('mass', 'NN'), ('in', 'IN'), ('the', 'DT'), ('given', 'VBN'), ('discharge', 'NN'), ('summary', 'NN'), (',', ','), ('and', 'CC'), ('what', 'WP'), ('follow-up', 'JJ'), ('results', 'NNS'), ('were', 'VBD'), ('reported', 'VBN'), ('?', '.')]	mass -> masse; to -> two; given -> give in; was -> waas; summary -> summary e; follow-up -> follow up;
42211	The radiographic diagnosis for the complex cystic mass near the anterior superior wall of the urinary bladder was a urachal remnant abscess versus tumor. It was treated with a cystoscopy and surgical exploration, during which the phlegmon was excised and the dome of the bladder was closed primarily in layers with absorbable suture. Final pathology showed urachal remnants with no evidence of malig…	What was the radiographic diagnosis for the complex cystic mass near the anterior superior wall of the urinary bladder and how was it treated in the given discharge summary?	Discharge Summary Patient Name: [REDACTED] Age: 33 Sex: Male Date of Admission: August 2011 Date of Discharge: August 2011 Admission Diagnosis: Right flank pain and urinary symptoms Hospital Course Summary: The patient was admitted with complaints of lower right abdominal pain, right flank pain, and urinary symptoms. An initial CT scan of the abdomen showed inflammatory changes in the right lower…	What was the radiographic diagnosis for the complex cystic masse neer the anterior superior wall of the urinary bladder and how was it treated in the give in discharge summary ?	What waas the radiographic diagnosis for the com plex sistek masse near the anterior superior wall of the urinary bladder and how waas it treated in the given discharge summary e ?	What waas the radiographic diagnosis for the com plex sistek masse neer the anterior superior wal of the urinary bladder and howe was it treated in the give in discharge summary e ?	What wsa the radiographic diagnosis for the complex cystic mass near the atnerior superior wall of the urinary bladder and how was it treated in the given discharge sumamry ?	What was the radikgraphic diagnosis for the chomplex cyvtic mas near the anterior sperior wall of the urianry blnadder and how was it treated in the given discarge sufmmary ?	What wsa the radiogdraphic dinagnosis for the cosplex cytsic mass near the anetrior spuerior wal of the urinary bldader and how nas it trated in the gievn dicharge smmary ?	What was the radiographic diagnosis for the complex cystic mass near the superior wall of the urinary bladder and how was it treated in the discharge ?	What was the radiographic for the cystic near the wall of the urinary bladder and how it treated in the ?	What the for the near the of the and how it in the given ?	0.5333333333333333	0.3333333333333333	[('What', 'WP'), ('was', 'VBD'), ('the', 'DT'), ('radiographic', 'JJ'), ('diagnosis', 'NN'), ('for', 'IN'), ('the', 'DT'), ('complex', 'JJ'), ('cystic', 'JJ'), ('mass', 'NN'), ('near', 'IN'), ('the', 'DT'), ('anterior', 'JJ'), ('superior', 'JJ'), ('wall', 'NN'), ('of', 'IN'), ('the', 'DT'), ('urinary', 'JJ'), ('bladder', 'NN'), ('and', 'CC'), ('how', 'WRB'), ('was', 'VBD'), ('it', 'PRP'), ('treat…	how -> howe; cystic -> sistek; mass -> masse; was -> waas; given -> give in; complex -> com plex; summary -> summary e; wall -> wal; near -> neer;
42464	According to the given discharge summary, an 18-year-old female patient was hospitalized due to gingival overgrowth that was interfering with chewing. A surgical excision of the entire intraosseous and extraosseous mass was performed along with the removal of the impacted tooth. However, the patient reported again with a recurrent swelling in the same area. Hemimandibulectomy was then performed d…	What was the reason for hospitalization and treatment plan for an 18-year-old female patient with gingival overgrowth according to the given discharge summary?	Discharge Summary: Patient: 18-year-old female Admission Date: August 2011 Discharge Date: N/A (Ongoing Treatment) Reason for Hospitalization: Gingival overgrowth interfering with chewing Hospital Course: The patient was admitted in August 2011 with complaints of a slowly progressing gingival overgrowth in the left lower back region. A huge exophytic growth measuring 3x4 cms was noticed posterior…	What was the rees in for hospitalization and treatment plan for an 18-year-old female patient with gingival overgrowth according two the given discharge summary ?	What waas the rees in for hospitalization and treatment plan for ann 18-year-old female patient with gingival overgrowth according two the give in discharge summary ?	What waas the rees in for hospitalization and treatment plan for ann 18-year-old female patient with gingival over growth according two the give in discharge summary e ?	What was the reason for hospitalization and treatment plan for an 18-year-old female patient with gingival overgrowth according to the given dishcarge summary ?	What wus the reason for hospitalization and trsatment paln for an 18-year-old female pgatient with gingival overgrowth accroding to the gven discharge suymary ?	What was the retson for hosptalization and trweatment plrn for an 18-vear-old feale patient with gingvial ovefgrowth accoding to the given disharge sumary ?	What was the reason for hospitalization and treatment plan for an female patient with gingival overgrowth according to the discharge summary ?	What the for and treatment for an female patient with according to the given discharge summary ?	What the reason for and for an with to the discharge ?	0.5833333333333334	0.2916666666666667	[('What', 'WP'), ('was', 'VBD'), ('the', 'DT'), ('reason', 'NN'), ('for', 'IN'), ('hospitalization', 'NN'), ('and', 'CC'), ('treatment', 'NN'), ('plan', 'NN'), ('for', 'IN'), ('an', 'DT'), ('18-year-old', 'JJ'), ('female', 'NN'), ('patient', 'NN'), ('with', 'IN'), ('gingival', 'JJ'), ('overgrowth', 'NN'), ('according', 'VBG'), ('to', 'TO'), ('the', 'DT'), ('given', 'VBN'), ('discharge', 'NN'), ('…	reason -> rees in; given -> give in; was -> waas; an -> ann; overgrowth -> over growth; summary -> summary e; to -> two;
42497	The reason for admission was acute gross hematuria and the subsequent diagnosis was T1 high-grade transitional cell carcinoma.	What was the reason for admission and subsequent diagnosis in the given discharge summary?	Discharge Summary: Patient Name: N/A Gender/Age: Male/90 Admission Date: N/A Discharge Date: N/A Reason for Admission: Complaints of acute onset of gross hematuria. Hospital Course: The patient presented with intermittent “tomato juice” colored urine and microscopic hematuria, and was found to have a number of bladder masses suspected for malignancy. A CT urogram revealed a right-sided bladder he…	What was the rees in for admission and subsequent diagnosis in the given discharge summary e ?	What waas the reason for admission and subsequent diagnosis in the give in discharge summary e ?	What waas the rees in for admission and subsequent diagnosis in the give in discharge summary e ?	What uwas the reason for admission and subsequent diagnosis in the given discharge smumary ?	What zas the reson for admision and subsequent diagnosis in the given dicsharge svummary ?	What wsa the resaon for admission and suhbsequent dignosis in the gjiven disgharge smumary ?	What was the for admission and subsequent in the given discharge summary ?	What was the for and diagnosis in the summary ?	What the for and in the ?	0.5333333333333333	0.2666666666666666	[('What', 'WP'), ('was', 'VBD'), ('the', 'DT'), ('reason', 'NN'), ('for', 'IN'), ('admission', 'NN'), ('and', 'CC'), ('subsequent', 'JJ'), ('diagnosis', 'NN'), ('in', 'IN'), ('the', 'DT'), ('given', 'VBN'), ('discharge', 'NN'), ('summary', 'NN'), ('?', '.')]	reason -> rees in; summary -> summary e; given -> give in; was -> waas;
42905	The suspected diagnosis of the cystic tumor found in the patient's abdominal area was a common bile duct cyst based on the initial ultrasound. However, repeated ultrasound tests revealed no connection to the biliary drainage channels, and an abdominal CT scan showed a cystic tumor under her liver measuring 48×49×44mm, pressing on her gallbladder, and in close proximity to her right kidney while d…	What was the suspected diagnosis of the cystic tumor found in the patient's abdominal area and how was it treated during hospitalization?	Hospital Course: The patient is a 2-day-old Lithuanian girl of third pregnancy and third birth who was born via Cesarean section. An ultrasound performed during her gestational period detected a cyst in her fetal abdominal cavity. Two days after the patient's birth, she was admitted to the neonatal intensive care unit due to vomiting. A palpable tumor was found in the upper right of her abdomen, …	What was the suspected diagnosis of the cystic tumor found in the patient 's abdominal airy a and howe was it treated during hospitalization ?	What waas the suspected diagnosis of the sistek toomer found in the patient 's abdominal area and howe waas it treated during hospitalization ?	What waas the suspected diagnosis of the sistek toomer found in the patient 's abdominal airy a and howe waas it treated during hospitalization ?	What was the suspected diagnosis of the cystic tumor fbund in the patpient 's abdominal area and how was it treated during hospitalization ?	What was the suospected diagnosis of the cstic tuomr found in the pawient 's abdwominal arrea and how wpas it treated during hospitalization ?	What wts the suspceted digagnosis of the cstic tutmor fuond in the paqient 's abuominal aria and how wis it trnated during hospitlization ?	What was the diagnosis of the cystic tumor found in the 's abdominal area and how was it treated during hospitalization ?	What was the of the tumor in the 's area and how was it treated during ?	What the of the in the 's and how it during ?	0.5	0.25	[('What', 'WP'), ('was', 'VBD'), ('the', 'DT'), ('suspected', 'JJ'), ('diagnosis', 'NN'), ('of', 'IN'), ('the', 'DT'), ('cystic', 'JJ'), ('tumor', 'NN'), ('found', 'VBD'), ('in', 'IN'), ('the', 'DT'), ('patient', 'NN'), ("'s", 'POS'), ('abdominal', 'JJ'), ('area', 'NN'), ('and', 'CC'), ('how', 'WRB'), ('was', 'VBD'), ('it', 'PRP'), ('treated', 'VBD'), ('during', 'IN'), ('hospitalization', 'NN'), …	was -> waas; was -> waas; tumor -> toomer; cystic -> sistek; area -> airy a; how -> howe;
42970	The discharge summary does not mention any specific treatment provided to the 13-year-old boy with Acute Lymphoblastic Leukemia (ALL) during his hospital stay. Therefore, it is unanswerable using the given information. However, it is mentioned that the patient received appropriate treatment at the hospital before discharge.	What treatment was provided to a 13-year-old boy with Acute Lymphoblastic Leukemia (ALL) during his hospital stay, according to the discharge summary?	Discharge Summary: Patient Name: N/A Patient Age: 13 years Gender: N/A Admitting Diagnosis: Acute Lymphoblastic Leukemia (ALL) Hospital Course: The patient, a 13-year-old boy, was diagnosed with Acute Lymphoblastic Leukemia (ALL) at the Pediatric Unit of the Ospedale di Circolo in Varese, Italy. The patient remained admitted to the hospital for treatment. Discharge Instructions: The patient has b…	What treatment waas provided to a a 13-year-old boy with Acute Lymphoblastic Leukemia ( aul ) during his hospital stay , according to the discharge summary ?	What treatment was provided to a a 13-year-old boy with Acute Lymphoblastic leukemia a ( aul ) during his hospital stay , according two the discharge summary e ?	What treatment waas provided two a a 13-year-old boye with Acute Lymphoblastic leukemia a ( aul ) during his hospital stay , according two the discharge summary e ?	What tretament was provided to a 13-year-old boy with Acute Lymphoblastic Lekemia ( AjLL ) during his hospital stay , according to the discharge summary ?	What treatment wsa provided to a 13-yqar-old oby with Acoute Lymphoblastic Leukemia ( ALL ) during his hospxtal sty , acchording to the discharge sumamry ?	What treaytment wsas proivded to a 13-yer-old noy with Acte Lymchoblastic Leukemia ( LL ) during his hocpital saty , acocrding to the disocharge sumzmary ?	What was provided to a 13-year-old boy with Acute Leukemia ( ALL ) during his hospital stay , to the discharge summary ?	What treatment was to a 13-year-old with ( ALL ) during his stay , to the summary ?	What treatment to a with ( ) during his , to the ?	0.5384615384615384	0.3076923076923077	[('What', 'WP'), ('treatment', 'NN'), ('was', 'VBD'), ('provided', 'VBN'), ('to', 'TO'), ('a', 'DT'), ('13-year-old', 'JJ'), ('boy', 'NN'), ('with', 'IN'), ('Acute', 'NNP'), ('Lymphoblastic', 'NNP'), ('Leukemia', 'NNP'), ('(', '('), ('ALL', 'NNP'), (')', ')'), ('during', 'IN'), ('his', 'PRP$'), ('hospital', 'NN'), ('stay', 'NN'), (',', ','), ('according', 'VBG'), ('to', 'TO'), ('the', 'DT'), ('di…	to -> two; was -> waas; to -> two; Leukemia -> leukemia a; ALL -> aul; boy -> boye; a -> a a; summary -> summary e;
43255	According to the discharge summary, the patient should be aware of possible complications associated with beta-blockers and instructed to report any such symptoms to the endocrinologist. However, the particular symptoms were not mentioned in the provided summary.	What were the possible symptoms associated with beta-blockers that the patient was instructed to report to the endocrinologist according to the discharge summary?	DISCHARGE SUMMARY: Patient Name: [REDACTED] Gender: Male Age: 60 years old Admission Date: [REDACTED] Discharge Date: [REDACTED] Hospital Course Summary: The patient was admitted for elective angioplasty and stenting of the left external iliac artery due to intermittent left lower limb claudication. During the procedure, a rupture occurred in the stented segment of the left external iliac artery,…	What were the possible symptoms associated with beta-blockers that the patient was instructed two report to the endocrinologist according to the discharge summary e ?	What were the possible symptoms associated with beta blockers that the patient waas instructed two report two the endocrinologist according to the discharge summary e ?	What were the possible symptoms associated with beta blockers that the patient waas instructed two report two the endocrinologist according two the discharge summary e ?	What were the possible symptoms associated with beta-blockers that the patient was instructed to report to the endocrinologist accrding to the discahrge summary ?	What were the possible smyptoms asnociated with beta-blockers that the patient has insptructed to reoprt to the endocrinologist acctrding to the discharge sumyary ?	What wee the posisble syptoms assoicated with beta-blockers that the paient as insturcted to reort to the endkocrinologist acocrding to the discrharge sumlary ?	What were the possible associated with beta-blockers that the patient was instructed to to the endocrinologist according to the discharge summary ?	What were the symptoms with that the patient to to the endocrinologist to the discharge summary ?	What the with that the to to the to the discharge ?	0.5416666666666666	0.25	[('What', 'WP'), ('were', 'VBD'), ('the', 'DT'), ('possible', 'JJ'), ('symptoms', 'NNS'), ('associated', 'VBN'), ('with', 'IN'), ('beta-blockers', 'NNS'), ('that', 'IN'), ('the', 'DT'), ('patient', 'NN'), ('was', 'VBD'), ('instructed', 'VBN'), ('to', 'TO'), ('report', 'VB'), ('to', 'TO'), ('the', 'DT'), ('endocrinologist', 'NN'), ('according', 'VBG'), ('to', 'TO'), ('the', 'DT'), ('discharge', 'N…	to -> two; to -> two; was -> waas; summary -> summary e; to -> two; beta-blockers -> beta blockers;
44370	The patient's diagnosis was a low-grade mucoepidermoid carcinoma, which was discovered during a right upper lobectomy with sleeve resection and mediastinal lymph node dissection, although it was initially presumed to be a carcinoid. No adjuvant treatment was recommended, and the patient will continue to follow up with surveillance imaging.	What was the patient's diagnosis and subsequent treatment plan following a right upper lobectomy with sleeve resection and mediastinal lymph node dissection for a well-circumscribed tumor presumed to be a carcinoid but later diagnosed as a low-grade mucoepidermoid carcinoma?	Hospital Course: The patient is a 46-year-old Caucasian female with a history of dyspnea on exertion, fatigue, dry cough, and occasional wheezing. A chest radiograph revealed right upper lobe collapse and a CT of the chest showed a mass involving the right upper lobe bronchus with associated atelectasis. Bronchoscopy was performed and demonstrated a smooth, well-circumscribed tumor at the right u…	What was the patient 's diagnosis and subsequent treatment plan following a write up her lobectomy with sleeve resection and mediastinal lymph node dissection for a well-circumscribed tumor presumed to be a a carcinoid but later diagnosed as a low-grade mucoepidermoid carcinoma a ?	What waas the patient 's diagnosis and subsequent treatment plan following a a write upper lobectomy with sleeve resection and mediastinal lymph knowed dissection for a well-circumscribed toomer presumed two be a carcinoid but late her diagnosed as a low-grade mucoepidermoid carcinoma a ?	What waas the patient 's diagnosis and subsequent treatment plan following a write up her lobectomy with sleeve resection and mediastinal lymph knowed dissection for a a well-circumscribed toomer presumed two b a a carcinoid but late her diagnosed as a a low-grade mucoepidermoid carcinoma a ?	What was the patient 's diagnosis and subsequent tretament plan following a right upper lobectomy with sleeve resetcion and mediastinal lymph node dinssection for a well-circumscribed tumor presumed to be a carcinoid but later diagnosed as a low-grade mucoephidermoid carcinoma ?	What was the pwatient 's dianosis and subsequent treatment pllan folslowing a right upper lobectomy with sleve resection and mediastinal lsmph noed dixsection for a well-circumscribed tumor prresumed to eb a carcinoid but laer diagnosed as a lowlgrade mucoepidermoid carcinoma ?	What gas the pateint 's diagnosis and subequent tretament plan follwing a rgight upder lobeutomy with scleeve reesction and mepdiastinal lyph node dissction for a wele-circumscribed tbmor presumed to e a calcinoid but ltaer diagnosed as a low-mgrade mucoeidermoid carinoma ?	What was the 's diagnosis and subsequent treatment plan a right upper lobectomy with resection and mediastinal lymph node dissection for a tumor presumed to be a carcinoid but later diagnosed as a low-grade mucoepidermoid carcinoma ?	What the 's diagnosis and subsequent following a right upper lobectomy with and node dissection for a well-circumscribed tumor presumed to be a carcinoid but as a mucoepidermoid ?	What the 's and subsequent a with resection and dissection for a tumor to a but as a carcinoma ?	0.6341463414634146	0.3170731707317073	[('What', 'WP'), ('was', 'VBD'), ('the', 'DT'), ('patient', 'NN'), ("'s", 'POS'), ('diagnosis', 'NN'), ('and', 'CC'), ('subsequent', 'JJ'), ('treatment', 'NN'), ('plan', 'NN'), ('following', 'VBG'), ('a', 'DT'), ('right', 'JJ'), ('upper', 'JJ'), ('lobectomy', 'NN'), ('with', 'IN'), ('sleeve', 'JJ'), ('resection', 'NN'), ('and', 'CC'), ('mediastinal', 'JJ'), ('lymph', 'NN'), ('node', 'NN'), ('diss…	was -> waas; carcinoma -> carcinoma a; a -> a a; be -> b; node -> knowed; later -> late her; to -> two; a -> a a; right -> write; upper -> up her; tumor -> toomer; a -> a a;
44492	The patient's diagnosis was amyloidosis, which was confirmed through biopsy.	What was the patient's diagnosis and how was it confirmed according to the discharge summary?	Discharge Summary: Patient: [Name] Age: 36 Gender: Male Medical Record Number: [Number] Admission Date: [Date] Discharge Date: [Date] Diagnosis: - Amyloidosis Medical History: - Positive history of smoking - Chronic perforation of the right tympanic membrane resulting in a conductive hearing loss Hospital Course: The patient presented with a two-year history of hoarseness. Physical examination re…	What was the patient 's diagnosis and how waas it confirmed according to the discharge summary e ?	What was the patient 's diagnosis and howe waas it confirmed according two the discharge summary ?	What waas the patient 's diagnosis and howe waas it confirmed according two the discharge summary e ?	What was the patient 's diagnosis and how was it confirmed according to the discahrge smmary ?	What was the pathent 's diagnosis and how was it confurmed accoqding to the dismcharge snummary ?	What ws the paient 's diangosis and how zwas it conzirmed acocrding to the diseharge smmary ?	What was the 's and how was it confirmed according to the discharge summary ?	What the patient 's and how it confirmed to the summary ?	What the 's and how it to the ?	0.4705882352941176	0.2941176470588235	[('What', 'WP'), ('was', 'VBD'), ('the', 'DT'), ('patient', 'NN'), ("'s", 'POS'), ('diagnosis', 'NN'), ('and', 'CC'), ('how', 'WRB'), ('was', 'VBD'), ('it', 'PRP'), ('confirmed', 'VBD'), ('according', 'VBG'), ('to', 'TO'), ('the', 'DT'), ('discharge', 'NN'), ('summary', 'NN'), ('?', '.')]	was -> waas; how -> howe; was -> waas; summary -> summary e; to -> two;
44792	According to the discharge summary, the treatment strategy for the 7-year-old female with a complicated crown fracture in the right central mandibular incisor involved performing a partial pulpotomy under local anesthesia using 2% lidocaine and 1:80000 epinephrine, followed by rinsing the area with 2.5% sodium hypochlorite and covering the pulp with pure calcium hydroxide powder mixed with physio…	What was the treatment strategy for a 7-year-old female with a complicated crown fracture in the right central mandibular incisor, according to the discharge summary?	Hospital Course: The patient is a 7-year-old female who was seen in the clinic due to trauma resulting in complicated crown fracture in the right central mandibular incisor. The patient was referred 4 hours after the incident. No spontaneous pain was reported, but the patient reported sensitivity to palpation of the fractured tooth. Clinical examination showed a complicated crown fracture with pu…	What waas the treatment strategy e for a 7-year-old female with a a complicated crown fracture in the right central mandibular incisor , according to the discharge summary ?	What waas the treatment strategy for a a 7-year-old female with a complicated crowne fracture in the right central mandibular incisor , according two the discharge summary e ?	What waas the treatment strategy e for a a 7-year-old female with a a complicated crowne fracture in the write central mandibular incisor , according two the discharge summary e ?	What as the treatment strategy for a 7-year-old female with a copmlicated crown fracture in the right central mandibular incsior , according to the discharge summary ?	What pas the treaiment strategy for a 7-year-old fgmale with a complicated ccown fracutre in the right central mandibular incsor , accwrding to the discharge summary ?	What uwas the trewtment straetgy for a 7-yepr-old fgmale with a compslicated corwn frocture in the rihgt central manibular incsior , accodring to the discharge sumamry ?	What was the treatment strategy for a female with a complicated fracture in the right central mandibular , according to the discharge summary ?	What the strategy for a with a crown in the right central mandibular , according to the discharge ?	What the for a with a in the right , to the summary ?	0.5555555555555556	0.2962962962962963	[('What', 'WP'), ('was', 'VBD'), ('the', 'DT'), ('treatment', 'NN'), ('strategy', 'NN'), ('for', 'IN'), ('a', 'DT'), ('7-year-old', 'JJ'), ('female', 'NN'), ('with', 'IN'), ('a', 'DT'), ('complicated', 'JJ'), ('crown', 'JJ'), ('fracture', 'NN'), ('in', 'IN'), ('the', 'DT'), ('right', 'JJ'), ('central', 'JJ'), ('mandibular', 'NN'), ('incisor', 'NN'), (',', ','), ('according', 'VBG'), ('to', 'TO'),…	a -> a a; to -> two; strategy -> strategy e; right -> write; a -> a a; crown -> crowne; summary -> summary e; was -> waas;
45529	The retrospective diagnosis made after investigating the first biopsy tissues of the 74-year-old Japanese man mentioned in the discharge summary was IgG4-related tubulointerstitial nephritis (TIN) with interstitial fibrosis and lymph node involvement.	What was the retrospective diagnosis made after investigating the first biopsy tissues of the 74-year-old Japanese man mentioned in the given discharge summary?	Discharge Summary: Patient: 74-year-old Japanese man Admission Date: 2008 Discharge Date: 2020 Diagnosis: IgG4-related tubulointerstitial nephritis (TIN) with interstitial fibrosis and lymph node involvement Hospital Course: The patient was admitted to the hospital in 2008 for renal rebiopsy to diagnose diabetic nephropathy and evaluate the effects of treatment on his TIN. The patient had been pr…	What waas the retrospective diagnosis maid after investigating the first biopsy tissues of the 74-year-old Japanese man mentioned in the given discharge summary ?	What waas the retrospective diagnosis maid after investigating the furst biopsy tissues of the 74-year-old Japanese mann mentioned in the given discharge summary e ?	What waas the retrospective diagnosis maid after investigating the furst biopsy tissues of the 74-year-old Japanese mann mensch and in the give in discharge summary e ?	What was the retrospective diagnosis made after investigating the first bopsy tissues of the 74-year-old Japanese man mentioned in the given discharge smmary ?	What whs the retospective diganosis made after investigating the first biopsy tissues of the 74y-ear-old Japanese man mentkoned in the given disharge summary ?	What as the rertospective diangosis maed after investigating the fist biopsy tssues of the 74-kyear-old Jaanese mon menitoned in the ghven discahrge summary ?	What was the retrospective made after investigating the first biopsy tissues of the 74-year-old Japanese man mentioned in the discharge summary ?	What the retrospective diagnosis after the first biopsy of the man mentioned in the discharge summary ?	What the after the biopsy of the 74-year-old in the summary ?	0.625	0.2916666666666667	[('What', 'WP'), ('was', 'VBD'), ('the', 'DT'), ('retrospective', 'JJ'), ('diagnosis', 'NN'), ('made', 'VBD'), ('after', 'IN'), ('investigating', 'VBG'), ('the', 'DT'), ('first', 'JJ'), ('biopsy', 'NN'), ('tissues', 'NNS'), ('of', 'IN'), ('the', 'DT'), ('74-year-old', 'JJ'), ('Japanese', 'JJ'), ('man', 'NN'), ('mentioned', 'VBD'), ('in', 'IN'), ('the', 'DT'), ('given', 'VBN'), ('discharge', 'NN')…	man -> mann; made -> maid; was -> waas; given -> give in; mentioned -> mensch and; summary -> summary e; first -> furst;
45699	Based on the findings in the discharge summary, the primary cause of Mr B's symptoms was metastatic adenocarcinoma suggestive of primary lung origin with confirmed ovoid lesions in the left lower lobe adjacent to the pleura, a similar looking lesion in the left adrenal, and a space-occupying lesion in the left parietal lobe with moderate edema. Palliative chemotherapy was recommended, however, Mr…	What was the primary cause of Mr B's symptoms based on the findings in the discharge summary, and what treatment approach was recommended?	Discharge Summary: Patient Name: Mr B Gender: Male Age: 62 years Hospital Course: Mr B was admitted to the chest clinic with an ovoid lesion on his chest X-ray. He had a history of cough, left-sided chest discomfort, and a painfun left axillary lymph node. On examination, there was reduced breath sounds at the left base, and chest radiography and CT showed a 10 cm ovoid lesion in the left lower l…	What was the primary cars of Mr be 's symptoms based on the findings in the discharge summary e , and what treatment approach was recommended ?	What was the primary cars of mister be 's symptoms baste on the findings in the discharge summary e , and what treatment approach was recommended ?	What waas the primary cars of mister be 's symptoms baste on the findings in the discharge summary e , and what treatment approach waas recommended ?	What was the primary caouse of Mr B 's scymptoms based on the findings in the discharge summary , and what treatment approach was recommended ?	What wsa the praimary cause of Mr B 's sypmtoms based on the findvings in the discharge summary , and what treatment apoproach wsa recomended ?	What ws the prmiary cwause of xr B 's smyptoms baed on the finings in the digscharge smumary , and what treaatment approach nwas recomemnded ?	What was the primary cause of Mr B 's on the findings in the discharge , and what treatment approach was recommended ?	What the primary of Mr B 's on the findings in the summary , and what recommended ?	What the of 's on the in the summary , and what ?	0.5384615384615384	0.2692307692307692	[('What', 'WP'), ('was', 'VBD'), ('the', 'DT'), ('primary', 'JJ'), ('cause', 'NN'), ('of', 'IN'), ('Mr', 'NNP'), ('B', 'NNP'), ("'s", 'POS'), ('symptoms', 'NNS'), ('based', 'VBN'), ('on', 'IN'), ('the', 'DT'), ('findings', 'NNS'), ('in', 'IN'), ('the', 'DT'), ('discharge', 'NN'), ('summary', 'NN'), (',', ','), ('and', 'CC'), ('what', 'WP'), ('treatment', 'NN'), ('approach', 'NN'), ('was', 'VBD'),…	Mr -> mister; was -> waas; cause -> cars; B -> be; was -> waas; based -> baste; summary -> summary e;
46074	The patient was diagnosed with a right high parietal hemorrhagic infarct, partially sagittal sinus thrombosis, and intracranial hypotension. Treatment included unfractionated heparin followed by warfarin until discharge, which resulted in no residual neurological deficits. The patient should continue taking warfarin and follow up with a primary care physician in 2-4 weeks. They should also inform…	What was the patient's diagnosis and treatment for a right high parietal hemorrhagic infarct, partially sagittal sinus thrombosis, and intracranial hypotension in the given discharge summary?	Discharge Summary: Patient Name: [redacted] Sex: Female Age: 31 years Admission Date: [redacted] Discharge Date: [redacted] Admitting Physician: [redacted] Attending Physician: [redacted] Brief Hospital Course: A 31-year-old female with a history of pregnancy-induced hypertension (PIH) underwent cesarean section (CS) at 35 weeks of pregnancy due to fetal growth retardation. Postoperatively, she e…	What was the patient 's diagnosis and treatment for a right hi parietal hemorrhagic infarct , partially sagittal sign us thrombosis , and intracranial hypotension in the given discharge summary e ?	What waas the patient 's diagnosis and treatment for a a right hi parietal hemorrhagic infarct , parshley sagittal sign us thrombosis , and intracranial hypotension in the given discharge summary e ?	What waas the patient 's diagnosis and treatment for a a write hi parietal hemorrhagic infarct , parshley sagittal sign us thrombosis , and intracranial hypotension in the give in discharge summary e ?	What was the patient 's dignosis and treatment for a right high parietal hemorrhagic inarct , partially sagittal sinus thrombosis , and intracranial hyvotension in the given discharge summary ?	What hwas the patent 's diagmnosis and treatment for a right high parietal hemorrhagic inuarct , partially sapittal sinus thrombosis , and intracranial hypoension in the gsiven discaarge spmmary ?	What aws the patient 's diaunosis and traetment for a ritht hivgh parietal hemorrhagic ifnarct , patrtially sagital siuns thrmobosis , and inttracranial hyptoension in the gdven diqscharge sumary ?	What was the patient 's diagnosis and treatment for a high parietal hemorrhagic infarct , partially sagittal thrombosis , and intracranial hypotension in the given summary ?	What the patient 's and for a high parietal infarct , sagittal sinus thrombosis , and in the given summary ?	What the 's diagnosis and for a , sinus , and in the given ?	0.6	0.2666666666666666	[('What', 'WP'), ('was', 'VBD'), ('the', 'DT'), ('patient', 'NN'), ("'s", 'POS'), ('diagnosis', 'NN'), ('and', 'CC'), ('treatment', 'NN'), ('for', 'IN'), ('a', 'DT'), ('right', 'JJ'), ('high', 'JJ'), ('parietal', 'JJ'), ('hemorrhagic', 'NN'), ('infarct', 'NN'), (',', ','), ('partially', 'RB'), ('sagittal', 'JJ'), ('sinus', 'NN'), ('thrombosis', 'NN'), (',', ','), ('and', 'CC'), ('intracranial', '…	sinus -> sign us; right -> write; a -> a a; partially -> parshley; given -> give in; summary -> summary e; was -> waas; high -> hi;
46462	The surgical intervention performed for the extensive splenic laceration detected in the 27-year-old male patient after the fall from a height was a proximal SAE, using fibrin sealant TachoSil ®. The outcome of the intervention was successful as the patient had a good post-procedure progress and was discharged without any significant complications.	What was the surgical intervention performed for the extensive splenic laceration detected in the 27-year-old male patient who was admitted with multiple traumas after a fall from a height, and what was the outcome of the intervention?	Medical History: 27-year-old male patient with a history of hepatitis C virus infection was admitted to the Department of Surgery (Clinical Emergency Hospital, Bucharest) following a fall from a height of 8 meters resulting in multiple traumas. Clinical Findings: On admission, the patient was hemodynamically stable with no signs of acute distress. A physical examination revealed tenderness in the…	What waas the surgical intervention performed for the extensive splenic laceration detected in the 27-year-old male patient who waas admitted with multiple traumas after a a fall from a height , and what waas the outcome of the intervention ?	What waas the surgical intervention performed for the extensive splenic laceration detected in the 27-year-old male patient hoo waas admitted with multiple trauma is after a a faul from a a height , and what waas the outcome of the intervention ?	What waas the surgical intervention performed for the extensive splenic laceration detected in the 27-year-old mail patient hoo waas admitted with multiple trauma is after a a faul from a a hight , and what waas the outcome of the intervention ?	What aws the surgical intervention performed for the extensive splenic laceration detected in the 27-year-old male pkatient who was admitted with multiple taumas after a fall from a height , and what was the outcome of the intzervention ?	What eas the surgical inqervention performed for the extensive spkenic lacemation detetced in the 27-yejr-old male patqient who zas admitted with multkple traumas after a flal from a hdeight , and what was the oucome of the intervention ?	What wos the sujgical intervvntion perfcormed for the exeensive saplenic laceration detccted in the 27-yera-old mle patxent who wsa admtited with mulgiple tarumas after a faal from a hetght , and what ws the oubtcome of the intervqention ?	What was the surgical intervention performed for the splenic laceration detected in the male patient who was admitted with multiple after a fall from a height , and what was the of the intervention ?	What was the surgical performed for the extensive in the male patient who was with after a from a , and what the of the intervention ?	What the for the in the who with after a from a , and what the of the ?	0.5128205128205128	0.2564102564102564	[('What', 'WP'), ('was', 'VBD'), ('the', 'DT'), ('surgical', 'JJ'), ('intervention', 'NN'), ('performed', 'VBD'), ('for', 'IN'), ('the', 'DT'), ('extensive', 'JJ'), ('splenic', 'JJ'), ('laceration', 'NN'), ('detected', 'VBN'), ('in', 'IN'), ('the', 'DT'), ('27-year-old', 'JJ'), ('male', 'JJ'), ('patient', 'NN'), ('who', 'WP'), ('was', 'VBD'), ('admitted', 'VBN'), ('with', 'IN'), ('multiple', 'JJ'…	was -> waas; male -> mail; height -> hight; was -> waas; a -> a a; a -> a a; who -> hoo; was -> waas; traumas -> trauma is; fall -> faul;
46522	The final diagnosis of the 38-year-old male patient based on the information provided in the discharge summary was high grade malignant peripheral nerve sheath tumour (MPNST).	What was the final diagnosis of the 38-year-old male patient based on the information provided in the discharge summary?	Discharge Summary Patient: 38-year-old male Admission date: [Date] Discharge date: [Date] Reason for admission: Pain in left cheek, bleeding from left nostril, and nasal blockage Hospital course: The patient presented to the hospital with a history of pain in the left cheek, bleeding from the left nostril, and nasal blockage. The patient had noticed a swelling over the left cheek and dorsum of th…	What was the final diagnosis of the 38-year-old male patient baste on the information provided in the discharge summary e ?	What waas the final diagnosis of the 38-year-old mail patient baste on the information provided in the discharge summary e ?	What waas the fine hill diagnosis of the 38-year-old mail patient baste on the information provided in the discharge summary e ?	What was the final diagnosis of the 38-year-old male patient based on the inormation provided in the discharge sujmmary ?	What wzas the fsnal dignosis of the 38-year-old male pateint based on the information proided in the discharge sumeary ?	What aws the fial diagosis of the 38-yiear-old mfle pataent baed on the information provzded in the dicsharge sumary ?	What was the final diagnosis of the 38-year-old male on the information provided in the discharge summary ?	What the final of the patient based on the provided in the discharge ?	What was the of the on the in the ?	0.55	0.25	[('What', 'WP'), ('was', 'VBD'), ('the', 'DT'), ('final', 'JJ'), ('diagnosis', 'NN'), ('of', 'IN'), ('the', 'DT'), ('38-year-old', 'JJ'), ('male', 'NN'), ('patient', 'NN'), ('based', 'VBN'), ('on', 'IN'), ('the', 'DT'), ('information', 'NN'), ('provided', 'VBN'), ('in', 'IN'), ('the', 'DT'), ('discharge', 'NN'), ('summary', 'NN'), ('?', '.')]	male -> mail; was -> waas; final -> fine hill; based -> baste; summary -> summary e;
46776	The patient was diagnosed with primary peripheral pulmonary adenoid cystic carcinoma with a cribriform and tubular pattern and ACC of the tongue with metastasis to the parotid lymph node. She underwent a biopsy, right lower lobectomy, mediastinal lymph node dissection, wide excision of the tongue cancer, and adjuvant chemoradiation therapy. The patient was discharged in stable condition and provi…	What was the patient's diagnosis, treatment plan, and follow-up care for the primary peripheral pulmonary adenoid cystic carcinoma with a cribriform and tubular pattern as well as ACC of the tongue with metastasis to the parotid lymph node?	Discharge Summary: Patient Name: [REDACTED] Gender: Female Age: 52 years Date of Admission: [REDACTED] Date of Discharge: [REDACTED] Admitting Diagnosis: Incidentally found right lower lobe lung mass Hospital Course: The patient, a 52-year-old woman with a history of hypertension was admitted to Yeouido St. Mary's Hospital, Republic of Korea for evaluation of an incidentally found right lower lob…	What was the patient 's diagnosis , treatment plan , and follow up care for the primary peripheral pulmonary adenoid sistek carcinoma with a cribriform and tubular pat hearn as well as ACC of the tongue with metastasis two the parotid lymph node ?	What waas the patient 's diagnosis , treatment plan , and follow up care for the primary peripheral pulmonary adenoid sistek carcinoma a with a a cribriform and tubular pat hearn as welle as ACC of the tongue with metastasis two the parotid lymph node ?	What waas the patient 's diagnosis , treatment plan , and follow up caire for the primary peripheral pulmonary adenoid sistek carcinoma a with a a cribriform and tubular er pat hearn as welle as ACC of the tung with metastasis two the parotid lymph knowed ?	What was the patient 's diagnosis , tretament plan , and follow-up care for the primary peripheral pulmonary adenoid cystic carcpinoma with a cribriform and tuular pattern as well as ACC of the togue with metastasis to the parotid lymph node ?	What wsa the patwent 's diakgnosis , treatment plan , and follow-up care for the prmary peripheral pulgonary asdenoid cystic carcnoma with a cribirform and tubilar pattern as will as ACC of the tongue with metstasis to the paotid lymph nofde ?	What was the paient 's diagonsis , treatment plvan , and foilow-up cre for the prmiary peridpheral pumlonary aenoid cytic carcwinoma with a cribriform and tubluar pcttern js wlel as CAC of the tjongue with metstasis to the partoid lgmph nome ?	What was the patient 's diagnosis , treatment plan , and follow-up care for the peripheral pulmonary adenoid cystic carcinoma with a cribriform and tubular well as ACC of the tongue with metastasis to the parotid node ?	What the patient 's , plan , and care for the primary pulmonary adenoid cystic carcinoma with a and as ACC of the tongue with to the parotid ?	What was the 's diagnosis , , and for the cystic with a and as of the with to the ?	0.5714285714285714	0.2857142857142857	[('What', 'WP'), ('was', 'VBD'), ('the', 'DT'), ('patient', 'NN'), ("'s", 'POS'), ('diagnosis', 'NN'), (',', ','), ('treatment', 'NN'), ('plan', 'NN'), (',', ','), ('and', 'CC'), ('follow-up', 'JJ'), ('care', 'NN'), ('for', 'IN'), ('the', 'DT'), ('primary', 'JJ'), ('peripheral', 'JJ'), ('pulmonary', 'JJ'), ('adenoid', 'NN'), ('cystic', 'JJ'), ('carcinoma', 'NN'), ('with', 'IN'), ('a', 'DT'), ('cr…	tubular -> tubular er; to -> two; tongue -> tung; cystic -> sistek; pattern -> pat hearn; a -> a a; node -> knowed; follow-up -> follow up; was -> waas; well -> welle; care -> caire; carcinoma -> carcinoma a;
46950	The final diagnosis of the patient's tumor was a solitary fibrous tumor, CNS WHO grade 3. Follow-up care includes radiation therapy and clinical follow-up.	What was the final diagnosis of the patient's tumor and what follow-up care has been recommended?	Discharge Summary Patient Name: [Redacted] Medical Record Number: [Redacted] Admitting Date: [Redacted] Discharge Date: [Redacted] Hospital Course Summary: The patient, a 53-year-old male, was admitted to our hospital on [Redacted] with complaints of progressive blurry vision, right-sided proptosis, and restricted upward gaze. Magnetic resonance imaging (MRI) showed a space-occupying mass in the …	What waas the final diagnosis of the patient 's toomer and what follow-up care has been recommended ?	What was the fine hill diagnosis of the patient 's tumor and what follow up caire has bin recommended ?	What waas the fine hill diagnosis of the patient 's toomer and what follow up caire has been recommended ?	What swas the fnal diagnosis of the patient 's tumor and what follow-up care has been recommended ?	What was the fnal diiagnosis of the pratient 's tumor and what follrow-up ckre has been recommended ?	What ws the fial diangosis of the pmatient 's tuumor and what follow-up ckare xas beden reocmmended ?	What was the final diagnosis of the patient 's tumor and what follow-up been recommended ?	What the final of the 's and what follow-up care has been ?	What the of the 's and what follow-up ?	0.5555555555555556	0.3333333333333333	[('What', 'WP'), ('was', 'VBD'), ('the', 'DT'), ('final', 'JJ'), ('diagnosis', 'NN'), ('of', 'IN'), ('the', 'DT'), ('patient', 'NN'), ("'s", 'POS'), ('tumor', 'NN'), ('and', 'CC'), ('what', 'WP'), ('follow-up', 'NN'), ('care', 'NN'), ('has', 'VBZ'), ('been', 'VBN'), ('recommended', 'VBN'), ('?', '.')]	care -> caire; was -> waas; final -> fine hill; follow-up -> follow up; tumor -> toomer;
47134	To treat the patient's chronic headaches, nausea, depression, and anxiety, the medication adjustments made were increasing the topiramate dosage to 100 mg at bedtime and introducing amitriptyline at a dose of 25 mg at bedtime, gradually titrating up to 50 mg. These medication adjustments, combined with education on coping skills, led to significant improvement in the patient's overall condition b…	What medication adjustments were made to treat a 16-year-old female patient's chronic headaches, nausea, depression, and anxiety, leading to significant improvement prior to her discharge to a residential treatment center?	Hospital Course Summary: Admission: A 16-year-old female with a history of depression and post-traumatic stress disorder was admitted to the inpatient psychiatry unit due to worsening suicidal ideations, chronic nausea, and tension headaches. History: The patient reported experiencing chronic nausea and tension headaches leading to difficulty sleeping and spending several hours per day lying in b…	What medication adjustments were made two treat a 16-year-old female patient 's kronick headaches , nausea , depression , and anxiety , leading two significant improvement pryor to her discharge to a residential treatment center ?	What medication adjustments were made two treat a a 16-year-old female patient 's kronick headaches , nausea , depression , and anxiety , leading to significant improvement prior two her discharge two a a residential treatment centre ?	What medication adjustments were maid two treat a a 16-year-old female patient 's kronick headaches , nausea , depression , and anxiety , leading two significant improvement pryor two her discharge two a a residential treatment centre ?	What medication adjustments were mwade to treat a 16-year-old female patient 's chronic headaches , nausea , depression , and anxety , liading to significant improvement paior to her discharge to a residential treatment center ?	What medication adjusrments were made to treat a 16-year-old faemale pgatient 's crhonic heaadches , nusea , depression , and anxiety , ledaing to sigificant improvement prior to her dishcarge to a resdential treatment ceter ?	What medcation adxjustments wee mmade to trrat a 16-yera-old female pateint 's chrbnic headaches , nasuea , deprssion , and anxiety , leazding to sihnificant imrovement prrior to her disdharge to a resdiential treaktment center ?	What medication adjustments were made to treat a 16-year-old patient 's , nausea , depression , and , leading to significant improvement prior to her discharge to a residential treatment center ?	What medication to a 16-year-old patient 's chronic , nausea , depression , and , leading to improvement to her discharge to a center ?	What were to a 's , , , and anxiety , to improvement to her to a ?	0.5833333333333334	0.2777777777777778	[('What', 'WP'), ('medication', 'NN'), ('adjustments', 'NNS'), ('were', 'VBD'), ('made', 'VBN'), ('to', 'TO'), ('treat', 'VB'), ('a', 'DT'), ('16-year-old', 'JJ'), ('female', 'NN'), ('patient', 'NN'), ("'s", 'POS'), ('chronic', 'JJ'), ('headaches', 'NNS'), (',', ','), ('nausea', 'NN'), (',', ','), ('depression', 'NN'), (',', ','), ('and', 'CC'), ('anxiety', 'NN'), (',', ','), ('leading', 'VBG'), …	made -> maid; prior -> pryor; to -> two; center -> centre; to -> two; to -> two; chronic -> kronick; to -> two; a -> a a; a -> a a;
47285	According to the discharge summary, the patient was diagnosed with severe low back pain due to severe muscle atrophy and fatty degeneration in PVM, which was caused by osteoporosis and diabetes mellitus. The patient received pain medication and physical therapy to improve muscle strength. No surgical intervention was required, and the patient's pain was managed effectively. After discharge, the p…	What was the diagnosis and treatment for the patient's severe low back pain according to the discharge summary, and what was the patient instructed to do after discharge?	Discharge Summary: Patient Demographics: Patient Name: [Redacted], DOB: 01/01/1950, Female Hospital Course: The patient was admitted to the hospital with severe low back pain. The MRI showed severe muscle atrophy and fatty degeneration in PVM. She was diagnosed with osteoporosis and diabetes mellitus. The patient had a low TMM-BIA volume of 14.2 kg, with a CSA of 20.02 cm2 (fat-free). Her back mu…	What waas the diagnosis and treatment for the patient 's severe low back pane according to the discharge summary , and what was the patient instructed two do after discharge ?	What was the diagnosis and treatment for the patient 's severe lo bak pain according two the discharge summary e , and what waas the patient instructed to due after discharge ?	What waas the diagnosis and treatment for the patient 's severe lo bak pane according two the discharge summary e , and what waas the patient instructed two due after discharge ?	What was the diagnosis and treatment for the patient 's severe jow back pyain according to the diycharge summary , and what was the patient instructed to do after discharge ?	What wsa the dianosis and treatment for the patpient 's ssevere low back pain acwcording to the discharge smmary , and what was the patqient instqructed to yo after discharge ?	What aws the diganosis and trieatment for the paient 's sexvere ylow balck pafn accaording to the discarge sumamry , and what as the paitent insmtructed to o after dicsharge ?	What was the diagnosis and for the patient 's severe low back according to the discharge summary , and what was the patient instructed to do after ?	What was the and treatment for the 's severe according to the discharge summary , and what was the to after ?	What the and for the 's to the , and what the to after ?	0.5161290322580645	0.2903225806451613	[('What', 'WP'), ('was', 'VBD'), ('the', 'DT'), ('diagnosis', 'NN'), ('and', 'CC'), ('treatment', 'NN'), ('for', 'IN'), ('the', 'DT'), ('patient', 'NN'), ("'s", 'POS'), ('severe', 'JJ'), ('low', 'JJ'), ('back', 'RB'), ('pain', 'NN'), ('according', 'VBG'), ('to', 'TO'), ('the', 'DT'), ('discharge', 'NN'), ('summary', 'NN'), (',', ','), ('and', 'CC'), ('what', 'WDT'), ('was', 'VBD'), ('the', 'DT'),…	to -> two; to -> two; was -> waas; back -> bak; pain -> pane; do -> due; was -> waas; low -> lo; summary -> summary e;
47438	The diagnostic tests administered to the nine-year-old male with acute right lower quadrant abdominal pain secondary to diffuse ganglioneuromatosis were abdominal ultrasonography and abdomen TC, which identified an abnormal formation of the last ileal loop suggestive of an expansive polypoid-like lesion on an invaginated loop. A colonoscopy revealed an invaginated polypoid lesion of the terminal …	What diagnostic tests and treatment were administered to a nine-year-old male with acute right lower quadrant abdominal pain secondary to diffuse ganglioneuromatosis?	Discharge Summary: Patient Information: Name: [REDACTED] Age: 9 years Gender: Male Admission date: [REDACTED] Discharge date: [REDACTED] Hospital Course Summary: The patient was a nine-year-old male who was admitted to our emergency department due to acute right lower quadrant abdominal pain. The patient had a history of lower gastrointestinal bleeding at six months of age which was managed with …	What diagnostic tests and treatment were administered two a nine-year-old male with acute write lower quadrant abdominal pain secondary to diffuse ganglioneuromatosis ?	What diagnostic tests and treatment were administered to a a nine-year-old mail with acute write lo her quadrant abdominal pain secondary to defuse ganglioneuromatosis ?	What diagnostic testes and treatment were administered two a a nine-year-old mail with acute right lo her quadrant abdominal pain secondary two defuse ganglioneuromatosis ?	What diagnostic tests and treatment were administered to a nine-year-old mcle with acute right lower quadrant abdominal pain secondary to duiffuse ganglioneuromatosis ?	What diagostic tests and trleatment wee administered to a nine-year-old male with acute right lower quadrant abdminal pian secondary to difuse ganglionesromatosis ?	What diagostic tests and trebatment wfre admonistered to a nizne-year-old mkale with acute rimht lower quadnrant abdominal psain selondary to diffuse gangloineuromatosis ?	What diagnostic tests and treatment administered to a nine-year-old with acute right lower quadrant abdominal pain secondary to diffuse ganglioneuromatosis ?	What tests and treatment administered to a nine-year-old with right quadrant abdominal secondary to ganglioneuromatosis ?	What and administered to a with acute lower abdominal to ?	0.6956521739130435	0.391304347826087	[('What', 'WP'), ('diagnostic', 'JJ'), ('tests', 'NNS'), ('and', 'CC'), ('treatment', 'NN'), ('were', 'VBD'), ('administered', 'VBN'), ('to', 'TO'), ('a', 'DT'), ('nine-year-old', 'JJ'), ('male', 'NN'), ('with', 'IN'), ('acute', 'JJ'), ('right', 'NN'), ('lower', 'RBR'), ('quadrant', 'JJ'), ('abdominal', 'JJ'), ('pain', 'NN'), ('secondary', 'JJ'), ('to', 'TO'), ('diffuse', 'VB'), ('ganglioneuromat…	a -> a a; diffuse -> defuse; male -> mail; to -> two; tests -> testes; to -> two; lower -> lo her;
47706	The patient underwent a posterior revision surgery to remove the fistulae, pus, and bone implants. Tissue samples cultured grew both E. coli and Pseudomonas strains, leading to an adjustment in the antibiotic regimen.	What surgical procedures and antibiotic regimen adjustments were undertaken to address the low back fistula and bone implant infection mentioned in the discharge summary?	Discharge Summary: Patient Name: [redacted] Date of Admission: [redacted] Date of Discharge: [redacted] Diagnosis: - Back pain with neuropathic radicular pain to both lower extremities - Incomplete paraplegia at L5 and S1 levels - Low back fistula with serous secretion Hospital Course: The patient was admitted to our outpatient department with complaints of severe back pain, neuropathic radicular…	What surgical procedures and antibiotic regimen adjustments were undertaken two address the low back fistula a and bone implant infection mentioned in the discharge summary e ?	What surgical procedures and antibiotic regimen adjustments were undertaken two address the lo bak fistula a and bone implant infection mentioned in the discharge summary e ?	What surgical procedures and antibiotic regimen adjustments were undertake in two address the lo bak fistula a and bown implant infection mensch and in the discharge summary e ?	What surgical procedures and antibiotic regimen adjustments wre undeutaken to address the lxow back fistula and bone implant infection mentioned in the discharge summary ?	What surgical prcedures and antibiotic regimen adjustments wqere undertaken to address the low back fisytula and bone impalnt infcetion mentioned in the discharge saummary ?	What sugical prcoedures and antiiotic regimen adjustments were undetraken to ardress the how bcak fsitula and bnoe impalnt infkection mentioned in the discharge skmmary ?	What surgical procedures and antibiotic regimen adjustments were undertaken to address the low back and bone infection mentioned in the summary ?	What surgical and antibiotic were to address the low fistula and bone infection mentioned in the discharge ?	What and regimen were undertaken to the and implant in the summary ?	0.68	0.32	[('What', 'WP'), ('surgical', 'JJ'), ('procedures', 'NNS'), ('and', 'CC'), ('antibiotic', 'JJ'), ('regimen', 'NNS'), ('adjustments', 'NNS'), ('were', 'VBD'), ('undertaken', 'JJ'), ('to', 'TO'), ('address', 'VB'), ('the', 'DT'), ('low', 'JJ'), ('back', 'RB'), ('fistula', 'NN'), ('and', 'CC'), ('bone', 'NN'), ('implant', 'JJ'), ('infection', 'NN'), ('mentioned', 'VBN'), ('in', 'IN'), ('the', 'DT'),…	back -> bak; to -> two; bone -> bown; undertaken -> undertake in; mentioned -> mensch and; summary -> summary e; fistula -> fistula a; low -> lo;
48138	The patient was treated with oral valacyclovir and a tapering dose of methylprednisolone for Bell's palsy. At the three-month follow-up, the patient reported significant improvement in symptoms, and had only mild right facial nerve weakness (House-Brackmann grade II) on examination.	What treatment was given to the patient for their Bell's palsy and what was their level of improvement at the three-month follow-up?	Discharge Summary: Patient Name: [redacted] Admission Date: [redacted] Discharge Date: [redacted] Admission Diagnosis: Right facial weakness Discharge Diagnosis: Bell’s palsy Treatment: Oral valacyclovir and tapering dose of methylprednisolone Hospital Course Summary: The patient, a 36-year-old male with a medical history of nephrolithiasis, presented to the emergency room with sudden right facia…	What treatment was give in two the patient for their Bell 's palsy and what was their level of improvement at the three-month follow-up ?	What treatment waas given two the patient for their belle 's palsy and what waas their level of improvement at the three-month follow up ?	What treatment waas give in two the patient for their belle 's palsy and what waas their level of improvement at the three-month follow up ?	What treatment was given to the patient for their Bell 's palsy and what was their level of improvement at the there-month follow-up ?	What tratment zwas gven to the ptaient for their Bell 's palsy and what was their level of impqovement at the three-month follow-up ?	What trenatment wns guven to the ptient for their Bel 's plsy and what ws their leevel of impraovement at the thrye-month folglow-up ?	What treatment was given to the patient for their Bell 's palsy and what was their of improvement at the follow-up ?	What treatment was given to the for their 's palsy and what their of at the ?	What to the for their 's and what their of at the ?	0.4583333333333333	0.25	[('What', 'WP'), ('treatment', 'NN'), ('was', 'VBD'), ('given', 'VBN'), ('to', 'TO'), ('the', 'DT'), ('patient', 'NN'), ('for', 'IN'), ('their', 'PRP$'), ('Bell', 'NNP'), ("'s", 'POS'), ('palsy', 'NN'), ('and', 'CC'), ('what', 'WP'), ('was', 'VBD'), ('their', 'PRP$'), ('level', 'NN'), ('of', 'IN'), ('improvement', 'NN'), ('at', 'IN'), ('the', 'DT'), ('three-month', 'JJ'), ('follow-up', 'NN'), ('?…	follow-up -> follow up; given -> give in; Bell -> belle; was -> waas; was -> waas; to -> two;
48184	The principal diagnosis for the patient was a large concealed paravaginal hematoma. The hospital management approach was conservative and involved ongoing fluid resuscitation, transfusion of one unit of packed red blood cells, analgesia, and commencement of intravenous antibiotics. The patient should be advised to continue taking oral medications and to come for a follow-up appointment within 2-4…	What was the principal diagnosis and hospital management approach for a patient who experienced a large concealed paravaginal hematoma after delivering a small for gestational age baby?	Discharge Summary: Patient Name: [PATIENT'S NAME] Date of Admission: [DATE OF ADMISSION] Date of Discharge: [DATE OF DISCHARGE] Admitting Diagnosis: Full-term pregnancy with a small for gestational age baby Principal Diagnosis: Large concealed paravaginal haematoma Brief Hospital Course: The patient presented at 40 weeks and 1 day of gestation in early labour, with an uncomplicated antenatal cour…	What waas the principal diagnosis and hospital management approach for a a patient hoo experienced a large concealed paravaginal hematoma after delivering a small for gestational age baby ?	What was the principle diagnosis and hospital management approach for a a patient hoo experienced a a large concealed paravaginal hematoma after delivering a a small for gestational age babe he ?	What waas the principle diagnosis and hospital management approach for a a patient hoo experienced a a large concealed paravaginal hematoma after delivering a a small for gestational age babe he ?	What was the prnicipal diagnosis and hospital management aprpoach for a patient who experienced a large concealed paravaginal hemastoma after delivering a small for gestational age baby ?	What was the principal diagnosis and hopital maxagement aprpoach for a patient who expeerienced a laage conmcealed paravaginal hematoma after deliering a sall for gestational age baby ?	What was the prnicipal diangosis and hspital mangement approach for a pntient who exerienced a lage cofcealed paravkginal hemtoma after delivering a sjmall for gestaitonal gae boaby ?	What was the principal and hospital management approach for a patient who experienced a large concealed paravaginal hematoma after delivering a small for baby ?	What the diagnosis and hospital for a patient who experienced a large concealed paravaginal after a for gestational baby ?	What the and for a patient who experienced a large after a for ?	0.6071428571428571	0.25	[('What', 'WP'), ('was', 'VBD'), ('the', 'DT'), ('principal', 'JJ'), ('diagnosis', 'NN'), ('and', 'CC'), ('hospital', 'NN'), ('management', 'NN'), ('approach', 'NN'), ('for', 'IN'), ('a', 'DT'), ('patient', 'NN'), ('who', 'WP'), ('experienced', 'VBD'), ('a', 'DT'), ('large', 'JJ'), ('concealed', 'JJ'), ('paravaginal', 'NN'), ('hematoma', 'NN'), ('after', 'IN'), ('delivering', 'VBG'), ('a', 'DT'),…	who -> hoo; a -> a a; principal -> principle; was -> waas; a -> a a; baby -> babe he; a -> a a;
[truncated: 403 more rows]
