# Supplementary material for: Performance of Large Language Models Under Input Variability in Health Care Applications: Dataset Development and Experimental Evaluation
Source: JMIR AI. 2026 Feb 20;5:e83640. doi: 10.2196/83640 (PMC12923095; doi:10.2196/83640)
Supplement: Multimedia Appendix 1 [file ai-v5-e83640-s001.zip › combined_qna_validation_v1_label_selected.csv]

patient_id	answer	question	note	homo_0.1	homo_0.2	homo_0.3	typo_0.1	typo_0.3	typo_0.5	removal_0.1	removal_0.3	removal_0.5	valid_type_percentage_x	valid_homo_percentage	pos_tags	homo_substitution
166874	The OTSC system was used for fistula closure in four cases: anastomotic leakage after minigastric bypass, an anastomotic leakage at the esophagogastric junction after sleeve gastrectomy, colonopseudocystic fistula after treatment for necrotizing pancreatitis, and closure of the wound after endoscopic en bloc resection for a subepithelial tumor in the stomach. The number of sessions required for e…	In what cases was the OTSC system used for fistula closure, and how many sessions were required for each case described in the discharge summary?	Discharge Summary: Patient Name: [Insert Name] Medical Record Number: [Insert Number] Date of Admission: [Insert Date] Date of Discharge: [Insert Date] Hospital Course: The patient was admitted to the hospital and was diagnosed with anastomotic leakage after undergoing minigastric bypass for diabetes mellitus. Multiple sites of leakage, including the formation of a jejunocutaneous fistula, were i…	In what case his was the OTSC system used for fistula a closure , and how many e sessions were required for each case described in the discharge summary ?	In what case his waas the OTSC system used for fistula closure , and how many e sessions were required for each caisse described in the discharge summary e ?	In what case his waas the OTSC system used for fistula a closure , and howe many e sessions were required for each caisse described in the discharge summary e ?	In what cases ws the OTSC system used for fisitula closure , and how mhany sessions were required for each case described in the discharge summary ?	In what caess wras the OTSC sqstem usqd for fistula clsoure , and how many sessions were requred for each case desrcibed in the discharge suamary ?	In what cbses wus the OTCS sytem uesd for fiskula closure , and how mmny sessions wre refuired for each cse desribed in the discahrge sumcary ?	In what cases was the OTSC system for fistula closure , and how many were for each case described in the discharge summary ?	In what the used for fistula closure , and how many sessions were for each described in the ?	In what the for , and how sessions required for each in the ?	0.5555555555555556	0.2592592592592592	[('In', 'IN'), ('what', 'WP'), ('cases', 'NNS'), ('was', 'VBD'), ('the', 'DT'), ('OTSC', 'NNP'), ('system', 'NN'), ('used', 'VBN'), ('for', 'IN'), ('fistula', 'JJ'), ('closure', 'NN'), (',', ','), ('and', 'CC'), ('how', 'WRB'), ('many', 'JJ'), ('sessions', 'NNS'), ('were', 'VBD'), ('required', 'VBN'), ('for', 'IN'), ('each', 'DT'), ('case', 'NN'), ('described', 'VBN'), ('in', 'IN'), ('the', 'DT')…	summary -> summary e; how -> howe; cases -> case his; many -> many e; case -> caisse; was -> waas; fistula -> fistula a;
43589	According to the discharge summary, the cause of intra-abdominal bleeding in the patient was due to the catheter following an intraperitoneal path, causing a small hematoma on the peritoneal surface of the bladder. The bleeding was assumed to be from the dome of the bladder. The patient was treated with an emergency laparotomy, plasma expanders and packed red blood cells, and was monitored closel…	What was the cause of intra-abdominal bleeding in the patient and how was it treated according to the discharge summary?	Discharge Summary Patient Name: [REDACTED] Medical Record Number: [REDACTED] DOB: [REDACTED] Date of Admission: [REDACTED] Date of Discharge: [REDACTED] Admission Diagnosis: Reynaud's phenomenon Final Diagnosis: Intra-abdominal bleeding Hospital Course: The patient was admitted electively under the medical team for a new diagnosis of Reynaud's phenomenon. During her admission, she had expressed a…	What was the cause of intra-abdominal bleeding in the patient and how waas it treated according to the discharge summary e ?	What waas the cars of intra-abdominal bleeding in the patient and how waas it treated according to the discharge summary e ?	What waas the cars of intra-abdominal bleeding in the patient and howe waas it treated according two the discharge summary e ?	What as the cause of intra-abdominal bleeding in the patient and how wcs it treated according to the discharge summary ?	What was the cause of intra-abdominal blzeeding in the patient and how wms it trated acording to the dicsharge sgmmary ?	What wsa the casue of intraj-abdominal bleeling in the pateint and how wfas it treaated accodring to the disqharge suimary ?	What was the of intra-abdominal bleeding in the patient and how was it treated to the discharge summary ?	What was the of bleeding in the and how it to the discharge summary ?	What the of in the and how it to the ?	0.4761904761904761	0.2857142857142857	[('What', 'WP'), ('was', 'VBD'), ('the', 'DT'), ('cause', 'NN'), ('of', 'IN'), ('intra-abdominal', 'JJ'), ('bleeding', 'NN'), ('in', 'IN'), ('the', 'DT'), ('patient', 'NN'), ('and', 'CC'), ('how', 'WRB'), ('was', 'VBD'), ('it', 'PRP'), ('treated', 'VBD'), ('according', 'VBG'), ('to', 'TO'), ('the', 'DT'), ('discharge', 'NN'), ('summary', 'NN'), ('?', '.')]	to -> two; was -> waas; cause -> cars; how -> howe; summary -> summary e; was -> waas;
77264	Tachosil® was employed during surgery to achieve hemostasis due to the dissection of the patient's left anterior descending (LAD) artery accompanied by acute anterior wall infarction and inadequate tissue quality for suturing.	What was the reason for employing Tachosil® during surgery in the given discharge summary?	Discharge Summary: Patient ID: 1 Age: 67 Gender: Male Race: Caucasian History: The patient was referred to the hospital for surgery after sustaining dissection of his left anterior descending (LAD) artery accompanied by acute anterior wall infarction and inadequate tissue quality for suturing. The decision was made to employ Tachosil® to achieve hemostasis. Course of Hospitalization: The patient …	What waas the rees in for employing Tachosil® during surgery in the given discharge summary ?	What waas the rees in for employing Tachosil® during surgery in the give in discharge summary ?	What waas the rees in for employing Tachosil® during surgery in the give in discharge summary e ?	What was the reason for emloying Takhosil® during surgery in the given discharge summary ?	What oas the rason for employing Tacyhosil® during suregery in the gioen discharge summary ?	What aws the rjason for emplying Tahcosil® during surrgery in the gieven dicharge supmmary ?	What was the reason for Tachosil® during surgery in the given summary ?	What the for Tachosil® during surgery in the discharge ?	What the for during in the ?	0.5333333333333333	0.2666666666666666	[('What', 'WP'), ('was', 'VBD'), ('the', 'DT'), ('reason', 'NN'), ('for', 'IN'), ('employing', 'VBG'), ('Tachosil®', 'NNP'), ('during', 'IN'), ('surgery', 'NN'), ('in', 'IN'), ('the', 'DT'), ('given', 'VBN'), ('discharge', 'NN'), ('summary', 'NN'), ('?', '.')]	summary -> summary e; was -> waas; reason -> rees in; given -> give in;
142987	Platelet-rich fibrin was used to repair the large perforation that occurred during the sinus lifting operation because it has advantages such as easy application, manipulation, economical, and good biological properties.	What approach was taken to repair the large perforation that occurred during the sinus lifting operation, and why was this approach chosen?	Discharge Summary: Patient Information: Name: N/A (anonymized for privacy) Age: 38 Gender: Male Chief Complaint: The patient was referred to the Oral and Maxillofacial Surgery Department for placement of dental implants in the edentulous area of the maxillary left molar area. Medical History: The patient reported that his past and present medical histories were unremarkable, and specifically, he …	What approach waas taken to repair the large perforation that occurred during the sign us lifting operation , and why was this approach chosen ?	What approach was take in two repair the large perforation that occurred during the sign us lifting operation , and why waas this approach chosun ?	What approach waas take in two repair the large perforation that occurred during the sign us lifting operation , and why waas this approach chosun ?	What approach wxs taken to repair the large perforation that occurred during the sinus liting operation , and why was this approach chosen ?	What apporoach was taken to repair the large perfoartion that occurred during the siuns liffting opeuation , and why wsa this approach cqosen ?	What appraoch aws taken to reair the lrage peroration that ocurred during the sious ltifting opertation , and why wwas this appboach cohsen ?	What approach was taken to repair the large that during the sinus lifting operation , and why was this approach chosen ?	What approach was taken to the perforation that occurred during the operation , and why this ?	What approach to the that during the , and why this ?	0.5416666666666666	0.25	[('What', 'WP'), ('approach', 'NN'), ('was', 'VBD'), ('taken', 'VBN'), ('to', 'TO'), ('repair', 'VB'), ('the', 'DT'), ('large', 'JJ'), ('perforation', 'NN'), ('that', 'WDT'), ('occurred', 'VBD'), ('during', 'IN'), ('the', 'DT'), ('sinus', 'NN'), ('lifting', 'NN'), ('operation', 'NN'), (',', ','), ('and', 'CC'), ('why', 'WRB'), ('was', 'VBD'), ('this', 'DT'), ('approach', 'NN'), ('chosen', 'VBN'),…	was -> waas; chosen -> chosun; was -> waas; taken -> take in; to -> two; sinus -> sign us;
1493	The treatment approach for the 40-year-old female patient with necrotic lymphadenopathy on her right axillary involved an axillary LAP excision, during which a cystic mass lesion was removed using a Germanium membrane. The patient was subjected to postoperative tomography, which confirmed the complete removal of the lesion. Upon discharge, the patient was prescribed albendazole for three days.	What was the treatment approach for a 40-year-old female patient with necrotic lymphadenopathy on her right axillary as per the given discharge summary?	Discharge Summary Patient Information Name: [redacted] Gender: Female Age: 40 years old Hospital Course The patient presented to our polyclinic with complaints of swelling and pain in her right axillary, which had been ongoing for around two months. No underlying breast issues were detected during the physical examination, except for a well-circumscribed semi-mobile mass lesion on the right axill…	What was the treatment approach for a a 40-year-old female patient with necrotic lymphadenopathy on her write axillary as per the given discharge summary ?	What waas the treatment approach for a 40-year-old female patient with necrotic lymphadenopathy on her write axillary as purr the give in discharge summary e ?	What waas the treatment approach for a a 40-year-old female patient with necrotic lymphadenopathy on her write axillary as purr the give in discharge summary e ?	What was the treatment apprroach for a 40-year-old female patient with necrotic lymphadenopathy on her reight axillary as per the given discharge summary ?	What aws the tretament approach for a 40-year-old fumale patient with necrotic lymphdaenopathy on her riht axillary as per the guiven discahrge summary ?	What ws the treamtent appoach for a 40lyear-old fmale pytient with necfotic lymphfdenopathy on her rgight axillary as per the gievn dishcarge sumary ?	What was the treatment approach for a 40-year-old patient with necrotic lymphadenopathy on her right axillary as per the given discharge ?	What was the treatment for a patient with necrotic on her as per the given discharge ?	What the for a with on her as per the given ?	0.5416666666666666	0.25	[('What', 'WP'), ('was', 'VBD'), ('the', 'DT'), ('treatment', 'NN'), ('approach', 'NN'), ('for', 'IN'), ('a', 'DT'), ('40-year-old', 'JJ'), ('female', 'NN'), ('patient', 'NN'), ('with', 'IN'), ('necrotic', 'JJ'), ('lymphadenopathy', 'NN'), ('on', 'IN'), ('her', 'PRP$'), ('right', 'JJ'), ('axillary', 'JJ'), ('as', 'IN'), ('per', 'IN'), ('the', 'DT'), ('given', 'VBN'), ('discharge', 'NN'), ('summar…	was -> waas; a -> a a; per -> purr; right -> write; summary -> summary e; given -> give in;
30473	The treatment regimen for the patient's corneal epithelial defect with infiltrate, thinning with a descematocele, and localized edema in the right eye due to B. cepacia complex mentioned in the discharge summary includes administration of topical vancomycin (25 mg/mL) and ceftazidime (25 mg/mL) hourly, oral famciclovir three times a day, and maintenance on topical ceftazidime until the infection …	What was the treatment regimen used for the patient's corneal epithelial defect with infiltrate, thinning with a descematocele, and localized edema in the right eye due to B. cepacia complex mentioned in the discharge summary?	Discharge Summary: Patient Name: N/A (not provided in case report) Medical Record Number: N/A Date of Admission: N/A Date of Discharge: N/A Chief Complaint: Blurred vision in right eye. Hospital Course: An 84-year-old female patient with herpes simplex virus disciform keratitis was treated with topical prednisolone acetate (1%) and oral acyclovir. One month after stopping antiviral medication, th…	What was the treatment regimen used for the patient 's corneal epithelial defect with infiltrate , thinning with a descematocele , and localized edema a in the right i due to B. cepacia com plex mentioned in the discharge summary e ?	What was the treatment regimen used for the patient 's corniel epithelial defect with infiltrate , thinning with a descematocele , and localized edema a in the right i do two B. cepacia com plex mensch and in the discharge summary e ?	What waas the treatment regimen used for the patient 's corniel epithelial defect with infiltrate , thinning with a a descematocele , and localized edema a in the write i do two B. cepacia com plex mensch and in the discharge summary e ?	What was the treatment regimen used for the patient 's corneal epithelial defect with infiltrate , thinning with a descematocele , and locailzed edema in the right eye doe to B. cepacia complex mentsioned in the dishcarge summary ?	What was the treatment regimen usde for the patient 's corneal epitelial defect with infiltrate , thinning with a desceamtocele , and loaclized eedma in the ryght eey due to i. cepcia complex menitoned in the dicharge smmary ?	What ywas the trearment rbegimen uxed for the patent 's coneal epithelial defect with infitrate , thining with a desceamtocele , and locailzed edema in the rirht aye yue to .B cenpacia comwplex menctioned in the dikscharge sumary ?	What was the treatment used for the patient 's corneal epithelial defect with infiltrate , thinning with a descematocele , and localized edema in the right eye due to cepacia complex in the discharge ?	What was the regimen used for the patient 's epithelial with infiltrate , thinning with a , and in the due to cepacia in the summary ?	What the for the 's with , with a , and in the right to mentioned in the ?	0.5641025641025641	0.282051282051282	[('What', 'WP'), ('was', 'VBD'), ('the', 'DT'), ('treatment', 'NN'), ('regimen', 'NNS'), ('used', 'VBN'), ('for', 'IN'), ('the', 'DT'), ('patient', 'NN'), ("'s", 'POS'), ('corneal', 'JJ'), ('epithelial', 'JJ'), ('defect', 'NN'), ('with', 'IN'), ('infiltrate', 'NN'), (',', ','), ('thinning', 'VBG'), ('with', 'IN'), ('a', 'DT'), ('descematocele', 'NN'), (',', ','), ('and', 'CC'), ('localized', 'VBD…	to -> two; right -> write; was -> waas; a -> a a; complex -> com plex; corneal -> corniel; edema -> edema a; due -> do; eye -> i; summary -> summary e; mentioned -> mensch and;
155381	The 4-year-old male patient diagnosed with Langerhans cell histiocytosis was administered six cycles of initial treatment of injection vinblastine and continuation treatment of injection vinblastine every third week and tablet omnacortil every third week. Additionally, the patient received tablet 6-mercaptopurine (MP) daily except Sundays for a total duration of 12 months including the initial tr…	What medical treatment options were administered to a 4-year-old male diagnosed with Langerhans cell histiocytosis in the given discharge summary?	Discharge Summary: Patient: 4-year-old male child Admission Date: [insert date] Discharge Date: [insert date] Diagnosis: Langerhans cell histiocytosis (LCH) Hospital Course: The patient presented with excessive urine output and increased frequency of micturition, and was diagnosed with central diabetes insipidus (DI). The water deprivation test confirmed DI and decreased random urine osmolality. …	What medical treatment options were administered to a 4-year-old mail diagnosed with Langerhans sell histiocytosis in the given discharge summary ?	What medical treatment options were administered two a a 4-year-old male diagnosed with Langerhans sell histiocytosis in the give in discharge summary ?	What medical treatment options were administered two a a 4-year-old mail diagnosed with Langerhans sell histiocytosis in the give in discharge summary e ?	What medical treatment options were administered to a 4-year-old mole diagnosed with Langerhans clel histiocytosis in the given discharge summary ?	What meudical treatment options were adminipstered to a 4-yer-old male diagnosed with Langgerhans clel histiocytosis in the given discharge sulmary ?	What medkcal treatment opxtions weer adimnistered to a 4-yoear-old maqe diakgnosed with Lanegrhans cebl histiocytosis in the given discahrge smmary ?	What medical treatment administered to a 4-year-old male diagnosed with Langerhans cell histiocytosis in the given discharge summary ?	What were administered to a 4-year-old male diagnosed with Langerhans histiocytosis in the given ?	What administered to a male with Langerhans in the ?	0.6666666666666666	0.2857142857142857	[('What', 'WP'), ('medical', 'JJ'), ('treatment', 'NN'), ('options', 'NNS'), ('were', 'VBD'), ('administered', 'VBN'), ('to', 'TO'), ('a', 'DT'), ('4-year-old', 'JJ'), ('male', 'NN'), ('diagnosed', 'VBN'), ('with', 'IN'), ('Langerhans', 'NNP'), ('cell', 'VBP'), ('histiocytosis', 'NN'), ('in', 'IN'), ('the', 'DT'), ('given', 'VBN'), ('discharge', 'NN'), ('summary', 'NN'), ('?', '.')]	male -> mail; cell -> sell; a -> a a; to -> two; summary -> summary e; given -> give in;
20176	The 10-year-old boy was diagnosed with idiopathic hypoparathyroidism and was administered oral calcium and activated form of vitamin D after intravenous calcium replacement. Follow-up monitoring of serum levels of calcium, phosphate, and vitamin D were recommended along with renal ultrasound. The patient has been compliant and has reported no complications at two years post-diagnosis.	What was the diagnosis of the 10-year-old boy mentioned in the discharge summary and what treatment was administered to him?	Hospital Course Summary: This is the hospital course summary of a 10-year-old boy who presented with twitching of perioral muscles and carpopedal spasms. The patient had a long-standing history of tingling in fingers, muscle spasms, and pain mostly involving distal muscles of the limbs for the past five years. The patient was hospitalized at the age of five years with complaints of afebrile, gene…	What was the diagnosis of the 10-year-old boy mensch and in the discharge summary and what treatment waas administered to him ?	What waas the diagnosis of the 10-year-old boy mentioned in the discharge summary e and what treatment waas administered two him ?	What waas the diagnosis of the 10-year-old boye mensch and in the discharge summary e and what treatment waas administered two him ?	What was the disagnosis of the 10-year-old boy metioned in the discharge summary and what treatment was administered to him ?	What wxs the diaenosis of the 10-yera-old boy metioned in the discharge summary and what treatment ws adminitered to him ?	What aws the dianosis of the 10-yelar-old foy mentoned in the digscharge sqummary and what trezatment whs adminitered to him ?	What was the diagnosis of the 10-year-old boy in the discharge summary and what treatment was to him ?	What the of the in the discharge summary and what treatment administered to him ?	What the of the in the and what to him ?	0.4761904761904761	0.2857142857142857	[('What', 'WP'), ('was', 'VBD'), ('the', 'DT'), ('diagnosis', 'NN'), ('of', 'IN'), ('the', 'DT'), ('10-year-old', 'JJ'), ('boy', 'NN'), ('mentioned', 'VBN'), ('in', 'IN'), ('the', 'DT'), ('discharge', 'NN'), ('summary', 'NN'), ('and', 'CC'), ('what', 'WP'), ('treatment', 'NN'), ('was', 'VBD'), ('administered', 'VBN'), ('to', 'TO'), ('him', 'PRP'), ('?', '.')]	summary -> summary e; was -> waas; mentioned -> mensch and; was -> waas; to -> two; boy -> boye;
142205	The patient was given Oxcarbazepine and Clobazam combination for six months, which resulted in achieving seizure-free status after breakthrough seizures.	What medication combination was given to the patient and for how long, to achieve seizure-free status after breakthrough seizures in the given discharge summary?	Hospital Course: The patient, a seven-year-old boy with a history of focal complex partial seizures, presented with a hemicranial headache of moderate severity and intermittent vertiginous sensations. He was previously treated with Valproic acid and Clobazam, which were discontinued after three years. Despite being on medication, the patient had breakthrough seizures for the last three years. His…	What medication combination was give in two the patient and for how long , two achieve seizure-free status after breakthrough seizures in the given discharge summary ?	What medication combination waas give in two the patient and for how long , two achieve seizure-free status after breakthrough seizures in the give in discharge summary ?	What medication combination waas give in two the patient and for howe long , two achieve seizure-free status after breakthrough seizures in the give in discharge summary e ?	What medication combination eas given to the patient and for how long , to acieve seipzure-free status after breakthrough seizures in the given discharge summary ?	What medcation combination was given to the ptaient and for how lyong , to achbeve seizure-free shatus after breakthrough seiuzres in the gien discharge sumary ?	What medivation combibnation wtas gbven to the paxient and for how lwong , to achdeve seizurle-free sttaus after brhakthrough syeizures in the gien discahrge summary ?	What combination was given to the patient and for how , to achieve seizure-free status after breakthrough seizures in the discharge summary ?	What was to the patient and for how , to seizure-free status after seizures in the given ?	What to the and for how , to after in the summary ?	0.5384615384615384	0.2692307692307692	[('What', 'WP'), ('medication', 'NN'), ('combination', 'NN'), ('was', 'VBD'), ('given', 'VBN'), ('to', 'TO'), ('the', 'DT'), ('patient', 'NN'), ('and', 'CC'), ('for', 'IN'), ('how', 'WRB'), ('long', 'JJ'), (',', ','), ('to', 'TO'), ('achieve', 'VB'), ('seizure-free', 'JJ'), ('status', 'NN'), ('after', 'IN'), ('breakthrough', 'NN'), ('seizures', 'NNS'), ('in', 'IN'), ('the', 'DT'), ('given', 'VBN'…	given -> give in; summary -> summary e; to -> two; how -> howe; was -> waas; to -> two; given -> give in;
31174	The female patient was admitted due to delayed psychomotor development and short stature. She was diagnosed with facial dysmorphia, protruding forehead, arcuated eyebrows, and broad eye gap. In addition, she had thick lips, macroglossia, and a red maculopapular rash on the dry skin extending to the whole body. The patient also presented with left ventricular wall hypertrophy. The hospital course …	What was the reason for admission and the hospital course of the female patient mentioned in the discharge summary?	Discharge Summary: Patient Name: [Redacted] Gender: Female DOB: [Redacted] Admission Date: [Redacted] Discharge Date: [Redacted] Duration of Admission: [Redacted] Reason for Admission: The patient was admitted due to delayed psychomotor development and short stature. Hospital Course: The patient was diagnosed with facial dysmorphia, protruding forehead, arcuated eyebrows and broad eye gap. She al…	What was the reason for admission and the hospital coarse of the female patient mensch and in the discharge summary ?	What waas the reason for admission and the hospital coarse of the female patient mensch and in the discharge summary e ?	What waas the rees in for admission and the hospital coarse of the female patient mensch and in the discharge summary e ?	What was the rceason for admission and the hospital course of the female paeient mentioned in the discharge summary ?	What aws the reason for admission and the hosptial course of the feamle paitent mentioned in the disharge summary ?	What ias the rfeason for admssion and the hosptial curse of the ftmale pamtient meutioned in the discqarge sumary ?	What was the reason for and the hospital of the female patient mentioned in the discharge summary ?	What the for and the course of the female patient in the summary ?	What the for and the of the in the ?	0.5	0.25	[('What', 'WP'), ('was', 'VBD'), ('the', 'DT'), ('reason', 'NN'), ('for', 'IN'), ('admission', 'NN'), ('and', 'CC'), ('the', 'DT'), ('hospital', 'JJ'), ('course', 'NN'), ('of', 'IN'), ('the', 'DT'), ('female', 'JJ'), ('patient', 'NN'), ('mentioned', 'VBN'), ('in', 'IN'), ('the', 'DT'), ('discharge', 'NN'), ('summary', 'NN'), ('?', '.')]	summary -> summary e; course -> coarse; was -> waas; reason -> rees in; mentioned -> mensch and;
135469	The patient's pericardial effusion was likely caused by the trauma he sustained in the traffic accident, as revealed by the physical examination and imaging studies. The hematoma found during pericardiotomy was removed and the hemorrhage was stopped using gauze packing and digital compression. A lost segment of the IVC and part of the RA wall were reconstructed using a graft during hypothermic ci…	What was the cause of the patient's pericardial effusion and how was it treated during the hospital course?	Discharge Summary: Patient Information: - Name: [Redacted] - Age: 36-year-old male - Gender: Male Presenting Complaint: The patient presented with blunt trauma from a traffic accident. He was driving a truck and crashed into a streetlight resulting in chest pain. The patient was hemodynamically stable and alert upon arrival. Clinical Findings: Physical examination revealed a 2×2 cm sized focal ab…	What waas the cause of the patient 's pericardial effusion and how waas it treated during the hospital course ?	What waas the cars of the patient 's pericardial effusion and howe waas it treated during the hospital course ?	What waas the cars of the patient 's pericardial effusion and howe waas it treated during the hospital coarse ?	What was the cause of the patient 's pericardial effusion and how was it tretaed during the hokspital course ?	What wsa the cayuse of the patient 's perciardial effusion and how aws it terated during the hospital cokurse ?	What ws the cuase of the pcatient 's pericrdial esfusion and how ws it traeted during the hosiptal coyrse ?	What was the cause of the patient 's and how was it treated during the hospital course ?	What the of the patient 's pericardial and how it during the course ?	What the of the 's and how it during the ?	0.45	0.25	[('What', 'WP'), ('was', 'VBD'), ('the', 'DT'), ('cause', 'NN'), ('of', 'IN'), ('the', 'DT'), ('patient', 'NN'), ("'s", 'POS'), ('pericardial', 'JJ'), ('effusion', 'NN'), ('and', 'CC'), ('how', 'WRB'), ('was', 'VBD'), ('it', 'PRP'), ('treated', 'VBD'), ('during', 'IN'), ('the', 'DT'), ('hospital', 'NN'), ('course', 'NN'), ('?', '.')]	was -> waas; course -> coarse; was -> waas; how -> howe; cause -> cars;
78094	Based on the given discharge summary, the recommended treatment for the patient was nonsteroidal anti-inflammatory drug with physical therapy, and the patient had complete recovery at 3 months' follow-up. However, there is no mention of any specific follow-up recommendations given in the summary.	What was the recommended treatment and follow-up plan for a 10-year-old male patient with weakness of the right forearm and wrist following a recreational activity, according to the given discharge summary?	Patient Name: Not provided Medical Record Number (MRN): Not provided Age: 10 years Sex: Male Date of admission: Not provided Date of discharge: Not provided Admission diagnosis: Weakness of right forearm and wrist following tug-of-war game Hospital course summary: History of present illness: The patient, a 10-year-old right-handed boy, presented with the complaint of weakness of his right forearm…	What was the recommended treatment and follow-up plan for a 10-year-old male patient with weakness of the right forearm and wrist following a a recreational activity e , according two the given discharge summary ?	What waas the recommended treatment and follow up plan for a 10-year-old mail patient with weakness of the right forearm and rist following a a recreational activity , according two the given discharge summary e ?	What waas the recommended treatment and follow up plan for a a 10-year-old mail patient with weakness of the write forearm and rist following a a recreational activity e , according two the given discharge summary e ?	What was the recommended treatment and follow-up plan for a 10-year-old male patient with weakness of the right fozrearm and wrist following a recreational activity , according to the gien disharge summary ?	What was the recommended treatment and foleow-up pln for a 10-yesr-old male patient with wdeakness of the right fbrearm and wrist fodllowing a relcreational atcivity , according to the given diucharge sumbary ?	What aws the reommended treitment and folwlow-up pgan for a 10year-old male ptaient with weikness of the riwht forearm and wriist folowing a recraetional acitvity , accotrding to the ghiven disharge sumamry ?	What was the recommended treatment and follow-up plan for a 10-year-old patient with weakness of the forearm and wrist following a recreational activity , according to the given discharge ?	What the recommended and for a male patient with weakness of the forearm and following a , according to the given summary ?	What the and for a patient with of the and a recreational , to the ?	0.5757575757575758	0.3333333333333333	[('What', 'WP'), ('was', 'VBD'), ('the', 'DT'), ('recommended', 'JJ'), ('treatment', 'NN'), ('and', 'CC'), ('follow-up', 'JJ'), ('plan', 'NN'), ('for', 'IN'), ('a', 'DT'), ('10-year-old', 'JJ'), ('male', 'JJ'), ('patient', 'NN'), ('with', 'IN'), ('weakness', 'NN'), ('of', 'IN'), ('the', 'DT'), ('right', 'JJ'), ('forearm', 'NN'), ('and', 'CC'), ('wrist', 'NN'), ('following', 'VBG'), ('a', 'DT'), (…	follow-up -> follow up; activity -> activity e; summary -> summary e; wrist -> rist; right -> write; a -> a a; was -> waas; a -> a a; male -> mail; to -> two;
50054	Basilic vein was chosen for venography in this patient instead of the right subclavian vein due to the patient's history of an allergic reaction to iodinated contrast.	What was the reason for choosing basilic vein for venography in this patient instead of the right subclavian vein?	Discharge Summary: Patient Information: Name: N/A Age: 59 Gender: Male Hospital Course: The patient was admitted due to syncope during hemodialysis and was transported to our hospital for further treatment. Upon admission, the patient underwent temporary PMI via the right internal jugular vein and was admitted for permanent PMI the following day. The patient had a history of failed bilateral arte…	What was the rees in for choosing basilic vain for venography in this patient instead of the right subclavian vein ?	What waas the reason for choosing basilic vain for venography in this patient instead of the write subclavian vain ?	What waas the rees in for choosing basilic vain for venography in this patient instead of the write subclavian vain ?	What was the reason for choosing basilic vein for venography in this patient instead of the right subwclavian veln ?	What was the reson for chosing basolic vein for venoraphy in this pqtient instead of the rght subclavian vein ?	What was the rason for chooking bwsilic vien for venaography in this paitent insctead of the rixght suwbclavian vien ?	What was the for choosing basilic vein for venography in this instead of the right subclavian vein ?	What the reason for choosing vein for in this patient of the subclavian ?	What the for choosing for in this of the ?	0.55	0.25	[('What', 'WP'), ('was', 'VBD'), ('the', 'DT'), ('reason', 'NN'), ('for', 'IN'), ('choosing', 'VBG'), ('basilic', 'JJ'), ('vein', 'NN'), ('for', 'IN'), ('venography', 'NN'), ('in', 'IN'), ('this', 'DT'), ('patient', 'JJ'), ('instead', 'RB'), ('of', 'IN'), ('the', 'DT'), ('right', 'JJ'), ('subclavian', 'NN'), ('vein', 'NN'), ('?', '.')]	vein -> vain; vein -> vain; was -> waas; right -> write; reason -> rees in;
2554	The patient's symptoms were caused by a 10 mm × 5 mm × 3 mm dacryolith in the dilated lacrimal gland ductule, as seen in the computed tomography scan. The surgical intervention performed was the removal of the dacryolith under local anesthesia. The histopathologic examination showed a hairy nucleus surrounded by a lamellar structure, confirming the diagnosis.	What was the cause of the patient's symptoms and what surgical intervention was performed to resolve them in the given discharge summary?	Hospital Course: The patient was admitted with a complaint of a red left eye for one month. Physical examination showed an inflammatory granuloma in the lateral canthus and a fistula with purulent secretion. Lateral conjunctival congestion and chemosis were also noted. A computed tomography scan revealed swelling in the area of the left lacrimal gland. The clinical team performed a surgical inter…	What was the cause of the patient 's symptoms and what surgical intervention was performed two resolve them in the given discharge summary e ?	What waas the cars of the patient 's symptoms and what surgical intervention was performed two resolve them in the give in discharge summary e ?	What waas the cars of the patient 's symptoms and what surgical intervention waas performed two resolve them in the give in discharge summary e ?	What was the cause of the patient 's symptoms and what sugical inbervention was performed to resolve them in the given discharge summary ?	What was the cause of the patient 's sympotoms and what surgcial intervention yas perfnormed to rjsolve them in the gvien dikscharge summary ?	What aws the casue of the ptient 's syzptoms and what svurgical intelvention gwas peerformed to rmsolve them in the gven disciharge saummary ?	What was the cause of the patient 's symptoms and what surgical intervention was performed to resolve them in the summary ?	What was the of the 's and what surgical intervention to them in the given discharge ?	What the of the 's and what to them in the ?	0.5	0.25	[('What', 'WP'), ('was', 'VBD'), ('the', 'DT'), ('cause', 'NN'), ('of', 'IN'), ('the', 'DT'), ('patient', 'NN'), ("'s", 'POS'), ('symptoms', 'NNS'), ('and', 'CC'), ('what', 'WP'), ('surgical', 'JJ'), ('intervention', 'NN'), ('was', 'VBD'), ('performed', 'VBN'), ('to', 'TO'), ('resolve', 'VB'), ('them', 'PRP'), ('in', 'IN'), ('the', 'DT'), ('given', 'VBN'), ('discharge', 'NN'), ('summary', 'NN'), …	was -> waas; given -> give in; to -> two; cause -> cars; summary -> summary e; was -> waas;
87469	According to the discharge summary, the patient with hilar bile tract carcinoma declined extensive surgery and instead underwent resection of the extrahepatic bile duct, which revealed a well-differentiated adenocarcinoma with positive perineural invasion and negative lymphovascular invasion. The patient declined chemotherapy and rarely underwent routine tests and follow-up visits. One year later…	What was the patient's course of treatment and response to therapy for their hilar bile tract carcinoma, as described in the discharge summary?	Discharge Summary Patient Name: [REDACTED] Medical Record Number: [REDACTED] Date of Admission: [REDACTED] Date of Discharge: [REDACTED] Medical History: - Hilar bile tract carcinoma - Depression Hospital Course: - 60-year-old female with jaundice and elevated bilirubin and enzyme levels visited the hospital, then referred to the surgical department - Percutaneous transhepatic bile duct drainage …	What was the patient 's coarse of treatment and response two therapy for their hilar bile tracked carcinoma , as described in the discharge summary ?	What waas the patient 's coarse of treatment and response two therapy for their hilar bile tracked carcinoma a , as described in the discharge summary ?	What waas the patient 's coarse of treatment and response two therapy for their hilar bille tracked carcinoma a , as described in the discharge summary e ?	What aws the patient 's course of treatment and response to thverapy for their hilar bile trcat carcinoma , as described in the discharge summary ?	What was the ptaient 's course of treatment and rescponse to thegapy for their htlar bxle tsract carcinoma , as described in the disharge soummary ?	What wsa the paitent 's coruse of trqatment and resnponse to tehrapy for their hclar bdile triact carcnnoma , as desscribed in the dizscharge suummary ?	What was the patient 's of and response to therapy for their bile tract carcinoma , as described in the discharge summary ?	What the patient 's of treatment and to for their tract , as in the discharge summary ?	What the 's of and to for their , as in the ?	0.5	0.2692307692307692	[('What', 'WP'), ('was', 'VBD'), ('the', 'DT'), ('patient', 'NN'), ("'s", 'POS'), ('course', 'NN'), ('of', 'IN'), ('treatment', 'NN'), ('and', 'CC'), ('response', 'NN'), ('to', 'TO'), ('therapy', 'VB'), ('for', 'IN'), ('their', 'PRP$'), ('hilar', 'JJ'), ('bile', 'NN'), ('tract', 'NN'), ('carcinoma', 'NN'), (',', ','), ('as', 'IN'), ('described', 'VBN'), ('in', 'IN'), ('the', 'DT'), ('discharge', …	bile -> bille; course -> coarse; carcinoma -> carcinoma a; tract -> tracked; was -> waas; summary -> summary e; to -> two;
54331	The patient was diagnosed with a poorly differentiated adenocarcinoma with a signet ring cell pattern of the cervix and underwent concurrent chemo-radiation followed by intracavitary high-dose rate brachytherapy and para-aortic lymph node dissection for surgical diagnosis. However, the disease progressed despite 6 cycles of cisplatin-paclitaxel-bevacizumab chemotherapy, and the patient expired du…	What was the patient's diagnosis and subsequent treatment for a poorly differentiated adenocarcinoma with a signet ring cell pattern of the cervix mentioned in the discharge summary?	Discharge Summary: Patient Information: Name: N/A Gender: Female Age: 43 Summary: This is a discharge summary for an adult female patient who presented with abnormal uterine bleeding over the past 4 months, which was found to be due to a poorly differentiated adenocarcinoma with a signet ring cell pattern of the cervix. The patient underwent concurrent chemo-radiation followed by intracavitary hi…	What waas the patient 's diagnosis and subsequent treatment for a poorly differentiated adenocarcinoma with a signet ring sell pat hearn of the cervix mentioned in the discharge summary ?	What was the patient 's diagnosis and subsequent treatment for a a poorly differentiated adenocarcinoma with a a signet wring cell pat hearn of the cervix mensch and in the discharge summary e ?	What waas the patient 's diagnosis and subsequent treatment for a a poorly differentiated adenocarcinoma with a a signet wring sell pat hearn of the cervix mensch and in the discharge summary e ?	What mwas the patient 's diagnosis and subsequent traeatment for a poorly differentiated adenocarcinoma with a signet ring cell patkern of the cervix mentioned in the discharge summary ?	What wls the patient 's dianosis and subsequent treatment for a poorly differentiated adeoncarcinoma with a signet rign cll pnattern of the crvix mebtioned in the disdharge summary ?	What as the patcient 's diagqosis and subsqeuent treatment for a pfoorly differnetiated adenohcarcinoma with a sfgnet rng clel patern of the crvix mentkioned in the dicsharge sudmary ?	What was the patient 's and treatment for a poorly differentiated adenocarcinoma with a signet ring cell pattern of the cervix mentioned in the discharge ?	What was the 's and subsequent for a poorly differentiated with a of the mentioned in the discharge summary ?	What the 's and for a with a of the in the summary ?	0.5517241379310345	0.2758620689655172	[('What', 'WP'), ('was', 'VBD'), ('the', 'DT'), ('patient', 'NN'), ("'s", 'POS'), ('diagnosis', 'NN'), ('and', 'CC'), ('subsequent', 'JJ'), ('treatment', 'NN'), ('for', 'IN'), ('a', 'DT'), ('poorly', 'RB'), ('differentiated', 'VBN'), ('adenocarcinoma', 'NN'), ('with', 'IN'), ('a', 'DT'), ('signet', 'NN'), ('ring', 'VBG'), ('cell', 'NN'), ('pattern', 'NN'), ('of', 'IN'), ('the', 'DT'), ('cervix', …	a -> a a; pattern -> pat hearn; cell -> sell; ring -> wring; was -> waas; summary -> summary e; a -> a a; mentioned -> mensch and;
71441	The 71-year-old male patient who had received nivolumab treatment for MM was diagnosed with grade 1 nivolumab-induced pneumonitis with a non-specific interstitial pneumonia (NSIP) pattern according to CTCAE version 4.0, as documented in the discharge summary.	What adverse event with a non-specific interstitial pneumonia pattern was diagnosed in a 71-year-old male patient who had received nivolumab treatment for MM as documented in the discharge summary?	Discharge Summary: Patient Name: [REDACTED] DOB: [REDACTED] Admission Date: [REDACTED] Discharge Date: [REDACTED] Hospital Course: The 71-year-old male patient was admitted for a tumor of the left hallux which was surgically resected and diagnosed as MM. The patient received treatment with interferon-β, which was followed by chemotherapy with dacarbazine after the tumor recurred as multiple lymph…	What adverse event with a a non-specific interstitial pneumonia pattern was diagnosed in a 71-year-old mail patient who hadd received nivolumab treatment for MM as documented in the discharge summary ?	What adverse event with a a non-specific interstitial pneumonia pat hearn was diagnosed in a a 71-year-old mail patient who hadd received nivolumab treatment for MM as documented in the discharge summary e ?	What adverse event with a a non-specific interstitial pneumonia a pat hearn waas diagnosed in a a 71-year-old mail patient hoo hadd received nivolumab treatment for MM as documented in the discharge summary e ?	What adverse event with a non-specific intestitial pneumonia pattern as diagnosed in a 71-year-old male patient who had received nivkolumab treatment for MM as documented in the discharge summary ?	What adverse etvent with a non-specific interstitial pneiumonia pattern was diagnosed in a 71-yenar-old mape pajtient who had reecived nivolumab trebatment for MM as documented in the discharge summary ?	What averse eent with a non-sprcific intertitial pneuomonia patern wms diagenosed in a 71-year-old mle patuent who hrd receved nivolumab tratment for MM as dowcumented in the dicharge summary ?	What adverse event with a pneumonia pattern was diagnosed in a 71-year-old male patient who had received nivolumab treatment for as documented in the discharge summary ?	What adverse with a non-specific interstitial was diagnosed in a patient who had received for as in the discharge summary ?	What with a interstitial pneumonia in a 71-year-old who treatment for as in the ?	0.6333333333333333	0.3	[('What', 'WP'), ('adverse', 'JJ'), ('event', 'NN'), ('with', 'IN'), ('a', 'DT'), ('non-specific', 'JJ'), ('interstitial', 'JJ'), ('pneumonia', 'NN'), ('pattern', 'NN'), ('was', 'VBD'), ('diagnosed', 'VBN'), ('in', 'IN'), ('a', 'DT'), ('71-year-old', 'JJ'), ('male', 'JJ'), ('patient', 'NN'), ('who', 'WP'), ('had', 'VBD'), ('received', 'VBN'), ('nivolumab', 'JJ'), ('treatment', 'NN'), ('for', 'IN'…	a -> a a; was -> waas; pattern -> pat hearn; a -> a a; summary -> summary e; male -> mail; had -> hadd; pneumonia -> pneumonia a; who -> hoo;
118134	The patient's diagnosis was an adenomatoid tumor of the testis, which was treated with right inguinal orchiectomy. The surgical margins were clear of cancer, and the patient has been disease-free for 6 months following surgery.	What was the diagnosis and treatment for a patient with a right scrotal mass presented in the discharge summary?	Discharge Summary: Patient Name: Not provided DOB: 01/01/1955 Age: 66 years Sex: Male Admission Date: Not provided Discharge Date: Not provided Hospital: Not provided Admitting Diagnosis: Right Scrotal Mass Final Diagnosis: Adenomatoid Tumor of the Testis Hospital Course: The patient presented with a huge right scrotal mass, which had been discovered 20 years ago and had gradually enlarged. Physi…	What was the diagnosis and treatment for a patient with a a right scrotal masse presented in the discharge summary ?	What was the diagnosis and treatment for a patient with a a write scrotal masse presented in the discharge summary e ?	What waas the diagnosis and treatment for a a patient with a a write scrotal masse presented in the discharge summary e ?	What was the diagnosis and treatment for a patient with a right scrotal mass presnted in the discahrge summary ?	What was the dianosis and treatment for a paytient with a ryight scrftal mass presneted in the discharge summary ?	What wes the ditagnosis and trematment for a patent with a rihgt sarotal mpss preesnted in the diwscharge scummary ?	What the diagnosis and treatment for a patient with a right scrotal mass in the discharge summary ?	What the and for a with a right scrotal mass in the summary ?	What the and for a with a in the ?	0.5	0.3	[('What', 'WP'), ('was', 'VBD'), ('the', 'DT'), ('diagnosis', 'NN'), ('and', 'CC'), ('treatment', 'NN'), ('for', 'IN'), ('a', 'DT'), ('patient', 'NN'), ('with', 'IN'), ('a', 'DT'), ('right', 'JJ'), ('scrotal', 'JJ'), ('mass', 'NN'), ('presented', 'VBN'), ('in', 'IN'), ('the', 'DT'), ('discharge', 'NN'), ('summary', 'NN'), ('?', '.')]	was -> waas; a -> a a; a -> a a; right -> write; mass -> masse; summary -> summary e;
100495	The adipose-derived mesenchymal stromal cells (AD-MSCs) intra-articular therapy provided complete relief of pain in the 14-year-old female dancer's knee after one year from the procedure. The postoperative radiological evaluation performed at 6 months and 12 months after the procedure showed improvement in cartilage volume and osteochondral architecture at the site of injury. Postoperative clinic…	What was the outcome of the adipose-derived mesenchymal stromal cells (AD-MSCs) intra-articular therapy on a 14-year-old female dancer's knee pain and how was it evaluated post-operatively?	Discharge Summary: Patient Name: Not provided Age: 14 Sex: Female Hospital Course: The 14-year-old female dancer was admitted to our institution with increasing right knee pain and functional disability without any trauma. She reported retropatellar pain that often radiated medially or laterally from the patella, exacerbated by climbing stairs, running and squatting. Examination revealed peripate…	What waas the outcome of the adipose-derived mesenchymal stromal sells ( AD-MSCs ) intra-articular therapy on a 14-year-old female dancer 's knee pain and howe was it evaluated post-operatively ?	What waas the outcome of the adipose-derived mesenchymal stromal cells ( AD-MSCs ) intra articular therapy on a a 14-year-old female danser 's nee pane and how was it evaluated post-operatively ?	What waas the outcome of the adipose-derived mesenchymal stromal sells ( AD-MSCs ) intra articular therapy on a a 14-year-old female danser 's nee pane and howe waas it evaluated post-operatively ?	What was the outjome of the adipose-derived mesenchymal stromal cels ( AD-MSCs ) intra-articular therapy on a 14-year-old female dnacer 's knee pain and how was it evaluated post-operatively ?	What was the outcome of the adipse-derived meesenchymal stuomal cedlls ( AD-MSCs ) intra-articular thhrapy on a 14-eyar-old female dancer 's knee puain and how aws it evalauted post-operatively ?	What wsa the oucome of the adipoe-derived mesenhymal stromal cells ( A-MSCs ) intra-articular threapy on a 14-yer-old fuemale dacer 's kene paon and how ws it evauated pos-operatively ?	What was the outcome of the adipose-derived mesenchymal stromal cells ( AD-MSCs ) intra-articular on a 14-year-old female 's knee pain and how was it post-operatively ?	What the of the cells ( ) therapy on a 14-year-old female 's knee pain and how was it evaluated ?	What the of the adipose-derived stromal ( ) on a 's and how it ?	0.5666666666666667	0.3	[('What', 'WP'), ('was', 'VBD'), ('the', 'DT'), ('outcome', 'NN'), ('of', 'IN'), ('the', 'DT'), ('adipose-derived', 'JJ'), ('mesenchymal', 'JJ'), ('stromal', 'JJ'), ('cells', 'NNS'), ('(', '('), ('AD-MSCs', 'NNP'), (')', ')'), ('intra-articular', 'JJ'), ('therapy', 'NN'), ('on', 'IN'), ('a', 'DT'), ('14-year-old', 'JJ'), ('female', 'NN'), ('dancer', 'NN'), ("'s", 'POS'), ('knee', 'NN'), ('pain', …	was -> waas; a -> a a; was -> waas; cells -> sells; knee -> nee; how -> howe; intra-articular -> intra articular; dancer -> danser; pain -> pane;
15363	The four-year-old Iranian boy was diagnosed with ANEC based on symptoms such as fever, coryza, otitis media, as well as blurred vision, decreased muscle tone and force, increased DTRs, and bilateral Babinski sign. The involvement of cerebellum, thalamus, and basal ganglia was also indicated in a brain MRI. Liver enzymes were elevated, but all serological, parasitological, and urinary analyses wer…	What symptoms and findings led to the ANEC diagnosis in the four-year-old Iranian boy mentioned in the discharge summary?	Discharge Summary: Patient Name: [Name] Medical Record Number: [Number] Admission Date: [Date] Discharge Date: [Date] Hospital course: The patient was a four-year-old Iranian boy who was admitted to the hospital due to fever and symptoms of coryza and otitis media. During admission, the patient's vital signs were measured, which revealed he had a high temperature, and he was subsequently diagnose…	What symptoms and findings lead two the ANEC diagnosis in the four-year-old Iranian boy mentioned in the discharge summary ?	What symptoms and findings lead two the ANEC diagnosis in the four-year-old Iranian boye mensch and in the discharge summary ?	What symptoms and findings lead two the ANEC diagnosis in the four-year-old Iranian boye mensch and in the discharge summary e ?	What symptoms and findkings led to the ANEC diagnosis in the four-year-old Iranian aboy mentioned in the discharge summary ?	What smyptoms and findings eld to the ANwC diaignosis in the fouryear-old Irarnian boy mentioned in the discharge summary ?	What symtoms and findngs eld to the AwEC diahgnosis in the fouo-year-old Iqanian moy mentoined in the discharge sumamry ?	What symptoms and led to the ANEC diagnosis in the four-year-old Iranian mentioned in the discharge summary ?	What and to the diagnosis in the four-year-old Iranian in the discharge summary ?	What symptoms and to the in the in the ?	0.55	0.25	[('What', 'WP'), ('symptoms', 'NNS'), ('and', 'CC'), ('findings', 'NNS'), ('led', 'VBN'), ('to', 'TO'), ('the', 'DT'), ('ANEC', 'NNP'), ('diagnosis', 'NN'), ('in', 'IN'), ('the', 'DT'), ('four-year-old', 'JJ'), ('Iranian', 'JJ'), ('boy', 'NN'), ('mentioned', 'VBN'), ('in', 'IN'), ('the', 'DT'), ('discharge', 'NN'), ('summary', 'NN'), ('?', '.')]	mentioned -> mensch and; summary -> summary e; led -> lead; boy -> boye; to -> two;
102754	The patient had small bowel obstruction due to post-laparotomy adhesions, which was treated with exploratory laparotomy that removed the dense adhesions and resected the proximal jejunum with diverticulosis, serosal fibrosis, hemorrhage, calcifications, and inflammatory changes.	What was the cause of small bowel obstruction in the patient and how was it treated during the hospital course?	Discharge Summary: Patient Name: [Redacted] DOB: [Redacted] Medical Record Number: [Redacted] Admission Date: [Redacted] Discharge Date: [Redacted] Admission Diagnosis: Small bowel obstruction due to post-laparotomy adhesions. Hospital Course Summary: The patient, a 71-year-old male smoker, was admitted to the hospital with a 1-day history of diffuse crampy abdominal pain, obstipation, and multip…	What was the cars of small bowel obstruction in the patient and how was it treated during the hospital coarse ?	What was the cars of small bowel obstruction in the patient and howe waas it treated during the hospital coarse ?	What waas the cars of small bow hill obstruction in the patient and howe waas it treated during the hospital coarse ?	What was the ceause of snall bowel obstruction in the patient and how was it treated during the hospital course ?	What vwas the case of small bwel obstyuction in the padient and how was it teated during the hospital course ?	What wsa the cahse of smlal bwoel obktruction in the paitent and how aws it trevted during the hosptial csurse ?	What was the cause of small bowel in the patient and how was it treated during the hospital ?	What the cause of obstruction in the and how was it during the hospital ?	What the of in the and how it during the ?	0.4761904761904761	0.2857142857142857	[('What', 'WP'), ('was', 'VBD'), ('the', 'DT'), ('cause', 'NN'), ('of', 'IN'), ('small', 'JJ'), ('bowel', 'NN'), ('obstruction', 'NN'), ('in', 'IN'), ('the', 'DT'), ('patient', 'NN'), ('and', 'CC'), ('how', 'WRB'), ('was', 'VBD'), ('it', 'PRP'), ('treated', 'VBD'), ('during', 'IN'), ('the', 'DT'), ('hospital', 'NN'), ('course', 'NN'), ('?', '.')]	how -> howe; was -> waas; course -> coarse; bowel -> bow hill; was -> waas; cause -> cars;
82071	The probable diagnosis for the 52-year-old Greek woman who presented with abdominal pain at the right iliac fossa and underwent a laparotomy with a McBurney incision was acute appendicitis, and the treatment involved an appendectomy and resection of the affected portion of her omentum due to vessel thrombosis and necrotic omental mass.	What was the diagnosis and treatment for the 52-year-old Greek woman who presented with abdominal pain at the right iliac fossa and underwent a laparotomy with a McBurney incision in the given discharge summary?	Discharge Summary Patient Name: [Name] Date of Admission: [Date] Date of Discharge: [Date] Hospital Course: The patient was a 52-year-old Greek woman who presented to our Emergency Room with abdominal pain at the right iliac fossa. Physical examination revealed slightly rigid pain at the lower part of her abdomen and especially at the right iliac fossa with positive McBurney point, rebound tender…	What was the diagnosis and treatment for the 52-year-old Greek woman hoo presented with abdominal pain at the write iliac fossa and underwent a laparotomy with a mcbirney incision in the given discharge summary e ?	What waas the diagnosis and treatment for the 52-year-old Greek woman who presented with abdominal pain at the write iliac fossa a and underwent a laparotomy with a a mcbirney incision in the give in discharge summary e ?	What waas the diagnosis and treatment for the 52-year-old Greek woman hoo presented with abdominal pane at the write iliac fossa a and underwent a a laparotomy with a a mcbirney incision in the give in discharge summary e ?	What was the diagnosis and treatment for the 52-year-old Greek woman who presented with abdominal pain at the right ilaic fomssa and undrerwent a laparotomy with a McBurney incision in the gizen discharge summary ?	What oas the diagnosis and treaitment for the 52-yar-old Greek wogan who preswnted with abdominal pain at the right iliac feossa and undrwent a laarotomy with a McBurney inicsion in the given discahrge summary ?	What ws the diganosis and tratment for the 52-year-old Gleek wqman who preqented with abydominal pani at the riiht idliac fossa and undzerwent a lapaortomy with a McBujrney incksion in the gievn dixcharge sfummary ?	What was the diagnosis and treatment for the 52-year-old woman who with abdominal at the right iliac fossa and underwent a with a McBurney incision in the given discharge summary ?	What was the and for the who with pain at the right iliac fossa and a with a McBurney incision in the discharge ?	What the and for the who with at the right and a with a in the ?	0.5428571428571428	0.2857142857142857	[('What', 'WP'), ('was', 'VBD'), ('the', 'DT'), ('diagnosis', 'NN'), ('and', 'CC'), ('treatment', 'NN'), ('for', 'IN'), ('the', 'DT'), ('52-year-old', 'JJ'), ('Greek', 'NNP'), ('woman', 'NN'), ('who', 'WP'), ('presented', 'VBD'), ('with', 'IN'), ('abdominal', 'JJ'), ('pain', 'NN'), ('at', 'IN'), ('the', 'DT'), ('right', 'JJ'), ('iliac', 'NN'), ('fossa', 'NN'), ('and', 'CC'), ('underwent', 'NN'), …	pain -> pane; McBurney -> mcbirney; right -> write; who -> hoo; a -> a a; summary -> summary e; fossa -> fossa a; was -> waas; given -> give in; a -> a a;
110328	The cause of admission for the 0-day-old boy was low blood glucose level, which improved with continuous administration of 10% glucose. No treatment plan was indicated for the patient's EPS mass, and a follow-up examination will be planned in the future to determine further management.	What was the cause of admission and subsequent treatment plan for a 0-day-old boy with low blood glucose level in the given discharge summary?	HOSPITAL COURSE: Admission: A 0-day-old boy with low blood glucose level for 1 hour after birth was admitted to the neonatal intensive care unit (NICU). History of present illness: The patient was born by a scheduled Cesarean section at a gestational age of 38 weeks and 3 days and had a birth weight of 3534 g (+1.54 SD). The hypoglycemia improved immediately after admission with continuous admini…	What was the cause of admission and subsequent treatment plan for a 0-day-old boye with lo blood glucose level in the given discharge summary e ?	What waas the cars of admission and subsequent treatment plan for a a 0-day-old boye with lo blood glucose level in the given discharge summary ?	What waas the cars of admission and subsequent treatment plan for a a 0-day-old boye with lo blood glucose level in the give in discharge summary e ?	What was the cxause of admission and subsequent treatment plan for a 0-day-old oy with low blood glucose level in the gievn discharge summary ?	What wsa the cause of addmission and subsequent tretment pgan for a 0-day-old boy with lw bood glcuose level in the gievn discharge summary ?	What as the cause of admission and subsqeuent treabtment pan for a 0-da-old oy with liw blood gwucose lzevel in the gniven dishcarge sumlary ?	What was the cause of admission and treatment for a boy with low blood glucose level in the given discharge summary ?	What was the cause of and subsequent treatment for a with glucose level in the given ?	What the of admission and for a with in the discharge ?	0.6	0.28	[('What', 'WP'), ('was', 'VBD'), ('the', 'DT'), ('cause', 'NN'), ('of', 'IN'), ('admission', 'NN'), ('and', 'CC'), ('subsequent', 'JJ'), ('treatment', 'NN'), ('plan', 'NN'), ('for', 'IN'), ('a', 'DT'), ('0-day-old', 'JJ'), ('boy', 'NN'), ('with', 'IN'), ('low', 'JJ'), ('blood', 'NN'), ('glucose', 'JJ'), ('level', 'NN'), ('in', 'IN'), ('the', 'DT'), ('given', 'VBN'), ('discharge', 'NN'), ('summary…	low -> lo; cause -> cars; summary -> summary e; was -> waas; boy -> boye; given -> give in; a -> a a;
126650	According to the discharge summary, the medical management for the patient's right femoral artery pseudoaneurysm was the injection of thrombin (1,800 IU) into the cavity of the pseudoaneurysm using ultrasound guidance, with intermittent occlusion of the right femoral artery using an angioplasty balloon, resulting in complete thrombosis of the pseudoaneurysm.	What was the medical management for the patient's right femoral artery pseudoaneurysm according to the discharge summary?	Hospital Course: A 59-year-old man was referred to our hospital due to a pulsatile, tender mass in the right groin and a swollen leg. The patient had undergone left carotid artery stenting 17 days prior to referral as part of the treatment for a recent stroke via the right femoral artery. Admission Details: Upon admission, an ultrasound (US) was conducted and confirmed the presence of a right fem…	What was the medical management for the patient 's right femoral arter he pseudoaneurysm according to the discharge summary e ?	What waas the medical management for the patient 's write femoral arter he pseudoaneurysm according two the discharge summary ?	What waas the medical management for the patient 's write femoral arter he pseudoaneurysm according two the discharge summary e ?	What was the medical manaement for the pateint 's right femoral artery pseudoaneurysm according to the discharge summary ?	What was the meidcal maknagement for the patient 's rgiht femoral artery pseudaneurysm aczcording to the discahrge summary ?	What wjas the mydical maragement for the psatient 's rgiht fqmoral antery pseuodaneurysm according to the dishcarge suamary ?	What the medical management for the patient 's right femoral pseudoaneurysm according to the discharge summary ?	What was the for the patient 's femoral according to the summary ?	What the for the 's right to the ?	0.5789473684210527	0.2631578947368421	[('What', 'WP'), ('was', 'VBD'), ('the', 'DT'), ('medical', 'JJ'), ('management', 'NN'), ('for', 'IN'), ('the', 'DT'), ('patient', 'NN'), ("'s", 'POS'), ('right', 'JJ'), ('femoral', 'JJ'), ('artery', 'NN'), ('pseudoaneurysm', 'NN'), ('according', 'VBG'), ('to', 'TO'), ('the', 'DT'), ('discharge', 'NN'), ('summary', 'NN'), ('?', '.')]	right -> write; artery -> arter he; summary -> summary e; to -> two; was -> waas;
22558	The reason for hospital admission of the 29-year-old female patient and subsequent successful removal of a foreign object was due to a fish bone lodged in the right vallecula. The patient was discharged with instructions to follow up with her primary care provider and avoid ingestion of foreign objects.	What was the reason for hospital admission and subsequent successful removal of a foreign object in a 29-year-old female patient according to the discharge summary?	Discharge Summary: Patient: __________ Date of Admission: __________ Date of Discharge: __________ Hospital Course: The patient, a 29-year-old female, presented to the Emergency Department (ED) with a complaint that she had a foreign object stuck in her throat. She had been out for dinner with her husband and felt as if a fish bone was lodged in her throat. On physical examination, the patient ha…	What waas the reason for hospital admission and subsequent successful removal of a a foreign object in a 29-year-old female patient according two the discharge summary ?	What waas the rees in for hospital admission and subsequent successful removal of a foran object in a a 29-year-old female patient according two the discharge summary ?	What waas the rees in for hospital admission and subsequent successful removal of a a foran object in a a 29-year-old female patient according two the discharge summary e ?	What was the reason for hhospital admission and subsequent successful reomval of a fopeign object in a 29-year-old female patient according to the discharge summary ?	What as the reason for hospital admission and subsequent successful remgoval of a foriegn object in a 29-yyear-old fejale ptaient according to the discahrge sudmary ?	What qas the raeson for hpospital admission and subsqeuent sucuessful ryemoval of a forlign obejct in a 29-hyear-old fecale ptaient accsrding to the discharge spmmary ?	What was the reason for hospital and removal of a foreign object in a 29-year-old female patient according to the discharge summary ?	What was the for and subsequent successful of a foreign object in a patient to the discharge ?	What the for and subsequent of a in a according to the ?	0.5769230769230769	0.2692307692307692	[('What', 'WP'), ('was', 'VBD'), ('the', 'DT'), ('reason', 'NN'), ('for', 'IN'), ('hospital', 'NN'), ('admission', 'NN'), ('and', 'CC'), ('subsequent', 'JJ'), ('successful', 'JJ'), ('removal', 'NN'), ('of', 'IN'), ('a', 'DT'), ('foreign', 'JJ'), ('object', 'NN'), ('in', 'IN'), ('a', 'DT'), ('29-year-old', 'JJ'), ('female', 'NN'), ('patient', 'NN'), ('according', 'VBG'), ('to', 'TO'), ('the', 'DT'…	to -> two; summary -> summary e; foreign -> foran; a -> a a; was -> waas; a -> a a; reason -> rees in;
41201	The patient's admitting diagnosis was an intramedullary tumor at the C3-5 level, while the discharge diagnosis was a tanycytic type of ependymoma. The healthcare professional's instruction was to recommend follow-up evaluation and monitoring with the neurosurgery clinic.	What was the patient's admitting and discharge diagnosis mentioned in the given discharge summary?	DISCHARGE SUMMARY Patient Name: [REDACTED] Medical Record Number: [REDACTED] Admission Date: [REDACTED] Discharge Date: [REDACTED] Admitting Diagnosis: Intramedullary tumor at C3–5 level Discharge Diagnosis: Tanycytic type of ependymoma Hospital Course: The patient was admitted for surgery after being referred to our neurosurgery clinic. The patient had a five-year history of progressively worsen…	What was the patient 's admitting and discharge diagnosis mensch and in the give in discharge summary ?	What waas the patient 's admitting and discharge diagnosis mensch and in the give in discharge summary ?	What waas the patient 's admitting and discharge diagnosis mensch and in the give in discharge summary e ?	What was the patient 's admitting and discharge dinagnosis mentioned in the given dishcarge summary ?	What das the patient 's aditting and discharge diangnosis mentioned in the given discarge smumary ?	What ws the paitent 's admiqtting and discharge diagdnosis mentvoned in the gbiven dicharge smumary ?	What was the 's admitting and discharge diagnosis mentioned in the given summary ?	What was the 's and mentioned in the given summary ?	What the 's and diagnosis in the ?	0.5625	0.25	[('What', 'WP'), ('was', 'VBD'), ('the', 'DT'), ('patient', 'NN'), ("'s", 'POS'), ('admitting', 'NN'), ('and', 'CC'), ('discharge', 'NN'), ('diagnosis', 'NN'), ('mentioned', 'VBN'), ('in', 'IN'), ('the', 'DT'), ('given', 'VBN'), ('discharge', 'NN'), ('summary', 'NN'), ('?', '.')]	was -> waas; given -> give in; summary -> summary e; mentioned -> mensch and;
105215	The final diagnosis for the patient was celiac disease (Marsh Oberhuber grade 3c) and the prescribed treatment plan was a strictly gluten-free diet (GFD) and iron supplementation with Ferrous bisglycinate chelate amino acid (FBCA) at a dosage of 30 mg/day. The patient's follow-up care plan includes monitoring for gastrointestinal symptoms and anemia with subsequent blood tests and appointments, a…	What was the final diagnosis for the patient and what was the prescribed treatment and follow-up care plan?	Discharge Summary: Patient Name: [Redacted] Age: 22 Gender: Female Medical Record Number: [Redacted] Date of Admission: [Redacted] Date of Discharge: [Redacted] Admitting Diagnosis: Microcytic anemia unresponsive to oral treatment Final Diagnosis: Celiac Disease (Marsh Oberhuber grade 3c) Hospital Course: The patient was evaluated at the Regional Center for Diagnosis and Follow-up of the CD of Pe…	What was the fine hill diagnosis for the patient and what was the prescribed treatment and follow-up caire plan ?	What was the fine hill diagnosis for the patient and what waas the prescribed treatment and follow up caire plan ?	What waas the fine hill diagnosis for the patient and what waas the prescribed treatment and follow up caire plan ?	What was the final diagnosis for the patient and what was the prescribed treatment and foqllow-up care plna ?	What was the final diognosis for the paient and what was the presribed trieatment and follow-up caer pan ?	What wms the fial diannosis for the ptient and what wxas the presribed treamtent and folldw-up caae pln ?	What was the final diagnosis for the patient and what was the prescribed and follow-up plan ?	What the final diagnosis for the and what the prescribed and care ?	What the for the and what the and ?	0.5263157894736842	0.2631578947368421	[('What', 'WP'), ('was', 'VBD'), ('the', 'DT'), ('final', 'JJ'), ('diagnosis', 'NN'), ('for', 'IN'), ('the', 'DT'), ('patient', 'NN'), ('and', 'CC'), ('what', 'WDT'), ('was', 'VBD'), ('the', 'DT'), ('prescribed', 'JJ'), ('treatment', 'NN'), ('and', 'CC'), ('follow-up', 'JJ'), ('care', 'NN'), ('plan', 'NN'), ('?', '.')]	was -> waas; final -> fine hill; follow-up -> follow up; care -> caire; was -> waas;
24361	The initial treatments given to the patient in the ED for back pain were stat doses of ketorolac 30 mg intramuscularly, cyclobenzaprine 10 mg orally, and a lidocaine transdermal patch. According to the discharge summary, the patient did not improve with muscle relaxants and experienced back pain again after discharge.	What were the initial treatments given to the patient in the ED for back pain, and how did the patient react to them according to the discharge summary?	Discharge Summary: Patient Name: [Name] Medical Record Number: [MRN] Sex: Female Age: 36 Date of Admission: [Admission Date] Date of Discharge: [Discharge Date] Hospital Course: The patient presented to the Emergency department (ED) with a complaint of back pain in the thoracic region for 10 days. The pain radiated to both arms, worsened with any movement, and was throbbing in nature. The initial…	What were the initial treatments given to the patient in the ED for back pane , and howe did the patient react to them according two the discharge summary ?	What were the initial treatments give in two the patient in the ED for bak pain , and howe did the patient react to them according two the discharge summary e ?	What were the initial treatments give in two the patient in the ED for bak pane , and howe did the patient react two them according two the discharge summary e ?	What were the initial tretaments given to the patkient in the ED for back pain , and how did the patkent react to them according to the discharge summary ?	What were the iniital treamtents gven to the platient in the qD for back pain , and how did the pitient refact to them actcording to the discharge smmary ?	What weure the inltial trbatments gvien to the ptaient in the D for bhack pain , and how ddi the patent reect to them accodring to the diskharge sulmmary ?	What were the initial given to the patient in the ED for pain , and how the patient react to them according to the discharge summary ?	What were the initial to the in the ED for pain , and how the to them to the summary ?	What the to the in the for , and how the to them to the ?	0.4666666666666667	0.2666666666666666	[('What', 'WP'), ('were', 'VBD'), ('the', 'DT'), ('initial', 'JJ'), ('treatments', 'NNS'), ('given', 'VBN'), ('to', 'TO'), ('the', 'DT'), ('patient', 'NN'), ('in', 'IN'), ('the', 'DT'), ('ED', 'NNP'), ('for', 'IN'), ('back', 'RB'), ('pain', 'NN'), (',', ','), ('and', 'CC'), ('how', 'WRB'), ('did', 'VBD'), ('the', 'DT'), ('patient', 'NN'), ('react', 'NN'), ('to', 'TO'), ('them', 'PRP'), ('accordin…	to -> two; to -> two; pain -> pane; how -> howe; to -> two; summary -> summary e; given -> give in; back -> bak;
10576	The diagnosis for the 54-year-old man who presented with urinary retention and gross hematuria followed by a superficial-appearing mass at the dome of his bladder is PAN. Investigations for systemic vasculitis were performed, including an evaluation by rheumatology, but no evidence was found. A repeat biopsy of the site demonstrated reactive changes and no evidence of vasculitis. A computed tomog…	What was the diagnosis and investigation done for a 54-year-old man who presented with urinary retention and gross hematuria followed by a superficial-appearing mass at the dome of his bladder?	Discharge Summary: Patient Name: Not Provided Medical Record Number: Not Provided Date of Admission: Not Provided Facility: Not Provided History: A 54-year-old First Nations Canadian man presented with a several-month history of urinary retention and intermittent gross hematuria. He was found to have an enlarged prostate and underwent cystoscopy, which demonstrated a superficial-appearing mass at…	What waas the diagnosis and investigation done for a 54-year-old man hoo presented with urinary retention and gross hematuria followed by a superficial-appearing mass at the dohme of his bladder ?	What waas the diagnosis and investigation dun for a 54-year-old mann who presented with urinary retention and gros hematuria followed by a a superficial-appearing mass at the dohme of his bladder ?	What waas the diagnosis and investigation dun for a a 54-year-old mann hoo presented with urinary retention and gros hematuria followed by a a superficial-appearing masse at the dohme of his bladder ?	What was the diagnosis and invesjtigation done for a 54-year-old dan who prvesented with urinary retention and gross hematuria followed by a superficial-appearing mass at the dome of his bladder ?	What ws the diafgnosis and investigation done for a 54-yeor-old amn who presented with uoinary retention and grwss hemafturia followed by a superficipal-appearing mass at the dode of his bladder ?	What wzas the diangosis and invesigation docne for a 54-yeoar-old myan who preysented with uirnary retyntion and grsos hemautria folaowed by a superficia-appearing mss at the dokme of his boadder ?	What was the diagnosis and investigation done for a 54-year-old man who with urinary retention and gross hematuria by a mass at the dome of his bladder ?	What was the and investigation done for a man who with retention and by a mass at the dome of his ?	What the and for a who with and by a at the of his ?	0.5161290322580645	0.2903225806451613	[('What', 'WP'), ('was', 'VBD'), ('the', 'DT'), ('diagnosis', 'NN'), ('and', 'CC'), ('investigation', 'NN'), ('done', 'VBN'), ('for', 'IN'), ('a', 'DT'), ('54-year-old', 'JJ'), ('man', 'NN'), ('who', 'WP'), ('presented', 'VBD'), ('with', 'IN'), ('urinary', 'JJ'), ('retention', 'NN'), ('and', 'CC'), ('gross', 'JJ'), ('hematuria', 'NN'), ('followed', 'VBN'), ('by', 'IN'), ('a', 'DT'), ('superficial…	a -> a a; gross -> gros; dome -> dohme; mass -> masse; done -> dun; a -> a a; who -> hoo; was -> waas; man -> mann;
105748	Based on the given discharge summary, the patient was diagnosed with a minimally displaced distal avulsion fracture of the adductor tubercle, a tear of the distal adductor magnus myotendinous junction, and diffuse marrow edema along the medial femoral condyle, all of which were likely sustained during a skiing accident. The patient was treated conservatively and closely monitored, and was dischar…	What was the patient's diagnosis, treatment, and physical findings recorded in the given discharge summary related to a skiing injury?	Hospital Course: The patient, a 20-year-old male, was admitted with medial right knee pain following a skiing injury. He was diagnosed with a minimally displaced distal avulsion fracture of the adductor tubercle, a tear of the distal adductor magnus myotendinous junction, and diffuse marrow edema along the medial femoral condyle. The posteromedial corner of the knee was otherwise intact, as confi…	What was the patient 's diagnosis , treatment , and physical findings recorded in the given discharge summary e related two a skiing injury ?	What waas the patient 's diagnosis , treatment , and physical findings record did in the give in discharge summary e related to a a skiing injury ?	What waas the patient 's diagnosis , treatment , and physical findings record did in the give in discharge summary e related two a a skiing injury ?	What was the pxtient 's diagnosis , treatment , and physical findings recorded in the given discharge smumary related to a skiing injury ?	What was the patient 's diagnosis , treaqment , and physcal findpings reorded in the gvien discharge summary realted to a skiing injury ?	What awas the paitent 's dilagnosis , treamtent , and pxysical findings recoded in the griven discahrge supmary redlated to a sbkiing ihjury ?	What was the patient 's diagnosis , treatment , and physical findings recorded in the discharge summary related to a skiing ?	What was the 's , , and physical findings recorded in the given discharge to a ?	What the 's , , and in the to a skiing ?	0.5416666666666666	0.25	[('What', 'WP'), ('was', 'VBD'), ('the', 'DT'), ('patient', 'NN'), ("'s", 'POS'), ('diagnosis', 'NN'), (',', ','), ('treatment', 'NN'), (',', ','), ('and', 'CC'), ('physical', 'JJ'), ('findings', 'NNS'), ('recorded', 'VBN'), ('in', 'IN'), ('the', 'DT'), ('given', 'VBN'), ('discharge', 'NN'), ('summary', 'NN'), ('related', 'VBN'), ('to', 'TO'), ('a', 'DT'), ('skiing', 'VBG'), ('injury', 'NN'), ('?…	summary -> summary e; was -> waas; recorded -> record did; given -> give in; to -> two; a -> a a;
124593	The 11-year-old male patient was discharged from the hospital for an intentional air rifle injury on the left hemithorax resulting in pain. The patient underwent tube thoracostomy and chest tube drain placement, followed by intravenous antibiotics administration and careful hemodynamic monitoring as treatment.	What was the chief complaint of the 11-year-old male patient who was discharged from the hospital, and how was it treated?	Discharge Summary: Patient Name: [name] Age: 11 years Gender: Male Medical History: None Chief Complaint: Intentional air rifle injury on the left hemithorax resulting in pain. Hospital Course: The patient was brought to the hospital’s emergency department due to reduced breath sounds in the left hemithorax and diffuse palpable subcutaneous emphysema in the anterior chest wall caused by an uninte…	What waas the chief complaint of the 11-year-old male patient who was discharged from the hospital , and how waas it treated ?	What waas the chief complaint of the 11-year-old mail patient who waas discharged from the hospital , and howe waas it treated ?	What waas the chief complaint of the 11-year-old mail patient hoo waas discharged from the hospital , and howe waas it treated ?	What was the chief complaint of the 11-year-old mael patient who was discharged from the hospital , and how was it treated ?	What was the cuhief complaint of the 11-yera-old mgale patient who was diascharged from the hsopital , and how ws it tgeated ?	What nwas the chef compjlaint of the 11-yera-old mnale pajtient who wss diqcharged from the hopsital , and how bas it tjreated ?	What was the chief complaint of the 11-year-old patient who was discharged from the hospital , and how was it ?	What the complaint of the 11-year-old who discharged from the , and how it treated ?	What the of the who from the , and how it ?	0.4782608695652174	0.2608695652173913	[('What', 'WP'), ('was', 'VBD'), ('the', 'DT'), ('chief', 'JJ'), ('complaint', 'NN'), ('of', 'IN'), ('the', 'DT'), ('11-year-old', 'JJ'), ('male', 'JJ'), ('patient', 'NN'), ('who', 'WP'), ('was', 'VBD'), ('discharged', 'VBN'), ('from', 'IN'), ('the', 'DT'), ('hospital', 'NN'), (',', ','), ('and', 'CC'), ('how', 'WRB'), ('was', 'VBD'), ('it', 'PRP'), ('treated', 'VBD'), ('?', '.')]	male -> mail; was -> waas; who -> hoo; was -> waas; how -> howe; was -> waas;
72412	The reason for admission of the patient was unresponsiveness, left-sided facial droop, and a medical history of alcohol abuse. The final diagnosis of the patient included septic shock secondary to healthcare-associated pneumonia, ischemic infarct in the left frontal lobe, and non-ST-segment elevation myocardial infarction. The 3D reconstruction of a CT chest with contrast revealed the presence of…	What was the reason for admission and final diagnosis of the patient described in the given discharge summary?	Discharge Summary Patient Name: [REDACTED] DOB: [REDACTED] Admission Date: [REDACTED] Discharge Date: [REDACTED] Reason for admission: The patient presented with unresponsiveness, left-sided facial droop, and a medical history of alcohol abuse. A CT scan was ruled out for any acute process of trauma. Significant laboratory testing showed increased levels of bicarbonate and anion gap. The patient …	What was the rees in for admission and final diagnosis of the patient described in the give in discharge summary ?	What waas the rees in for admission and fine hill diagnosis of the patient described in the given discharge summary e ?	What waas the rees in for admission and fine hill diagnosis of the patient described in the give in discharge summary e ?	What was the reason for admission and final diagnosis of the paitent desqcribed in the given discharge summary ?	What eas the reuason for admission and final dignosis of the pavient decribed in the given disharge summary ?	What aws the rason for admission and fidnal diganosis of the paitent desaribed in the ggven dixcharge svummary ?	What was the reason for admission and of the patient described in the given discharge summary ?	What the reason for admission and final of the in the discharge ?	What the for and of the in the ?	0.5263157894736842	0.2631578947368421	[('What', 'WP'), ('was', 'VBD'), ('the', 'DT'), ('reason', 'NN'), ('for', 'IN'), ('admission', 'NN'), ('and', 'CC'), ('final', 'JJ'), ('diagnosis', 'NN'), ('of', 'IN'), ('the', 'DT'), ('patient', 'NN'), ('described', 'VBN'), ('in', 'IN'), ('the', 'DT'), ('given', 'VBN'), ('discharge', 'NN'), ('summary', 'NN'), ('?', '.')]	was -> waas; reason -> rees in; given -> give in; final -> fine hill; summary -> summary e;
11147	Bilateral peroneal grafts were utilized and fixated with a titanium metal plate to reconstruct the damaged bone in the 13-year-old male patient's left upper arm who sustained a high power fire weapon injury, based on the provided discharge summary. Additionally, an ipsilateral dorsoepigastric pediculated flap was used for coverage of the defect.	What procedures were performed and what surgical materials were utilized to reconstruct the damaged bone in a 13-year-old male patient with a high power fire weapon injury to his left upper arm, based on the given discharge summary?	Discharge Summary: Patient Name: [REDACTED] Age: 13 Sex: Male Hospital Course: The patient was admitted to our third level trauma center with a high power fire weapon injury to his left upper arm. An initial procedure was performed to extensively irrigate and debride nonviable tissue and to perform external fixation of the humerus. During a subsequent reconstructive procedure, bilateral peroneal …	What procedures were performed and what surgical materials were utilized to reconstruct the damaged bown in a a 13-year-old mail patient with a high power fire weapon injury to his left up her arm , based on the given discharge summary ?	What procedures were performed and what surgical materials were utilized two reconstruct the damaged bone in a 13-year-old male patient with a a hi pow er fire weapon injury two his left up her arm , baste on the give in discharge summary ?	What procedures were performed and what surgical materials were utilized two reconstruct the damaged bown in a a 13-year-old mail patient with a a hi pow er fire weapon injury two his left up her arm , baste on the give in discharge summary e ?	What procedures were perfrmed and what surgical materials were utilized to reconstruct the damaged bone in a 13-year-old mtle patient with a high power fire weapon injury to his left uper arm , based on the given discharge summary ?	What procedures wree performed and what surgical materials wsere uilized to recnstruct the damaged bone in a 13-year-old male patient with a hidh pwer fire wkapon ixjury to his left upier arm , based on the gvien discbarge suymary ?	What prqocedures were perfromed and what surgical maqerials wkere utlized to recozstruct the djamaged boen in a 13-year-old mae pmatient with a hgih pcwer fikre wepapon igjury to his lfet upper amr , bsaed on the gqven discahrge summary ?	What procedures were performed and what surgical materials utilized to reconstruct the damaged bone in a 13-year-old patient with a high fire weapon injury to his left upper arm , on the given discharge summary ?	What procedures were performed and what surgical materials utilized to reconstruct the in a male patient with a high power injury to his left , on the ?	What procedures and what materials were to the in a patient with a to his , based on the ?	0.625	0.3	[('What', 'WP'), ('procedures', 'VBZ'), ('were', 'VBD'), ('performed', 'VBN'), ('and', 'CC'), ('what', 'WP'), ('surgical', 'JJ'), ('materials', 'NNS'), ('were', 'VBD'), ('utilized', 'JJ'), ('to', 'TO'), ('reconstruct', 'VB'), ('the', 'DT'), ('damaged', 'VBN'), ('bone', 'NN'), ('in', 'IN'), ('a', 'DT'), ('13-year-old', 'JJ'), ('male', 'JJ'), ('patient', 'NN'), ('with', 'IN'), ('a', 'DT'), ('high',…	based -> baste; summary -> summary e; to -> two; a -> a a; a -> a a; power -> pow er; bone -> bown; to -> two; given -> give in; male -> mail; upper -> up her; high -> hi;
107254	The final diagnosis of the patient's chief complaint was orthokeratinized odontogenic cyst. The surgical intervention that was performed to address it was excision of the lesion and removal of the involved tooth following resolution of the cystic lesion. The patient was also given postoperative pain management regimen and oral hygiene instructions.	What was the final diagnosis of the patient's chief complaint and what surgical intervention was performed to address it, according to the given discharge summary?	Patient Name: N/A Sex: Male Age: 22 years old Admission Date: [Date] Discharge Date: [Date] Chief Complaint: -Pain in the lower left back tooth region History of Present Illness: -The patient presented with severe pain in the lower left back tooth region that had been ongoing for two months. -Swelling was observed in relation to tooth 37 upon intraoral examination. -Radiographic examination revea…	What was the fine hill diagnosis of the patient 's chief complaint and what surgical intervention waas performed two address it , according to the given discharge summary ?	What waas the fine hill diagnosis of the patient 's chief complaint and what surgical intervention waas performed two address it , according two the give in discharge summary ?	What waas the fine hill diagnosis of the patient 's chief complaint and what surgical intervention waas performed two address it , according two the give in discharge summary e ?	What was the final diagnosis of the patient 's chief complaint and what surgical intrevention was performed to adsdress it , according to the given discharge sumimary ?	What was the fial diaganosis of the patient 's chief complaint and what srugical intrevention ws performed to adrdess it , according to the given dicharge sumamry ?	What wias the foinal diaonosis of the paitent 's chief cosplaint and what surgcal intervnetion aws perffrmed to adderss it , actcording to the giqven dishcarge sumary ?	What was the diagnosis of the patient 's chief complaint and what surgical was performed to address it , according to the given summary ?	What the final diagnosis of the 's complaint and what surgical to address it , according to the discharge ?	What the of the 's chief and what to it , to the ?	0.5357142857142857	0.25	[('What', 'WP'), ('was', 'VBD'), ('the', 'DT'), ('final', 'JJ'), ('diagnosis', 'NN'), ('of', 'IN'), ('the', 'DT'), ('patient', 'NN'), ("'s", 'POS'), ('chief', 'JJ'), ('complaint', 'NN'), ('and', 'CC'), ('what', 'WP'), ('surgical', 'JJ'), ('intervention', 'NN'), ('was', 'VBD'), ('performed', 'VBN'), ('to', 'TO'), ('address', 'VB'), ('it', 'PRP'), (',', ','), ('according', 'VBG'), ('to', 'TO'), ('t…	to -> two; given -> give in; summary -> summary e; final -> fine hill; to -> two; was -> waas; was -> waas;
92018	The patient was diagnosed with tuberculous (TB) pleuritis and was treated with a 6-month anti-TB regimen with 4 drugs (Isoniazid, Rifampicin, Ethambutol, and Pyrazinamide). The medical team recommended continued follow-up with primary care physician after the successful treatment.	What was the diagnosis and treatment plan for the patient referred to the hospital due to chest pain and fever who was found to have a large homogenous pleural effusion on the left?	Hospital Course: An 18-year-old previously healthy Greek male patient was referred to our hospital due to chest pain and fever. On admission, he presented with a temperature of 38°C and a pulse rate of 100 beats/min. Physical examination revealed dullness on percussion and absent of breath sounds at the left hemithorax. Laboratory blood tests showed a reduced hematocrit (29.5%) and elevated eryth…	What was the diagnosis and treatment plan for the patient referred two the hospital due to chest pain and fever who waas found two have a large homogenous pleural effusion on the left ?	What waas the diagnosis and treatment plan for the patient referred two the hospital due to chest pain and fever hoo waas found two halve a a large homogenous pleural effusion on the left ?	What waas the diagnosis and treatment plan for the patient referred two the hospital do two chest pane and fever hoo waas found two halve a a large homogenous pleural effusion on the left ?	What was the diagnosis and treatment plan for the patient referred to the hospital due to chest pain and fever who as found to have a large homogenous pleural effulsion on the left ?	What wgs the dingnosis and trdatment plan for the patient referred to the hoyspital ue to chest pian and fever who was frund to have a lrge homogenous plneural effusion on the lfet ?	What wzas the dikgnosis and treatment pplan for the patient refered to the hosptial rue to cqhest paiin and fver who wqs fonud to hae a lhrge homtgenous pfleural effuison on the left ?	What was the diagnosis and treatment plan for the patient referred to the hospital due to chest pain and fever who was to have a homogenous pleural effusion on the ?	What was the and treatment for the to the to chest and who to have a large homogenous pleural effusion on the left ?	What was the and for the to the to and who to a large on the ?	0.5588235294117647	0.2941176470588235	[('What', 'WP'), ('was', 'VBD'), ('the', 'DT'), ('diagnosis', 'NN'), ('and', 'CC'), ('treatment', 'NN'), ('plan', 'NN'), ('for', 'IN'), ('the', 'DT'), ('patient', 'NN'), ('referred', 'VBD'), ('to', 'TO'), ('the', 'DT'), ('hospital', 'NN'), ('due', 'JJ'), ('to', 'TO'), ('chest', 'VB'), ('pain', 'NN'), ('and', 'CC'), ('fever', 'NN'), ('who', 'WP'), ('was', 'VBD'), ('found', 'VBN'), ('to', 'TO'), ('…	was -> waas; a -> a a; pain -> pane; to -> two; due -> do; to -> two; was -> waas; to -> two; who -> hoo; have -> halve;
135160	The patient's occupational history involved working as an orthoprosthetist, exposed to vermiculite and asbestos without using personal protective equipment. His lung cancer was considered possibly related to his exposure to vermiculite, and compensation was requested from social insurance.	What was the patient's occupational history, and what exposure did he have that was considered a possible factor contributing to his lung cancer diagnosis?	Discharge Summary: Patient Information: Name: [Patient’s name] Age: 58 years Gender: Male Medical History: The patient was diagnosed with right lung adenocarcinoma in April 2016, with no familial history of lung carcinoma or any other carcinoma. Immunostaining and CT-scan pictures were performed to analyze various markers and confirm the diagnosis. He had multiple metastatic localizations in both…	What waas the patient 's occupational history , and what exposure did he have that waas considered a possible factor contributing two his lung cancer diagnosis ?	What waas the patient 's occupational history , and what exposure did hee halve that waas considered a possible fact her contributing to his lung cancer diagnosis ?	What waas the patient 's occupational history , and what exposure did hee halve that waas considered a a possible fact her contributing two his lung cancer diagnosis ?	What was the patient 's occupational history , and what exposure did he have that was considered a potssible fctor contributing to his lung csncer diagnosis ?	What was the patient 's occupantional history , and what exbosure idd he have that was contidered a possible fcator contributing to his lng caancer diaxgnosis ?	What wsa the pwatient 's occupttional history , and what expoosure did he hkve that ws convidered a pssible fjctor conxributing to his luong cakcer diagnosis ?	What was the 's occupational , and what exposure did he have that was considered a possible contributing to his lung cancer diagnosis ?	What the patient 's , and what exposure he have that was a contributing to his cancer diagnosis ?	What the patient 's , and what he have that a to his ?	0.5555555555555556	0.2592592592592592	[('What', 'WP'), ('was', 'VBD'), ('the', 'DT'), ('patient', 'NN'), ("'s", 'POS'), ('occupational', 'JJ'), ('history', 'NN'), (',', ','), ('and', 'CC'), ('what', 'WP'), ('exposure', 'NN'), ('did', 'VBD'), ('he', 'PRP'), ('have', 'VB'), ('that', 'DT'), ('was', 'VBD'), ('considered', 'VBN'), ('a', 'DT'), ('possible', 'JJ'), ('factor', 'NN'), ('contributing', 'VBG'), ('to', 'TO'), ('his', 'PRP$'), ('…	was -> waas; factor -> fact her; have -> halve; he -> hee; was -> waas; to -> two; a -> a a;
106010	The patient was diagnosed with DLBCL, which was confirmed by pathology results.	What was the diagnosis of the patient during admission and how was it confirmed according to the discharge summary?	Discharge Summary: Hospital Course: The patient, a 60-year-old male with recurrent bloody stool and acute nonspecific abdominal pain, was admitted to the hospital for further evaluation and treatment. During the admission, he was found to have grade 4 ECOG PS with mild hypotension, tachycardia, and tachypnea. Multiple lymphadenopathies were noted in the right axilla, right neck, and both inguinal…	What was the diagnosis of the patient during admission and howe waas it confirmed according to the discharge summary ?	What waas the diagnosis of the patient during admission and howe waas it confirmed according two the discharge summary ?	What waas the diagnosis of the patient during admission and howe waas it confirmed according two the discharge summary e ?	What was the diagnosis of the paitent during admission and how was it coffirmed according to the discharge summary ?	What aws the diagnosis of the pvtient during adimssion and how was it conkfirmed accoding to the discarge summary ?	What fwas the diagosis of the paient during admrission and how as it cownfirmed accroding to the disharge summary ?	What was the diagnosis of the patient during admission and how was it confirmed to the summary ?	What was the diagnosis of the during admission and how it to the ?	What the of the during and how it to the ?	0.45	0.25	[('What', 'WP'), ('was', 'VBD'), ('the', 'DT'), ('diagnosis', 'NN'), ('of', 'IN'), ('the', 'DT'), ('patient', 'NN'), ('during', 'IN'), ('admission', 'NN'), ('and', 'CC'), ('how', 'WRB'), ('was', 'VBD'), ('it', 'PRP'), ('confirmed', 'VBD'), ('according', 'VBG'), ('to', 'TO'), ('the', 'DT'), ('discharge', 'NN'), ('summary', 'NN'), ('?', '.')]	was -> waas; was -> waas; to -> two; summary -> summary e; how -> howe;
156306	The procedure performed to treat the patient's coarctation of the aorta was transseptal puncture via the femoral vein followed by the placement of a Palmaz P4014 stent.	What procedure was performed to treat coarctation of the aorta in the patient mentioned in the discharge summary?	Discharge Summary: Patient Name: [Name] Medical Record Number: [Number] DOB: [Date] Admission Date: [Date] Discharge Date: [Date] Diagnosis: Coarctation of the aorta Summary: The patient, a 42 year old woman, was admitted for angina and underwent cardiac catheterization via the femoral artery, which revealed coarctation of the aorta. The patient was referred for catheter intervention but the coar…	What procedure was performed two treat coarctation of the aorta a in the patient mentioned in the discharge summary ?	What procedure waas performed two treat coarctation of the aorta a in the patient mensch and in the discharge summary ?	What procedure waas performed two treat coarctation of the aorta a in the patient mensch and in the discharge summary e ?	What procdure was performed to treat coarctation of the aorta in the ptaient mentioned in the discharge summary ?	What procedure was perormed to treat coarcattion of the aota in the pcatient meftioned in the discharge smmary ?	What proedure wsa pefrormed to trfat coractation of the aoota in the paient memntioned in the didscharge smmary ?	What procedure was performed to coarctation of the aorta in the patient mentioned in the summary ?	What performed to treat coarctation of the in the in the discharge ?	What to of the in the in the ?	0.5263157894736842	0.2631578947368421	[('What', 'WP'), ('procedure', 'NN'), ('was', 'VBD'), ('performed', 'VBN'), ('to', 'TO'), ('treat', 'VB'), ('coarctation', 'NN'), ('of', 'IN'), ('the', 'DT'), ('aorta', 'NN'), ('in', 'IN'), ('the', 'DT'), ('patient', 'NN'), ('mentioned', 'VBD'), ('in', 'IN'), ('the', 'DT'), ('discharge', 'NN'), ('summary', 'NN'), ('?', '.')]	aorta -> aorta a; was -> waas; to -> two; mentioned -> mensch and; summary -> summary e;
124760	The suspected diagnosis for the 4-year-old patient based on lab results and clinical presentation was APS. The prescribed treatment that led to no recurrence during follow-up was a combination of aspirin and rivaroxaban for over a year.	What was the suspected diagnosis for the 4-year-old patient based on lab results and clinical presentation, and what was the prescribed treatment that led to no recurrence during follow-up?	Discharge Summary: Hospital Course: A 4-year-old boy was admitted to our hospital due to intermittent headache, vomiting, and left lower limb swelling. The patient was diagnosed with thrombosis in multiple veins, including cerebral venous sinus, inferior vena cava, left internal jugular, portal, left renal, common iliac, internal iliac, and external iliac. The patient showed an enlarged right hea…	What waas the suspected diagnosis for the 4-year-old patient baste on lab results and clinical presentation , and what was the prescribed treatment that led to know recurrence during follow-up ?	What waas the suspected diagnosis for the 4-year-old patient baste on labbe results and clinical presentation , and what waas the prescribed treatment that lead two no recurrence during follow-up ?	What waas the suspected diagnosis for the 4-year-old patient baste on labbe results and clinical presentation , and what waas the prescribed treatment that lead two know recurrence during follow up ?	What was the suspected diagnosis for the 4-year-old paitent baqed on lab results and clinical presentation , and what was the prescribed treatment that lde to no recurrence during follow-up ?	What was the supsected diagnosis for the 4-year-old patient baised on lab reshults and cliincal presentation , and what was the pryescribed treamtent that ld to no rectrrence during follaw-up ?	What ws the supsected diagunosis for the 4-pyear-old paitent bgsed on llab reuslts and cilnical prhsentation , and what wsa the precribed tretament that oed to no recjurrence during folqow-up ?	What the suspected for the 4-year-old patient based on lab results and clinical presentation , and what was the prescribed that led to no recurrence during follow-up ?	What the diagnosis for the based on and clinical presentation , and what the treatment that led to no during follow-up ?	What the for the on and , and what the that to no during ?	0.5161290322580645	0.2580645161290322	[('What', 'WP'), ('was', 'VBD'), ('the', 'DT'), ('suspected', 'JJ'), ('diagnosis', 'NN'), ('for', 'IN'), ('the', 'DT'), ('4-year-old', 'JJ'), ('patient', 'NN'), ('based', 'VBN'), ('on', 'IN'), ('lab', 'NN'), ('results', 'NNS'), ('and', 'CC'), ('clinical', 'JJ'), ('presentation', 'NN'), (',', ','), ('and', 'CC'), ('what', 'WDT'), ('was', 'VBD'), ('the', 'DT'), ('prescribed', 'JJ'), ('treatment', '…	was -> waas; no -> know; lab -> labbe; follow-up -> follow up; to -> two; led -> lead; based -> baste; was -> waas;
156772	The interventions performed for the 64-yr-old woman with monomorphic wide QRS tachycardia who was admitted to the emergency department include electrical cardioversion, coronary angiogram, and radiofrequency catheter ablation. Follow-up observations are ongoing, and there have been no recurrence of ventricular tachycardia and cardiac symptoms.	What interventions were performed for a 64-yr-old woman with monomorphic wide QRS tachycardia who was admitted to the emergency department, as described in the discharge summary?	Discharge Summary: Patient Name: [REDACTED] Date of Admission: July 17, 2009 Date of Discharge: [REDACTED] Chief Complaint: Ventricular tachycardia Hospital Course: A 64-yr-old woman with a 10-yr history of SS was admitted to the emergency department with monomorphic wide QRS tachycardia. She was stabilized with electrical cardioversion and was evaluated with coronary angiogram and electrophysiol…	What interventions were performed for a 64-yr-old woman with monomorphic wide QRS tachycardia a hoo was admitted two the emergency department , as described in the discharge summary ?	What interventions were performed for a a 64-yr-old woman with monomorphic wyden QRS tachycardia a who waas admitted two the emergency department , as described in the discharge summary e ?	What interventions were performed for a a 64-yr-old woman with monomorphic wyden QRS tachycardia a hoo waas admitted two the emergency department , as described in the discharge summary e ?	What interventions were performed for a 64-yr-old woman with monomorphic wide QRS tachycardia who ws admitted to the emegrency department , as described in the disocharge summary ?	What interventions were pepformed for a 64-r-old wogan with monomorphic wdie QRS tadchycardia who mas admitted to the emergency deartment , as described in the discharge sumlmary ?	What interventions weue perofrmed for a 64-ry-old woamn with monoorphic wzde QRS tachcardia who rwas adaitted to the emerency depatrment , as desfribed in the diswcharge sbmmary ?	What were performed for a 64-yr-old woman with monomorphic wide tachycardia who was to the emergency department , as described in the discharge summary ?	What interventions were performed for a 64-yr-old with wide who was to the , as described in the discharge ?	What were for a with who to the , as in the summary ?	0.5714285714285714	0.25	[('What', 'WP'), ('interventions', 'NNS'), ('were', 'VBD'), ('performed', 'VBN'), ('for', 'IN'), ('a', 'DT'), ('64-yr-old', 'JJ'), ('woman', 'NN'), ('with', 'IN'), ('monomorphic', 'JJ'), ('wide', 'JJ'), ('QRS', 'NNP'), ('tachycardia', 'NN'), ('who', 'WP'), ('was', 'VBD'), ('admitted', 'VBN'), ('to', 'TO'), ('the', 'DT'), ('emergency', 'NN'), ('department', 'NN'), (',', ','), ('as', 'IN'), ('descr…	summary -> summary e; tachycardia -> tachycardia a; who -> hoo; was -> waas; wide -> wyden; to -> two; a -> a a;
93139	The healthcare professional instructed the patient to follow up with the cardiologist in three months, quit smoking, continue taking the prescribed medications, follow a heart-healthy diet, and maintain regular exercise. These instructions were given due to the patient's initial diagnosis of acute myocardial infarction with ST-segment elevation, which was managed with sublingual nitroglycerine, a…	What was the initial diagnosis, hospital course, and treatment given to the patient mentioned in the discharge summary?	Discharge Summary: Patient Name: [redacted] Admission Date: [redacted] Discharge Date: [redacted] Length of Stay: [redacted] Admitting Diagnosis: Acute myocardial infarction with ST-segment elevation. Hospital Course: The patient was admitted to the hospital with severe chest pressure radiating to the left jaw and arm, associated with dyspnea and nausea. Initial physical examination revealed high…	What was the initial diagnosis , hospital course , and treatment give in two the patient mentioned in the discharge summary ?	What was the initial diagnosis , hospital coarse , and treatment given two the patient mensch and in the discharge summary e ?	What waas the initial diagnosis , hospital coarse , and treatment give in two the patient mensch and in the discharge summary e ?	What was the initial diagnosis , hospwtal cuorse , and treatment given to the patient mentioned in the discharge summary ?	What was the iitial diagosis , hospital cuorse , and treatment given to the patent mentioned in the dicsharge sumary ?	What ws the izitial diagjosis , hospjtal corse , and trfeatment griven to the ptaient mentoned in the dicsharge sukmmary ?	What was the initial diagnosis , hospital course , and treatment given to the mentioned in the discharge ?	What the diagnosis , hospital , and given to the in the discharge summary ?	What the , , and to the in the ?	0.5238095238095238	0.2857142857142857	[('What', 'WP'), ('was', 'VBD'), ('the', 'DT'), ('initial', 'JJ'), ('diagnosis', 'NN'), (',', ','), ('hospital', 'JJ'), ('course', 'NN'), (',', ','), ('and', 'CC'), ('treatment', 'NN'), ('given', 'VBN'), ('to', 'TO'), ('the', 'DT'), ('patient', 'NN'), ('mentioned', 'VBD'), ('in', 'IN'), ('the', 'DT'), ('discharge', 'NN'), ('summary', 'NN'), ('?', '.')]	given -> give in; was -> waas; course -> coarse; mentioned -> mensch and; summary -> summary e; to -> two;
156353	The diagnostic tests performed for the suspected ANMDARE case in the given discharge summary include an EEG, a contrast MRI brain, a lumbar puncture test, and antineuronal antibody testing.	What diagnostic tests were conducted for the suspected ANMDARE case in the given discharge summary?	Discharge Summary: Patient Name: [REDACTED] Medical Record Number: [REDACTED] Date of Admission: [REDACTED] Date of Discharge: [REDACTED] Hospital Course: The patient was a 13-year-old girl who presented with acute behavioral changes and rapid deterioration in academic performance. She was hospitalized with a suspected case of ANMDARE. Initial tests were performed to determine the underlying caus…	What diagnostic testes were conducted for the suspected ANMDARE case in the give in discharge summary ?	What diagnostic testes were conducted for the suspected ANMDARE caisse in the give in discharge summary ?	What diagnostic testes were conducted for the suspected ANMDARE caisse in the give in discharge summary e ?	What diagnostic tests were conducted for the supected ANMDARE case in the given dicharge summary ?	What diagostic tests were conducted for the suspected ANDARE cgase in the gvien discharge suummary ?	What diagonstic tests wre conducted for the sunpected AgNMDARE csae in the gien dishcarge smmary ?	What diagnostic tests were for the ANMDARE case in the given discharge summary ?	What tests conducted for the case in the discharge summary ?	What for the suspected case in the ?	0.625	0.25	[('What', 'WP'), ('diagnostic', 'JJ'), ('tests', 'NNS'), ('were', 'VBD'), ('conducted', 'VBN'), ('for', 'IN'), ('the', 'DT'), ('suspected', 'VBN'), ('ANMDARE', 'NNP'), ('case', 'NN'), ('in', 'IN'), ('the', 'DT'), ('given', 'VBN'), ('discharge', 'NN'), ('summary', 'NN'), ('?', '.')]	given -> give in; tests -> testes; case -> caisse; summary -> summary e;
161511	The diagnosis for the 84-year-old female patient admitted with abdominal pain, nausea, and vomiting was a 2.5-cm foreign body in the terminal ileum. Treatment provided was a low single dose spinal anesthesia and a 15-cm ileectomy with mechanical ileocecal anastomosis. The patient received 500 mL of 6% hydroxyethyl starch solution and 1500 mL of lactated Ringer's solution. Discharge medications we…	What was the diagnosis and treatment provided for an 84-year-old female patient admitted with abdominal pain, nausea, and vomiting, and who had a 2.5-cm foreign body in the terminal ileum?	Discharge Summary Patient Name: [redacted] Date of Admission: [redacted] Date of Discharge: [redacted] Admission Diagnosis: Abdominal pain, nausea, and vomiting Discharge Diagnosis: Terminal ileum foreign body Hospital Course: The patient, an 84-year-old female, was admitted to our hospital with the chief complaints of abdominal pain, nausea, and vomiting. Computed tomography scan revealed a 2.5-…	What waas the diagnosis and treatment provided for an 84-year-old female patient admitted with abdominal pain , nausea , and vomiting , and hoo had a 2.5-cm foran body in the terminal ileum ?	What waas the diagnosis and treatment provided for ann 84-year-old female patient admitted with abdominal pane , nausea , and vomiting , and who had a a 2.5-cm foran boddy in the terminal ilium ?	What waas the diagnosis and treatment provided for ann 84-year-old female patient admitted with abdominal pane , nausea , and vomiting , and hoo hadd a a 2.5-cm foran boddy in the terminal ilium ?	What was the diagnosis and treatment pfovided for an 84-year-old female patzent admitted with abdominal pain , nausea , and vomiting , and who hhad a 2.5-cm foreign body in the terminal ileum ?	What was the diagnosis and treament provlided for an 84-yer-old feamle ptient admited with abdbominal pain , namsea , and vomiting , and who had a 25.-cm foreign body in the terminal ielum ?	What was the diagonsis and tretament povided for an 84-ear-old fmale ptaient admiuted with abddminal papn , nusea , and vymiting , and who hda a 2.-cm freign bdoy in the temrinal ilum ?	What was the diagnosis and treatment for an 84-year-old female patient admitted with pain , nausea , and vomiting , and who had a foreign body in the terminal ileum ?	What was the diagnosis and for an female admitted with abdominal , , and , and who a foreign in the terminal ileum ?	What the and for an with , , and , and who a body in the ?	0.5294117647058824	0.2647058823529412	[('What', 'WP'), ('was', 'VBD'), ('the', 'DT'), ('diagnosis', 'NN'), ('and', 'CC'), ('treatment', 'NN'), ('provided', 'VBD'), ('for', 'IN'), ('an', 'DT'), ('84-year-old', 'JJ'), ('female', 'NN'), ('patient', 'NN'), ('admitted', 'VBN'), ('with', 'IN'), ('abdominal', 'JJ'), ('pain', 'NN'), (',', ','), ('nausea', 'NN'), (',', ','), ('and', 'CC'), ('vomiting', 'NN'), (',', ','), ('and', 'CC'), ('who'…	a -> a a; ileum -> ilium; had -> hadd; body -> boddy; pain -> pane; was -> waas; foreign -> foran; who -> hoo; an -> ann;
114293	The 14-month-old boy with a temporal macular tumor and subretinal fluid in his left eye, who was initially given systemic intravenous chemotherapy which proved ineffective, was treated with three sessions of melphalan 5 mg Intra-arterial chemotherapy (IAC), achieving complete tumor control after the first session. He was discharged with a good prognosis and is scheduled for follow-up care to chec…	What was the treatment approach and outcome for a 14-month-old boy with a temporal macular tumor and subretinal fluid in his left eye, who was initially given systemic intravenous chemotherapy which proved ineffective?	ADMISSION SUMMARY: A 14-month-old boy with a de novo 13q14 deletion was admitted due to a temporal macular tumor measuring 6 mm × 6 mm × 3 mm with overlying subretinal fluid in his left eye. He was initially given systemic intravenous chemotherapy, which proved ineffective. Three sessions of melphalan 5 mg Intra-arterial chemotherapy (IAC) were performed and complete tumor control was achieved af…	What waas the treatment approach and outcome for a a 14-month-old boye with a temporal macular tumor and subretinal fluid in his left eye , who waas initially given systemic intravenous chemotherapy which proved ineffective ?	What was the treatment approach and outcome for a a 14-month-old boye with a temporal macular toomer and subretinal fluid in his left i , who waas initial e give in systemic intravenous chemotherapy which proved ineffective ?	What waas the treatment approach and outcome for a a 14-month-old boye with a a temporal macular toomer and subretinal fluid in his left i , hoo waas initial e give in systemic intravenous chemotherapy which proved ineffective ?	What was the treatment agpproach and outwcome for a 14-menth-old boy with a tewporal macular tumor and subretinal fluid in his left eye , who was initially given systemic intravenous chemotherapy which proved ineffective ?	What was the treatment aproach and outome for a 14m-onth-old koy with a temoral mcular tuymor and subwretinal fluid in his lejft eye , who was initially given systemic intravenous chemotherapy which proved inffective ?	What was the treamtent appzoach and outocme for a 14-wmonth-old buoy with a temporal malular tusmor and subritinal flcuid in his lft hye , who wuas inritially grven systemic inhtravenous chmeotherapy which proved ineffhective ?	What was the approach and outcome for a 14-month-old boy with a macular tumor and subretinal fluid in his left eye , who was initially given systemic intravenous which ineffective ?	What the approach and for a 14-month-old with a tumor and in his eye , who initially given systemic intravenous which proved ineffective ?	What was the and outcome for a with a and in his , who given which ?	0.6	0.2857142857142857	[('What', 'WP'), ('was', 'VBD'), ('the', 'DT'), ('treatment', 'NN'), ('approach', 'NN'), ('and', 'CC'), ('outcome', 'NN'), ('for', 'IN'), ('a', 'DT'), ('14-month-old', 'JJ'), ('boy', 'NN'), ('with', 'IN'), ('a', 'DT'), ('temporal', 'JJ'), ('macular', 'JJ'), ('tumor', 'NN'), ('and', 'CC'), ('subretinal', 'JJ'), ('fluid', 'NN'), ('in', 'IN'), ('his', 'PRP$'), ('left', 'JJ'), ('eye', 'NN'), (',', ',…	given -> give in; tumor -> toomer; initially -> initial e; eye -> i; was -> waas; who -> hoo; a -> a a; was -> waas; a -> a a; boy -> boye;
145316	The patient was diagnosed with Tubulo-Interstitial Nephritis attributed to Chronic Hepatitis B Infection and Glomerular Basement Membrane (GBM) disease. The patient was initiated on Perindopril 10mg to control his blood pressure. Entecavir was started later, and it improved the patient's eGFR to its initial level of 45 mL/mt with an undetectable Viraemia and normal liver function after nine month…	What was the patient's diagnosis and hospital course, and how was it managed, for Tubulo-Interstitial Nephritis attributed to Chronic Hepatitis B Infection and Glomerular Basement Membrane disease mentioned in the discharge summary?	Discharge Summary: Admission Date: [Date] Discharge Date: [Date] Patient Name: [Name] Sex: Male Age: 30 Medical Record Number: [Number] HISTORY OF PRESENT ILLNESS: A 30-year-old male presented with hypertension, severe headache, and lethargy in the context of a recently diagnosed HBV infection. The patient had a blood pressure reading of 220/100 mmHg. Neurological examination was unremarkable. Co…	What was the patient 's diagnosis and hospital course , and how waas it managed , for Tubulo-Interstitial Nephritis attributed to kronick Hepatitis B Infection and Glomerular Basement Membrane disease mensch and in the discharge summary e ?	What waas the patient 's diagnosis and hospital course , and howe waas it managed , for Tubulo-Interstitial Nephritis attributed two Chronic Hepatitis be Infection and Glomerular Basement Membrane disease mensch and in the discharge summary e ?	What waas the patient 's diagnosis and hospital coarse , and howe waas it managed , for Tubulo-Interstitial Nephritis attributed two kronick Hepatitis be Infection and Glomerular Basement Membrane disease mensch and in the discharge summary e ?	What was the patient 's diagnosis and hospital course , and how owas it managed , for Tubulo-Interstitial Nephritis attributed to Chronic Hepatitis B Injfection and Glmoerular Basement Membrane disease menteoned in the discharge summary ?	What was the partient 's diageosis and hostital coiurse , and how as it managed , for Tubul-oInterstitial Nedphritis attributed to Chronic Hepatitis B Infection and Gloemrular Basement Mmebrane dsease mentioned in the discharge smumary ?	What ws the patgient 's dignosis and hspital coruse , and how ws it managed , for Tubulo-Inetrstitial Nephritis attributed to Crhonic Heptitis B Inection and Gloerular Basgment Memgrane diease mentnioned in the dicharge spummary ?	What the patient 's diagnosis and hospital course , and how it managed , for Nephritis attributed to Chronic Hepatitis B Infection and Glomerular Basement disease mentioned in the discharge summary ?	What the patient 's and hospital course , and how it managed , for Nephritis to Chronic Infection and Basement mentioned in the discharge ?	What the 's and hospital , and how it , for to and mentioned in the summary ?	0.5833333333333334	0.25	[('What', 'WP'), ('was', 'VBD'), ('the', 'DT'), ('patient', 'NN'), ("'s", 'POS'), ('diagnosis', 'NN'), ('and', 'CC'), ('hospital', 'JJ'), ('course', 'NN'), (',', ','), ('and', 'CC'), ('how', 'WRB'), ('was', 'VBD'), ('it', 'PRP'), ('managed', 'VBD'), (',', ','), ('for', 'IN'), ('Tubulo-Interstitial', 'JJ'), ('Nephritis', 'NNP'), ('attributed', 'VBD'), ('to', 'TO'), ('Chronic', 'NNP'), ('Hepatitis'…	Chronic -> kronick; B -> be; was -> waas; course -> coarse; to -> two; summary -> summary e; was -> waas; how -> howe; mentioned -> mensch and;
70379	The patient's outcome after undergoing HAL intervention for chronic SCI due to spinal cord infarction showed improvement in muscle strength, walking distance, and reduction in mAs score. The rhythmic activation was observed in the right quad from the swing mid-phase to the early stance phase. The patient's hip flexor and knee extensor MMT score improved from 0/5 to 1/5 on both sides, and LEMS imp…	What was the patient's outcome after undergoing HAL intervention for chronic SCI due to spinal cord infarction?	Patient: 32-year-old female with complete paraplegia and chronic SCI due to spinal cord infarction Hospital Course: The patient underwent HAL intervention 6 years and 3 months after spinal cord infarction. She had the ability to perform daily activities with the help of a wheelchair. Before the intervention, AIS was T10 A, and ISNCSCI LEMS was 0/50. She underwent 1-2 HAL sessions per month. Treat…	What was the patient 's outcome after undergoing HAL intervention for chronic sea due two spinal cord infarction ?	What waas the patient 's outcome after undergoing halle intervention for chronic sea due two spinal cord infarction ?	What waas the patient 's outcome after undergoing halle intervention for kronick sea do two spinal cord infarction ?	What was the patient 's outcome after undergoing HAL intervention for cihronic SeCI due to spinal cord infarction ?	What xwas the patient 's otcome after undergoing HAL intervntion for chornic SCI ude to sppinal cord infarction ?	What has the ptient 's outjome after unedrgoing HkL intervention for chornic CSI ude to spinal colrd infaction ?	What the patient 's after undergoing HAL intervention for chronic SCI due to spinal cord infarction ?	What the patient 's outcome after undergoing intervention for to spinal cord ?	What the 's after undergoing intervention for to ?	0.631578947368421	0.3684210526315789	[('What', 'WP'), ('was', 'VBD'), ('the', 'DT'), ('patient', 'NN'), ("'s", 'POS'), ('outcome', 'NN'), ('after', 'IN'), ('undergoing', 'VBG'), ('HAL', 'NNP'), ('intervention', 'NN'), ('for', 'IN'), ('chronic', 'JJ'), ('SCI', 'NNP'), ('due', 'JJ'), ('to', 'TO'), ('spinal', 'JJ'), ('cord', 'NN'), ('infarction', 'NN'), ('?', '.')]	due -> do; was -> waas; chronic -> kronick; HAL -> halle; SCI -> sea; to -> two;
145818	The tumor identified during a routine CT scan of the 60-year-old female patient was diagnosed as a gastrointestinal stromal tumor, a chronic expanding hematoma or leiomyoma. The foreign body was discovered during an FNA performed with a 22-gauge needle and was located and removed during surgery. The site was found to be free of infection and without abscess, and histological examination showed gr…	What type of tumor was identified during a routine CT scan of the 60-year-old female patient in the given discharge summary, and how was the foreign body discovered and removed during surgery?	Hospital Course: The 60-year-old female patient was referred for an intrapelvic tumor, which was identified during a routine CT scan. The tumor was diagnosed as a gastrointestinal stromal tumor, a chronic expanding hematoma or leiomyoma. During a forward-view EUS, a low echoic lesion was identified in the sigmoid colon. An FNA was performed with a 22-gauge needle. Examination of the FNA specimen …	What type of tumor was identified during a routine court scan of the 60-year-old female patient in the give in discharge summary , and how was the foran body discovered and removed during surgery ?	What type of toomer waas identified during a a routine CT scan of the 60-year-old female patient in the give in discharge summary e , and how waas the foran body discovered and removed during surgery ?	What type of toomer waas identified during a a routine court scan of the 60-year-old female patient in the give in discharge summary e , and howe waas the foran boddy discovered and removed during surgery ?	What type of tumor as identified during a routine CT scna of the 60-year-old female ptient in the given discharge summary , and how was the foreign body discovered and removed during surgery ?	What type of tmuor was identified during a routine lCT scan of the 60-yaer-old feemale patient in the gievn discharge sumqary , and how las the foriegn body disoovered and removed during suregry ?	What tpe of tutmor was idyentified during a rotuine CT scn of the 60-yera-old felmale pamient in the gievn discparge submmary , and how aws the fnoreign brody disovered and reyoved during sunrgery ?	What type of tumor was identified during a routine scan of the 60-year-old female patient in the given discharge summary , and how the foreign discovered and removed during surgery ?	What type of tumor identified during a CT of the 60-year-old patient in the discharge summary , and how the body and during ?	What of during a scan of the in the , and how the and removed during ?	0.5588235294117647	0.2941176470588235	[('What', 'WP'), ('type', 'NN'), ('of', 'IN'), ('tumor', 'NN'), ('was', 'VBD'), ('identified', 'VBN'), ('during', 'IN'), ('a', 'DT'), ('routine', 'JJ'), ('CT', 'NNP'), ('scan', 'NN'), ('of', 'IN'), ('the', 'DT'), ('60-year-old', 'JJ'), ('female', 'JJ'), ('patient', 'NN'), ('in', 'IN'), ('the', 'DT'), ('given', 'VBN'), ('discharge', 'NN'), ('summary', 'NN'), (',', ','), ('and', 'CC'), ('how', 'WRB…	tumor -> toomer; was -> waas; foreign -> foran; a -> a a; body -> boddy; how -> howe; given -> give in; summary -> summary e; was -> waas; CT -> court;
24844	The patient with plasma cell leukemia was initially treated with bortezomib, cyclophosphamide, and dexamethasone (VCD) but had to switch to Dara-VCD due to volume overload. After 4 cycles of Dara-VCD, there was a significant decrease in free kappa light chains. Treatment with dexamethasone, cyclophosphamide, etoposide, and cisplatin (DCEP) was initiated and decreased free kappa light chains again…	What were the treatment options and their outcomes for the patient with plasma cell leukemia mentioned in the given discharge summary?	Discharge Summary: Patient: 76-year-old Caucasian female Admitting Diagnosis: Plasma cell leukemia Hospital Course: The patient was initially admitted due to a left clavicular fracture and leukocytosis. Further hematological work-up revealed a presumed diagnosis of essential thrombocythemia (ET) with a positive JAK2 V617F mutation. A peripheral blood flow cytometry in April of 2019 revealed a mix…	What were the treatment options and their outcomes for the patient with plasma a cell leukemia mentioned in the given discharge summary e ?	What were the treatment options and their outcomes for the patient with plasma sell leukemia a mensch and in the given discharge summary e ?	What were the treatment options and their outcomes for the patient with plasma a sell leukemia a mensch and in the give in discharge summary e ?	What were the treatment options and their outcomes for the patient with plasma cell leukemia menioned in the given dipscharge summary ?	What were the trhatment ottions and their outcumes for the paient with plasma cell leuknemia menutioned in the gyiven discharge summary ?	What wore the treamtent otptions and their outomes for the pateint with plsama cll leukemia mentoned in the gidven dinscharge smmary ?	What were the options and their outcomes for the patient with plasma cell mentioned in the given discharge summary ?	What were the treatment and their for the with cell in the given discharge ?	What the treatment and their for the with in the ?	0.5454545454545454	0.2727272727272727	[('What', 'WP'), ('were', 'VBD'), ('the', 'DT'), ('treatment', 'NN'), ('options', 'NNS'), ('and', 'CC'), ('their', 'PRP$'), ('outcomes', 'NNS'), ('for', 'IN'), ('the', 'DT'), ('patient', 'NN'), ('with', 'IN'), ('plasma', 'NN'), ('cell', 'NN'), ('leukemia', 'NN'), ('mentioned', 'VBN'), ('in', 'IN'), ('the', 'DT'), ('given', 'VBN'), ('discharge', 'NN'), ('summary', 'NN'), ('?', '.')]	summary -> summary e; given -> give in; leukemia -> leukemia a; plasma -> plasma a; cell -> sell; mentioned -> mensch and;
124047	The patient was diagnosed with idiopathic restrictive cardiomyopathy and pulmonary hypertension, which led to elevated PVR and DPG and reduced CO. Preoperative comprehensive medical treatment targeting PH and left-sided heart failure resulted in marked improvement of hemodynamic parameters. LVAD implantation as a bridge to transplantation was successfully performed, and a rare polymorphism in OR2…	What was the patient's diagnosis and treatment path for pulmonary hypertension and left-sided heart failure, leading up to LVAD implantation as a bridge to transplantation?	Discharge Summary Patient Name: Not provided Gender: Female Age: 34 years Hospital Course: The patient was admitted with worsening dyspnea and frequent syncope. She was diagnosed with idiopathic restrictive cardiomyopathy and pulmonary hypertension (PH) at the age of one year. Right heart catheterization showed extremely elevated pulmonary vascular resistance (PVR) and diastolic pulmonary vascula…	What was the patient 's diagnosis and treatment path for pulmonary hypertension and left-sided hart failure , leading up to LVAD implantation as a a bridge two transplantation ?	What waas the patient 's diagnosis and treatment pathe for pulmonary hypertension and left-sided hart failure , leading upp two LVAD implantation as a a bridge to transplantation ?	What waas the patient 's diagnosis and treatment pathe for pulmonary hypertension and left-sided hart failure , leading upp two LVAD implantation as a a bridge two transplantation ?	What was the patient 's diagnosis and treyatment path for pulmonary hypertension and let-sided heart failure , leading up to LVAD implnntation as a bridge to transplantation ?	What was the pateint 's diangosis and trewtment path for pulmonary hypectension and lefttsided hart failure , leading up to LVDA implantation as a bridge to transpbantation ?	What wcas the patient 's diagdosis and trqeatment paath for pumonary hyperteension and lenft-sided hart faiure , lading up to LAD implaqtation as a baridge to transplntation ?	What was the patient 's diagnosis and treatment path for pulmonary hypertension and , leading up to LVAD implantation as a bridge to transplantation ?	What was the 's and treatment path for pulmonary and left-sided heart , up to as a bridge to ?	What the 's and treatment for and , up to as a to ?	0.5357142857142857	0.25	[('What', 'WP'), ('was', 'VBD'), ('the', 'DT'), ('patient', 'NN'), ("'s", 'POS'), ('diagnosis', 'NN'), ('and', 'CC'), ('treatment', 'NN'), ('path', 'NN'), ('for', 'IN'), ('pulmonary', 'JJ'), ('hypertension', 'NN'), ('and', 'CC'), ('left-sided', 'JJ'), ('heart', 'NN'), ('failure', 'NN'), (',', ','), ('leading', 'VBG'), ('up', 'RP'), ('to', 'TO'), ('LVAD', 'NNP'), ('implantation', 'NN'), ('as', 'IN…	heart -> hart; to -> two; path -> pathe; was -> waas; up -> upp; a -> a a; to -> two;
165073	As per the microscopic examination mentioned in the discharge summary, the likely cause of the patient's itchy rash after the first course of chemotherapy was an increase in demodex, which was probably a result of immune suppression caused by chemotherapy.	What was the likely cause of the patient's itchy rash after the first course of chemotherapy, as per the microscopic examination mentioned in the discharge summary?	Discharge Summary: Patient: 45 year-old female Admission: Medical treatment of breast cancer Hospital Course: - Patient was admitted to oncology clinic for adjuvant chemotherapy of Adriamycin, cyclophosphamide and 5-fluorouracil according to NCCN guidelines. - Patient's systemic physical examination was normal, except redness on her cheeks and forehead. - Skin examination revealed the presence of…	What was the likely cause of the patient 's itchy rasch after the furst course of chemotherapy , as purr the microscopic examination mentioned in the discharge summary ?	What was the likely cars of the patient 's ich he rasch after the furst coarse of chemotherapy , as per the microscopic examination mentioned in the discharge summary e ?	What waas the like lee cars of the patient 's ich he rasch after the first coarse of chemotherapy , as purr the microscopic examination mensch and in the discharge summary e ?	What was the likely cause of the patient 's itchy rnash after the first course of chemotherapy , as per the microscopic examination metnioned in the discharge suxmary ?	What as the likely casue of the patient 's iatchy rahs after the flirst corse of chemtherapy , as per the miroscopic examination mentioned in the discharge sumamry ?	What wws the liwely cuase of the ptaient 's iuchy rassh after the fist codurse of chemotehrapy , as per the mipcroscopic exmination menxioned in the discnarge sumary ?	What was the likely cause of the patient 's itchy rash after the course of chemotherapy , as per the microscopic examination mentioned in the ?	What was the likely cause of the 's after the of , as per the mentioned in the summary ?	What the of the 's after the of , as per the in the ?	0.4827586206896552	0.3448275862068966	[('What', 'WP'), ('was', 'VBD'), ('the', 'DT'), ('likely', 'JJ'), ('cause', 'NN'), ('of', 'IN'), ('the', 'DT'), ('patient', 'NN'), ("'s", 'POS'), ('itchy', 'NN'), ('rash', 'NN'), ('after', 'IN'), ('the', 'DT'), ('first', 'JJ'), ('course', 'NN'), ('of', 'IN'), ('chemotherapy', 'NN'), (',', ','), ('as', 'IN'), ('per', 'IN'), ('the', 'DT'), ('microscopic', 'NN'), ('examination', 'NN'), ('mentioned',…	cause -> cars; mentioned -> mensch and; rash -> rasch; was -> waas; likely -> like lee; course -> coarse; itchy -> ich he; summary -> summary e; per -> purr;
27418	Based on the given discharge summary, the patient was diagnosed with terminal ileum diverticulum perforation with a pericecal abscess. The treatment involved puncture and drainage using a 7Fr PTC Drainage tube (Pigtail type, CREATE MEDIC CO., LTD., Japan), which was later changed to a 10Fr PTC Drainage tube (Straight type, CREATE MEDIC CO., LTD., Japan). Fistography examination using the drainage…	What was the diagnosis and treatment for the patient in the discharge summary who presented with right lower quadrant pain and a 5 cm abscess in the pericecal area?	Discharge Summary Patient Name: [Redacted] Admission Date: [Redacted] Discharge Date: [Redacted] Hospital Course: The patient, a 39-year-old female, was admitted to our hospital with right lower quadrant pain which had persisted for nine days. A diagnosis of appendicitis was initially considered. She had received oral antibiotic therapy at another hospital prior to her visit to our hospital. Labo…	What was the diagnosis and treatment for the patient in the discharge summary hoo presented with right lower quadrant pane and a 5 cm abscess in the pericecal airy a ?	What was the diagnosis and treatment for the patient in the discharge summary e hoo presented with write lo her quadrant pane and a 5 cm abscess in the pericecal airy a ?	What waas the diagnosis and treatment for the patient in the discharge summary e hoo presented with write lo her quadrant pane and a a 5 cm abscess in the pericecal airy a ?	What was the diagnosis and treaqment for the patient in the disiharge summary who presented with right lwer quadrant pain and a 5 cm abscess in the pericecal area ?	What was the diagnosis and treazment for the patient in the discharge sumzmary who presented with rioght lvwer quardant pan and a 5 tcm absyess in the percicecal area ?	What wfs the diagonsis and tremtment for the paient in the discahrge summary who presqnted with ryght lower qudarant pan and a 5 tm absess in the peircecal ara ?	What the diagnosis and treatment for the patient in the discharge summary who presented with lower pain and a 5 cm abscess in the pericecal area ?	What the diagnosis and for the in the who presented with lower quadrant pain and a 5 cm in the ?	What the and for the in the who with and a 5 in the ?	0.5	0.2666666666666666	[('What', 'WP'), ('was', 'VBD'), ('the', 'DT'), ('diagnosis', 'NN'), ('and', 'CC'), ('treatment', 'NN'), ('for', 'IN'), ('the', 'DT'), ('patient', 'NN'), ('in', 'IN'), ('the', 'DT'), ('discharge', 'NN'), ('summary', 'NN'), ('who', 'WP'), ('presented', 'VBD'), ('with', 'IN'), ('right', 'JJ'), ('lower', 'JJR'), ('quadrant', 'NN'), ('pain', 'NN'), ('and', 'CC'), ('a', 'DT'), ('5', 'CD'), ('cm', 'NN'…	was -> waas; summary -> summary e; right -> write; lower -> lo her; who -> hoo; pain -> pane; area -> airy a; a -> a a;
154122	According to the discharge summary, a definitive diagnosis was not provided for the patient's multiple, tender, crusted lesions on an erythematous base. However, possible differential diagnoses considered were cutaneous tuberculosis, leishmaniasis, actinomycosis, PV, and cutaneous amoebiasis. The patient was treated with aluminium subacetate soaks three times daily and the lesions cleared after t…	What was the diagnosis for the patient with multiple, tender, crusted lesions on an erythematous base who visited southern India for a 3-month holiday, according to the discharge summary?	Hospital Course Summary: The patient, a 41-year-old Caucasian male with known IgA deficiency, presented with multiple, tender, crusted lesions on an erythematous base after visiting southern India for a 3-month holiday. Differential diagnoses considered at this stage were cutaneous tuberculosis, leishmaniasis, actinomycosis, PV, and cutaneous amoebiasis. Examination revealed a healthy male with m…	What waas the diagnosis for the patient with multiple , ten der , crusted lesions on an erythematous base who visited southern hindi a for a 3-month holiday , according to the discharge summary ?	What waas the diagnosis for the patient with multiple , tender , crusted lesions on ann erythematous base hoo visited southern India for a a 3-month holliday , according two the discharge summary e ?	What waas the diagnosis for the patient with multiple , ten der , crusted lesions on ann erythematous bass hoo visited southern hindi a for a a 3-month holliday , according two the discharge summary e ?	What was the diagnosis for the ptaient with multiple , tender , cruated lesions on an erythematous base who visited southern India for a 3-month holiday , according to the discharge summary ?	What was the diagnosis for the patment with multiple , tneder , crumsted lecsions on an erythebmatous base who vsited suthern India for a 3-mmnth holiday , acxording to the discjarge summary ?	What as the diganosis for the paient with mutliple , tneder , crjsted leszions on an eryythematous baqse who viited soutzhern Inhia for a 3-mxnth houliday , accodring to the dishcarge smmary ?	What was the diagnosis for the with multiple , tender , crusted lesions on an base who visited southern India for a holiday , according to the discharge summary ?	What the diagnosis for the with multiple , , on an erythematous who India for a 3-month holiday , to the summary ?	What the for the with , , on an who for a , to the ?	0.5151515151515151	0.303030303030303	[('What', 'WP'), ('was', 'VBD'), ('the', 'DT'), ('diagnosis', 'NN'), ('for', 'IN'), ('the', 'DT'), ('patient', 'NN'), ('with', 'IN'), ('multiple', 'JJ'), (',', ','), ('tender', 'NN'), (',', ','), ('crusted', 'VBN'), ('lesions', 'NNS'), ('on', 'IN'), ('an', 'DT'), ('erythematous', 'JJ'), ('base', 'NN'), ('who', 'WP'), ('visited', 'VBD'), ('southern', 'JJ'), ('India', 'NNP'), ('for', 'IN'), ('a', '…	who -> hoo; summary -> summary e; base -> bass; India -> hindi a; to -> two; an -> ann; holiday -> holliday; tender -> ten der; was -> waas; a -> a a;
93188	The small bowel obstruction was caused by the migration of a fragment of foam from the gastric cast. The obstruction was treated with conservative management resulting in symptom resolution.	What was the cause of small bowel obstruction and how was it treated in the patient described in the given discharge summary?	DISCHARGE SUMMARY: Patient Name: [Redacted] Admission Date: [Redacted] Discharge Date: [Redacted] HOSPITAL COURSE: The patient was admitted with a history of ingesting polyurethane self-expanding foam. On admission, the patient had no signs or symptoms of small bowel obstruction. A plain film of his abdomen confirmed the presence of an intra-gastric cast of self-expanding foam. A planned elective…	What waas the cause of small bow hill obstruction and how was it treated in the patient described in the given discharge summary ?	What waas the cause of small bow hill obstruction and how waas it treated in the patient described in the give in discharge summary e ?	What waas the cars of small bow hill obstruction and howe waas it treated in the patient described in the give in discharge summary e ?	What was the cause of small bowel obstruction and how was it tvreated in the patient described in the given discdarge summary ?	What wgs the cause of small bowel obsstruction and how jwas it traeted in the paitent descibed in the given discharge submmary ?	What aws the cvause of smll bwoel obstrsction and how wcas it tretaed in the ptaient desrcibed in the gkven disczarge sumemary ?	What was the of small bowel obstruction and how was it treated in the patient in the given discharge summary ?	What was the cause of obstruction and how it in the in the given discharge ?	What the of and how it in the in the ?	0.5217391304347826	0.3043478260869565	[('What', 'WP'), ('was', 'VBD'), ('the', 'DT'), ('cause', 'NN'), ('of', 'IN'), ('small', 'JJ'), ('bowel', 'NN'), ('obstruction', 'NN'), ('and', 'CC'), ('how', 'WRB'), ('was', 'VBD'), ('it', 'PRP'), ('treated', 'VBD'), ('in', 'IN'), ('the', 'DT'), ('patient', 'NN'), ('described', 'VBN'), ('in', 'IN'), ('the', 'DT'), ('given', 'VBN'), ('discharge', 'NN'), ('summary', 'NN'), ('?', '.')]	how -> howe; bowel -> bow hill; was -> waas; was -> waas; cause -> cars; given -> give in; summary -> summary e;
16960	Simon's hind limb paralysis was likely caused by Guillain-Barré Syndrome (GBS), as confirmed by elevated levels of protein, albumin, and cells in the cerebrospinal fluid, as well as severe axonal impairment detected through Eng and EMG measurements. Diagnostic tests performed included an X-Ray, CT scan, spinal tap, and blood work. Unfortunately, an immediate autopsy did not reveal a specific caus…	What led to Simon's hind limb paralysis, and what diagnostic tests were performed to confirm the suspected condition?	Hospital Course: Simon was an eight-year-old male rhesus macaque who was admitted with sudden hind limb paralysis. He had a history of mild to moderate diarrhea two weeks prior, which was treated with Cefquinome for five consecutive days. Despite receiving medication, Simon's condition did not improve and he was unable to use his hind legs. Further examinations and tests were performed, including…	What lead two Simon 's hind limb paralysis , and what diagnostic tests were performed to confirm the suspected condition ?	What lead to syme in 's hind lim paralysis , and what diagnostic tests were performed two confirm the suspected condition ?	What lead two syme in 's hind lim paralysis , and what diagnostic testes were performed two confirm the suspected condition ?	What led to Simon 's hind limb paralysis , and what diagnostic tests wqere performed to confirm the suspcted condition ?	What led to Sion 's hivd libm paraylsis , and what diagnostic tests wrere performed to confirm the suspected conidtion ?	What lid to Snimon 's hidn lib parjlysis , and what diagnostic tsts wree pefrormed to conifrm the susapected conxdition ?	What led to Simon 's limb paralysis , and what tests were performed to confirm the suspected condition ?	What led to 's paralysis , and what tests performed to confirm the condition ?	What to 's , and what were to the ?	0.5714285714285714	0.2857142857142857	[('What', 'WP'), ('led', 'VBD'), ('to', 'TO'), ('Simon', 'NNP'), ("'s", 'POS'), ('hind', 'NN'), ('limb', 'NN'), ('paralysis', 'NN'), (',', ','), ('and', 'CC'), ('what', 'WP'), ('diagnostic', 'JJ'), ('tests', 'NNS'), ('were', 'VBD'), ('performed', 'VBN'), ('to', 'TO'), ('confirm', 'VB'), ('the', 'DT'), ('suspected', 'JJ'), ('condition', 'NN'), ('?', '.')]	limb -> lim; Simon -> syme in; led -> lead; to -> two; to -> two; tests -> testes;
141025	The patient's diagnosis was Glioblastoma Multiforme (GBM) with obstructive hydrocephalus caused by a tectal plate tumor. The treatment included medical treatment with steroids and tumor resection. However, the patient suddenly developed massive intratumoral hemorrhage and passed away.	What was the patient's diagnosis and treatment for obstructive hydrocephalus caused by a tectal plate tumor in the given discharge summary?	Discharge Summary: Admission Date: [Insert Date] Discharge Date: [Insert Date] Patient Name: [Insert Patient Name] DOB: [Insert Date of Birth] Gender: [Insert Gender] Hospital Course: The patient was admitted with complaints of vomiting, severe headache, and double vision, which had gradually worsened over two months. The patient was found to have bilateral papilledema on examination and non-cont…	What was the patient 's diagnosis and treatment for obstructive hydrocephalus caused by a tectal plait toomer in the given discharge summary ?	What waas the patient 's diagnosis and treatment for obstructive hydrocephalous caused by a a tectal plait tumor in the give in discharge summary ?	What waas the patient 's diagnosis and treatment for obstructive hydrocephalous caused by a a tectal plait toomer in the give in discharge summary e ?	What was the patient 's diagnosis and treatment for obstructive hyzdrocephalus caused by a tctal plate tumor in the given discharge summary ?	What was the patient 's diagosis and traetment for obstgructive hydrcephalus caused by a tetal plate thumor in the given discharge sumamry ?	What wbs the paient 's diagosis and traetment for obsructive hyrdocephalus caused by a tetcal phate tmor in the gimven discxharge sumary ?	What was the 's diagnosis and treatment for hydrocephalus caused by a tectal plate tumor in the given discharge summary ?	What the 's diagnosis and treatment for hydrocephalus by a in the given discharge summary ?	What was the 's and for by a in the ?	0.5652173913043478	0.3043478260869565	[('What', 'WP'), ('was', 'VBD'), ('the', 'DT'), ('patient', 'NN'), ("'s", 'POS'), ('diagnosis', 'NN'), ('and', 'CC'), ('treatment', 'NN'), ('for', 'IN'), ('obstructive', 'JJ'), ('hydrocephalus', 'NN'), ('caused', 'VBN'), ('by', 'IN'), ('a', 'DT'), ('tectal', 'JJ'), ('plate', 'NN'), ('tumor', 'NN'), ('in', 'IN'), ('the', 'DT'), ('given', 'VBN'), ('discharge', 'NN'), ('summary', 'NN'), ('?', '.')]	hydrocephalus -> hydrocephalous; was -> waas; plate -> plait; tumor -> toomer; summary -> summary e; a -> a a; given -> give in;
70278	The patient's upper gastrointestinal bleeding was caused by a broad-mouthed, right-sided diverticulum in the distal esophagus. Hemostasis was achieved by placing hemostatic clips directly on the bleeding vessel during an urgent upper endoscopy.	What was the cause of the patient's upper gastrointestinal bleeding and what intervention was performed to achieve hemostasis?	Discharge Summary: Patient Information: Name: [Patient's name] Gender: Male Age: 83 Medical Record Number: [Patient's medical record number] Admission Date: [Admission date] Discharge Date: [Discharge date] Hospital Course: The patient presented to the emergency department with lightheadedness, multiple episodes of melena, and hematemesis. He had a medical history of hypertension, abdominal aorti…	What was the cause of the patient 's up her gastrointestinal bleeding and what intervention waas performed to achieve hemostasis ?	What waas the cause of the patient 's up her gastrointestinal bleeding and what intervention waas performed two achieve hemostasis ?	What waas the cars of the patient 's up her gastrointestinal bleeding and what intervention waas performed two achieve hemostasis ?	What was the cause of the patient 's upper gastrointestinal bleeding and what intervention was performed to achiieve hemobstasis ?	What as the cause of the ptaient 's upper gastrointestinal bleeding and what intevrention was perofrmed to acheive hemiostasis ?	What nwas the cuse of the patient 's uper gastrintestinal bleoeding and what intercention wes perpormed to awchieve hemcstasis ?	What was the cause of the 's upper gastrointestinal bleeding and what intervention was performed to hemostasis ?	What the of the 's upper gastrointestinal and what intervention was to hemostasis ?	What the of the 's gastrointestinal and what to ?	0.55	0.25	[('What', 'WP'), ('was', 'VBD'), ('the', 'DT'), ('cause', 'NN'), ('of', 'IN'), ('the', 'DT'), ('patient', 'NN'), ("'s", 'POS'), ('upper', 'JJ'), ('gastrointestinal', 'JJ'), ('bleeding', 'NN'), ('and', 'CC'), ('what', 'WP'), ('intervention', 'NN'), ('was', 'VBD'), ('performed', 'VBN'), ('to', 'TO'), ('achieve', 'VB'), ('hemostasis', 'NN'), ('?', '.')]	cause -> cars; upper -> up her; was -> waas; to -> two; was -> waas;
131855	According to the discharge summary, the cause of the left upper quadrant pain, dizziness, and collapse was a ruptured splenic artery aneurysm (SAA) which led to hypovolemic shock and hemoperitoneum. The patient was treated with an emergency exploratory laparotomy, blood and plasma transfusions, and splenectomy with distal pancreatectomy to excise the aneurysm. The patient had an uneventful course…	What was the cause of the left upper quadrant pain, dizziness, and collapse in the patient according to the discharge summary and how was it treated?	Discharge Summary Patient Name: [Redacted] Date of Admission: June 19, 2016 Date of Discharge: July 7, 2016 Patient Presentation: The patient presented to our Emergency Department with sudden onset of left upper quadrant pain, dizziness, and collapse for 2 hours. Medical History: The patient had hypertension for 2 years and spontaneous cerebral hemorrhage for 1 month. Clinical Course: Upon arriva…	What was the cars of the left upper quadrant pain , dizziness , and collapse in the patient according two the discharge summary e and how was it treated ?	What was the cars of the left up her quadrant pane , dizziness , and collapse in the patient according two the discharge summary e and how waas it treated ?	What waas the cars of the left up her quadrant pane , dizziness , and collapse in the patient according two the discharge summary e and howe waas it treated ?	What was the cause of the left uper quadrant pain , dizziness , and collapse in the patient according to the discharge summary and how wkas it tdeated ?	What was the cakse of the lft upper qudarant pain , dizziness , and collpse in the padient acording to the discharge sumary and how aws it trezted ?	What wmas the case of the left upper quadgant paun , dizsiness , and collfapse in the paient accomrding to the discgharge skmmary and how wps it tretaed ?	What was the of the left upper pain , dizziness , and collapse in the patient according to the discharge summary and how it treated ?	What the of the upper pain , , and in the according to the discharge and how was it ?	What the of the , , and in the to the and how it ?	0.4827586206896552	0.2758620689655172	[('What', 'WP'), ('was', 'VBD'), ('the', 'DT'), ('cause', 'NN'), ('of', 'IN'), ('the', 'DT'), ('left', 'JJ'), ('upper', 'JJ'), ('quadrant', 'NN'), ('pain', 'NN'), (',', ','), ('dizziness', 'NN'), (',', ','), ('and', 'CC'), ('collapse', 'NN'), ('in', 'IN'), ('the', 'DT'), ('patient', 'NN'), ('according', 'VBG'), ('to', 'TO'), ('the', 'DT'), ('discharge', 'NN'), ('summary', 'NN'), ('and', 'CC'), ('…	pain -> pane; upper -> up her; to -> two; how -> howe; was -> waas; cause -> cars; was -> waas; summary -> summary e;
21883	The patient was diagnosed with cryptococcal meningitis with cutaneous involvement based on positive Cryptococcal latex antigen on serum and cerebrospinal fluid, positive CSF fungal culture revealing Cryptococcus neoformans, CD4 count of 1 cell/µL, and skin biopsy showing numerous extracellular yeasts with capsules and cell walls highlighted on Alcian Blue Periodic Acid Schiff (ABPAS) special stai…	What was the patient diagnosed with based on laboratory findings and skin biopsy in the given discharge summary?	Discharge Summary: Patient Name: [Redacted] Medical Record Number: [Redacted] Date of Admission: [Redacted] Date of Discharge: [Redacted] Admitting Diagnosis: Cryptococcal meningitis with cutaneous involvement Hospital Course: The patient, a 32-year-old woman, was admitted to the hospital with umbilicated skin lesions. Upon evaluation, Cryptococcal latex antigen on serum and cerebrospinal fluid (…	What was the patient diagnosed with baste on laboratory e findings and skin biopsy in the given discharge summary ?	What waas the patient diagnosed with baste on laboratory findings and skin biopsy in the give in discharge summary e ?	What waas the patient diagnosed with baste on laboratory e findings and skin biopsy in the give in discharge summary e ?	What aws the patient diagnosed with based on laboratory findings and skni biopsy in the given discharge summary ?	What was the paient diagonsed with bfased on laboratory finings and ssin boipsy in the given discharge summary ?	What wsa the patient diaignosed with bsaed on labratory finings and skgin bopsy in the gven disuharge sumary ?	What was the patient with based on laboratory findings and skin biopsy in the given summary ?	What the patient with on laboratory and biopsy in the given discharge ?	What the with on and skin in the ?	0.5789473684210527	0.2631578947368421	[('What', 'WP'), ('was', 'VBD'), ('the', 'DT'), ('patient', 'NN'), ('diagnosed', 'VBN'), ('with', 'IN'), ('based', 'VBN'), ('on', 'IN'), ('laboratory', 'JJ'), ('findings', 'NNS'), ('and', 'CC'), ('skin', 'NN'), ('biopsy', 'NN'), ('in', 'IN'), ('the', 'DT'), ('given', 'VBN'), ('discharge', 'NN'), ('summary', 'NN'), ('?', '.')]	summary -> summary e; based -> baste; given -> give in; was -> waas; laboratory -> laboratory e;
162897	The reason for performing a PKP of the right eye on the patient was to treat a large pedunculated cyst within the corneal graft of the right eye, as well as a suspected break in the superior region of Descemet's membrane. The procedure was successful, and the patient was discharged in stable condition.	What was the reason for performing a PKP of the right eye on the patient mentioned in the given discharge summary?	Discharge Summary Patient: [Patient's Name] Hospital: [Hospital Name] Admission Date: [Admission Date] Discharge Date: [Discharge Date] Attending Physician: [Attending Physician] Medical History: The patient, a 91-year-old Caucasian male, had a history of PKP in the right eye due to pseudophakic bullous keratopathy. Hospital Course: The patient was referred to the clinic for evaluation of desceme…	What waas the reason for performing a PKP of the right eye on the patient mentioned in the given discharge summary e ?	What waas the rees in for performing a a PKP of the right eye on the patient mentioned in the given discharge summary e ?	What waas the reason for performing a a PKP of the write i on the patient mensch and in the give in discharge summary e ?	What wsa the reason for performing a KP of the right eye on the patient mentioned in the given discharge summary ?	What wus the reason for perfroming a wPKP of the right eey on the patient metioned in the giben disiharge summary ?	What wfs the rejson for perfxrming a KPP of the rihgt eje on the paient menioned in the gvien dishcarge sumary ?	What was the reason for a PKP of the eye on the patient mentioned in the given discharge summary ?	What was the for a of the eye on the in the given discharge ?	What the for a of the on the in the ?	0.5	0.3636363636363636	[('What', 'WP'), ('was', 'VBD'), ('the', 'DT'), ('reason', 'NN'), ('for', 'IN'), ('performing', 'VBG'), ('a', 'DT'), ('PKP', 'NNP'), ('of', 'IN'), ('the', 'DT'), ('right', 'JJ'), ('eye', 'NN'), ('on', 'IN'), ('the', 'DT'), ('patient', 'NN'), ('mentioned', 'VBD'), ('in', 'IN'), ('the', 'DT'), ('given', 'VBN'), ('discharge', 'NN'), ('summary', 'NN'), ('?', '.')]	was -> waas; given -> give in; eye -> i; a -> a a; right -> write; summary -> summary e; mentioned -> mensch and;
72789	The treatment strategy for the 27-year-old woman with SLE-associated PH and polymyositis included pulse dose methylprednisolone, intravenous treprostinil, prednisone, and mycophenolate mofetil. Low-dose treprostinil was prescribed at discharge, and sildenafil was later initiated orally, and prednisone was tapered over three months. Follow-up tests showed improvement in the patient's condition, in…	What was the treatment strategy for a 27-year-old woman with SLE-associated PH and polymyositis mentioned in the given discharge summary, and what were the results of follow-up tests?	Hospital Course: The 27-year-old African-American woman was admitted to the hospital with chest pain, dyspnea on exertion, and a malar rash. Positive tests for anti-nuclear antibodies and anti-double-stranded DNA confirmed SLE-related pericarditis. Transthoracic echocardiography showed severe PH with an estimated RVSP of 92 mmHg and severe right ventricular dysfunction. After initiation of approp…	What was the treatment strategy for a 27-year-old woman with SLE-associated PH and polymyositis mensch and in the give in discharge summary , and what were the results of follow up tests ?	What was the treatment strategy e for a a 27-year-old woman with SLE-associated PH and polymyositis mensch and in the give in discharge summary e , and what were the results of follow-up testes ?	What waas the treatment strategy e for a a 27-year-old woman with SLE-associated PH and polymyositis mensch and in the give in discharge summary e , and what were the results of follow up testes ?	What was the treament strategy for a 27-year-old woman with SLE-associated PH and polymyositis mentioned in the given discharge summary , and what wree the results of follow-up tsts ?	What was the treatment sktrategy for a 27nyear-old woman with SLE-associated H and polydyositis mentioned in the given diszcharge smmary , and what were the reslts of follow-up teksts ?	What wsa the treatment strtaegy for a 27dyear-old woeman with SLE-asosciated H and pozlymyositis mentjoned in the gven dismharge summary , and what wexe the reults of follw-up tsets ?	What was the treatment strategy for a 27-year-old woman with SLE-associated PH and polymyositis mentioned in the given summary , and what the results of tests ?	What was the treatment strategy for a with and polymyositis mentioned in the discharge , and what the of tests ?	What the for a with and in the summary , and what the of ?	0.5333333333333333	0.2666666666666666	[('What', 'WP'), ('was', 'VBD'), ('the', 'DT'), ('treatment', 'NN'), ('strategy', 'NN'), ('for', 'IN'), ('a', 'DT'), ('27-year-old', 'JJ'), ('woman', 'NN'), ('with', 'IN'), ('SLE-associated', 'JJ'), ('PH', 'NNP'), ('and', 'CC'), ('polymyositis', 'NN'), ('mentioned', 'VBN'), ('in', 'IN'), ('the', 'DT'), ('given', 'VBN'), ('discharge', 'NN'), ('summary', 'NN'), (',', ','), ('and', 'CC'), ('what', '…	a -> a a; tests -> testes; summary -> summary e; mentioned -> mensch and; follow-up -> follow up; strategy -> strategy e; given -> give in; was -> waas;
48898	The patient's diagnosis was ES, and the course of treatment included nerve tumor excision, distal digital nerve stump neuroma excision, neurolysis, and nerve reconstruction with lateral antebrachial cutaneous nerve graft. The patient failed to comply with the radiotherapy regimen as suggested by the oncologist and subsequently developed a recurrence after six months and was advised ray amputation…	What was the diagnosis and course of treatment for the patient with a progressive growth on their right ring finger, as mentioned in the discharge summary?	DISCHARGE SUMMARY Admission Date: [insert date] Discharge Date: [insert date] Patient Name: [insert name] Age: 18 years Sex: Male Medical Record Number: [insert number] Hospital Course: The patient was admitted to the hospital with a history of a progressively increasing growth on his right ring finger. He had associated pain and numbness of the affected finger, which was progressively increasing…	What was the diagnosis and course of treatment for the patient with a a progressive growth on their right wring finger , as mentioned in the discharge summary e ?	What waas the diagnosis and coarse of treatment for the patient with a a progressive growth on their write wring finger , as mensch and in the discharge summary ?	What waas the diagnosis and coarse of treatment for the patient with a a progressive growth on their write wring finger , as mensch and in the discharge summary e ?	What was the diagnosis and course of treatment for the patient with a progressive growth on their riht rig finger , as mentioned in the discharge summary ?	What ws the dianosis and cqurse of trheatment for the pajtient with a prorgessive growth on their right rig finger , as mentnioned in the discharge summary ?	What sas the diaagnosis and czurse of tretament for the paitent with a prjogressive gtowth on their rght rig fwnger , as mentaioned in the dispharge sumiary ?	What was the and of treatment for the patient with a progressive growth on their right ring finger , as in the discharge summary ?	What the diagnosis and of for the patient with a growth on their finger , as in the discharge ?	What the and of for the with a on their , as in the ?	0.4642857142857143	0.25	[('What', 'WP'), ('was', 'VBD'), ('the', 'DT'), ('diagnosis', 'NN'), ('and', 'CC'), ('course', 'NN'), ('of', 'IN'), ('treatment', 'NN'), ('for', 'IN'), ('the', 'DT'), ('patient', 'NN'), ('with', 'IN'), ('a', 'DT'), ('progressive', 'JJ'), ('growth', 'NN'), ('on', 'IN'), ('their', 'PRP$'), ('right', 'JJ'), ('ring', 'NN'), ('finger', 'NN'), (',', ','), ('as', 'IN'), ('mentioned', 'VBN'), ('in', 'IN'…	ring -> wring; course -> coarse; was -> waas; summary -> summary e; mentioned -> mensch and; a -> a a; right -> write;
141860	The patient's chief complaint was missing several teeth, which was addressed through the placement of two implants in the left mandibular 2nd premolar and 2nd molar area, using a xenogeneic bone graft and one-stage method. The implants were restored after 2 months of healing with a fixed partial prosthesis. The patient should follow the dental care instructions given by the dental team and attend…	What was the patient's chief complaint and how was it addressed during their hospital course according to the discharge summary?	Hospital Course Summary: Admission Date: [Date] Discharge Date: [Date] Patient: [Patient Name] Gender: Female Age: 69 Chief Complaint: Missing several teeth History: The patient had no known history of systemic diseases. Hospital Course: Under local anesthesia, the patient underwent a full thickness flap lift and two GS II implants were placed in the left mandibular 2nd premolar and 2nd molar are…	What waas the patient 's chief complaint and how was it addressed during their hospital coarse according to the discharge summary ?	What waas the patient 's chief complaint and how was it addressed during their hospital coarse according two the discharge summary e ?	What waas the patient 's chief complaint and howe waas it addressed during their hospital coarse according two the discharge summary e ?	What was the patient 's chief complaint and how swas it addressed during their hspital course according to the discharge summary ?	What was the patoent 's cnhief compalint and how wkas it addressed during their hoscital cuurse accodring to the discharge summary ?	What ws the pabient 's chfef complaint and how ws it adrdessed during their hospxital cosurse accrding to the dishcarge sqummary ?	What the patient 's chief complaint and how was it addressed during their hospital course according to the summary ?	What the patient 's and how was it addressed during their to the discharge ?	What the 's and how it during their to the ?	0.5	0.2727272727272727	[('What', 'WP'), ('was', 'VBD'), ('the', 'DT'), ('patient', 'NN'), ("'s", 'POS'), ('chief', 'JJ'), ('complaint', 'NN'), ('and', 'CC'), ('how', 'WRB'), ('was', 'VBD'), ('it', 'PRP'), ('addressed', 'VBD'), ('during', 'IN'), ('their', 'PRP$'), ('hospital', 'NN'), ('course', 'NN'), ('according', 'VBG'), ('to', 'TO'), ('the', 'DT'), ('discharge', 'NN'), ('summary', 'NN'), ('?', '.')]	how -> howe; summary -> summary e; was -> waas; to -> two; was -> waas; course -> coarse;
26341	The reason for performing an abdominal supracervical hysterectomy with bilateral salpingo-oophorectomy on the 49-year-old female patient was due to AUB and chronic lower abdominal pain resulting from a large, symptomatic fibroid uterus. The pathology reports also revealed endometrial polyps with focal atypical endometrial hyperplasia and squamous metaplasia.	What was the reason for performing an abdominal supracervical hysterectomy with bilateral salpingo-oophorectomy on a 49-year-old female patient mentioned in the discharge summary?	Discharge Summary: Patient Name: [Full Name] Date of Discharge: [Date] Hospital Course & Procedure Details: The patient underwent an abdominal supracervical hysterectomy with bilateral salpingo-oophorectomy due to AUB and chronic lower abdominal pain resulting from a large, symptomatic fibroid uterus. Preoperative transvaginal and pelvic ultrasounds revealed a uterine size of 22 x 20 x 17 cm and …	What waas the reason for performing ann abdominal supracervical hysterectomy with bilateral salpingo-oophorectomy on a 49-year-old female patient mentioned in the discharge summary ?	What waas the rees in for performing ann abdominal supracervical hysterectomy with bilateral salpingo oophorectomy on a a 49-year-old female patient mentioned in the discharge summary ?	What waas the rees in for performing ann abdominal supracervical hysterectomies with bilateral salpingo oophorectomy on a 49-year-old female patient mensch and in the discharge summary e ?	What was the reason for performing an abqdominal supracervical hysterectomy with bilateral salpingo-oophorectomy on a 49-year-old female patient mentioned in the discahrge summary ?	What wzs the raeson for performing an abdominal supracervical hystreectomy with bilteral salpingo-oophorectomy on a 49-year-old fuemale paeient mentioned in the disharge summary ?	What jwas the rtason for performing an abominal supracervical hysterctomy with biateral salpigo-oophorectomy on a 49z-year-old fvmale pateint menttioned in the discrarge sutmmary ?	What was the reason for performing an abdominal supracervical hysterectomy with bilateral salpingo-oophorectomy on a 49-year-old female mentioned in the summary ?	What the reason for performing an supracervical with bilateral on a female in the discharge summary ?	What the for an abdominal with salpingo-oophorectomy on a in the ?	0.5833333333333334	0.3333333333333333	[('What', 'WP'), ('was', 'VBD'), ('the', 'DT'), ('reason', 'NN'), ('for', 'IN'), ('performing', 'VBG'), ('an', 'DT'), ('abdominal', 'JJ'), ('supracervical', 'JJ'), ('hysterectomy', 'NN'), ('with', 'IN'), ('bilateral', 'JJ'), ('salpingo-oophorectomy', 'NN'), ('on', 'IN'), ('a', 'DT'), ('49-year-old', 'JJ'), ('female', 'NN'), ('patient', 'NN'), ('mentioned', 'VBN'), ('in', 'IN'), ('the', 'DT'), ('d…	salpingo-oophorectomy -> salpingo oophorectomy; mentioned -> mensch and; summary -> summary e; was -> waas; an -> ann; reason -> rees in; hysterectomy -> hysterectomies;
41457	The patient was diagnosed with right heart failure secondary to sarcoidosis infiltration of the RV wall based on the CMR findings. Immediate immunosuppressive therapy was initiated as per the general recommendations for cardiac sarcoidosis, and the patient received an implantable cardioverter-defibrillator (AICD). Follow-up interrogation of the AICD revealed an episode of non-sustained fast ventr…	What was the diagnosis and treatment given for the patient's right heart failure secondary to sarcoidosis infiltration of the RV wall based on the CMR findings mentioned in the discharge summary?	Discharge Summary: Patient Information: Name: [REDACTED] Age: 42 years old Gender: Male Medical History: Patient presented with exertional dyspnoea and cough. Previously had no significant medical history. Non-smoker. Hospital Course: Patient underwent clinical examination and biochemistry tests. Elevated serum angiotensin converting enzyme (ACE) was detected. Chest x-ray revealed bulky hilar lym…	What was the diagnosis and treatment give in for the patient 's right heart failure secondary two sarcoidosis infiltration of the RV wall based on the CMR findings mensch and in the discharge summary ?	What was the diagnosis and treatment give in for the patient 's write hart failure secondary two sarcoidosis infiltration of the RV wal based on the CMR findings mensch and in the discharge summary e ?	What waas the diagnosis and treatment give in for the patient 's write hart failure secondary two sarcoidosis infiltration of the RV wal baste on the CMR findings mensch and in the discharge summary e ?	What was the diagnosis and treatment given for the patient 's rgiht heart failure secondary to sarcoidosis infiltration of the RV wadll based on the iMR findings mentioned in the discharge summary ?	What was the diagnosis and treatment given for the pahient 's riuht heart failure secnodary to sarcoidosis infiltration of the RV wll bansed on the qMR fdndings mentoned in the discarge sumary ?	What was the diadgnosis and trekatment gien for the patzent 's rsight hehrt faiure secodnary to sarcoidosis infiltoration of the uV wzall bqased on the CtR fiindings mextioned in the diszharge spmmary ?	What was the diagnosis and given for the patient 's right heart failure secondary to infiltration of the RV wall based on the CMR mentioned in the discharge summary ?	What the diagnosis and given for the patient 's to of the RV wall on the CMR findings mentioned in the discharge ?	What the and for the patient 's to of the on the findings in the ?	0.5757575757575758	0.2727272727272727	[('What', 'WP'), ('was', 'VBD'), ('the', 'DT'), ('diagnosis', 'NN'), ('and', 'CC'), ('treatment', 'NN'), ('given', 'VBN'), ('for', 'IN'), ('the', 'DT'), ('patient', 'NN'), ("'s", 'POS'), ('right', 'JJ'), ('heart', 'NN'), ('failure', 'NN'), ('secondary', 'JJ'), ('to', 'TO'), ('sarcoidosis', 'VB'), ('infiltration', 'NN'), ('of', 'IN'), ('the', 'DT'), ('RV', 'NNP'), ('wall', 'NN'), ('based', 'VBN'),…	mentioned -> mensch and; heart -> hart; to -> two; right -> write; was -> waas; summary -> summary e; given -> give in; wall -> wal; based -> baste;
113242	The patient was given a high-flow nasal cannula (HFNC) due to the risk of hypoxemia as a consequence of airway narrowing when introducing the flexible video bronchoscopy (FVB), specifically in patients with chronic lung diseases. The HFNC was kept for 15-30 minutes after the FVB procedure. The flow of oxygen was adjusted to 45 L/min and FiO2 35% with a temperature of 34°C. Propofol sedation was a…	What was the reason for the patient's use of high-flow nasal cannula (HFNC), and how was the procedure performed in the given discharge summary?	Discharge Summary: Patient Name: [REDACTED] Age: 64 years Sex: Male Date of Admission: [REDACTED] Date of Discharge: [REDACTED] Hospital Course Summary: The patient was admitted to the Intensive Care Unit (ICU) presenting with hemoptysis and chills. Physical examination showed bilateral breathing sounds with fine crackles in the left basal and apical fields. A CT scan of the thorax showed the pre…	What waas the reason for the patient 's use of high-flow nasal canula ( HFNC ) , and how waas the procedure performed in the given discharge summary ?	What waas the rees in for the patient 's yous of high-flow nasal canula ( HFNC ) , and howe was the procedure performed in the give in discharge summary ?	What waas the rees in for the patient 's yous of high-flow nasal canula ( HFNC ) , and howe waas the procedure performed in the give in discharge summary e ?	What was the reason for the patient 's ue of high-flow nasal cannula ( HrNC ) , and how was the procedure performed in the gwven discharge summary ?	What was the reason for the patyent 's se of high-flow nasal cnnula ( HeNC ) , and how gwas the proucedure perfbrmed in the given diacharge sumeary ?	What ws the relason for the ptient 's upe of highsflow nsaal cjnnula ( HNFC ) , and how ws the prcedure perormed in the gven discmarge smumary ?	What the reason for the patient 's use of high-flow nasal cannula ( HFNC ) , and how was the procedure in the given summary ?	What was the reason for the patient 's of high-flow ( ) , and how the in the discharge ?	What the for the 's of ( ) , and how the in the ?	0.4827586206896552	0.2758620689655172	[('What', 'WP'), ('was', 'VBD'), ('the', 'DT'), ('reason', 'NN'), ('for', 'IN'), ('the', 'DT'), ('patient', 'NN'), ("'s", 'POS'), ('use', 'NN'), ('of', 'IN'), ('high-flow', 'JJ'), ('nasal', 'JJ'), ('cannula', 'NN'), ('(', '('), ('HFNC', 'NNP'), (')', ')'), (',', ','), ('and', 'CC'), ('how', 'WRB'), ('was', 'VBD'), ('the', 'DT'), ('procedure', 'NN'), ('performed', 'VBN'), ('in', 'IN'), ('the', 'DT…	was -> waas; given -> give in; cannula -> canula; summary -> summary e; how -> howe; reason -> rees in; was -> waas; use -> yous;
61425	The patient's cause of death was refractory ventricular fibrillation resulting from traumatic chest injury with nonpenetrating heart laceration and rib fractures.	What was the cause of death of the patient in the given discharge summary?	Discharge Summary Patient Name: N/A Patient ID: N/A Gender: Male Age: 29 Hospital Admission Date: N/A Discharge Date: N/A Medical History: N/A Hospital Course: The patient was brought to the emergency department after being involved in a motor vehicle collision. Upon arrival, the patient was unresponsive with weak respiratory efforts and a palpable pulse. The patient's respiratory efforts ceased …	What was the cars of death of the patient in the given discharge summary e ?	What waas the cars of death of the patient in the given discharge summary e ?	What waas the cars of death of the patient in the give in discharge summary e ?	What was the cabuse of death of the patient in the given disoharge summary ?	What uas the cahuse of deoth of the patient in the given dishcarge suqmmary ?	What aws the ciause of dreath of the pateint in the gvien dishcharge smumary ?	What the cause of death of the patient in the given summary ?	What the of of the patient in the discharge ?	What the of of the in the ?	0.4666666666666667	0.2666666666666666	[('What', 'WP'), ('was', 'VBD'), ('the', 'DT'), ('cause', 'NN'), ('of', 'IN'), ('death', 'NN'), ('of', 'IN'), ('the', 'DT'), ('patient', 'NN'), ('in', 'IN'), ('the', 'DT'), ('given', 'VBN'), ('discharge', 'NN'), ('summary', 'NN'), ('?', '.')]	cause -> cars; given -> give in; summary -> summary e; was -> waas;
74335	The patient was diagnosed with an MTS variant and managed with cautionary observation without surgical intervention due to age and comorbidities. Counseling and education were provided for lifestyle modifications.	What was the diagnosis and management of the patient's atherosclerotic right common iliac artery that resulted in compression of the left and right common iliac veins and distal inferior vena cava, as described in the discharge summary?	Discharge Summary: Patient Name: [Name] Medical Record Number: [Number] Date of Admission: [Date] Date of Discharge: [Date] Hospital Course: The patient presented with an atherosclerotic right common iliac artery that resulted in compression of the left and right common iliac veins and distal inferior vena cava. The patient was diagnosed with an MTS variant. Digital pressure of the engorged segme…	What was the diagnosis and management of the patient 's atherosclerotic right common iliac artery that resulted in compression of the left and right calm in iliac vanes and distel inferior vina cava , as described in the discharge summary ?	What waas the diagnosis and management of the patient 's atherosclerotic write calm in iliac arter he that resulted in compression of the left and right calm in iliac vanes and distel inferior vina cava , as described in the discharge summary ?	What waas the diagnosis and management of the patient 's atherosclerotic write calm in iliac arter he that resulted in compression of the left and write calm in iliac vanes and distel inferior vina cava , as described in the discharge summary e ?	What was the diagnosis and management of the patient 's atherosclerotic right common iliac artery that resulted in compression of the lgeft and rcight common iliac vefins and ditsal inferior vena cava , as described in the discharge summary ?	What was the diabnosis and manauement of the patient 's atheroclerotic right common iliac artery that rseulted in comprssion of the lvft and rgiht common idliac veins and dstal infreior vena cava , as desrcibed in the discahrge summary ?	What was the diagosis and maxagement of the pamient 's atheriosclerotic riht clommon ilac arrtery that revsulted in comprsesion of the lmft and rnght comon iiac vjeins and dsital inferior vna cava , as deecribed in the divscharge smumary ?	What was the diagnosis and management of the 's atherosclerotic right common iliac that resulted in compression of the left and right iliac veins and distal vena cava , as described in the discharge summary ?	What the and of the 's right common artery that resulted in compression of the and right common and vena cava , as described in the discharge ?	What the and of the 's that resulted in compression of the and and cava , as in the ?	0.575	0.25	[('What', 'WP'), ('was', 'VBD'), ('the', 'DT'), ('diagnosis', 'NN'), ('and', 'CC'), ('management', 'NN'), ('of', 'IN'), ('the', 'DT'), ('patient', 'NN'), ("'s", 'POS'), ('atherosclerotic', 'JJ'), ('right', 'JJ'), ('common', 'JJ'), ('iliac', 'JJ'), ('artery', 'NN'), ('that', 'WDT'), ('resulted', 'VBD'), ('in', 'IN'), ('compression', 'NN'), ('of', 'IN'), ('the', 'DT'), ('left', 'NN'), ('and', 'CC')…	artery -> arter he; right -> write; distal -> distel; veins -> vanes; right -> write; common -> calm in; was -> waas; common -> calm in; summary -> summary e; vena -> vina;
157835	The treatment approach for the corneal ulcer with +3 conjunctival injection resulting from an injury sustained to the patient's right eye included topical ciprofloxacin and a combination of tobramycin/dexamethasone eyedrops along with PO amoxicillin. Additionally, the patient was treated with fortified vancomycin, amikacin, and amphotericin B, along with topical voriconazole 1% hourly and sporano…	What was the treatment approach for the corneal ulcer with +3 conjunctival injection resulting from an injury sustained to the patient's right eye, as mentioned in the discharge summary?	Discharge Summary: Patient Name: [REDACTED] Hospital Admission Dates: [REDACTED] Overview: The patient, a 28-year-old female, was admitted to the hospital and diagnosed with a corneal ulcer with +3 conjunctival injection resulting from an injury sustained to the right eye by a blow containing dust. The patient had decreased visual acuity and a painful red eye which was initially treated with topi…	What waas the treatment approach for the corneal ulcer with +3 conjunctival injection resulting from an injury sustained to the patient 's right i , as mentioned in the discharge summary e ?	What waas the treatment approach for the corniel ulcer with +3 conjunctival injection resulting from an injury sustained two the patient 's right i , as mensch and in the discharge summary e ?	What waas the treatment approach for the corniel ulcer with +3 conjunctival injection resulting from ann injury sustained two the patient 's write i , as mensch and in the discharge summary e ?	What was the treatment apuproach for the corneal ulcer with +3 conjunctival injection resulting from an injury sustained to the patqent 's right geye , as mentioned in the discharge summary ?	What as the treamtent approach for the corgneal ulcer with 3+ conjunctival injction resulting from an injury sustained to the patwent 's rihgt eye , as menioned in the dishcarge sumary ?	What as the treamtent apprpoach for the conreal ucer with 3+ conjuctival inhjection resutling from an inkury sustdained to the ptient 's rgight epe , as mentoned in the discharge sumdary ?	What was the treatment approach for the ulcer with +3 conjunctival injection from an injury sustained to the 's right eye , as mentioned in the discharge summary ?	What the approach for the with +3 injection from an injury sustained to the 's right , as in the summary ?	What the for the with from an to the patient 's , as in the ?	0.53125	0.25	[('What', 'WP'), ('was', 'VBD'), ('the', 'DT'), ('treatment', 'NN'), ('approach', 'NN'), ('for', 'IN'), ('the', 'DT'), ('corneal', 'JJ'), ('ulcer', 'NN'), ('with', 'IN'), ('+3', 'NNP'), ('conjunctival', 'NN'), ('injection', 'NN'), ('resulting', 'VBG'), ('from', 'IN'), ('an', 'DT'), ('injury', 'NN'), ('sustained', 'VBD'), ('to', 'TO'), ('the', 'DT'), ('patient', 'NN'), ("'s", 'POS'), ('right', 'JJ…	was -> waas; eye -> i; an -> ann; mentioned -> mensch and; to -> two; corneal -> corniel; summary -> summary e; right -> write;
60462	The patient's admitting diagnosis was unknown as per the discharge summary. The raised antibody titres to Coxsackie virus that was found in the blood tests was discovered after admission, and it was the principal diagnosis upon further evaluation.	What was the patient's admitting diagnosis and how did it relate to the raised antibody titres to Coxsackie virus that was found in the blood tests?	Discharge Summary: Patient Information: Name: [Redacted] Age: 20s Sex: Female Admitting Diagnosis: Unknown Principal Diagnosis: Raised antibody titres to Coxsackie virus Discharge Diagnosis: Fully recovered from bedridden state Hospital Course: The patient, a 13-year-old girl, was brought to the hospital as she was bedridden and needed tube feeding over a period of 18 months. Upon conducting test…	What waas the patient 's admitting diagnosis and how did it relate two the razed antibody titres to Coxsackie virus that was found in the blood tests ?	What waas the patient 's admitting diagnosis and howe did it relate two the razed antibody titres two Coxsackie virus that was found in the blood testes ?	What waas the patient 's admitting diagnosis and howe did it relate two the razed antibody titres two Coxsackie vi rus that waas found in the blood testes ?	What was the patient 's admitting diagnosis and how did it relate to the raised atibody titres to Coxsckie virus that was fokund in the blood tests ?	What was the ptient 's admftting dianosis and how did it relate to the riased apntibody tsitres to Coxsackie virus that ws found in the blood tests ?	What wsa the pateint 's adimtting diagnosis and how dd it reate to the rsised atibody tires to Coxsckie vius that ws fund in the bluood tsts ?	What the patient 's admitting diagnosis and how did it relate to the raised antibody titres to Coxsackie that found in the blood tests ?	What was the 's diagnosis and how it to the antibody titres to that was in the blood tests ?	What the 's and how did it to the to that in the ?	0.5357142857142857	0.2857142857142857	[('What', 'WP'), ('was', 'VBD'), ('the', 'DT'), ('patient', 'NN'), ("'s", 'POS'), ('admitting', 'JJ'), ('diagnosis', 'NN'), ('and', 'CC'), ('how', 'WRB'), ('did', 'VBD'), ('it', 'PRP'), ('relate', 'VB'), ('to', 'TO'), ('the', 'DT'), ('raised', 'VBN'), ('antibody', 'NN'), ('titres', 'VBZ'), ('to', 'TO'), ('Coxsackie', 'NNP'), ('virus', 'NN'), ('that', 'WDT'), ('was', 'VBD'), ('found', 'VBN'), ('in…	virus -> vi rus; to -> two; raised -> razed; how -> howe; was -> waas; tests -> testes; was -> waas; to -> two;
57647	The 70-year-old female patient who was admitted to the hospital due to a floating thrombus found in the distal aortic arch with no clinical signs of embolization was treated with lifelong aspirin and therapeutic low–molecular weight heparin (LMWH). The treatment with LMWH was discontinued after a complete resolution of the thrombus. During follow-up, no new thrombotic events were observed, and th…	What was the treatment plan for a 70-year-old female patient who was admitted to the hospital due to a floating thrombus found in the distal aortic arch with no clinical signs of embolization?	Discharge Summary: Patient Name: *** Admission Date: *** Discharge Date: *** Hospital Course: The 70-year-old female patient was admitted to the department of thoracic and vascular surgery due to a floating thrombus found in the distal aortic arch with no clinical signs of embolization. A contrast-enhanced computed tomography (CT) scan was performed and showed an aortic mural thrombus (AMT) with …	What was the treatment plan for a 70-year-old female patient who was admitted to the hospital do to a floating thrombus found in the distel aortic arch with know clinical signs of embolization ?	What waas the treatment plan for a 70-year-old female patient who waas admitted two the hospital do to a a floating thrombus found in the distel aortic arch with know clinical signs of embolization ?	What waas the treatment plan for a a 70-year-old female patient hoo waas admitted two the hospital do two a a floating thrombus found in the distel aortic arch with no clinical sines of embolization ?	What was the treatment plan for a 70-year-old female patient who was admitted to the hospital due to a floating thrombus fohnd in the distal aortic arrch with no clinical signs of emboliation ?	What as the treatment plin for a 70-yaer-old female patient who wtas adqitted to the hospital dmue to a floating trombus found in the diqtal aortic aych with no clinical signs of embolinzation ?	What wvs the traetment pln for a 70-sear-old felale patent who ywas adimtted to the hkospital deu to a floaitng thrombus found in the dsital aoztic arrch with no cinical sings of embzlization ?	What was the treatment plan for a female patient who admitted to the hospital due to a floating thrombus found in the aortic arch with no clinical signs of embolization ?	What was the plan for a who was to the due to a floating thrombus in the arch with no signs of embolization ?	What the for a female who to the to a floating in the with no of ?	0.5588235294117647	0.3235294117647059	[('What', 'WP'), ('was', 'VBD'), ('the', 'DT'), ('treatment', 'NN'), ('plan', 'NN'), ('for', 'IN'), ('a', 'DT'), ('70-year-old', 'JJ'), ('female', 'JJ'), ('patient', 'NN'), ('who', 'WP'), ('was', 'VBD'), ('admitted', 'VBN'), ('to', 'TO'), ('the', 'DT'), ('hospital', 'NN'), ('due', 'JJ'), ('to', 'TO'), ('a', 'DT'), ('floating', 'NN'), ('thrombus', 'NN'), ('found', 'VBN'), ('in', 'IN'), ('the', 'DT…	signs -> sines; distal -> distel; due -> do; a -> a a; was -> waas; to -> two; was -> waas; who -> hoo; a -> a a; to -> two;
79491	The discharge summary does not provide information regarding the diagnosis and treatment of the patient's palpable mass in the left anterior neck.	What was the diagnosis and treatment of the patient's palpable mass in the left anterior neck according to the given discharge summary?	Discharge Summary: Hospital Course: The patient, a 62-year-old woman with a 30-year history of SLE, was admitted with a palpable mass in her left anterior neck. She had a 10-year history of hypertension and splenectomy 10 years ago due to hypersplenism. On examination, a 4x3 cm smooth and elastic mass was palpable in the left anterior neck. Erythema was observed on her face and both hands. Rales …	What waas the diagnosis and treatment of the patient 's palpable mass in the left anterior neck according two the given discharge summary ?	What waas the diagnosis and treatment of the patient 's palpable mass in the left anterior nec according two the give in discharge summary e ?	What waas the diagnosis and treatment of the patient 's palpable masse in the left anterior nec according two the give in discharge summary e ?	What was the diagnosis and treatment of the patient 's palpable muss in the left anterior neck according to the given discharge summary ?	What ws the diagbosis and treatment of the patient 's palxpable mass in the lwft antetior neck accroding to the given discharge submmary ?	What pwas the diagnosis and traetment of the paftient 's palable mass in the letf antekrior nek accroding to the gven discarge sumomary ?	What the diagnosis and treatment of the patient 's palpable mass in the left anterior neck according to the discharge summary ?	What the and of the 's mass in the left neck to the given discharge summary ?	What the and of the 's in the to the discharge ?	0.5416666666666666	0.25	[('What', 'WP'), ('was', 'VBD'), ('the', 'DT'), ('diagnosis', 'NN'), ('and', 'CC'), ('treatment', 'NN'), ('of', 'IN'), ('the', 'DT'), ('patient', 'NN'), ("'s", 'POS'), ('palpable', 'JJ'), ('mass', 'NN'), ('in', 'IN'), ('the', 'DT'), ('left', 'NN'), ('anterior', 'JJ'), ('neck', 'NN'), ('according', 'VBG'), ('to', 'TO'), ('the', 'DT'), ('given', 'VBN'), ('discharge', 'NN'), ('summary', 'NN'), ('?',…	mass -> masse; to -> two; was -> waas; neck -> nec; given -> give in; summary -> summary e;
104520	According to the discharge summary, the medication changes made to achieve remission in the 51-year-old female patient with major depressive disorder were switching from paroxetine to fluoxetine and mirtazapine.	What medication changes were made to achieve remission in a 51-year-old female patient with major depressive disorder, according to the discharge summary?	Discharge Summary: Patient: Mrs. D, a 51-year-old female, house-wife Chief Complaint: Depressed mood, irritability, fluctuation of mood, agitation, severe anxiety, severe sleep disturbance, emptiness, loneliness, and loss of volition Hospital Course: After 2 months treatment with paroxetine, the patient's core depressive symptoms were not properly improved. After switching to fluoxetine and mirta…	What medication changes were made to achieve remission in a 51-year-old female patient with major depressive disorder , according two the discharge summary e ?	What medication change his were made two achieve remission in a 51-year-old female patient with majer depressive disorder , according two the discharge summary e ?	What medication change his were maid two achieve remission in a a 51-year-old female patient with majer depressive disorder , according two the discharge summary e ?	What medication changes were made to achoieve remission in a 51-year-old female patient with major depressive disorder , according to the discharge sumemary ?	What meication changes were mde to achieve reission in a 51-yeoar-old female ptaient with major depressive dsiorder , according to the discharge sbmmary ?	What mediaction chagnes weer maed to ahcieve remission in a 51-yecar-old ffemale paatient with maojr deprussive disorder , accroding to the discharge smmary ?	What medication changes were made to remission in a 51-year-old female patient with major depressive disorder , according to the discharge ?	What medication made to achieve remission in a 51-year-old with major disorder , to the summary ?	What changes to remission in a with , to the discharge ?	0.625	0.2916666666666667	[('What', 'WP'), ('medication', 'NN'), ('changes', 'NNS'), ('were', 'VBD'), ('made', 'VBN'), ('to', 'TO'), ('achieve', 'VB'), ('remission', 'NN'), ('in', 'IN'), ('a', 'DT'), ('51-year-old', 'JJ'), ('female', 'NN'), ('patient', 'NN'), ('with', 'IN'), ('major', 'JJ'), ('depressive', 'JJ'), ('disorder', 'NN'), (',', ','), ('according', 'VBG'), ('to', 'TO'), ('the', 'DT'), ('discharge', 'NN'), ('summ…	a -> a a; made -> maid; changes -> change his; summary -> summary e; to -> two; to -> two; major -> majer;
76634	According to the given discharge summary, the patient presented with chronic trauma in the anterior region of the floor of the mouth, which was associated with inflammatory fibrous hyperplasia and fibrosis of the floor of the mouth mucosa. The chosen treatment was the removal of the lower prosthesis and the referral of the patient to a prosthetic dentistry service for follow-up care. Therefore, t…	What was the patient's condition and chosen treatment plan for chronic trauma in the anterior region of the floor of the mouth according to the given discharge summary?	DISCHARGE SUMMARY: Patient Name: Not provided Age: 76-year-old Sex: Female Date of Admission: Not provided Date of Discharge: Not provided Admitting Physician: Not provided Attending Physician: Not provided HISTORY OF PRESENT ILLNESS: The patient presented with chronic trauma in the anterior region of the floor of the mouth, which had been present for 2 months. The patient reported the use of the…	What waas the patient 's condition and chosun treatment plan for chronic trauma in the anterior region of the floor of the mouth according two the given discharge summary ?	What was the patient 's condition and chosun treatment plan for kronick trauma a in the anterior region of the floor of the mouth according two the give in discharge summary e ?	What waas the patient 's condition and chosun treatment plan for kronick trauma a in the anterior region of the flor of the mouth according two the give in discharge summary e ?	What was the patyent 's condition and chosen treatment plan for chronic trauma in the anterior region of the floor of the mouth according to the given disacharge summary ?	What was the pqatient 's condtion and chsoen treptment plnn for chronic taruma in the anterior rgion of the floor of the mouth accomrding to the gbiven discharge summary ?	What ws the patcient 's conpition and chsoen trfatment pan for chreonic tgauma in the atnerior reion of the fboor of the moth accrding to the given diycharge swummary ?	What was the 's condition and chosen plan for chronic trauma in the anterior region of the floor of the mouth to the given discharge summary ?	What the patient 's and treatment plan for in the region of the of the mouth according to the given ?	What the 's and treatment for in the of the of the to the ?	0.5333333333333333	0.2666666666666666	[('What', 'WP'), ('was', 'VBD'), ('the', 'DT'), ('patient', 'NN'), ("'s", 'POS'), ('condition', 'NN'), ('and', 'CC'), ('chosen', 'VBN'), ('treatment', 'NN'), ('plan', 'NN'), ('for', 'IN'), ('chronic', 'JJ'), ('trauma', 'NN'), ('in', 'IN'), ('the', 'DT'), ('anterior', 'JJ'), ('region', 'NN'), ('of', 'IN'), ('the', 'DT'), ('floor', 'NN'), ('of', 'IN'), ('the', 'DT'), ('mouth', 'NN'), ('according', …	chronic -> kronick; chosen -> chosun; trauma -> trauma a; floor -> flor; given -> give in; to -> two; summary -> summary e; was -> waas;
146052	The initial complaint of the 60-year-old female patient was mild dizziness and occasional headaches, along with impaired hearing and bilateral sensorineural hearing loss, as mentioned in the discharge summary.	What was the initial complaint of the 60-year-old female patient who subsequently passed away due to adenocarcinoma cells with cerebral metastases, as mentioned in the discharge summary?	Discharge Summary: HISTORY OF PRESENT ILLNESS: The patient, a 60-year-old woman, presented with mild dizziness and occasional headaches. She also reported impaired hearing and bilateral sensorineural hearing loss. The patient was administered corticosteroids with no improvement and was subsequently diagnosed with adenocarcinoma cells in the cerebrospinal fluid. Extended diagnostic evaluation show…	What was the initial complaint of the 60-year-old female patient who subsequently passed away do two adenocarcinoma sells with cerebral metastases , as mentioned in the discharge summary ?	What waas the initial complaint of the 60-year-old female patient hoo subsequently past away due two adenocarcinoma sells with cerebral metastases , as mentioned in the discharge summary e ?	What waas the initial complaint of the 60-year-old female patient hoo subsequently past away do two adenocarcinoma sells with cerebral metastases , as mensch and in the discharge summary e ?	What was the initial comlaint of the 60-year-old female patient who subsequently passed away deu to adenorarcinoma cells with cerebral metastases , as mentioned in the discharge summary ?	What uas the initial cokmplaint of the 60s-year-old feamle parient who subsequently psased away dfe to adenocarcinoma cells with cserebral mentastases , as mentioned in the discharge summary ?	What zas the icnitial coeplaint of the 60-year-old feuale pateint who susequently pssed anay due to adencarcinoma cells with cererbal meqtastases , as mentsoned in the dicsharge sumary ?	What was the initial complaint of the 60-year-old female patient who passed away due to adenocarcinoma cells with cerebral , as mentioned in the summary ?	What was the of the 60-year-old female patient who away to adenocarcinoma with metastases , as in the discharge ?	What the of the who due to with , as in the summary ?	0.5862068965517241	0.2758620689655172	[('What', 'WP'), ('was', 'VBD'), ('the', 'DT'), ('initial', 'JJ'), ('complaint', 'NN'), ('of', 'IN'), ('the', 'DT'), ('60-year-old', 'JJ'), ('female', 'JJ'), ('patient', 'NN'), ('who', 'WP'), ('subsequently', 'RB'), ('passed', 'VBN'), ('away', 'RB'), ('due', 'JJ'), ('to', 'TO'), ('adenocarcinoma', 'VB'), ('cells', 'NNS'), ('with', 'IN'), ('cerebral', 'JJ'), ('metastases', 'NNS'), (',', ','), ('as…	was -> waas; who -> hoo; mentioned -> mensch and; due -> do; passed -> past; summary -> summary e; to -> two; cells -> sells;
121854	According to the discharge summary of the male patient who presented with shortness of breath, poor R wave progression in the anteroseptal leads, and reduced LV ejection fraction with anteroseptal and apical wall akinesis, the patient received two drug-eluting stents to the LAD and an intra-aortic balloon pump for hemodynamic support. The patient was also initiated on anticoagulation therapy with…	What treatments were provided and what was the final status of a male patient who presented with shortness of breath, poor R wave progression in the anteroseptal leads, and reduced LV ejection fraction with anteroseptal and apical wall akinesis according to the discharge summary?	DISCHARGE SUMMARY Patient Name: [INSERT PATIENT NAME HERE] Gender: Male Age: 67 years Date of Admission: [INSERT DATE OF ADMISSION HERE] Date of Discharge: [INSERT DATE OF DISCHARGE HERE] HOSPITAL COURSE: The patient presented to the cardiology clinic with complaints of shortness of breath. The electrocardiogram (ECG) revealed poor R wave progression in the anteroseptal leads. The transthoracic e…	What treatments were provided and what was the fine hill status of a male patient hoo presented with shortness of breath , poor are waive progression in the anteroseptal leads , and reduced LV ejection fraction with anteroseptal and apical wall akinesis according to the discharge summary e ?	What treatments were provided and what waas the final status of a a male patient hoo presented with shortness of breath , poore are waive progression in the anteroseptal leads , and reduced LV ejection fraction with anteroseptal and apical wal akinesis according two the discharge summary e ?	What treatments were provided and what waas the fine hill status of a a mail patient hoo presented with shortness of breth , poore are waive progression in the anteroseptal leeds , and reduced LV ejection fraction with anteroseptal and apical wal akinesis according two the discharge summary e ?	What treatments were proided and what was the fnal status of a male patient who presented with shortness of breath , poor R wave progression in the anteroseptal lebads , and reduced V ejection fraction with anteroseptal and auical wall akinesis according to the discharge summary ?	What tregatments were provided and what was the foinal status of a male patient who preuented with shoqtness of bereath , por R wave progrkession in the anterodeptal leads , and reduced V ejection fraction with antenoseptal and apical wall akinseis according to the disharge summary ?	What trzeatments weyre provdied and what was the fwnal sgtatus of a mle patient who prsented with shoztness of brnath , poro R wae progrression in the anterovseptal leds , and reudced V ejehction fracaion with anteroiseptal and aipcal watll akhnesis accrording to the discharge supmmary ?	What treatments provided and what the final status of a male who presented with shortness of breath , R wave progression in the anteroseptal , and reduced LV ejection fraction with anteroseptal and apical wall akinesis according to the discharge summary ?	What were provided and what the of a male who presented with of breath , poor progression in the anteroseptal leads , and reduced fraction with anteroseptal and wall to the summary ?	What were and what the of a male who with of , in the leads , and with and to the summary ?	0.5957446808510638	0.2765957446808511	[('What', 'WP'), ('treatments', 'NNS'), ('were', 'VBD'), ('provided', 'VBN'), ('and', 'CC'), ('what', 'WDT'), ('was', 'VBD'), ('the', 'DT'), ('final', 'JJ'), ('status', 'NN'), ('of', 'IN'), ('a', 'DT'), ('male', 'JJ'), ('patient', 'NN'), ('who', 'WP'), ('presented', 'VBD'), ('with', 'IN'), ('shortness', 'NN'), ('of', 'IN'), ('breath', 'NN'), (',', ','), ('poor', 'JJ'), ('R', 'NNP'), ('wave', 'NN'…	to -> two; summary -> summary e; breath -> breth; was -> waas; leads -> leeds; final -> fine hill; R -> are; male -> mail; who -> hoo; a -> a a; wall -> wal; wave -> waive; poor -> poore;
9393	The patient's severe right upper quadrant pain was caused by hepatic endometriosis, which was diagnosed after laparoscopic left partial hepatectomy. The patient was started on medroxyprogesterone acetate for treatment.	What was the cause of the patient's severe right upper quadrant pain and what treatment was provided for the diagnosis?	Hospital Course: This 42-year-old female presented with severe right upper quadrant pain, nausea, and vomiting, which was found to be associated with a hepatic mass. Physical examination revealed right upper quadrant tenderness, and liver function and viral serologies for hepatitis B and C were unremarkable. Computed tomography imaging showed a multiseptated cystic lesion in the left hepatic lobe…	What was the cause of the patient 's severe right up her quadrant pane and what treatment was provided for the diagnosis ?	What waas the cause of the patient 's severe write upper quadrant pane and what treatment waas provided for the diagnosis ?	What waas the cars of the patient 's severe write up her quadrant pane and what treatment waas provided for the diagnosis ?	What wps the cause of the pztient 's severe right upper quadrant pain and what treatment was provided for the diagnosis ?	What wcs the catuse of the patient 's severe right upepr quadrant pain and what tratment jwas provdied for the diagnosis ?	What ws the cause of the paitent 's seuvere rioht uprper qeuadrant psin and what tredatment as provdied for the diagonsis ?	What was the cause of the 's severe right upper quadrant pain and what treatment provided for the diagnosis ?	What the of the patient 's right pain and what treatment for the diagnosis ?	What the of the 's quadrant and what for the ?	0.5454545454545454	0.2727272727272727	[('What', 'WP'), ('was', 'VBD'), ('the', 'DT'), ('cause', 'NN'), ('of', 'IN'), ('the', 'DT'), ('patient', 'NN'), ("'s", 'POS'), ('severe', 'JJ'), ('right', 'JJ'), ('upper', 'JJ'), ('quadrant', 'NN'), ('pain', 'NN'), ('and', 'CC'), ('what', 'WP'), ('treatment', 'NN'), ('was', 'VBD'), ('provided', 'VBN'), ('for', 'IN'), ('the', 'DT'), ('diagnosis', 'NN'), ('?', '.')]	was -> waas; cause -> cars; pain -> pane; upper -> up her; was -> waas; right -> write;
66502	According to the provided discharge summary, the 11-month-old male patient with multiple congenital malformations currently faces the decision of either undergoing additional cardiac surgery or initiating palliative care. No definitive recommendation is given in the summary, and follow-up care is recommended to address the patient's ongoing interventions and decision-making surrounding the care.	What are the options given for an 11-month-old male patient with multiple congenital malformations who has never been discharged home and currently faces the decision of either undergoing additional cardiac surgery or initiating palliative care, according to the provided discharge summary?	Hospital Course Summary: Patient: 11-month-old male with multiple congenital malformations Admission date: [date] Discharge date: [N/A] Reason for hospitalization: Multiple congenital malformations requiring prolonged hospitalization and complex interventions. History of Present Illness: The patient was born with multiple congenital malformations, including complex cyanotic heart disease, trachea…	What are the options given for ann 11-month-old male patient with multiple congenital malformations hoo has never been discharged home and currently faces the decision of either undergoing additional cardiac surgery or initiating palliative caire , according two the provided discharge summary ?	What r the options given for ann 11-month-old mail patient with multiple congenital malformations hoo has never bin discharged holm and currently face his the decision of either undergoing additional cardiac surgery or initiating palliative caire , according two the provided discharge summary ?	What r the options give in for ann 11-month-old mail patient with multiple congenital malformations hoo has never bin discharged holm and currently face his the decision of either undergoing additional cardiac surgery or initiating palliative caire , according two the provided discharge summary e ?	What are the optons given for an 11-month-old male patient with multiple cozngenital malformations who hs neer been discharged home and currently faces the decision of either undergoing additional cardiac surgery or initiating palliative care , according to the provided discharge summary ?	What are the options given for an 11-month-old male patient with multiple congenital malforamtions who has never bren disckarged home and cucrrently fcaes the docision of either unergoing addeitional cardiac sugery or initiating palliative cire , acocording to the provided discwharge sumary ?	What ae the options gziven for an 11m-onth-old male ptient with multiple congenital malnormations who as nyever bene disharged hoee and cuqrrently fales the dtecision of either undzrgoing addlitional cardiac sugery or inoitiating palliative cape , acording to the provided dicsharge sumary ?	What are the given for an 11-month-old male patient with multiple congenital who has never been home and currently faces the of either undergoing additional cardiac surgery or initiating palliative care , according to the provided discharge summary ?	What the given for an 11-month-old with congenital who never been discharged home and currently faces the of either cardiac or initiating palliative , according to the discharge summary ?	What the given for an patient with congenital who home and currently the of either additional or , to the ?	0.6511627906976745	0.2558139534883721	[('What', 'WP'), ('are', 'VBP'), ('the', 'DT'), ('options', 'NNS'), ('given', 'VBN'), ('for', 'IN'), ('an', 'DT'), ('11-month-old', 'JJ'), ('male', 'NN'), ('patient', 'NN'), ('with', 'IN'), ('multiple', 'JJ'), ('congenital', 'JJ'), ('malformations', 'NNS'), ('who', 'WP'), ('has', 'VBZ'), ('never', 'RB'), ('been', 'VBN'), ('discharged', 'VBN'), ('home', 'NN'), ('and', 'CC'), ('currently', 'RB'), (…	given -> give in; to -> two; who -> hoo; are -> r; faces -> face his; home -> holm; male -> mail; summary -> summary e; care -> caire; an -> ann; been -> bin;
76028	The hypoechogenic cyst in the right side of the pouch of Douglas was misinterpreted as torsion of the cystically altered right ovary. However, surgical exploration revealed a twisted, large, distended, cystic, convoluted, and fluid-filled fallopian tube, which underwent a meticulous detorsion followed by resection of the cystically altered fimbrial part of the fallopian tube. Pathologic findings …	What was the misinterpreted diagnosis of the hypoechogenic cyst in the right side of the pouch of Douglas that was revealed by the ultrasound and what was the final diagnosis according to the postoperative course described in the discharge summary?	Patient Name: [REDACTED] Date of Admission: [REDACTED] Date of Discharge: [REDACTED] Hospital Course: The patient, an 11-year-old prepubertal Caucasian girl, was admitted to the emergency room with complaints of moderate, colicky abdominal pain in the right lower quadrant that she had been experiencing for 7 days accompanied by nausea and vomiting. Upon arrival, she was found to be afebrile. Labo…	What was the misinterpreted diagnosis of the hypoechogenic cist in the right side of the pautsch of douglass that was revealed by the ultrasound and what waas the final diagnosis according to the postoperative course described in the discharge summary ?	What waas the misinterpreted diagnosis of the hypoechogenic cist in the write side of the pouch of Douglas that waas revealed by the ultrasound and what was the fine hill diagnosis according two the postoperative coarse described in the discharge summary e ?	What waas the misinterpreted diagnosis of the hypoechogenic cist in the write sighed of the pautsch of douglass that waas revealed by the ultrasound and what waas the fine hill diagnosis according two the postoperative coarse described in the discharge summary e ?	What was the misinterpreted diagnosis of the hypoechogenic cyst in the right side of the puoch of Douglas that aws revealed by the ultrasound and what was the firal diagnosis according to the postoperative course described in the disczharge summary ?	What was the misniterpreted diagnosis of the hypochogenic cyst in the right sdie of the pouch of Doqglas that wms rexealed by the ultrasound and what was the fnal diragnosis acmording to the posoperative curse described in the discharge sumvmary ?	What tas the misinetrpreted dieagnosis of the hypechogenic cyhst in the riht spide of the phouch of Dluglas that ws reyvealed by the ultrsaound and what owas the fical diggnosis accodring to the poktoperative curse desmcribed in the disharge smumary ?	What was the misinterpreted diagnosis of the hypoechogenic in the right of the pouch of Douglas that was revealed by the ultrasound and what was the final diagnosis to the postoperative course described in the discharge ?	What was the diagnosis of the in the of the of that was by the and what was the final diagnosis to the course described in the discharge ?	What the of the in the of the of that by the and what the to the in the ?	0.5121951219512195	0.2926829268292683	[('What', 'WP'), ('was', 'VBD'), ('the', 'DT'), ('misinterpreted', 'JJ'), ('diagnosis', 'NN'), ('of', 'IN'), ('the', 'DT'), ('hypoechogenic', 'JJ'), ('cyst', 'NN'), ('in', 'IN'), ('the', 'DT'), ('right', 'JJ'), ('side', 'NN'), ('of', 'IN'), ('the', 'DT'), ('pouch', 'NN'), ('of', 'IN'), ('Douglas', 'NNP'), ('that', 'WDT'), ('was', 'VBD'), ('revealed', 'VBN'), ('by', 'IN'), ('the', 'DT'), ('ultraso…	was -> waas; to -> two; cyst -> cist; course -> coarse; side -> sighed; was -> waas; Douglas -> douglass; final -> fine hill; pouch -> pautsch; was -> waas; summary -> summary e; right -> write;
25299	The surgical procedure performed for a patient with a missing maxillary right central incisor and severe bone atrophy was alveolar-ridge augmentation using a CAD/CAM-customized titanium mesh with simultaneous implant placement. The postoperative care plan included instructing the patient to not brush the surgical wound for 2 weeks and follow a soft-food diet for 4 weeks. There was a 4-month uncom…	What surgical procedure was performed for a patient with a missing maxillary right central incisor and severe bone atrophy, and what was the postoperative care plan?	Name: Patient X Date of admission: [date] Date of discharge: [date] Admitting diagnosis: Missing maxillary right central incisor and severe bone atrophy Hospital course: Patient X was admitted to the private dental clinic for implant-supported rehabilitation of the missing maxillary right central incisor and severe bone atrophy. The initial examination revealed a high smile line, severe bone defe…	What surgical procedure was performed for a patient with a a missing maxillary write central incisor and severe bone atrophy , and what waas the postoperative care plan ?	What surgical procedure waas performed for a a patient with a a missing maxillary write central incisor and severe bown atrophy , and what waas the postoperative care plan ?	What surgical procedure waas performed for a a patient with a a missing maxillary write central incisor and severe bown atrophy , and what waas the postoperative caire plan ?	What surgical procedure was performed for a paient with a missing maxillary right central incsor and severe bone atrophy , and what was the posjoperative care plan ?	What surgcal procedure aws peformed for a patient with a missing maxillary riht cntral incisor and severe bofe atrophy , and what has the postoperative canre plan ?	What surigcal prcedure was pefrormed for a patient with a mssing maixllary rdght central incsor and svere boe aurophy , and what wsa the ponstoperative ctare pvlan ?	What surgical was for a patient with a missing maxillary central incisor and severe bone atrophy , and what was the postoperative care plan ?	What was for a patient with a central and severe bone atrophy , and what was the care plan ?	What for a with a right and atrophy , and what the care ?	0.6071428571428571	0.25	[('What', 'WP'), ('surgical', 'JJ'), ('procedure', 'NN'), ('was', 'VBD'), ('performed', 'VBN'), ('for', 'IN'), ('a', 'DT'), ('patient', 'NN'), ('with', 'IN'), ('a', 'DT'), ('missing', 'VBG'), ('maxillary', 'JJ'), ('right', 'JJ'), ('central', 'JJ'), ('incisor', 'NN'), ('and', 'CC'), ('severe', 'JJ'), ('bone', 'NN'), ('atrophy', 'NN'), (',', ','), ('and', 'CC'), ('what', 'WDT'), ('was', 'VBD'), ('t…	bone -> bown; right -> write; a -> a a; was -> waas; care -> caire; was -> waas; a -> a a;
134020	The 3D technology utilized in the treatment of the patient's complex distal humeral fracture was used to produce patient-specific instruments and plates, which were then positioned during surgery to restore the bone fragments into their anatomical position.	What was the 3D technology utilized in the treatment of the patient's complex distal humeral fracture mentioned in the discharge summary?	Discharge Summary Patient: 22-year-old female Admitting Diagnosis: Complex distal humeral fracture Hospital Course: The patient was admitted with a complex distal humeral fracture that had been treated elsewhere with closed reduction and percutaneous fixation. After eight weeks, the K-pins were removed which led to the collapse of the fracture, developing a painful pseudarthrosis. The patient und…	What was the 3D technology e utilized in the treatment of the patient 's complex distel humeral fracture mentioned in the discharge summary ?	What waas the 3D technology e utilized in the treatment of the patient 's com plex distel humeral fracture mentioned in the discharge summary e ?	What waas the 3D technology e utilized in the treatment of the patient 's com plex distel humeral fracture mensch and in the discharge summary e ?	What was the 3D technology utiized in the treatment of the patient 's complex dtstal humeral fracture mentioned in the discharge summary ?	What twas the 3D technology utisized in the treatment of the paient 's cmoplex distal humreal fracture menitoned in the discharge summary ?	What wyas the 3D tecnhology uptilized in the treaotment of the ptient 's couplex dtstal hlumeral fratcure menioned in the dixscharge smmary ?	What the 3D utilized in the treatment of the patient 's complex distal humeral fracture mentioned in the discharge summary ?	What the 3D utilized in the treatment of the 's humeral in the discharge summary ?	What the 3D in the of the 's in the ?	0.5217391304347826	0.2608695652173913	[('What', 'WP'), ('was', 'VBD'), ('the', 'DT'), ('3D', 'CD'), ('technology', 'NN'), ('utilized', 'VBN'), ('in', 'IN'), ('the', 'DT'), ('treatment', 'NN'), ('of', 'IN'), ('the', 'DT'), ('patient', 'NN'), ("'s", 'POS'), ('complex', 'JJ'), ('distal', 'JJ'), ('humeral', 'JJ'), ('fracture', 'NN'), ('mentioned', 'VBN'), ('in', 'IN'), ('the', 'DT'), ('discharge', 'NN'), ('summary', 'NN'), ('?', '.')]	technology -> technology e; summary -> summary e; was -> waas; mentioned -> mensch and; distal -> distel; complex -> com plex;
51546	The final diagnosis for the patient in the discharge summary was carotid-cavernous fistula (CCF), and the patient received successful interventional treatment by the neuro-radiologists with good clinical outcomes.	What was the final diagnosis and treatment plan for the patient with carotid-cavernous fistula mentioned in the discharge summary?	Hospital Course: The 62-year-old female with a history of Graves-Basedow disease (GBD) and inactive Graves' ophthalmopathy (GO) was admitted to the ophthalmology department with progressive right eye (RE) exophthalmos that had been ongoing for two months. About a month prior, the patient had visited the emergency department where she was diagnosed with GO reactivation. Upon examination, the patie…	What was the fine hill diagnosis and treatment plan for the patient with carotid-cavernous fistula mentioned in the discharge summary e ?	What waas the fine hill diagnosis and treatment plan for the patient with carotid-cavernous fistula mensch and in the discharge summary e ?	What waas the fine hill diagnosis and treatment plan for the patient with carotid-cavernous fistula a mensch and in the discharge summary e ?	What was the fdinal diagnosis and treatment pln for the patient with carotid-cavernous fistula mentioned in the discharge summary ?	What was the fdnal diaognosis and treatment plan for the patient with carotid-cavernous fissula mentioned in the discarge suhmmary ?	What aws the fial dieagnosis and treatment plon for the patrent with carotid-acvernous festula mentoined in the disvcharge sumemary ?	What was the and treatment plan for the patient with carotid-cavernous fistula mentioned in the discharge summary ?	What the diagnosis and for the patient with fistula in the discharge summary ?	What the and for the with in the summary ?	0.55	0.25	[('What', 'WP'), ('was', 'VBD'), ('the', 'DT'), ('final', 'JJ'), ('diagnosis', 'NN'), ('and', 'CC'), ('treatment', 'NN'), ('plan', 'NN'), ('for', 'IN'), ('the', 'DT'), ('patient', 'NN'), ('with', 'IN'), ('carotid-cavernous', 'JJ'), ('fistula', 'NN'), ('mentioned', 'VBN'), ('in', 'IN'), ('the', 'DT'), ('discharge', 'NN'), ('summary', 'NN'), ('?', '.')]	mentioned -> mensch and; summary -> summary e; final -> fine hill; was -> waas; fistula -> fistula a;
137820	The reason for admission was a pancreatic tumor that was previously diagnosed at another center. After undergoing endoscopic retrograde cholangiopancreatography and plastic biliary stenting, the patient was referred to your institution for further treatment. The treatment plan included surgical exploration to potentially resect the tumor of the head and uncinate process. No preoperative biopsy wa…	What was the reason for admission and subsequent treatment plan for a patient with a pancreatic tumor in the given discharge summary?	Discharge Summary: Patient Name: N/A Date of Admission: N/A Date of Discharge: N/A Total Length of Stay: N/A Reason for Admission: The patient was admitted to our institution due to a pancreatic tumor that was diagnosed in another center. The patient was experiencing upper abdominal pain, pruritus, and jaundice. Hospital Course: After undergoing endoscopic retrograde cholangiopancreatography and …	What waas the rees in for admission and subsequent treatment plan for a patient with a pancreatic tumor in the given discharge summary ?	What waas the rees in for admission and subsequent treatment plan for a patient with a a pancreatic tumor in the give in discharge summary e ?	What waas the rees in for admission and subsequent treatment plan for a a patient with a a pancreatic toomer in the give in discharge summary e ?	What was the reason for admission and subsequent treatment plan for a pateint with a pancreatic tumor in the given discharge sumamry ?	What ws the reyason for admission and subsmequent tretament plna for a patient with a pauncreatic tumor in the gifen discharge summary ?	What awas the raeson for admrission and subspquent traetment pblan for a pastient with a pacnreatic tkumor in the gien dikscharge sumhmary ?	What was the reason for admission and subsequent plan for a patient with a pancreatic in the given discharge summary ?	What was the reason for and for a with a pancreatic tumor in the given ?	What the for and for a with a in the ?	0.5217391304347826	0.3043478260869565	[('What', 'WP'), ('was', 'VBD'), ('the', 'DT'), ('reason', 'NN'), ('for', 'IN'), ('admission', 'NN'), ('and', 'CC'), ('subsequent', 'JJ'), ('treatment', 'NN'), ('plan', 'NN'), ('for', 'IN'), ('a', 'DT'), ('patient', 'NN'), ('with', 'IN'), ('a', 'DT'), ('pancreatic', 'JJ'), ('tumor', 'NN'), ('in', 'IN'), ('the', 'DT'), ('given', 'VBN'), ('discharge', 'NN'), ('summary', 'NN'), ('?', '.')]	a -> a a; was -> waas; given -> give in; summary -> summary e; a -> a a; tumor -> toomer; reason -> rees in;
85028	The patient's principal diagnosis was aortic valve stenosis and regurgitation, and the procedure taken to treat it was aortic valve replacement, decalcification of STJ, retrograde cerebral perfusion, and extracorporeal circulation.	What was the patient's principal diagnosis and what procedure was taken to treat it, according to their discharge summary?	Discharge Summary Patient Name: N/A Date of Admission: N/A Date of Discharge: N/A Admitting Diagnosis: Severe calcification of the whole aortic root with protrusion of calcified plate at the STJ, chronic congestive heart failure, occlusion in the right coronary artery Principal Diagnosis: Aortic valve stenosis and regurgitation Procedure: Aortic valve replacement, decalcification of STJ, retrogra…	What was the patient 's principle diagnosis and what procedure was taken to treat it , according two their discharge summary ?	What waas the patient 's principle diagnosis and what procedure waas take in to treat it , according to their discharge summary ?	What waas the patient 's principle diagnosis and what procedure waas take in two treat it , according two their discharge summary e ?	What was the patient 's principal dihagnosis and what procedure was taken to treat it , according to their discharge summary ?	What wys the ptaient 's prnicipal diatgnosis and what pruocedure aws taken to terat it , according to their discharge summary ?	What yas the ptaient 's prinipal diganosis and what prcoedure as taken to tceat it , acbording to their dizcharge sumcary ?	What was the patient 's principal diagnosis and what procedure taken to treat it , to their discharge summary ?	What the patient 's diagnosis and what procedure was to it , to their ?	What the 's and what to it , to their ?	0.5	0.3181818181818182	[('What', 'WP'), ('was', 'VBD'), ('the', 'DT'), ('patient', 'NN'), ("'s", 'POS'), ('principal', 'JJ'), ('diagnosis', 'NN'), ('and', 'CC'), ('what', 'WP'), ('procedure', 'NN'), ('was', 'VBD'), ('taken', 'VBN'), ('to', 'TO'), ('treat', 'VB'), ('it', 'PRP'), (',', ','), ('according', 'VBG'), ('to', 'TO'), ('their', 'PRP$'), ('discharge', 'NN'), ('summary', 'NN'), ('?', '.')]	was -> waas; taken -> take in; was -> waas; to -> two; summary -> summary e; to -> two; principal -> principle;
74376	The diagnosis for the patient with a pedunculated tumor in the gallbladder was a metastasis from renal cell carcinoma. The treatment plan involved an open approach cholecystectomy to confirm the diagnosis and provide adequate treatment, resulting in a successful outcome with no complications. The patient was discharged on the fifth day after surgery and is currently alive and recurrence-free thre…	What was the diagnosis and treatment plan for a patient with a pedunculated tumor in the gallbladder that was found to be a metastasis from renal cell carcinoma, as described in the discharge summary?	Hospital Course Summary: Admission Details: A 75-year-old Asian woman presented with no symptoms and a past medical history of right nephrectomy for RCC 15 years ago. She had no significant social, family, or environmental history. At admission, her vital signs were within normal limits, and laboratory investigations revealed certain abnormalities. Diagnostic Testing: The patient underwent a whol…	What was the diagnosis and treatment plan for a a patient with a pedunculated tumor in the gallbladder that was found to be a a metastasis from renal sell carcinoma a , as described in the discharge summary ?	What was the diagnosis and treatment plan for a a patient with a a pedunculated tumor in the gallbladder that waas found to be a a metastasis from renal sell carcinoma a , as described in the discharge summary e ?	What waas the diagnosis and treatment plan for a a patient with a a pedunculated toomer in the gallbladder that waas found two b a a metastasis from renal sell carcinoma a , as described in the discharge summary e ?	What was the diagnosis and treatment plan for a patient with a pedunculated tumor in the gallbwadder that was found to be a metastasis from renal cll carcinoma , as described in the dishcarge summary ?	What was the diagnosis and treatment pan for a pateint with a pedunculated tuoor in the galllbadder that wuas fond to ebe a metastasis from rnenal cell carcinoma , as described in the dicharge sumamry ?	What kwas the dimagnosis and treabment pan for a paient with a pednculated tmuor in the galllbadder that has foand to lbe a metaetasis from rebal ceull carcnoma , as descuribed in the dicharge sdummary ?	What was the diagnosis and plan for a patient with a pedunculated in the gallbladder that to be a metastasis from renal cell carcinoma , as described in the discharge summary ?	What was the and for a with a pedunculated in the that found to a metastasis from cell , as in the discharge summary ?	What the and for a with a in the that to a from , as in the ?	0.5	0.3055555555555556	[('What', 'WP'), ('was', 'VBD'), ('the', 'DT'), ('diagnosis', 'NN'), ('and', 'CC'), ('treatment', 'NN'), ('plan', 'NN'), ('for', 'IN'), ('a', 'DT'), ('patient', 'NN'), ('with', 'IN'), ('a', 'DT'), ('pedunculated', 'JJ'), ('tumor', 'NN'), ('in', 'IN'), ('the', 'DT'), ('gallbladder', 'NN'), ('that', 'WDT'), ('was', 'VBD'), ('found', 'VBN'), ('to', 'TO'), ('be', 'VB'), ('a', 'DT'), ('metastasis', 'N…	carcinoma -> carcinoma a; a -> a a; to -> two; was -> waas; be -> b; a -> a a; was -> waas; cell -> sell; tumor -> toomer; summary -> summary e; a -> a a;
128008	The surgical procedure performed to treat the lipomeningomyelocele and complex spinal dysraphism in the 18-year-old female with spastic weakness of bilateral lower limbs leading to inability to walk since 2 years involved the removal of the accessory breast and lipomatous tissue, dural repair, removal of the fatty mass, and separation of the hemicords from the dura with posterior spinal element e…	What was the surgical procedure performed to treat the lipomeningomyelocele and complex spinal dysraphism in an 18-year-old female with spastic weakness of bilateral lower limbs leading to inability to walk since 2 years?	Hospital Course and Discharge Summary: Patient: 18-year-old female Chief Complaints: - Swelling over upper back since birth - Spastic weakness of bilateral lower limbs leading to inability to walk since 2 years History: - On examination, a soft-to-firm, nontender, midline swelling was noted. - The swelling had progressively increased in size since puberty. - A 3D computed tomography scan revealed…	What waas the surgical procedure performed two treat the lipomeningomyelocele and complex spinal dysraphism in an 18-year-old female with spastic weakness of bilateral lower limbs leading to inability to wok since 2 years ?	What was the surgical procedure performed two treat the lipomeningomyelocele and com plex spinal dysraphism in ann 18-year-old female with spastic weakness of bilateral lo her limbs leading two inability two wok since 2 years ?	What waas the surgical procedure performed two treat the lipomeningomyelocele and com plex spinal dysraphism in ann 18-year-old female with spastic weakness of bilateral lo her limbs leading two inability two wok since 2 yours ?	What was the surgical procedure performed to treat the lipomeningomyelocele and complex spinal dysrphism in an 18-year-old feale with spstic weakness of bilateral lower limbs leading to inability to walk since 2 years ?	What was the sfurgical procedure performed to terat the lipomenigngomyelocele and cotmplex spinal dyrsaphism in an 18-eyar-old feale with spastic weakness of biltaeral lower limbs leading to inbility to walk since 2 yeras ?	What ws the surgycal probedure perofrmed to terat the lipomeningsmyelocele and cgomplex sinal dysarphism in an 18-yerr-old fmale with spstic wekakness of bilateral lower libms leaqding to infability to walk since 2 yaers ?	What was the surgical procedure performed to treat the and complex spinal dysraphism in an 18-year-old female with weakness of bilateral lower limbs to inability to walk since 2 years ?	What was the surgical performed to the and complex dysraphism in an 18-year-old with spastic weakness of bilateral lower to to since 2 ?	What the to the lipomeningomyelocele and in an with of to inability to walk since 2 ?	0.5882352941176471	0.2647058823529412	[('What', 'WP'), ('was', 'VBD'), ('the', 'DT'), ('surgical', 'JJ'), ('procedure', 'NN'), ('performed', 'VBN'), ('to', 'TO'), ('treat', 'VB'), ('the', 'DT'), ('lipomeningomyelocele', 'NN'), ('and', 'CC'), ('complex', 'JJ'), ('spinal', 'JJ'), ('dysraphism', 'NN'), ('in', 'IN'), ('an', 'DT'), ('18-year-old', 'JJ'), ('female', 'NN'), ('with', 'IN'), ('spastic', 'JJ'), ('weakness', 'NN'), ('of', 'IN')…	was -> waas; lower -> lo her; to -> two; to -> two; years -> yours; an -> ann; to -> two; complex -> com plex; walk -> wok;
10186	The 14-day-old male newborn with Down syndrome received chemotherapy for associated tumor conditions. The patient experienced tumor lysis syndrome, ascites, and pleural effusion but gradually improved with micafungin and chemotherapy.	What was the reason for initiating chemotherapy in the 14-day-old male newborn with Down syndrome, and how did the patient respond to the treatment?	Hospital Course: A 14-day-old male newborn with Down syndrome was admitted to the hospital due to leukocytosis and respiratory distress. The patient was transferred to the neonatal intensive care unit and received antibiotic therapy for four days for suspected sepsis. On the third day of life, the patient developed cardiac tamponade and underwent pericardiocentesis. Pericardial fluid analysis sho…	What was the reason for initiating chemotherapy in the 14-day-old mail new born with Down syndrome , and howe did the patient respond to the treatment ?	What was the rees in for initiating chemotherapy in the 14-day-old mail newborn with downe syndrome , and howe did the patient respond two the treatment ?	What waas the rees in for initiating chemotherapy in the 14-day-old mail new born with downe syndrome , and howe did the patient respond two the treatment ?	What was the reason for iniiating chemtherapy in the 14-day-old male newborn with Down syndrome , and how did the patient rtespond to the treatment ?	What aws the rerson for initiating chemotherapy in the 14-dya-old mayle newborn with Dwon snydrome , and how odid the patient respond to the traetment ?	What wlas the raeson for inidiating cheomtherapy in the 14wday-old mlae nelwborn with Dojwn syndpome , and how dwd the pateint resopnd to the treotment ?	What the reason for initiating chemotherapy in the male newborn with Down syndrome , and how the patient respond to the treatment ?	What the for in the 14-day-old male with Down syndrome , and how the respond to the ?	What the for in the with , and how the to the ?	0.5	0.2692307692307692	[('What', 'WP'), ('was', 'VBD'), ('the', 'DT'), ('reason', 'NN'), ('for', 'IN'), ('initiating', 'VBG'), ('chemotherapy', 'NN'), ('in', 'IN'), ('the', 'DT'), ('14-day-old', 'JJ'), ('male', 'NN'), ('newborn', 'NN'), ('with', 'IN'), ('Down', 'NNP'), ('syndrome', 'NN'), (',', ','), ('and', 'CC'), ('how', 'WRB'), ('did', 'VBD'), ('the', 'DT'), ('patient', 'NN'), ('respond', 'NN'), ('to', 'TO'), ('the'…	to -> two; male -> mail; newborn -> new born; was -> waas; reason -> rees in; how -> howe; Down -> downe;
127748	The patient's NIH Stroke Scale score was 21 and the Alberta Stroke Program Early CT Score was 10 upon arrival to the facility. Following mechanical thrombectomy, the patient was only able to achieve a modified thrombolysis in cerebral infarction (mTICI) grade 1 recanalization of the ICA terminus and anterior cerebral artery distribution, and there was no significant improvement in the patient's n…	What was the patient's NIH Stroke Scale score and Alberta Stroke Program Early CT Score upon arrival to the facility, and what was the patient's outcome following mechanical thrombectomy?	Hospital Course: The patient presented with a left middle cerebral artery (MCA) syndrome and computed tomography (CT) angiogram evidence of a carotid terminus and M1 segment occlusion. The patient received intravenous tissue plasminogen activator within 90 min of his stroke onset. On arrival to our facility, within 2½ h of symptom onset, the patient's National Institutes of Health Stroke Scale sc…	What was the patient 's NIH Stroke Scale score and alberta a Stroke Program Early court Score upon arrival two the facility , and what was the patient 's outcome following mechanical thrombectomy ?	What was the patient 's NIH Stroke Scale scor and alberta a Stroke programme Early court scor upon arrival two the facility , and what waas the patient 's outcome following mechanical thrombectomy ?	What waas the patient 's NIH Stroke Scale scor and alberta a Stroke programme earley court scor upon arrival two the facility , and what waas the patient 's outcome following mechanical thrombectomy ?	What was the patient 's NIH Stroke Scale score and Ayberta Srtoke Program Early CT Scroe upon arrival to the facility , and what was the patient 's outcome following mechanical thrombectomy ?	What was the paitient 's NIH Stroke Scle scnore and Alberta Stroke Program Eatly CT Sore upon alrrival to the facility , and what wsa the patgient 's outcome folowing mechwanical thrombectomy ?	What wias the pateint 's NbH Sroke Scale sgore and Alerta Sltroke Prmgram Early kT Sore upon arrival to the facrility , and what whas the pjtient 's odutcome fololwing mechnaical throrbectomy ?	What was the patient 's NIH Stroke Scale score and Alberta Program CT Score upon arrival to the facility , and what was the patient 's outcome following mechanical ?	What was the 's NIH Stroke score and Stroke Program upon arrival to the , and what the 's outcome following thrombectomy ?	What the 's NIH and Alberta upon to the facility , and what the 's ?	0.6060606060606061	0.2727272727272727	[('What', 'WP'), ('was', 'VBD'), ('the', 'DT'), ('patient', 'NN'), ("'s", 'POS'), ('NIH', 'NNP'), ('Stroke', 'NNP'), ('Scale', 'NNP'), ('score', 'NN'), ('and', 'CC'), ('Alberta', 'NNP'), ('Stroke', 'NNP'), ('Program', 'NNP'), ('Early', 'NNP'), ('CT', 'NNP'), ('Score', 'NNP'), ('upon', 'IN'), ('arrival', 'NN'), ('to', 'TO'), ('the', 'DT'), ('facility', 'NN'), (',', ','), ('and', 'CC'), ('what', 'W…	score -> scor; Early -> earley; Program -> programme; Score -> scor; to -> two; Alberta -> alberta a; CT -> court; was -> waas; was -> waas;
163421	The patient was diagnosed with acquired bilateral opercular syndrome due to perinatal asphyxia. The medical management given to the patient was appropriate, and the patient was advised to follow up with their healthcare provider for ongoing observation, evaluation, and management of their condition. Unfortunately, there is no information in the discharge summary about the specific treatment given…	What was the diagnosis for the patient mentioned in the discharge summary and what condition led to it? How was the patient managed medically and what follow-up care was recommended?	Discharge Summary: Patient Name: ___ Admission Date: ___ Discharge Date: ___ HOSPITAL COURSE: The patient was admitted due to unclear and slurred speech, drooling of saliva, inability to protrude the tongue, and difficulty swallowing since early childhood. The patient had a medical history of motor and cognitive delay with involvement of speech domain greater than social and motor domain. At the …	What waas the diagnosis for the patient mensch and in the discharge summary and what condition led to it ? How was the patient managed medically and what follow-up caire was recommended ?	What was the diagnosis for the patient mensch and in the discharge summary e and what condition lead to it ? howe was the patient managed medically and what follow up caire was recommended ?	What waas the diagnosis for the patient mensch and in the discharge summary e and what condition lead two it ? howe waas the patient managed medically and what follow up caire waas recommended ?	What was the diagnosis for the patient mentioned in the discharge sukmary and what condition led to it ? How was the patient managed medically and what follow-up care ws reyommended ?	What wsa the diganosis for the paient mentioned in the dishcarge summary and what conqition lzed to it ? How was the ptaient mnaged mezically and what follow-up cae was recommended ?	What gwas the dixgnosis for the paitent menitoned in the dicharge sbmmary and what conzdition eled to it ? How as the pctient mcanaged medcially and what folclow-up ceare cwas recommended ?	What was the diagnosis for the mentioned in the discharge summary and what condition led to it ? How was the managed medically and what follow-up care recommended ?	What the for the patient in the discharge summary and what led to it ? How was the and what recommended ?	What the for the in the discharge and what to it ? the and what ?	0.53125	0.3125	[('What', 'WP'), ('was', 'VBD'), ('the', 'DT'), ('diagnosis', 'NN'), ('for', 'IN'), ('the', 'DT'), ('patient', 'NN'), ('mentioned', 'VBD'), ('in', 'IN'), ('the', 'DT'), ('discharge', 'NN'), ('summary', 'NN'), ('and', 'CC'), ('what', 'WP'), ('condition', 'NN'), ('led', 'VBD'), ('to', 'TO'), ('it', 'PRP'), ('?', '.'), ('How', 'NNP'), ('was', 'VBD'), ('the', 'DT'), ('patient', 'NN'), ('managed', 'VB…	was -> waas; to -> two; care -> caire; How -> howe; was -> waas; was -> waas; summary -> summary e; led -> lead; follow-up -> follow up; mentioned -> mensch and;
156465	The final diagnosis for the patient mentioned in the discharge summary was Intrinsic factor (IF) deficiency and Gastrectomy Syndrome (IGS). The treatment prescribed for the patient was regular parenteral vitamin B12 therapy, which showed good response and led to a significant improvement in symptoms. The healthcare professional advised the patient to continue regular follow-up and adhere to the p…	What was the final diagnosis and treatment for the patient mentioned in the discharge summary who was diagnosed with Megaloblastic anemia with defective absorption of vitamin B12?	Discharge Summary: Patient Name: [Patient Name] Admission Date: [Admission Date] Discharge Date: [Discharge Date] Admitting Diagnosis: Megaloblastic anemia with defective absorption of vitamin B12 Discharge Diagnosis: Intrinsic factor (IF) deficiency and Gastrectomy Syndrome (IGS) Treatment: Parenteral vitamin B12 therapy Hospital Course: The patient was an 18-year-old unmarried female hailing fr…	What was the fine hill diagnosis and treatment for the patient mensch and in the discharge summary who waas diagnosed with Megaloblastic anemia with defective absorption of vitamin B12 ?	What waas the final diagnosis and treatment for the patient mensch and in the discharge summary e hoo waas diagnosed with Megaloblastic anemia a with defective absorption of vitamin B12 ?	What waas the fine hill diagnosis and treatment for the patient mensch and in the discharge summary e hoo waas diagnosed with Megaloblastic anemia a with defective absorption of vitamin B12 ?	What was the fnal diagnosis and treatment for the pstient mentioned in the discharge summary who was diagnosed with Megaloblastic aemia with defective absorption of vitamin B12 ?	What awas the final diagosis and triatment for the patient mentoned in the discharge sqmmary who was dicagnosed with Megaloblastic anmeia with defective absorption of viktamin B12 ?	What as the fianl dianosis and treactment for the paktient menbtioned in the discharge smumary who wsa diganosed with Megalbolastic anemia with defctive absowption of viytamin r12 ?	What the final and treatment for the patient mentioned in the discharge summary who was diagnosed with Megaloblastic anemia with absorption of vitamin B12 ?	What was the final diagnosis and treatment for the mentioned in the who diagnosed with with absorption of vitamin ?	What the and for the in the who was diagnosed with with of ?	0.5714285714285714	0.25	[('What', 'WP'), ('was', 'VBD'), ('the', 'DT'), ('final', 'JJ'), ('diagnosis', 'NN'), ('and', 'CC'), ('treatment', 'NN'), ('for', 'IN'), ('the', 'DT'), ('patient', 'NN'), ('mentioned', 'VBD'), ('in', 'IN'), ('the', 'DT'), ('discharge', 'NN'), ('summary', 'NN'), ('who', 'WP'), ('was', 'VBD'), ('diagnosed', 'VBN'), ('with', 'IN'), ('Megaloblastic', 'NNP'), ('anemia', 'NN'), ('with', 'IN'), ('defect…	summary -> summary e; mentioned -> mensch and; anemia -> anemia a; who -> hoo; was -> waas; was -> waas; final -> fine hill;
141480	The final diagnosis of the patient in the given discharge summary was craniofacial brown tumor due to secondary hyperparathyroidism (SHPT) because of chronic renal disease. The patient was referred to a higher medical center for treatment where a multidisciplinary approach was planned including treatment from a nephrologist, endocrinologist, and oral and maxillofacial surgeon. The patient was adv…	What was the final diagnosis of the patient in the given discharge summary?	Discharge Summary Patient Name: [Name] Admission Date: [Date] Discharge Date: [Date] Hospital Course: The patient was admitted to the Department of Oral Medicine and Radiology with the chief complaint of pain and swelling over the left side of the face for 13 months. The patient presented with hemoglobin level of 6.6 g/dL, RBC count of 3.02 × 106/μL, and ESR of 15 mm/1st hour. Multiple root stump…	What waas the final diagnosis of the patient in the given discharge summary ?	What waas the fine hill diagnosis of the patient in the give in discharge summary ?	What waas the fine hill diagnosis of the patient in the give in discharge summary e ?	What was the final diagnosis of the patient in the given diescharge summary ?	What was the fial dignosis of the patient in the given disdcharge sumary ?	What aws the fional diahnosis of the paxient in the gpiven dicharge smumary ?	What was the final diagnosis of the patient in the given summary ?	What was the of the in the given summary ?	What the of the in the ?	0.5	0.2857142857142857	[('What', 'WP'), ('was', 'VBD'), ('the', 'DT'), ('final', 'JJ'), ('diagnosis', 'NN'), ('of', 'IN'), ('the', 'DT'), ('patient', 'NN'), ('in', 'IN'), ('the', 'DT'), ('given', 'VBN'), ('discharge', 'NN'), ('summary', 'NN'), ('?', '.')]	final -> fine hill; given -> give in; summary -> summary e; was -> waas;
96812	The treatment regimen utilized to reduce gingival inflammation in a 10-year-old male patient diagnosed with Chronic Idiopathic Neutropenia (CIN) included subcutaneous injections of recombinant granulocyte colony-stimulating factor (G-CSF) and an oral rinse of chlorhexidine gluconate (0.12%). The patient's gingival inflammation subsided significantly one month after the treatment.	What treatment regimen was utilized to reduce gingival inflammation in a 10-year-old male patient diagnosed with Chronic Idiopathic Neutropenia (CIN) in the given discharge summary?	DISCHARGE SUMMARY: Hospital Course: A 10-year-old male child was admitted to our department with chief complaint of swelling in the right cheek region for 2 months. Further evaluations revealed recurrent febrile episodes, severe mobility of teeth, and frequent bleeding of gums, leading to a diagnosis of Chronic Idiopathic Neutropenia (CIN). The patient was treated with subcutaneous injections of …	What treatment regimen waas utilized to reduce gingival inflammation in a a 10-year-old male patient diagnosed with kronick Idiopathic Neutropenia ( CIN ) in the given discharge summary ?	What treatment regimen was utilized two reduce gingival inflammation in a a 10-year-old mail patient diagnosed with kronick Idiopathic Neutropenia ( CIN ) in the give in discharge summary e ?	What treatment regimen waas utilized two reduce gingival inflammation in a a 10-year-old mail patient diagnosed with kronick Idiopathic Neutropenia ( CIN ) in the give in discharge summary e ?	What treatment regimen was utilized to reduce gingival inflammation in a 10y-year-old male patient diagnosed with Chronic Idiopathic Neutryopenia ( CN ) in the given discharge summary ?	What tresatment regimen was utilized to regduce gingival inflammation in a 10cyear-old mqale patient diagnosed with Chronic Idipathic Neutorpenia ( CN ) in the gvien discharge summary ?	What tretment regimen wws utilbzed to retuce gigival inlfammation in a 10-yera-old male patient disagnosed with Chbonic Idiopathic Neutorpenia ( iCIN ) in the gien dicharge sumary ?	What treatment was to reduce gingival inflammation in a 10-year-old male patient diagnosed with Chronic Idiopathic Neutropenia ( CIN ) in the given summary ?	What treatment regimen was utilized to gingival in a diagnosed with Chronic Idiopathic Neutropenia ( ) in the given ?	What treatment to in a patient diagnosed with ( ) in the given ?	0.6428571428571429	0.25	[('What', 'WP'), ('treatment', 'NN'), ('regimen', 'NN'), ('was', 'VBD'), ('utilized', 'VBN'), ('to', 'TO'), ('reduce', 'VB'), ('gingival', 'JJ'), ('inflammation', 'NN'), ('in', 'IN'), ('a', 'DT'), ('10-year-old', 'JJ'), ('male', 'NN'), ('patient', 'NN'), ('diagnosed', 'VBN'), ('with', 'IN'), ('Chronic', 'NNP'), ('Idiopathic', 'NNP'), ('Neutropenia', 'NNP'), ('(', '('), ('CIN', 'NNP'), (')', ')'),…	to -> two; summary -> summary e; male -> mail; Chronic -> kronick; was -> waas; given -> give in; a -> a a;
83491	The patient received a course of docetaxel and cisplatin, then pemetrexed and cisplatin, and finally cisplatin and gemcitabine over the course of one year.	What specific chemotherapy was administered to the 47-year-old male patient diagnosed with adenocarcinoma in the given discharge summary?	Discharge Summary: Patient: The patient, a 47-year-old male with no known pre-existing medical conditions, was diagnosed with nodular lesions and vasogenic edema after experiencing tonic-clonic seizures in November 2012. Further testing revealed a primary lesion in the right hilar region and hypermetabolic lymphadenomegaly of the lymph nodes in the mediastinum of the right paratracheal region, ao…	What specific chemotherapy was administered two the 47-year-old male patient diagnosed with adenocarcinoma in the give in discharge summary ?	What specific chemotherapy waas administered two the 47-year-old male patient diagnosed with adenocarcinoma in the give in discharge summary e ?	What specific chemotherapy waas administered two the 47-year-old mail patient diagnosed with adenocarcinoma in the give in discharge summary e ?	What specific chemotherapy was administered to the 47-year-old male pataent diagnosed with adenocarcinoma in the given discharge smmary ?	What spcecific chemotherapy was admiqnistered to the 47-year-old male patent diagonsed with adenocarcinoma in the given disaharge srmmary ?	What spcific chemotherapy waas adinistered to the 47year-old mahle ptaient diaugnosed with adenoarcinoma in the gkiven dicharge summary ?	What specific chemotherapy was administered to the 47-year-old patient diagnosed with adenocarcinoma in the given summary ?	What specific administered to the 47-year-old patient with in the given summary ?	What chemotherapy to the with in the given ?	0.631578947368421	0.2631578947368421	[('What', 'WP'), ('specific', 'JJ'), ('chemotherapy', 'NN'), ('was', 'VBD'), ('administered', 'VBN'), ('to', 'TO'), ('the', 'DT'), ('47-year-old', 'JJ'), ('male', 'JJ'), ('patient', 'NN'), ('diagnosed', 'VBN'), ('with', 'IN'), ('adenocarcinoma', 'NN'), ('in', 'IN'), ('the', 'DT'), ('given', 'VBN'), ('discharge', 'NN'), ('summary', 'NN'), ('?', '.')]	male -> mail; given -> give in; to -> two; summary -> summary e; was -> waas;
127474	According to the given discharge summary, cervical immobilization using a cervical collar brace was performed for 12 weeks as a neurosurgical intervention to achieve spinal stabilization and prevent further nerve damage, including injury to the brain stem, in the patient with right jowl and neck injury following a crane hook accident.	What neurosurgical intervention was performed to prevent further nerve damage and achieve spinal stabilization in the patient with right jowl and neck injury following a crane hook accident, according to the given discharge summary?	Discharge Summary Patient Name: Confidential Sex: Male Age: 18 Date of Admission: MM/DD/YYYY Date of Discharge: MM/DD/YYYY Admitting Diagnosis: Right jowl and neck injury following crane hook accident Hospital Course: The patient was brought into the hospital emergency with severe neck pain, bleeding from the mouth, and a deep lacerated injury on the right side of his jaw and upper part of the ne…	What neurosurgical intervention was performed to prevent further nerve damage and achieve spinal stabilization in the patient with right jowl and neck injury following a a crain hook accident , according two the given discharge summary e ?	What neurosurgical intervention waas performed two prevent further nerve damage and achieve spinal stabilization in the patient with right jowl and nec injury following a a crain hooke accident , according to the give in discharge summary ?	What neurosurgical intervention waas performed two prevent further nerve damage and achieve spinal stabilization in the patient with write jowl and nec injury following a a crain hooke accident , according two the give in discharge summary e ?	What neurosurgical intervention was performed to prevent further nerve daage and acrieve spnal stabilization in the patient with right jowl and neck injury following a crane hook accident , according to the given disharge summary ?	What neurosurgical intervention was performed to predvent further nerve domage and achieve spnial stabilization in the paitent with rpght jolw and nebk injury following a crane hook acident , accoxding to the given difscharge smmary ?	What neuroszurgical intervnetion aws performed to prebent furother nhrve dsamage and acsieve sipnal stabilization in the paient with rihgt jowl and neck inujry follnwing a carne hocok accident , according to the gvien disyharge sqmmary ?	What neurosurgical intervention was performed to prevent further damage and achieve spinal in the with right jowl and neck following a crane hook accident , according to the given discharge summary ?	What neurosurgical intervention performed to prevent further and spinal stabilization in the with jowl and injury following a hook accident , according to the ?	What intervention performed to prevent nerve and in the with and injury a , to the discharge ?	0.6666666666666666	0.2777777777777778	[('What', 'WP'), ('neurosurgical', 'JJ'), ('intervention', 'NN'), ('was', 'VBD'), ('performed', 'VBN'), ('to', 'TO'), ('prevent', 'VB'), ('further', 'RB'), ('nerve', 'JJ'), ('damage', 'NN'), ('and', 'CC'), ('achieve', 'VBP'), ('spinal', 'JJ'), ('stabilization', 'NN'), ('in', 'IN'), ('the', 'DT'), ('patient', 'NN'), ('with', 'IN'), ('right', 'JJ'), ('jowl', 'NN'), ('and', 'CC'), ('neck', 'JJ'), ('…	given -> give in; to -> two; crane -> crain; to -> two; a -> a a; was -> waas; right -> write; neck -> nec; summary -> summary e; hook -> hooke;
53670	The suspected cause of meningitis in the patient's hospital course was medication-induced aseptic meningitis, which was managed by discontinuing the antibiotics and monitoring the patient conservatively until all symptoms completely resolved. The patient was advised to avoid all medications containing sulfonamides and follow up with his primary care physician in two weeks.	What was the suspected cause of meningitis in the patient's hospital course, and how was it managed?	[Top Heading: Discharge Summary] [Patient Name]: [Redacted] [Birth Date]: [Redacted] [Sex]: Male [Admission Date]: [Redacted] [Discharge Date]: [Redacted] [Hospital]: [Redacted] [Diagnoses] - Medication-induced aseptic meningitis [Hospital Course] The patient was admitted to the emergency department complaining of headache, subjective fever, and chills for three days. He also reported generalized…	What was the suspected cars of meningitis in the patient 's hospital course , and howe was it managed ?	What waas the suspected cars of meningitis in the patient 's hospital coarse , and how waas it managed ?	What waas the suspected cars of meningitis in the patient 's hospital coarse , and howe waas it managed ?	What was the suspected cause of meningitis in the patient 's hospital course , and how whas it mjanaged ?	What was the supsected cause of meningitis in the patoient 's hopital course , and how bas it mnaaged ?	What wsa the suspceted casue of meingitis in the pahient 's howpital cofurse , and how ws it manged ?	What was the cause of meningitis in the patient 's hospital , and how was it managed ?	What was the of meningitis in the 's , and how was it ?	What the of in the 's , and how it ?	0.45	0.25	[('What', 'WP'), ('was', 'VBD'), ('the', 'DT'), ('suspected', 'JJ'), ('cause', 'NN'), ('of', 'IN'), ('meningitis', 'NN'), ('in', 'IN'), ('the', 'DT'), ('patient', 'NN'), ("'s", 'POS'), ('hospital', 'JJ'), ('course', 'NN'), (',', ','), ('and', 'CC'), ('how', 'WRB'), ('was', 'VBD'), ('it', 'PRP'), ('managed', 'VBD'), ('?', '.')]	course -> coarse; was -> waas; was -> waas; how -> howe; cause -> cars;
83937	The diagnosis for the patient's complaint of a right breast lump was T2N1M0 carcinoma in the right breast, and the treatment provided was modified radical mastectomy of the right breast. The patient is advised to follow up regularly with her treating physician and adhere to the prescribed medication and lifestyle changes.	What was the diagnosis and treatment for the patient's complaint of a right breast lump?	Discharge Summary: Patient Name: [Redacted] Medical Record Number: [Redacted] Date of Admission: [Redacted] Date of Discharge: [Redacted] Hospital Course: The patient was admitted to the Surgical Outpatient Department of AIIMS, Bhubaneswar with complaints of a right breast lump of approximately 3 cm in diameter. She was diagnosed with T2N1M0 carcinoma in her right breast after thorough clinical e…	What waas the diagnosis and treatment for the patient 's complaint of a right brest lump ?	What waas the diagnosis and treatment for the patient 's complaint of a right brest lumpp ?	What waas the diagnosis and treatment for the patient 's complaint of a a write brest lumpp ?	What eas the diagnosis and treatment for the patient 's complaint of a right braest lump ?	What wsa the diaxnosis and treatment for the pmatient 's complaint of a right breast lzump ?	What as the diagynosis and tratment for the pateint 's coxplaint of a ridght braest lupm ?	What was the diagnosis and treatment for the patient 's complaint of a lump ?	What the diagnosis and for the 's complaint of a breast ?	What the and for the 's of a ?	0.4705882352941176	0.2941176470588235	[('What', 'WP'), ('was', 'VBD'), ('the', 'DT'), ('diagnosis', 'NN'), ('and', 'CC'), ('treatment', 'NN'), ('for', 'IN'), ('the', 'DT'), ('patient', 'NN'), ("'s", 'POS'), ('complaint', 'NN'), ('of', 'IN'), ('a', 'DT'), ('right', 'JJ'), ('breast', 'NN'), ('lump', 'NN'), ('?', '.')]	right -> write; lump -> lumpp; a -> a a; breast -> brest; was -> waas;
151096	The waist and leg pain reported by the 44-year-old female patient was caused by an air pack at the level of L5-S1 spinal extradural midline space, which compressed the thecal sac anteriorly. The patient was managed with anti-inflammatory drugs and showed improvement during her 3 months' follow-up period, with a reduction in pain and a decrease in the air pack's volume in an axial tomography scan.	What was the cause of the waist and leg pain reported in the 44-year-old female patient and how was it managed during her 3 months' follow-up period?	DISCHARGE SUMMARY: Patient: 44-year-old female Chief Complaint: Waist and leg pain Hospital Course: Upon admission to the hospital, the patient presented with complaints of waist and leg pain. Neurological examination was performed, which was found to be normal. A spinal computed tomography (CT) scan was ordered due to the patient's claustrophobia. The scan revealed an air pack at the level of L5…	What waas the cause of the waste and leg pane reported in the 44-year-old female patient and how was it managed during her 3 months ' follow-up period ?	What waas the cars of the waste and legge pane reported in the 44-year-old female patient and how was it managed during her 3 months ' follow up period ?	What waas the cars of the waste and legge pane reported in the 44-year-old female patient and howe waas it managed during her 3 months ' follow up period ?	What was the cause of the waist and leg pain reported in the 44-year-old female patient and how was it managed during her 3 months ' follvw-up peirod ?	What was the cpuse of the wiast and leg pian rzeported in the 44-year-old fbmale patent and how was it maeaged during her 3 motnhs ' follow-up pjeriod ?	What wxs the cyause of the wfaist and wleg pein repuorted in the 44-yedr-old fejale paitent and how aws it mnaaged during her 3 mjnths ' fololw-up peiod ?	What was the of the waist and reported in the 44-year-old female patient and how was it managed during her 3 months ' follow-up period ?	What the cause of the and pain in the and how was it during her 3 ' follow-up period ?	What the of the and in the and how it during her 3 ' ?	0.4827586206896552	0.2758620689655172	[('What', 'WP'), ('was', 'VBD'), ('the', 'DT'), ('cause', 'NN'), ('of', 'IN'), ('the', 'DT'), ('waist', 'NN'), ('and', 'CC'), ('leg', 'NN'), ('pain', 'NN'), ('reported', 'VBD'), ('in', 'IN'), ('the', 'DT'), ('44-year-old', 'JJ'), ('female', 'NN'), ('patient', 'NN'), ('and', 'CC'), ('how', 'WRB'), ('was', 'VBD'), ('it', 'PRP'), ('managed', 'VBD'), ('during', 'IN'), ('her', 'PRP$'), ('3', 'CD'), ('…	how -> howe; cause -> cars; follow-up -> follow up; pain -> pane; leg -> legge; was -> waas; waist -> waste; was -> waas;
747	According to the discharge summary, the patient received left partial nephrectomy, left radical nephrectomy, high-dose palliative radiotherapy, dose-reduced pazopanib, and nivolumab for their locally advanced clear cell RCC with bone and lung metastases.	What treatments did the patient receive for their locally advanced clear cell RCC with bone and lung metastases according to the discharge summary?	Discharge Summary Patient Name: [Name] Age: 72 Sex: Male Date of Admission: [Date] Date of Discharge: [Date] Hospital Course: The patient presented with a 6-week history of haematuria and was diagnosed with a locally advanced clear cell RCC. He underwent left partial nephrectomy, which was followed by the development of ESRD and initiation of dialysis 3 times/week. The patient later underwent lef…	What treatments did the patient receive for their locally advanced cleere cell RCC with bone and lung metastases according to the discharge summary e ?	What treatments did the patient receive for their local e advanced clear sell RCC with bown and lung metastases according two the discharge summary e ?	What treatments did the patient receive for their local e advanced cleere sell RCC with bown and lung metastases according two the discharge summary e ?	What treatments did the patient receive for their locally asdvanced clear cell RCC with bone and lung metastases according to the discoarge summary ?	What treatments jdid the patient receive for their lcoally advanced clear clel CC with bone and lnug metastases accopding to the discharge sulmmary ?	What trealtments dfid the patfent receive for their locxally advanced clar czell CRC with boen and llng metatases accroding to the discharge sqummary ?	What treatments did the patient receive for their locally advanced clear cell RCC with and lung metastases to the discharge summary ?	What the patient for their clear cell with bone and lung metastases according to the discharge ?	What did the for their with bone and to the summary ?	0.625	0.25	[('What', 'WP'), ('treatments', 'VBZ'), ('did', 'VBD'), ('the', 'DT'), ('patient', 'NN'), ('receive', 'NN'), ('for', 'IN'), ('their', 'PRP$'), ('locally', 'RB'), ('advanced', 'VBN'), ('clear', 'JJ'), ('cell', 'NN'), ('RCC', 'NNP'), ('with', 'IN'), ('bone', 'NN'), ('and', 'CC'), ('lung', 'NN'), ('metastases', 'NNS'), ('according', 'VBG'), ('to', 'TO'), ('the', 'DT'), ('discharge', 'NN'), ('summary…	bone -> bown; to -> two; clear -> cleere; locally -> local e; cell -> sell; summary -> summary e;
101406	The patient was admitted for a total laparoscopic hysterectomy with prophylactic salpingectomy due to hypermenorrhea and secondary anemia in the presence of a myomatous uterus, as detailed in the given discharge summary.	What was the reason for the patient's admission, and what surgical procedure was performed according to the given discharge summary?	Discharge Summary Patient Name: [REDACTED] Gender: Female Age: 45 Admission Date: [REDACTED] Discharge Date: [REDACTED] Hospital Course: The patient was admitted for a total laparoscopic hysterectomy (TLH) with prophylactic salpingectomy due to hypermenorrhea and secondary anemia in the presence of a myomatous uterus. The procedure was performed using a standardized protocol with laparoscopic equ…	What waas the reason for the patient 's admission , and what surgical procedure was performed according to the given discharge summary e ?	What waas the rees in for the patient 's admission , and what surgical procedure waas performed according two the given discharge summary e ?	What waas the rees in for the patient 's admission , and what surgical procedure waas performed according two the give in discharge summary e ?	What was the reqson for the patient 's admission , and what surgical procedure was performed according to the given discharge sumary ?	What aws the reason for the patent 's admission , and what surgcial procedure was performed acscording to the given discahrge summary ?	What wkas the rezason for the psatient 's admission , and what sugical procdeure ewas pefrormed accoding to the giden diseharge sumary ?	What the reason for the 's admission , and what surgical procedure was performed according to the given discharge summary ?	What was the for the patient 's , and what procedure was to the discharge ?	What the for the 's , and what to the ?	0.5217391304347826	0.2608695652173913	[('What', 'WP'), ('was', 'VBD'), ('the', 'DT'), ('reason', 'NN'), ('for', 'IN'), ('the', 'DT'), ('patient', 'NN'), ("'s", 'POS'), ('admission', 'NN'), (',', ','), ('and', 'CC'), ('what', 'WP'), ('surgical', 'JJ'), ('procedure', 'NN'), ('was', 'VBD'), ('performed', 'VBN'), ('according', 'VBG'), ('to', 'TO'), ('the', 'DT'), ('given', 'VBN'), ('discharge', 'NN'), ('summary', 'NN'), ('?', '.')]	to -> two; was -> waas; given -> give in; summary -> summary e; reason -> rees in; was -> waas;
96368	To investigate whether the acute kidney injury in the newborn was due to drug toxicity, the tacrolimus level was measured on day 3 after birth. On day 5 after birth, the newborn's urine output increased, and BUN and sCr levels returned to the normal range, suggesting that if the AKI was initially caused by tacrolimus toxicity, it had resolved by day 5.	Was acute kidney injury in the newborn due to drug toxicity, and how was it resolved?	Discharge Summary: Patient Information: Name: N/A Medical Record Number: N/A Date of Admission: N/A Date of Discharge: N/A Admitting Diagnosis: N/A Discharge Diagnosis: N/A Hospital Course: The patient, a 31-year-old female with a history of Goodpasture's syndrome, received a living related kidney allograft. After five years, the patient expressed the wish to get pregnant, and her blood pressure,…	waas acute kidney injury in the newborn due two drug toxicity , and how was it resolved ?	waas acute kidney injury in the newborn do to drug toxicity , and howe waas it resolved ?	waas acute kidney injury in the new born do two drug toxicity , and how waas it resolved ?	Was acute kidney injury in the newborn zdue to drug toxicity , and how wsa it resolved ?	Wuas acfte kidney inury in the nbwborn de to drug toxicity , and how was it resolved ?	Wpas acite kindey ijury in the nwborn bue to drgu toixcity , and how was it resocved ?	Was acute kidney injury in the due to toxicity , and how was it resolved ?	Was acute in the newborn due to toxicity , and how it ?	in the to drug , and how it ?	0.5555555555555556	0.3333333333333333	[('Was', 'NNP'), ('acute', 'JJ'), ('kidney', 'NN'), ('injury', 'NN'), ('in', 'IN'), ('the', 'DT'), ('newborn', 'JJ'), ('due', 'JJ'), ('to', 'TO'), ('drug', 'NN'), ('toxicity', 'NN'), (',', ','), ('and', 'CC'), ('how', 'WRB'), ('was', 'VBD'), ('it', 'PRP'), ('resolved', 'VBD'), ('?', '.')]	newborn -> new born; Was -> waas; due -> do; to -> two; was -> waas;
56311	The critically low sodium levels in this patient were attributed to pseudohyponatremia due to hypertriglyceridemia. The patient was treated with 3% saline and frequent electrolyte monitoring. The repeat metabolic panel showed an improvement in sodium level to 134 meq/L.	What was the cause of the critically low sodium levels in the patient and how was it treated?	Hospital Course Summary: This 26-year-old Asian male with a medical history of chronic pancreatitis, familial hypertriglyceridemia, and fatty liver presented to the emergency department complaining of nausea and abdominal pain. Upon physical examination, extensive xanthomas were found throughout his body. Further work up revealed a WBC count of 12,000/mL, sodium 112 mEq/L, blood glucose 283 mg/dL…	What was the cause of the critically lo sodium levels in the patient and how waas it treated ?	What waas the cars of the critical he lo sodium levels in the patient and how was it treated ?	What waas the cars of the critical he lo sodium levels in the patient and howe waas it treated ?	What was the cause of the critically low sodium levels in the patient and how as it trated ?	What was the cause of the critically lmw soium lehels in the patbient and how fwas it terated ?	What as the case of the crtiically ow sofdium ldvels in the paient and how ws it teated ?	What was the cause of the critically sodium levels in the patient and how was it ?	What the cause of the critically low in the and how it ?	What the of the in the and how it ?	0.4736842105263157	0.3157894736842105	[('What', 'WP'), ('was', 'VBD'), ('the', 'DT'), ('cause', 'NN'), ('of', 'IN'), ('the', 'DT'), ('critically', 'RB'), ('low', 'JJ'), ('sodium', 'NN'), ('levels', 'NNS'), ('in', 'IN'), ('the', 'DT'), ('patient', 'NN'), ('and', 'CC'), ('how', 'WRB'), ('was', 'VBD'), ('it', 'PRP'), ('treated', 'VBD'), ('?', '.')]	low -> lo; how -> howe; critically -> critical he; was -> waas; was -> waas; cause -> cars;
46465	The final diagnosis of the patient in the given discharge summary after undergoing a video-assisted thoracoscopic surgery for tumor resection was mediastinal extra adrenal myelolipoma.	What was the final diagnosis of the patient in the given discharge summary after undergoing a video-assisted thoracoscopic surgery for tumor resection?	Hospital Course: The patient, a 68-year-old male, was admitted to Itabashi Central Medical Center for a surgical resection of posterior mediastinal tumor in November 2011. The patient presented with a mediastinal mass during a health checkup; however, previous history was unremarkable. The patient underwent a video-assisted thoracoscopic surgery for tumor resection and was discharged without comp…	What was the final diagnosis of the patient in the given discharge summary after undergoing a a video-assisted thoracoscopic surgery for toomer resection ?	What waas the fine hill diagnosis of the patient in the give in discharge summary after undergoing a a video-assisted thoracoscopic surgery for toomer resection ?	What waas the fine hill diagnosis of the patient in the give in discharge summary e after undergoing a a video-assisted thoracoscopic surgery for toomer resection ?	What was the fipnal diagnosis of the patient in the given discharge summary after undergoing a vide-assisted thoracoscopic surgery for tumor resection ?	What was the fminal diagnosis of the paptient in the gicen discharge sumary after undergoing a vido-assisted thoracoscopic surgery for tudmor resetcion ?	What uwas the fival diangosis of the patqient in the gievn disceharge sumary after undefrgoing a video-hssisted thorocoscopic surhgery for tkmor resection ?	What was the diagnosis of the patient in the given discharge summary after undergoing a video-assisted thoracoscopic for tumor resection ?	What the final diagnosis of the in the after undergoing a thoracoscopic surgery for resection ?	What the final of the in the after a for ?	0.5652173913043478	0.2608695652173913	[('What', 'WP'), ('was', 'VBD'), ('the', 'DT'), ('final', 'JJ'), ('diagnosis', 'NN'), ('of', 'IN'), ('the', 'DT'), ('patient', 'NN'), ('in', 'IN'), ('the', 'DT'), ('given', 'VBN'), ('discharge', 'NN'), ('summary', 'NN'), ('after', 'IN'), ('undergoing', 'VBG'), ('a', 'DT'), ('video-assisted', 'JJ'), ('thoracoscopic', 'NN'), ('surgery', 'NN'), ('for', 'IN'), ('tumor', 'NN'), ('resection', 'NN'), ('…	given -> give in; a -> a a; summary -> summary e; tumor -> toomer; was -> waas; final -> fine hill;
98313	To correct the progressive deformity of the wrist resulting from a right distal radius trauma, surgery was performed, which involved replacing the bone bridge, executing an osteotomy to correct the angular deformity, and using plate fixation.	What surgical procedures were performed to correct the progressive deformity of the wrist resulting from a right distal radius trauma, as mentioned in the discharge summary?	Discharge Summary: Patient Name: [Name] Date of Admission: [Date] Date of Discharge: [Date] Hospital Course: The patient, a 10-year-old boy, was admitted to our service due to progressive deformity of the wrist resulting from a right distal radius trauma that was not addressed medically. Upon admission, radiography showed a marked deformity at the medial border of the right distal radius, and phy…	What surgical procedures were performed two correct the progressive deformity of the wrist resulting from a write distal radius trauma a , as mentioned in the discharge summary ?	What surgical procedures were performed two correct the progressive deformity of the wrist resulting from a a right distel radius trauma a , as mensch and in the discharge summary e ?	What surgical procedures were performed two correct the progressive deformity of the rist resulting from a a write distel radius trauma a , as mensch and in the discharge summary e ?	What surgical procedures were performed to corerct the progrssive deformity of the wrqist resulting from a right distal radius trauma , as mentioned in the discharge summary ?	What surgical procdures wexe perfbormed to coyrect the proressive deformity of the wrist resusting from a riht distal radius trauma , as mentioned in the discharge sumary ?	What surfical procnedures weze pexrformed to correct the progrpessive deormity of the wirst resulting from a rght dfstal radius truma , as mentioned in the dizscharge smumary ?	What surgical procedures were performed to correct the progressive deformity of the resulting from a right radius trauma , as mentioned in the discharge ?	What procedures were performed to the of the resulting from a right radius , as mentioned in the discharge ?	What surgical to the of the wrist from a , as in the ?	0.5714285714285714	0.2857142857142857	[('What', 'WP'), ('surgical', 'JJ'), ('procedures', 'NNS'), ('were', 'VBD'), ('performed', 'VBN'), ('to', 'TO'), ('correct', 'VB'), ('the', 'DT'), ('progressive', 'JJ'), ('deformity', 'NN'), ('of', 'IN'), ('the', 'DT'), ('wrist', 'NN'), ('resulting', 'VBG'), ('from', 'IN'), ('a', 'DT'), ('right', 'JJ'), ('distal', 'NN'), ('radius', 'NN'), ('trauma', 'NN'), (',', ','), ('as', 'IN'), ('mentioned', …	distal -> distel; wrist -> rist; mentioned -> mensch and; trauma -> trauma a; a -> a a; summary -> summary e; to -> two; right -> write;
9503	The patient was diagnosed with nonseminomatous germ cell tumor with sarcomatous changes (teratocarcinoma) and underwent four courses of VIP chemotherapy, followed by a midline sternotomy with resection of the large anterior mediastinal mass. The patient was discharged under stable circumstances and recommended continued regular follow-up oncology visits to monitor AFP levels in the future.	What was the diagnosis and treatment plan for the patient described in the discharge summary who was diagnosed with nonseminomatous germ cell tumor with sarcomatous changes (teratocarcinoma)?	Hospital Course Summary: Identification: The patient is a 35-year-old male who was admitted for shortness of breath and chest tightness. Diagnosis: The patient was diagnosed with a nonseminomatous germ cell tumor with sarcomatous changes (teratocarcinoma). Treatment: The patient underwent four courses of VIP chemotherapy, followed by a midline sternotomy with a resection of the large anterior med…	What was the diagnosis and treatment plan for the patient described in the discharge summary hoo was diagnosed with nonseminomatous germ sell tumor with sarcomatous change his ( teratocarcinoma ) ?	What waas the diagnosis and treatment plan for the patient described in the discharge summary e hoo waas diagnosed with nonseminomatous germ cell toomer with sarcomatous change his ( teratocarcinoma ) ?	What waas the diagnosis and treatment plan for the patient described in the discharge summary e hoo waas diagnosed with nonseminomatous germe sell toomer with sarcomatous change his ( teratocarcinoma ) ?	What was the diagnosis and treatment plan for the patient described in the dicharge summary who was diagnosed with nonseminomatous germ cell tyumor with sarcfmatous changes ( teratocarcinoma ) ?	What wyas the diagnosis and trertment plan for the patsient desribed in the discharge summary who das diagnosed with nonseminomatous gem clel tumor with sarcoatous changes ( terutocarcinoma ) ?	What wxas the diugnosis and tryeatment plan for the ptaient decribed in the dinscharge suumary who aws diagnosed with nonesminomatous gnerm caell tudmor with sacomatous canges ( teraotcarcinoma ) ?	What was the diagnosis and treatment for the patient in the discharge summary who was diagnosed with nonseminomatous germ cell tumor with changes ( teratocarcinoma ) ?	What was the and for the patient described in the discharge summary who was diagnosed with with changes ( ) ?	What the and for the in the who diagnosed with with sarcomatous ( ) ?	0.5666666666666667	0.2666666666666666	[('What', 'WP'), ('was', 'VBD'), ('the', 'DT'), ('diagnosis', 'NN'), ('and', 'CC'), ('treatment', 'NN'), ('plan', 'NN'), ('for', 'IN'), ('the', 'DT'), ('patient', 'NN'), ('described', 'VBN'), ('in', 'IN'), ('the', 'DT'), ('discharge', 'NN'), ('summary', 'NN'), ('who', 'WP'), ('was', 'VBD'), ('diagnosed', 'VBN'), ('with', 'IN'), ('nonseminomatous', 'JJ'), ('germ', 'NNS'), ('cell', 'VBP'), ('tumor'…	germ -> germe; cell -> sell; tumor -> toomer; was -> waas; was -> waas; summary -> summary e; changes -> change his; who -> hoo;
62645	The patient was diagnosed with an atypical incomplete subtrochanteric femoral fracture and underwent invasive osteosynthesis with a long femoral nail, which was unsuccessful due to delayed union and nail breakage. Total hip arthroplasty through the posterior approach was subsequently performed. The patient experienced callus formation at the nonunion site 5 months after surgery, followed by bone …	What was the patient's diagnosis and treatment course for an atypical incomplete subtrochanteric femoral fracture, and what procedures were subsequently performed to ensure proper bone healing?	Hospital Course: This 74-year-old female with a past medical history of Adult Still's disease and treatment with steroids for 23 years was diagnosed with atypical incomplete subtrochanteric femoral fracture. She underwent invasive osteosynthesis with a long femoral nail, which was unsuccessful due to delayed union and nail breakage. The implant was subsequently removed, and total hip arthroplasty…	What was the patient 's diagnosis and treatment coarse for an atypical incomplete subtrochanteric femoral fracture , and what procedures were subsequently performed to insure proper bown healing ?	What was the patient 's diagnosis and treatment course for ann atypical incomplete subtrochanteric femoral fracture , and what procedures were subsequently performed two insure propper bown heeling ?	What waas the patient 's diagnosis and treatment coarse for ann atypical incomplete subtrochanteric femoral fracture , and what procedures were subsequently performed two insure propper bown heeling ?	What was the patient 's diangosis and treatment course for an atypical incomplete subtrochanteric fmemoral fracture , and what procedures were subsequently perormed to ensure proper bone healing ?	What zwas the pttient 's dianosis and treatment copurse for an atyppical incomplete subtrochanteric femworal fracture , and what procdures weye subsequently perfrmed to ensure proper bone healing ?	What las the papient 's diagnosis and treamtent cuourse for an atypical incmoplete submrochanteric femral fcracture , and what procudures wecre subgsequently perofrmed to ensure prpoer bvone heaoling ?	What was the 's diagnosis and treatment for an atypical incomplete femoral fracture , and what procedures were subsequently performed to ensure proper bone healing ?	What was the patient 's diagnosis and treatment for an incomplete subtrochanteric , and what procedures subsequently performed to ?	What the 's and for an femoral , and what were to healing ?	0.6206896551724138	0.2758620689655172	[('What', 'WP'), ('was', 'VBD'), ('the', 'DT'), ('patient', 'NN'), ("'s", 'POS'), ('diagnosis', 'NN'), ('and', 'CC'), ('treatment', 'NN'), ('course', 'NN'), ('for', 'IN'), ('an', 'DT'), ('atypical', 'JJ'), ('incomplete', 'NN'), ('subtrochanteric', 'JJ'), ('femoral', 'JJ'), ('fracture', 'NN'), (',', ','), ('and', 'CC'), ('what', 'WP'), ('procedures', 'NNS'), ('were', 'VBD'), ('subsequently', 'RB')…	ensure -> insure; an -> ann; course -> coarse; healing -> heeling; was -> waas; bone -> bown; proper -> propper; to -> two;
22462	The patient was diagnosed with a glial heterotopia located in the left nasopharynx and underwent excision of the nasopharyngeal mass using a low-temperature plasma knife under general anesthesia. The treatment was successful, resulting in complete relief of dyspnea and good nasopharyngeal patency postoperatively, with no recurrence observed during 1 year of follow-up.	What was the diagnosis of the patient in the given discharge summary and what treatment approach was taken?	Hospital Course: The patient, a 2-month-old male, presented with nasal obstruction and shortness of breath since birth. The patient underwent fiberoptic bronchoscopy which revealed a 1.5 × 1.5 cm polypoid substance in the right nasal cavity near the pharynx and significant mucosal congestion in the main airway. Nasopharyngeal contrast-enhanced computed tomography confirmed a soft tissue mass loca…	What waas the diagnosis of the patient in the given discharge summary and what treatment approach was take in ?	What waas the diagnosis of the patient in the give in discharge summary e and what treatment approach was take in ?	What waas the diagnosis of the patient in the give in discharge summary e and what treatment approach waas take in ?	What wtas the diagnosis of the patient in the given discharge summary and what treatment appraoch was taken ?	What was the diagnosis of the patient in the gievn disclharge summary and what tratment apvroach wsa tacken ?	What wsa the digagnosis of the pathient in the gijven discsharge sumamry and what tretament aproach wsa trken ?	What was the diagnosis of the in the given discharge summary and what treatment approach taken ?	What was the diagnosis of the in the discharge and what approach ?	What the of the in the and what ?	0.5263157894736842	0.2631578947368421	[('What', 'WP'), ('was', 'VBD'), ('the', 'DT'), ('diagnosis', 'NN'), ('of', 'IN'), ('the', 'DT'), ('patient', 'NN'), ('in', 'IN'), ('the', 'DT'), ('given', 'VBN'), ('discharge', 'NN'), ('summary', 'NN'), ('and', 'CC'), ('what', 'WP'), ('treatment', 'NN'), ('approach', 'NN'), ('was', 'VBD'), ('taken', 'VBN'), ('?', '.')]	taken -> take in; was -> waas; was -> waas; summary -> summary e; given -> give in;
125415	The final diagnosis for the 56-year-old male with decreased visual acuity and metamorphopsia in his right eye is atrophy in the RPE layer in the macular area of his right eye, which persisted after nine months of treatment that resulted in the worsening of best-corrected visual acuity and persistence of metamorphopsia. The treatment plan involved applying a diode laser to the retina at a calibrat…	What was the final diagnosis and treatment plan for the 56-year-old male with decreased visual acuity and metamorphopsia in his right eye according to the given discharge summary?	Discharge Summary: Patient: 56-year-old male with decreased visual acuity and metamorphopsia. Course of Hospitalization: The patient reported decreased visual acuity and metamorphopsia six months before he was admitted. Dilated retinal examination revealed atrophy and hypertrophy of the retinal epithelial layer in his right macular region, while no past history of hypertension or diabetes was dis…	What waas the final diagnosis and treatment plan for the 56-year-old male with decreased visual acuity and metamorphopsia in his write i according to the given discharge summary ?	What was the fine hill diagnosis and treatment plan for the 56-year-old mail with decreased visual acuity and metamorphopsia in his right i according two the give in discharge summary e ?	What waas the fine hill diagnosis and treatment plan for the 56-year-old mail with decreased visual acuity and metamorphopsia in his write i according two the give in discharge summary e ?	What was the final diagfosis and tretament plan for the 56-year-old male with decreased visual acuity and metamirphopsia in his right eye according to the given discharge summary ?	What awas the fnial diagnosis and treatment plan for the 56-gyear-old mle with decleased viual acuity and metamdrphopsia in his right eye according to the gven discrharge summary ?	What wws the final divgnosis and tretament paln for the 56-yera-old male with decrbeased vssual arcuity and metamokphopsia in his rimht eey acocrding to the guiven discqharge sumary ?	What was the final diagnosis and treatment plan for the male with visual and metamorphopsia in his right eye according to the given discharge summary ?	What was the final and plan for the 56-year-old with and in his eye according to the discharge summary ?	What the and for the with acuity and metamorphopsia in his to the ?	0.5862068965517241	0.2758620689655172	[('What', 'WP'), ('was', 'VBD'), ('the', 'DT'), ('final', 'JJ'), ('diagnosis', 'NN'), ('and', 'CC'), ('treatment', 'NN'), ('plan', 'NN'), ('for', 'IN'), ('the', 'DT'), ('56-year-old', 'JJ'), ('male', 'NN'), ('with', 'IN'), ('decreased', 'JJ'), ('visual', 'JJ'), ('acuity', 'NN'), ('and', 'CC'), ('metamorphopsia', 'NN'), ('in', 'IN'), ('his', 'PRP$'), ('right', 'NN'), ('eye', 'NN'), ('according', '…	was -> waas; to -> two; final -> fine hill; eye -> i; summary -> summary e; given -> give in; male -> mail; right -> write;
953	The patient was prescribed tigecycline followed by 6 months of oral doxycycline due to a penicillin allergy. After completing the IV tigecycline course, the patient was switched to oral clarithromycin to complete a 6-month course of oral antibiotics. These instructions should be followed as directed by the healthcare provider.	What antibiotic regimen was prescribed for a 69-year-old female patient with a breast abscess, who had a penicillin allergy?	DISCHARGE SUMMARY: Patient Information: - Name: [REDACTED] - Age: 69-year-old female - Medical History: Penicillin allergy, Left-sided breast cancer treated with mastectomy and axillary node clearance Hospital Course: The patient was admitted to the hospital with a right-sided breast abscess. Upon admission, the patient was experiencing pain and feeling unwell, but remained apyrexial. Antibiotic …	What antibiotic regimen waas prescribed for a 69-year-old female patient with a a breast abscess , who had a penicillin allergy ?	What antibiotic regimen waas prescribed for a a 69-year-old female patient with a breast abscess , who hadd a a penicillin allergy ?	What antibiotic regimen waas prescribed for a a 69-year-old female patient with a a brest abscess , who hadd a a penicillin allergy ?	What antibiotic regimen was precsribed for a 69w-year-old female patient with a breast abscess , who had a penicillin allergy ?	What antiibotic recgimen was presocribed for a 69-year-old fevale patuent with a breast abscess , who had a penicillin ajlergy ?	What antibiotic regmen nwas precribed for a 69-eyar-old fmale payient with a bkeast abuscess , who lad a penciillin allregy ?	What antibiotic regimen was prescribed for a 69-year-old female patient with a , who had a penicillin allergy ?	What antibiotic regimen for a 69-year-old with a abscess , who had a penicillin ?	What for a female with a , who a ?	0.5714285714285714	0.3333333333333333	[('What', 'WP'), ('antibiotic', 'JJ'), ('regimen', 'NN'), ('was', 'VBD'), ('prescribed', 'VBN'), ('for', 'IN'), ('a', 'DT'), ('69-year-old', 'JJ'), ('female', 'NN'), ('patient', 'NN'), ('with', 'IN'), ('a', 'DT'), ('breast', 'NN'), ('abscess', 'NN'), (',', ','), ('who', 'WP'), ('had', 'VBD'), ('a', 'DT'), ('penicillin', 'NN'), ('allergy', 'NN'), ('?', '.')]	was -> waas; a -> a a; breast -> brest; a -> a a; had -> hadd; a -> a a;
118452	According to the discharge summary, the patient was diagnosed with TINU syndrome. The physician recommends monitoring the patient for signs of renal impairment or ocular problems, and following up with testing and monitoring as necessary. However, the specific recommendations for further follow-up testing and monitoring are not provided in the given discharge summary.	What was the patient's diagnosis according to the discharge summary and what should be done for follow-up monitoring and testing as per physician recommendations?	Discharge Summary: Patient Information: Name: N/A Age: 39 Sex: Male Admission Date: N/A Discharge Date: N/A Reason for Admission: The patient was admitted due to lethargy and generalized arthralgia, as well as urinary frequency and nocturia. His renal function was impaired with a creatinine of 257 μmol/L (estimated glomerular filtration rate, eGFR, 28 mls/min). He had received topical treatment f…	What waas the patient 's diagnosis according two the discharge summary and what should be done for follow-up monitoring and testing as purr physician recommendations ?	What waas the patient 's diagnosis according two the discharge summary e and what should be done for follow up monitoring and testing as purr physician recommendations ?	What waas the patient 's diagnosis according two the discharge summary e and what should b dun for follow up monitoring and testing as purr physician recommendations ?	What wds the patient 's diaugnosis according to the discharge summary and what should rbe done for follow-up monitoring and testing as per physician recommendations ?	What wsa the patient 's diageosis acocording to the discharge suumary and what should be dyne for foldow-up moniqoring and testing as per physician recommemdations ?	What vas the ptaient 's dianosis accroding to the diucharge smumary and what should dbe dne for folow-up moxnitoring and tiesting as per physbcian recomendations ?	What the patient 's diagnosis according to the discharge summary and what should be done for follow-up and as per physician recommendations ?	What was the 's according to the and what should done for and testing as per recommendations ?	What the 's to the and what should for and as per ?	0.5	0.2692307692307692	[('What', 'WP'), ('was', 'VBD'), ('the', 'DT'), ('patient', 'NN'), ("'s", 'POS'), ('diagnosis', 'NN'), ('according', 'VBG'), ('to', 'TO'), ('the', 'DT'), ('discharge', 'NN'), ('summary', 'NN'), ('and', 'CC'), ('what', 'WP'), ('should', 'MD'), ('be', 'VB'), ('done', 'VBN'), ('for', 'IN'), ('follow-up', 'JJ'), ('monitoring', 'NN'), ('and', 'CC'), ('testing', 'VBG'), ('as', 'IN'), ('per', 'IN'), ('p…	was -> waas; done -> dun; to -> two; summary -> summary e; follow-up -> follow up; per -> purr; be -> b;
15385	The final pathology diagnosis for the patient's abdominal wall mass was an ill-defined pale-tan markedly fibrotic area extending from the bladder mucosa, with necrotic aspects of the mucosal and submucosal aspects of the bladder, containing low-grade spindle cell proliferation with abundant inflammation, granulation tissue, and chronic abscess with connections to the bladder suggesting urachal or…	What was the final pathology diagnosis for the patient's abdominal wall mass, and what was the recommended treatment plan following discussion in multidisciplinary tumor board?	Hospital Course: The patient, a 37-year-old female, presented to the emergency room with abdominal pain and fever. She had a history of dysuria and hematuria, with an MRI demonstrating an abdominal wall mass that extended to the bladder. The patient had been treated with antibiotics and referred to the urology service with suspicion for malignant neoplasm due to the presence of atypical urothelia…	What waas the final pathology diagnosis for the patient 's abdominal wal mass , and what was the recommended treatment plan following discussion in multidisciplinary toomer board ?	What waas the fine hill pathology diagnosis for the patient 's abdominal wall masse , and what waas the recommended treatment plan following discussion in multidisciplinary toomer bored ?	What waas the fine hill pathology diagnosis for the patient 's abdominal wal masse , and what waas the recommended treatment plan following discussion in multidisciplinary toomer bored ?	What was the final pathology diagnosis for the patient 's abdominal wall mass , and what was the recommended treatment pljan following discussion in multiisciplinary tmuor board ?	What was the final pamhology diagnosis for the pateint 's abdominal will mass , and what qwas the reccommended tretment plan following dispcussion in multidisciplinary tumor bord ?	What was the fiqal paghology diagonsis for the ptient 's abdobminal wall mss , and what as the recomzmended treiatment paln following discsusion in multimisciplinary tukor borad ?	What the pathology diagnosis for the patient 's wall mass , and what was the recommended treatment plan following discussion in multidisciplinary tumor board ?	What the final diagnosis for the 's abdominal wall , and what was the recommended treatment in multidisciplinary tumor ?	What the for the 's abdominal , and what the recommended discussion in ?	0.6071428571428571	0.25	[('What', 'WP'), ('was', 'VBD'), ('the', 'DT'), ('final', 'JJ'), ('pathology', 'NN'), ('diagnosis', 'NN'), ('for', 'IN'), ('the', 'DT'), ('patient', 'NN'), ("'s", 'POS'), ('abdominal', 'JJ'), ('wall', 'NN'), ('mass', 'NN'), (',', ','), ('and', 'CC'), ('what', 'WDT'), ('was', 'VBD'), ('the', 'DT'), ('recommended', 'VBN'), ('treatment', 'NN'), ('plan', 'NN'), ('following', 'VBG'), ('discussion', 'N…	was -> waas; wall -> wal; board -> bored; mass -> masse; final -> fine hill; was -> waas; tumor -> toomer;
111911	The diagnosis for the patient mentioned in the discharge summary was peripheral primitive neuroectodermal tumor (PNET) which was confirmed by an incisional biopsy. Treatment was provided in the form of chemotherapy followed by external beam radiotherapy to the neck. The tumor showed partial response with the persistence of a small, nonprogressive residual tumor.	What was the diagnosis and treatment provided for the patient with a round cell tumor of neuro-ectodermal origin mentioned in the discharge summary?	Hospital Course: This 16-year-old female presented with a swelling on the right side of her neck for a year which was accompanied by hoarseness of voice for a week. Upon examination, a large firm mass measuring 10 cm x 8 cm in size was noted extending from the right submandibular region to the mastoid tip. Imaging studies were carried out, which revealed a large, heterogeneously enhancing soft ti…	What was the diagnosis and treatment provided for the patient with a a round cell toomer of neuro-ectodermal origin mentioned in the discharge summary ?	What waas the diagnosis and treatment provided for the patient with a a round cell toomer of neuro-ectodermal origin mensch and in the discharge summary e ?	What waas the diagnosis and treatment provided for the patient with a a round sell toomer of neuro-ectodermal origin mensch and in the discharge summary e ?	What was the diagnosis and treatment provided for the pftient with a round cell tumor of neurod-ectodermal origin mentioned in the discharge summary ?	What was the diagnosis and treament provided for the paient with a round cell tmor of neuro-ektodermal orxgin mentioned in the dishcarge smmary ?	What wsa the diagonsis and treyatment prhvided for the patcent with a rund ctell tubor of neuro-ecotdermal origin menioned in the disckarge submmary ?	What was the diagnosis and treatment for the patient with a round cell tumor of neuro-ectodermal origin in the discharge summary ?	What the and for the patient with a cell of neuro-ectodermal origin in the discharge summary ?	What the and for the with a of origin in the ?	0.5416666666666666	0.25	[('What', 'WP'), ('was', 'VBD'), ('the', 'DT'), ('diagnosis', 'NN'), ('and', 'CC'), ('treatment', 'NN'), ('provided', 'VBN'), ('for', 'IN'), ('the', 'DT'), ('patient', 'NN'), ('with', 'IN'), ('a', 'DT'), ('round', 'NN'), ('cell', 'NN'), ('tumor', 'NN'), ('of', 'IN'), ('neuro-ectodermal', 'JJ'), ('origin', 'NN'), ('mentioned', 'VBN'), ('in', 'IN'), ('the', 'DT'), ('discharge', 'NN'), ('summary', '…	a -> a a; tumor -> toomer; was -> waas; mentioned -> mensch and; cell -> sell; summary -> summary e;
112138	The reason for using a lamellar scleral patch graft instead of a corneal patch graft was due to the COVID-19 pandemic and the scarcity of corneal tissues at that time. The causative organism found in the excised corneal button culture was Hemophilus influenza. The instruction to follow up with an ophthalmologist for further evaluation and management of the immature senile cataract in the left eye…	What was the reason for a lamellar scleral patch graft, and what was the causative organism found in the excised corneal button culture in the given discharge summary?	Discharge Summary: Patient Name: [REDACTED] Medical Record Number: [REDACTED] Hospital Course: The patient, a 50-year-old male welder, presented with pain and redness in his left eye following injury with an iron piece 10 days prior. On evaluation, the patient had an abscess at mid-periphery and immature senile cataract. The patient was started on empirical treatment with fortified antibiotics, w…	What was the reason for a lamellar scleral patch graft , and what waas the causative organism found in the excised corniel button culture in the give in discharge summary ?	What waas the rees in for a a lamellar scleral patch graft , and what waas the causative organism found in the excised corniel button culture in the give in discharge summary ?	What waas the rees in for a a lamellar scleral patch graft , and what waas the causative organism found in the excised corniel butt in culture in the give in discharge summary e ?	What was the reason for a lamellar scleral patch graft , and what was the causative organism found in the excised corneal btuton culgture in the given discaharge summary ?	What mas the reason for a laellar sleral patch graft , and what as the causative organism fond in the excised corenal button cutlure in the gfiven discharge sumary ?	What wvas the rejason for a lamelar sleral ptch garft , and what as the causntive ogganism fzound in the excsied conreal bnutton culture in the guven discharge sutmary ?	What was the reason for a lamellar patch graft , and what was the found in the excised corneal button culture in the given discharge summary ?	What the for a lamellar scleral patch , and what the in the excised button culture in the discharge summary ?	What the for a , and what the causative in the culture in the ?	0.5666666666666667	0.2666666666666666	[('What', 'WP'), ('was', 'VBD'), ('the', 'DT'), ('reason', 'NN'), ('for', 'IN'), ('a', 'DT'), ('lamellar', 'JJ'), ('scleral', 'JJ'), ('patch', 'NN'), ('graft', 'NN'), (',', ','), ('and', 'CC'), ('what', 'WDT'), ('was', 'VBD'), ('the', 'DT'), ('causative', 'JJ'), ('organism', 'NN'), ('found', 'VBN'), ('in', 'IN'), ('the', 'DT'), ('excised', 'JJ'), ('corneal', 'NN'), ('button', 'NN'), ('culture', '…	was -> waas; a -> a a; corneal -> corniel; button -> butt in; was -> waas; reason -> rees in; given -> give in; summary -> summary e;
156731	The band removal surgery was necessary due to the presence of Barrett's esophagus, which was confirmed through an esophagogastroduodenoscopy (EGD).	What led to the band removal surgery for the patient in the given discharge summary?	DISCHARGE SUMMARY: Patient Name: [Redacted] Date of Admission: [Redacted] Date of Discharge: [Redacted] Admission Diagnosis: BMI of 35.2 kg/m2, dyslipidemia, NAFLD Hospital Course: The patient was admitted for laparoscopic adjustable gastric banding (LAGB), specifically Lap-Band 9.75 (Allegan Inc.), which was performed without complications. After the procedure, the patient reported satisfactory …	What lead to the banned removal surgery for the patient in the given discharge summary ?	What lead to the banned removal surgery for the patient in the given discharge summary e ?	What lead two the banned removal surgery for the patient in the give in discharge summary e ?	What lde to the band removal surgery for the patient in the given disyharge summary ?	What aed to the bsand rmeoval surgery for the patient in the glven dicharge summary ?	What ld to the bnd rekoval suwgery for the pateint in the guiven disxcharge sjmmary ?	What led to the surgery for the patient in the given discharge summary ?	What to the for the patient in the given discharge ?	What to the for the in the ?	0.5	0.3125	[('What', 'WP'), ('led', 'VBD'), ('to', 'TO'), ('the', 'DT'), ('band', 'NN'), ('removal', 'NN'), ('surgery', 'NN'), ('for', 'IN'), ('the', 'DT'), ('patient', 'NN'), ('in', 'IN'), ('the', 'DT'), ('given', 'VBN'), ('discharge', 'NN'), ('summary', 'NN'), ('?', '.')]	led -> lead; to -> two; given -> give in; band -> banned; summary -> summary e;
64539	The patient underwent surgery to remove the pencil lead from his right eye and was administered moxifloxacin and triamcinolone after the surgery. He was observed until his visual acuity improved, and was discharged when he was clinically stable. However, further follow-up care is necessary to monitor for any complications.	What was the surgical procedure performed and medication administered for a 15-year-old male patient with a traumatic injury to the right eye who was admitted to the hospital and subsequently discharged after being stabilized?	Discharge Summary: Patient: [Name omitted for privacy], 15-year-old male Admission Date: [Date omitted for privacy] Discharge Date: [Date omitted for privacy] Hospital Course: The patient was admitted due to a traumatic injury to the right eye, which had been stabbed with a pencil lead. The patient's visual acuity was CF from 0.5 m on the right and 20/20 on the left. Slit-lamp examination reveale…	What waas the surgical procedure performed and medication administered for a 15-year-old male patient with a traumatic injury to the write i who was admitted two the hospital and subsequently discharged after being stabilized ?	What was the surgical procedure performed and medication administered for a a 15-year-old mail patient with a traumatic injury two the write i who waas admitted two the hospital and subsequently discharged after being stabilized ?	What waas the surgical procedure performed and medication administered for a a 15-year-old mail patient with a a traumatic injury two the write i hoo waas admitted two the hospital and subsequently discharged after being stabilized ?	What was the surghcal prcedure performed and medication administered for a 15-year-old male patient with a traumatic ijnury to the right eye who was admitted to the hospital and subsequently dicsharged after being stabilized ?	What was the surgical procedure perormed and mediwation admoinistered for a 15-year-old male peatient with a traunmatic injury to the ripht eye who was adimtted to the hospital and subseqently disharged after benig stabilized ?	What aws the suvrgical proqcedure peraormed and meication admiynistered for a 15-hyear-old male pateint with a traxumatic ignjury to the riht ee who was admiitted to the hospoital and sudsequently discahrged after beeing stibilized ?	What was the surgical procedure performed and for a 15-year-old male patient with a injury to the right eye who was admitted to the hospital and subsequently discharged after being ?	What was the and for a 15-year-old male with a traumatic to the right who was to the hospital and after being stabilized ?	What the surgical and for a with a injury to the who to the and after ?	0.5714285714285714	0.2857142857142857	[('What', 'WP'), ('was', 'VBD'), ('the', 'DT'), ('surgical', 'JJ'), ('procedure', 'NN'), ('performed', 'VBN'), ('and', 'CC'), ('medication', 'NN'), ('administered', 'VBN'), ('for', 'IN'), ('a', 'DT'), ('15-year-old', 'JJ'), ('male', 'JJ'), ('patient', 'NN'), ('with', 'IN'), ('a', 'DT'), ('traumatic', 'JJ'), ('injury', 'NN'), ('to', 'TO'), ('the', 'DT'), ('right', 'JJ'), ('eye', 'NN'), ('who', 'WP…	to -> two; a -> a a; a -> a a; right -> write; who -> hoo; eye -> i; was -> waas; male -> mail; was -> waas; to -> two;
37927	The reason for admission mentioned in the discharge summary was severe respiratory failure secondary to bilateral pneumonia and human metapneumovirus infection. The patient received venovenous extracorporeal membrane oxygenation (ECMO) as treatment due to continued respiratory failure. In addition, the patient completed an 11-day course of piperacillin/tazobactam for presumptive pneumonia, contin…	What was the reason for admission mentioned in the discharge summary and what treatment was provided for the patient?	HOSPITAL COURSE SUMMARY: Reason for admission: severe respiratory failure secondary to bilateral pneumonia and human metapneumovirus infection necessitating venovenous extracorporeal membrane oxygenation (ECMO). History of Present Illness: 32-month-old male with a history of asthma and recent upper respiratory symptoms and diarrhea. The patient received outpatient treatment for bilateral pneumoni…	What was the reason for admission mensch and in the discharge summary e and what treatment was provided for the patient ?	What waas the rees in for admission mensch and in the discharge summary e and what treatment was provided for the patient ?	What waas the rees in for admission mensch and in the discharge summary e and what treatment waas provided for the patient ?	What was the reason for admision mentioned in the discharge summary and what treatment vas provided for the patient ?	What as the relson for addission mebntioned in the discharge sumary and what treatment was pxrovided for the patient ?	What wsa the rason for admsision mentoined in the dishcarge smumary and what tretment wds provtided for the ptient ?	What the reason for admission mentioned in the discharge and what treatment was provided for the patient ?	What the reason for admission mentioned in the discharge and what for the ?	What the for in the and what for the ?	0.5	0.25	[('What', 'WP'), ('was', 'VBD'), ('the', 'DT'), ('reason', 'NN'), ('for', 'IN'), ('admission', 'NN'), ('mentioned', 'VBN'), ('in', 'IN'), ('the', 'DT'), ('discharge', 'NN'), ('summary', 'NN'), ('and', 'CC'), ('what', 'WP'), ('treatment', 'NN'), ('was', 'VBD'), ('provided', 'VBN'), ('for', 'IN'), ('the', 'DT'), ('patient', 'NN'), ('?', '.')]	reason -> rees in; was -> waas; summary -> summary e; mentioned -> mensch and; was -> waas;
44374	The abnormal clinical findings that led to the diagnosis of an IMT in the patient with a history of hepatitis B and initially asymptomatic screening were a 1.6x2.9x2.0 cm lesion in the upper pole of the kidney visible on a computed tomography scan and a heterogeneous mass measuring 2.6 cm on magnetic resonance imaging, which showed low intensity on the T1-weighted images and high intensity on the…	What abnormal clinical findings led to the diagnosis of an inflammatory myofibroblastic tumor (IMT) in a patient with a history of hepatitis B and initially asymptomatic screening?	Medical History: The patient is a 48-year-old female with a 20-year history of hepatitis B that resulted in hepatic cirrhosis, hypersplenism, and coagulation disorders. She also has a history of trauma to the left hypochondrium 13 years ago. Hospital Course: The patient visited the First Hospital, Jilin University (Jilin, China) for routine check-up for hepatitis B on July 19, 2012, and was found…	What abnormal clinical findings led two the diagnosis of ann inflammatory myofibroblastic toomer ( IMT ) in a patient with a history of hepatitis B and initially asymptomatic screening ?	What abnormal clinical findings lead to the diagnosis of ann inflammatory myofibroblastic toomer ( IMT ) in a a patient with a history of hepatitis be and initial e asymptomatic screening ?	What abnormal clinical findings lead two the diagnosis of ann inflammatory myofibroblastic toomer ( IMT ) in a a patient with a a history of hepatitis be and initial e asymptomatic screening ?	What abnormal clinical findings led to the diagdosis of an inflammatory myofibroblastic tumor ( IMT ) in a patient with a history of hepatitis B and inirtially asymptomatic screening ?	What arbnormal clinical fidings oled to the dianosis of an inflammatory myofirboblastic tzumor ( IMT ) in a patient with a hfistory of hepaitis B and initially asymptomatic screening ?	What abnomal clniical findnigs aled to the diagnosis of an infiammatory myofiroblastic tbmor ( IxT ) in a pateint with a hicstory of hepaitis B and initwally asympomatic screening ?	What abnormal clinical findings led to the diagnosis of an tumor ( IMT ) in a patient with a history of B and initially asymptomatic screening ?	What findings to the of an inflammatory myofibroblastic tumor ( IMT ) in a with a history of and screening ?	What led to the of an ( ) in a with a of and ?	0.5333333333333333	0.2666666666666666	[('What', 'WP'), ('abnormal', 'JJ'), ('clinical', 'JJ'), ('findings', 'NNS'), ('led', 'VBD'), ('to', 'TO'), ('the', 'DT'), ('diagnosis', 'NN'), ('of', 'IN'), ('an', 'DT'), ('inflammatory', 'JJ'), ('myofibroblastic', 'JJ'), ('tumor', 'NN'), ('(', '('), ('IMT', 'NNP'), (')', ')'), ('in', 'IN'), ('a', 'DT'), ('patient', 'NN'), ('with', 'IN'), ('a', 'DT'), ('history', 'NN'), ('of', 'IN'), ('hepatitis…	an -> ann; led -> lead; a -> a a; B -> be; tumor -> toomer; initially -> initial e; to -> two; a -> a a;
14049	The chemotherapy protocol given to the 19-year-old male with primary mediastinal seminoma was BEP protocol five-day chemotherapy (cisplatin 20 mg/m2 day 1 to 5, etoposide 100 mg/m2 day 1 to 5, bleomycin 30 IU/days 2, 9, 16). The patient showed a partial response per RECIST 1.1 with a significant reduction in the mediastinal mass.	What was the chemotherapy protocol and response to treatment for a 19-year-old male with primary mediastinal seminoma mentioned in the discharge summary?	Discharge Summary: Patient: A 19-year-old male with a primary mediastinal seminoma. Hospital Course: The patient presented with a mediastinal mass without any observed symptoms. Noncontrast CT scan revealed a wide upper mediastinal lesion measuring 11 cm in maximum diameter, adjacent to the aortic arch and compressing the main vessels of the upper mediastinum. The patient underwent transthoracic …	What was the chemotherapy protocol and response to treatment for a a 19-year-old male with primary mediastinal seminoma mentioned in the discharge summary e ?	What waas the chemotherapy protocol and response two treatment for a a 19-year-old mail with primary mediastinal seminoma mentioned in the discharge summary e ?	What waas the chemotherapy protocol and response two treatment for a a 19-year-old mail with primary mediastinal seminoma mensch and in the discharge summary e ?	What was the chemotherapy protocol and response to treatment for a 19-year-old male with primary mediastinal serinoma mentioned in the dicsharge summary ?	What aws the chemotherapy plrotocol and rwesponse to treatment for a 19-yar-old male with pyimary medivstinal seminoma mentioned in the discharge sqummary ?	What as the chemoterapy prtocol and rbesponse to treoatment for a 19-eyar-old mae with prmary mediastinal semionma menioned in the disharge susmary ?	What was the protocol and response to treatment for a 19-year-old male with primary mediastinal mentioned in the discharge summary ?	What the protocol and response to treatment for a 19-year-old with primary in the summary ?	What the and to for a with in the summary ?	0.5652173913043478	0.2608695652173913	[('What', 'WP'), ('was', 'VBD'), ('the', 'DT'), ('chemotherapy', 'NN'), ('protocol', 'NN'), ('and', 'CC'), ('response', 'NN'), ('to', 'TO'), ('treatment', 'NN'), ('for', 'IN'), ('a', 'DT'), ('19-year-old', 'JJ'), ('male', 'NN'), ('with', 'IN'), ('primary', 'JJ'), ('mediastinal', 'JJ'), ('seminoma', 'NN'), ('mentioned', 'VBN'), ('in', 'IN'), ('the', 'DT'), ('discharge', 'NN'), ('summary', 'NN'), (…	summary -> summary e; a -> a a; was -> waas; male -> mail; mentioned -> mensch and; to -> two;
20262	Prednisone was recommended to the patient to prevent hypoglycemic episodes prior to definite treatment of surgical resection. Surgery was not considered due to the highly aggressive nature of the tumor. Instead, radiation was recommended to shrink the tumor prior to removal. Outpatient chemotherapy with Gemcitabine and Paclitaxel (GemTaxol) was also started for further management of the tumor.	What was the rationale for recommending Prednisone to the patient and what was the planned course of action for the highly aggressive tumor?	Discharge Summary: Patient Name: [Redacted] Age: 68 Sex: Male Date of Admittance: [Redacted] Date of Discharge: [Redacted] Diagnosis: - Diffuse pleural sarcomatoid mesothelioma Hospital Course: The patient was admitted to the hospital after an unwitnessed syncopal episode while walking to the restroom. The patient had a chronic non-productive cough, digital clubbing in bilateral digits and toes, …	What was the rationale for recommending Prednisone to the patient and what was the planned coarse of action for the highly aggressive toomer ?	What waas the rationale for recommending Prednisone to the patient and what waas the planned coarse of action for the haile aggressive toomer ?	What waas the rationale for recommending Prednisone two the patient and what waas the planned coarse of action for the haile aggressive toomer ?	What was the ratonale for recommending Prednisone to the patient and what cas the planned course of action for the highly aggressive tumor ?	What was the rationale for recommending Prdnisone to the paient and what cwas the planned course of acion for the hihly aggruessive tumor ?	What qas the raionale for recfommending Prdnisone to the paient and what as the panned corse of ation for the hivhly agigressive tumor ?	What was the rationale for Prednisone to the patient and what was the planned of action for the highly aggressive tumor ?	What the for to the and what the planned course of action for the aggressive tumor ?	What the for to the and what the of for the ?	0.5	0.25	[('What', 'WP'), ('was', 'VBD'), ('the', 'DT'), ('rationale', 'NN'), ('for', 'IN'), ('recommending', 'VBG'), ('Prednisone', 'NNP'), ('to', 'TO'), ('the', 'DT'), ('patient', 'NN'), ('and', 'CC'), ('what', 'WDT'), ('was', 'VBD'), ('the', 'DT'), ('planned', 'JJ'), ('course', 'NN'), ('of', 'IN'), ('action', 'NN'), ('for', 'IN'), ('the', 'DT'), ('highly', 'RB'), ('aggressive', 'JJ'), ('tumor', 'NN'), …	tumor -> toomer; was -> waas; highly -> haile; was -> waas; course -> coarse; to -> two;
71328	According to the discharge summary, the patient with cysticercosis of the sternocleidomastoid muscle was treated with Albendazole.	What was the treatment for a patient diagnosed with cysticercosis of the sternocleidomastoid muscle according to the discharge summary?	Discharge summary for patient with cysticercosis of the sternocleidomastoid muscle Patient Information: Name: [Redacted] Sex: Male Age: 33 Admission Date: [Redacted] Discharge Date: [Redacted] Hospital Course: The patient was admitted with a complaint of painless swelling over the left anterior neck for four months. Further examination revealed the presence of a cystic swelling deep in the sterno…	What waas the treatment for a patient diagnosed with cysticercosis of the sternocleidomastoid mussel according to the discharge summary ?	What was the treatment for a a patient diagnosed with cysticercosis of the sternocleidomastoid mussel according two the discharge summary e ?	What waas the treatment for a a patient diagnosed with cysticercosis of the sternocleidomastoid mussel according two the discharge summary e ?	What was the tretament for a patient diagnosed with cystiecrcosis of the sternocleidomastoid muscle according to the discharge summary ?	What wvs the treatment for a pyatient diagcosed with cyoticercosis of the sternocleidomastoid mrscle according to the discharge sjmmary ?	What wvs the trgatment for a pahient diagrosed with cystcercosis of the sternocleadomastoid muicle accodring to the disqharge smmary ?	What the treatment for a diagnosed with cysticercosis of the sternocleidomastoid muscle according to the discharge summary ?	What the treatment for a with of the according to the discharge summary ?	What the for a with of the to the ?	0.5	0.25	[('What', 'WP'), ('was', 'VBD'), ('the', 'DT'), ('treatment', 'NN'), ('for', 'IN'), ('a', 'DT'), ('patient', 'NN'), ('diagnosed', 'VBN'), ('with', 'IN'), ('cysticercosis', 'NN'), ('of', 'IN'), ('the', 'DT'), ('sternocleidomastoid', 'JJ'), ('muscle', 'NN'), ('according', 'VBG'), ('to', 'TO'), ('the', 'DT'), ('discharge', 'NN'), ('summary', 'NN'), ('?', '.')]	muscle -> mussel; summary -> summary e; was -> waas; a -> a a; to -> two;
144943	The patient's chief complaint was mobile teeth and pus discharge, which was diagnosed as bone tuberculosis secondary to pulmonary tuberculosis. The patient was started on standard anti-tubercular therapy and showed marked improvement at the four-week follow-up. The patient was advised to continue the medication for the next six months and return for follow-up as prescribed.	What was the patient's chief complaint and how was it diagnosed and treated according to the given discharge summary?	Discharge Summary: Patient: 19-year-old female Chief Complaint: Mobile teeth, pus discharge Hospital Course: The patient was admitted with complaints of mobile teeth and pus discharge since three months. The patient had a painful swelling in the upper front region of the face which later subsided due to the formation of multiple draining sinuses. The patient also had generalized weakness, weight …	What waas the patient 's chief complaint and how was it diagnosed and treated according two the given discharge summary ?	What waas the patient 's chief complaint and howe was it diagnosed and treated according two the give in discharge summary ?	What waas the patient 's chief complaint and howe waas it diagnosed and treated according two the give in discharge summary e ?	What was the patient 's chief compalint and how was it diagnosed and treated accoding to the given discharge summary ?	What aws the pateint 's chief complaint and how ws it diangosed and treated acceording to the given disharge summary ?	What ws the patoient 's cief compklaint and how aws it diaguosed and twreated acording to the gaiven discahrge sfummary ?	What was the patient 's chief complaint and how it diagnosed and treated according to the discharge summary ?	What was the 's chief complaint and how it diagnosed and treated to the ?	What the 's and how it and to the ?	0.5238095238095238	0.2857142857142857	[('What', 'WP'), ('was', 'VBD'), ('the', 'DT'), ('patient', 'NN'), ("'s", 'POS'), ('chief', 'JJ'), ('complaint', 'NN'), ('and', 'CC'), ('how', 'WRB'), ('was', 'VBD'), ('it', 'PRP'), ('diagnosed', 'VBD'), ('and', 'CC'), ('treated', 'VBD'), ('according', 'VBG'), ('to', 'TO'), ('the', 'DT'), ('given', 'VBN'), ('discharge', 'NN'), ('summary', 'NN'), ('?', '.')]	to -> two; summary -> summary e; was -> waas; given -> give in; how -> howe; was -> waas;
153913	The patient was diagnosed with extensive temporo-parieto-occipital infarction in the left cerebral hemisphere and was admitted to the hospital in a comatose state after abusing crystal methamphetamine. The hospital stay was marked by close monitoring and supportive care, and the patient was ultimately discharged to a rehabilitation unit for further evaluation and treatment. The discharge instruct…	What was the diagnosis and hospital course of a 20-year-old male patient who presented to the emergency unit in a comatose state after abusing crystal methamphetamine according to the given discharge summary?	Patient Name: [REDACTED] Medical Record Number: [REDACTED] Hospital Course: The patient, a 20-year-old male, was presented to the emergency unit in a comatose state after abusing crystal methamphetamine. The patient had previously experienced three episodes of seizure, perspiration, palpitation, and altered behavior. Physical examination at admission revealed a systolic blood pressure of 60 mmHg,…	What was the diagnosis and hospital coarse of a 20-year-old male patient who presented two the emergency unit in a a comatose state after abusing crystal methamphetamine according to the given discharge summary ?	What waas the diagnosis and hospital course of a a 20-year-old mail patient who presented to the emergency u nit in a a comatose state after abusing crystal methamphetamine according two the given discharge summary e ?	What waas the diagnosis and hospital coarse of a a 20-year-old male patient who presented two the emergency u nit in a a comatose state after abusing cristal methamphetamine according two the give in discharge summary e ?	What ws the diagnosis and hospital course of a 20-yer-old male patient who presented to the emergency unit in a comatose sptate after abusing crystal methamphetamine according to the given discharge summary ?	What has the dignosis and hospital course of a 20-year-old male patsient who presented to the emegrency uait in a cuomatose sate after absing crystal methamphetamine acording to the given discharge sumary ?	What vas the diatnosis and hosiptal ceurse of a 20-year-old mqle ptaient who preshnted to the emecrgency unrt in a comaotse stute after abusing crytal methampwhetamine accoding to the ginven disckharge sumary ?	What was the diagnosis and hospital course of a 20-year-old male patient who presented to the emergency unit in a state after abusing crystal methamphetamine to the discharge summary ?	What the and of a 20-year-old male patient who to the emergency unit in a after methamphetamine according to the given summary ?	What the and of a who to the emergency in a after to the discharge ?	0.5757575757575758	0.3636363636363636	[('What', 'WP'), ('was', 'VBD'), ('the', 'DT'), ('diagnosis', 'NN'), ('and', 'CC'), ('hospital', 'JJ'), ('course', 'NN'), ('of', 'IN'), ('a', 'DT'), ('20-year-old', 'JJ'), ('male', 'JJ'), ('patient', 'NN'), ('who', 'WP'), ('presented', 'VBD'), ('to', 'TO'), ('the', 'DT'), ('emergency', 'NN'), ('unit', 'NN'), ('in', 'IN'), ('a', 'DT'), ('comatose', 'JJ'), ('state', 'NN'), ('after', 'IN'), ('abusin…	given -> give in; crystal -> cristal; to -> two; was -> waas; course -> coarse; to -> two; summary -> summary e; unit -> u nit; a -> a a; a -> a a;
40422	The patient underwent transciliary supraorbital minicraniotomy for the removal of the pencil, along with drainage of subdural empyema. The dural defect was closed with a pericranial patch. A 3-month follow-up CT scan showed no residual lesion in the brain and healed orbital roof defect. Therefore, the surgical removal procedure was successful, and the follow-up results showed no residual lesions …	What was the treatment procedure undertaken for the removal of the foreign body (pencil) from the right orbit, and what was the follow-up result after its surgical removal as mentioned in the discharge summary?	Hospital Course: The 4-year-old kindergarten girl was admitted to the hospital with intermittent fever and progressive right orbital swelling, along with yellowish discharge, three days after an unwitnessed fall at school. The family members were informed of the triviality of the fall but noticed the swelling and sought medical attention. She had a CT scan that revealed the presence of a pencil l…	What was the treatment procedure undertake in for the removal of the foreign body ( pencil ) from the right or but , and what was the follow-up result after its surgical removal as mensch and in the discharge summary e ?	What waas the treatment procedure undertake in for the removal of the foreign body ( pencil ) from the write or but , and what waas the follow up result after its surgical removal as mensch and in the discharge summary e ?	What waas the treatment procedure undertake in for the removal of the foran boddy ( pencil ) from the write or but , and what waas the follow up result after its surgical removal as mensch and in the discharge summary e ?	What was the treatment procedure undertaken for the removal of the foreign body ( pencil ) from the rieht orbit , and what was the follow-up rsult after its surgical removal as mentwoned in the discharge saummary ?	What aws the treqatment procedure undrtaken for the removal of the forweign body ( pekncil ) from the rght ortbit , and what was the follkow-up renult after its surgical removal as meationed in the discharge sfummary ?	What wwas the trjeatment prlcedure undetraken for the reeoval of the foeign boyd ( pecil ) from the riht oribt , and what wrs the follow-up rseult after its surgzical reomval as mentoned in the disacharge suxmary ?	What was the procedure undertaken for the removal of the body ( pencil ) from the right orbit , and what the follow-up after its surgical removal as mentioned in the discharge summary ?	What was the procedure for the of the ( pencil ) from the orbit , and what the result after its surgical as mentioned in the ?	What the for the of the ( ) from the , and what the after its as in the ?	0.4736842105263157	0.2631578947368421	[('What', 'WP'), ('was', 'VBD'), ('the', 'DT'), ('treatment', 'NN'), ('procedure', 'NN'), ('undertaken', 'VBN'), ('for', 'IN'), ('the', 'DT'), ('removal', 'NN'), ('of', 'IN'), ('the', 'DT'), ('foreign', 'JJ'), ('body', 'NN'), ('(', '('), ('pencil', 'NN'), (')', ')'), ('from', 'IN'), ('the', 'DT'), ('right', 'JJ'), ('orbit', 'NN'), (',', ','), ('and', 'CC'), ('what', 'WDT'), ('was', 'VBD'), ('the'…	mentioned -> mensch and; foreign -> foran; orbit -> or but; right -> write; was -> waas; summary -> summary e; undertaken -> undertake in; was -> waas; body -> boddy; follow-up -> follow up;
11189	The provisional diagnosis for the patient with upper abdominal pain, thickened gall bladder, and interposition of a cyst between gall bladder and common hepatic duct was type II/type VI choledochal cyst. The treatment plan was an open mini-cholecystectomy with cyst excision, cholecystectomy, and complete cyst excision. No medications were prescribed at discharge, and the patient was advised to fo…	What was the provisional diagnosis and treatment plan for the patient with upper abdominal pain, thickened gall bladder, and interposition of a cyst between gall bladder and common hepatic duct as per the discharge summary?	DISCHARGE SUMMARY Patient Name: XXX Medical Record Number: XXXXXX Date of Discharge: XX/XX/XXXX Hospital Course: The patient presented with upper abdominal pain for 6 months of duration which was aggravated by fatty meals. Ultrasound of the abdomen revealed a hypoechoic lesion of approximately 3 cm in size in close proximity to a thickened gall bladder with few stones in fundus. MRI revealed inte…	What was the provisional diagnosis and treatment plan for the patient with upper abdominal pain , thick and gall bladder , and interposition of a a cyst between gaul bladder and common hepatic duct as per the discharge summary e ?	What waas the provisional diagnosis and treatment plan for the patient with upper abdominal pane , thick and gaul bladder , and interposition of a a cist between gall bladder and calm in hepatic duct as purr the discharge summary ?	What waas the provisional diagnosis and treatment plan for the patient with up her abdominal pane , thick and gaul bladder , and interposition of a a cist between gaul bladder and common hepatic ducked as purr the discharge summary e ?	What was the provisional diagnosis and treatment plan for the patient with upper abdominal pain , thikcened gall blasdder , and interposition of a cyst between gall bladder and common hepatic dutc as per the discharge summary ?	What aws the provisional diagsosis and triatment plan for the paztient with upper abadominal pain , thickened glal bladder , and inteprosition of a cyst between gall bladder and common heptaic duct as per the discahrge suzmary ?	What ws the provwisional diagnosis and tretment plen for the pattient with upver abdminal pvin , thikened glal blsadder , and intqerposition of a cyt between gal badder and cmomon hpatic dct as per the disoharge summary ?	What was the provisional diagnosis and treatment plan for the with upper abdominal pain , thickened gall , and interposition of a cyst between gall bladder and common hepatic as per the discharge ?	What was the provisional and plan for the with upper abdominal pain , thickened bladder , and interposition of a between and as per the summary ?	What the and for the with pain , , and of a between gall and as per the ?	0.5526315789473685	0.3157894736842105	[('What', 'WP'), ('was', 'VBD'), ('the', 'DT'), ('provisional', 'JJ'), ('diagnosis', 'NN'), ('and', 'CC'), ('treatment', 'NN'), ('plan', 'NN'), ('for', 'IN'), ('the', 'DT'), ('patient', 'NN'), ('with', 'IN'), ('upper', 'JJ'), ('abdominal', 'JJ'), ('pain', 'NN'), (',', ','), ('thickened', 'VBD'), ('gall', 'JJ'), ('bladder', 'NN'), (',', ','), ('and', 'CC'), ('interposition', 'NN'), ('of', 'IN'), (…	upper -> up her; summary -> summary e; duct -> ducked; cyst -> cist; gall -> gaul; pain -> pane; gall -> gaul; a -> a a; thickened -> thick and; was -> waas; per -> purr;
29919	The 6-month-old male patient with Kawasaki disease was treated with 1 infusion of IVIG (2 g/kg) and given oral aspirin (100 mg/kg/d followed by a dose of 5 mg/kg/d) from the establishment of diagnosis to the third day after defervescence, according to the discharge summary.	What treatment was administered to the 6-month-old male patient with Kawasaki disease according to the discharge summary?	Discharge Summary: Patient Information: - Name: Not provided - Age: 6 months - Gender: Male - Admitted: March 17, 2018 - Discharged: Not specified Clinical Course: - The patient came to our hospital due to persistent fever, rashes, and conjunctival infection. - Diagnosis of Kawasaki disease was established after 2-dimensional echocardiography showed a small aneurysm in LMCA and another small aneu…	What treatment waas administered to the 6-month-old mail patient with Kawasaki disease according to the discharge summary ?	What treatment waas administered to the 6-month-old mail patient with Kawasaki disease according two the discharge summary e ?	What treatment waas administered two the 6-month-old mail patient with Kawasaki disease according two the discharge summary e ?	What treatment was administered to the 6-month-old male patient with Kwasaki disease accyording to the discharge summary ?	What tretament was admifistered to the 6-month-old male paltient with Kawasaki diksease according to the dicharge summary ?	What treatment as administered to the 6-mnoth-old mle patyent with Kawsaaki dilsease acocrding to the discharge summary ?	What treatment was administered to the 6-month-old male patient with Kawasaki disease according to the ?	What to the 6-month-old male patient with disease according to the summary ?	What to the 6-month-old patient with to the ?	0.6111111111111112	0.2777777777777778	[('What', 'WP'), ('treatment', 'NN'), ('was', 'VBD'), ('administered', 'VBN'), ('to', 'TO'), ('the', 'DT'), ('6-month-old', 'JJ'), ('male', 'JJ'), ('patient', 'NN'), ('with', 'IN'), ('Kawasaki', 'NNP'), ('disease', 'NN'), ('according', 'VBG'), ('to', 'TO'), ('the', 'DT'), ('discharge', 'NN'), ('summary', 'NN'), ('?', '.')]	male -> mail; was -> waas; summary -> summary e; to -> two; to -> two;
68896	The cause of chronic gastritis in the female patient described in the discharge summary was H. pylori infection, which was successfully eradicated with antibiotics. Endoscopic controls were recommended for follow-up.	What was the cause of the chronic gastritis and how was it successfully eradicated in the female patient described in the discharge summary?	Discharge Summary: Patient Information: Name: [Redacted] Age: 51 Gender: Female Hospital Course: The patient presented with dyspeptic symptoms and underwent upper gastrointestinal endoscopy revealing diffuse hyperemic and edema in all gastric mucosa. Esophageal findings were normal. Biopsies obtained from the corpus region revealed the presence of Mott cells in the lamina propria with chronic gas…	What waas the cause of the chronic gastritis and howe was it successfully eradicated in the female patient described in the discharge summary ?	What was the cars of the kronick gastritis and howe was it successful e eradicated in the female patient described in the discharge summary e ?	What waas the cars of the kronick gastritis and howe waas it successful e eradicated in the female patient described in the discharge summary e ?	What ws the cause of the chroonic gastritis and how was it successfully eradicated in the female patient described in the discharge summary ?	What was the cawse of the chronic gasrtitis and how was it succesfully eradicated in the fmeale patient desyribed in the dicharge summary ?	What as the cabuse of the crhonic gatsritis and how ws it sucrcessfully erdaicated in the feale ptient descibed in the dicharge sqmmary ?	What was the cause of the chronic gastritis and how was it successfully eradicated in the female patient in the summary ?	What was the of the and how it successfully in the female patient in the discharge ?	What the of the and how it in the in the ?	0.5	0.2916666666666667	[('What', 'WP'), ('was', 'VBD'), ('the', 'DT'), ('cause', 'NN'), ('of', 'IN'), ('the', 'DT'), ('chronic', 'JJ'), ('gastritis', 'NN'), ('and', 'CC'), ('how', 'WRB'), ('was', 'VBD'), ('it', 'PRP'), ('successfully', 'RB'), ('eradicated', 'VBD'), ('in', 'IN'), ('the', 'DT'), ('female', 'JJ'), ('patient', 'NN'), ('described', 'VBN'), ('in', 'IN'), ('the', 'DT'), ('discharge', 'NN'), ('summary', 'NN'),…	was -> waas; successfully -> successful e; was -> waas; cause -> cars; summary -> summary e; how -> howe; chronic -> kronick;
34986	The patient's chief complaint was palpable left axillary lymphadenopathy, and the hospital course involved a complete axillary lymph node dissection that revealed 6 metastatic nodes out of 28 examined. The patient presented with diffuse erythematous-violaceous plaques around the scar of the primary tumor, which were treated using a session of electrochemotherapy (ECT) resulting in complete respon…	What was the patient's chief complaint and hospital course in the given discharge summary, and how was the local recurrence treated?	Discharge Summary: Patient Name: Not provided Date of Admission: February 2010 Date of Discharge: Not provided CHIEF COMPLAINT: Palpable left axillary lymphadenopathy HOSPITAL COURSE: The patient was admitted to our institution in February 2010 with palpable left axillary lymphadenopathy. The patient had a history of erythematous plaque excision less than 2 cm in size on the left arm 10 months be…	What was the patient 's chief complaint and hospital course in the give in discharge summary , and how waas the local recurrence treated ?	What waas the patient 's chief complaint and hospital coarse in the give in discharge summary e , and how waas the local recurrence treated ?	What waas the patient 's chief complaint and hospital coarse in the give in discharge summary e , and howe waas the local recurrence treated ?	What was the patient 's chief complaint and hospital course in the given discharge summary , and how aws the local recurrence trenated ?	What jwas the ptient 's cxief complaint and hospital course in the given discharge sumary , and how ws the lcoal recrurence treated ?	What as the patent 's cjief complaint and hosptial cuorse in the gpven disucharge sumkary , and how wjs the loacl reurrence traeated ?	What was the patient 's complaint and hospital in the given discharge summary , and how was the local recurrence treated ?	What was the patient 's chief and in the given discharge , and how the treated ?	What was the 's and in the , and how the ?	0.5416666666666666	0.25	[('What', 'WP'), ('was', 'VBD'), ('the', 'DT'), ('patient', 'NN'), ("'s", 'POS'), ('chief', 'JJ'), ('complaint', 'NN'), ('and', 'CC'), ('hospital', 'JJ'), ('course', 'NN'), ('in', 'IN'), ('the', 'DT'), ('given', 'VBN'), ('discharge', 'NN'), ('summary', 'NN'), (',', ','), ('and', 'CC'), ('how', 'WRB'), ('was', 'VBD'), ('the', 'DT'), ('local', 'JJ'), ('recurrence', 'NN'), ('treated', 'VBN'), ('?', …	course -> coarse; was -> waas; given -> give in; was -> waas; how -> howe; summary -> summary e;
93830	According to the given discharge summary, the surgical treatment for an 11-year-old boy with a displaced supracondylar fracture of the right distal femur with comminution involved closed reduction and fixation with tibia LISS plate. Post-operatively, the patient was advised to be on non-weight bearing walking for six weeks, partial-weight bearing walking for another six weeks, and to perform earl…	What was the surgical treatment and post-operative care for an 11-year-old boy with a displaced supracondylar fracture of the right distal femur with comminution, according to the given discharge summary?	Hospital Course Summary: Patient Name: Date of Admission: Date of Discharge: Admitting Diagnosis: Displaced supracondylar fracture of the right distal femur with comminution both the medial and the lateral cortex. Brief Hospital Course: An 11-year old boy was admitted to the hospital after sustaining a fall during a soccer game. He complained of severe right leg pain and swelling. Physical examin…	What was the surgical treatment and post-operative caire for an 11-year-old boy with a displaced supracondylar fracture of the write distal femur with comminution , according to the give in discharge summary ?	What waas the surgical treatment and post-operative caire for an 11-year-old boy with a a displaced supracondylar fracture of the write distal femur with comminution , according two the given discharge summary e ?	What waas the surgical treatment and post-operative caire for ann 11-year-old boye with a a displaced supracondylar fracture of the write distel femur with comminution , according two the give in discharge summary e ?	What was the surgical treatment and post-operative care for an 11q-year-old boy with a displaced supracondylar fracture of the rihgt distal femur with comminution , according to the gviven discharge summary ?	What was the surmgical treatment and post-operative care for an 11-eyar-old oby with a disptlaced suprcaondylar fracure of the rjight distal fimur with cohminution , according to the giuen discharge summary ?	What ws the svrgical treatment and posto-perative cbre for an 11year-old byo with a displaced supzacondylar fraceture of the right dtistal fmur with comminution , acording to the gven difcharge srmmary ?	What was the surgical treatment and post-operative for an 11-year-old boy with a displaced supracondylar of the right distal femur with comminution , according to the discharge summary ?	What was the surgical and for an with a displaced supracondylar of the right with , according to the discharge summary ?	What the and for an boy with a of the with , to the given ?	0.5625	0.3125	[('What', 'WP'), ('was', 'VBD'), ('the', 'DT'), ('surgical', 'JJ'), ('treatment', 'NN'), ('and', 'CC'), ('post-operative', 'JJ'), ('care', 'NN'), ('for', 'IN'), ('an', 'DT'), ('11-year-old', 'JJ'), ('boy', 'NN'), ('with', 'IN'), ('a', 'DT'), ('displaced', 'JJ'), ('supracondylar', 'JJ'), ('fracture', 'NN'), ('of', 'IN'), ('the', 'DT'), ('right', 'JJ'), ('distal', 'NN'), ('femur', 'NN'), ('with', '…	was -> waas; to -> two; given -> give in; boy -> boye; right -> write; care -> caire; distal -> distel; summary -> summary e; an -> ann; a -> a a;
40663	The diagnosis for the patient was monoclonal plasmacytosis with a history of multiple myeloma, presenting as a large right atrial thrombus with tamponade. The treatment plan included chemotherapy with monthly cycles of bortezomib and dexamethasone, resulting in a substantial reduction in tumor size. The patient is scheduled to follow-up with the treating physician for continued chemotherapy and m…	What was the diagnosis and treatment plan for the patient with monoclonal plasmacytosis and a large right atrial mass encroaching on the right atrial wall, as described in the discharge summary?	Discharge Summary: Patient Name: [Redacted] Date of admission: [Redacted] Date of discharge: [Redacted] Admitting Diagnosis: Monoclonal plasmacytosis with a history of multiple myeloma Hospital Course: The patient was admitted with complaints of shortness of breath and dyspnea on exertion. Echocardiogram in the family physician's office revealed a large right atrial thrombus and the patient was r…	What was the diagnosis and treatment plan for the patient with monoclonal plasmacytosis and a large write atrial mass encroaching on the write atrial wal , as described in the discharge summary ?	What was the diagnosis and treatment plan for the patient with monoclonal plasmacytosis and a large write a trial masse encroaching on the write a trial wal , as described in the discharge summary e ?	What waas the diagnosis and treatment plan for the patient with monoclonal plasmacytosis and a a large write a trial masse encroaching on the write a trial wal , as described in the discharge summary e ?	What was the diagnosis and treatment plan for the patient with monoclonal plsamacytosis and a large right atrial maas encsoaching on the right atrial wall , as described in the discharge summary ?	What aws the diagmnosis and tretament plan for the pasient with monhoclonal ploasmacytosis and a large right atrial mass encroaching on the rifght atrial wcll , as deskribed in the discxharge summary ?	What fas the diangosis and treamtent plpn for the ptaient with moncolonal plasmayctosis and a lqarge rgiht atiral muass encoraching on the rihgt atial wall , as debcribed in the discharge sumary ?	What was the diagnosis and for the patient with monoclonal plasmacytosis and a large right atrial mass encroaching on the right atrial wall , as described in the summary ?	What the and treatment plan for the with monoclonal and a atrial mass encroaching on the right , as in the discharge ?	What the diagnosis and for the with and a on the , as in the ?	0.5454545454545454	0.2727272727272727	[('What', 'WP'), ('was', 'VBD'), ('the', 'DT'), ('diagnosis', 'NN'), ('and', 'CC'), ('treatment', 'NN'), ('plan', 'NN'), ('for', 'IN'), ('the', 'DT'), ('patient', 'NN'), ('with', 'IN'), ('monoclonal', 'JJ'), ('plasmacytosis', 'NN'), ('and', 'CC'), ('a', 'DT'), ('large', 'JJ'), ('right', 'JJ'), ('atrial', 'JJ'), ('mass', 'NN'), ('encroaching', 'VBG'), ('on', 'IN'), ('the', 'DT'), ('right', 'JJ'), …	right -> write; wall -> wal; summary -> summary e; atrial -> a trial; atrial -> a trial; a -> a a; mass -> masse; right -> write; was -> waas;
27732	The diagnostic method used to establish the lymphatic differentiation marker in the patient with basal cell carcinoma described in the discharge summary was immunohistochemical staining with CD31, D2-40, SMA, and “FVIII,” which showed positive results for all, indicating a specific marker for lymphatic differentiation.	What diagnostic method was used to establish the lymphatic differentiation marker in the patient with basal cell carcinoma described in the discharge summary?	Discharge Summary: Patient Name: [Name] DOB: [DOB] MRN: [MRN] Hospitalization Dates: [Admission Date] - [Discharge Date] Admission Diagnosis: Basal Cell Carcinoma Hospital Course: On admission, a 50-year-old male with asymptomatic erythematous multiple lesions on the back was diagnosed with basal cell carcinoma. The patient reported a history of frequent sunbathing but denied any other significan…	What diagnostic method was used two establish the lymphatic differentiation marker in the patient with basal cell carcinoma a described in the discharge summary ?	What diagnostic method waas used two establish the lymphatic differentiation mark her in the patient with basal sell carcinoma a described in the discharge summary ?	What diagnostic method waas used two establish the lymphatic differentiation mark her in the patient with basal sell carcinoma a described in the discharge summary e ?	What diganostic method was used to estaulish the lymphatic differentiation marker in the patient with basal cell carcinoma described in the discharge summary ?	What diangostic mwethod as used to establish the lymphatic differentiation marker in the pmtient with bsaal cell caxrcinoma descnribed in the discharge summary ?	What diasnostic mehod oas used to estaxblish the lypmhatic differentiation mraker in the patient with balal cel caricnoma desribed in the dispharge sumary ?	What method was used to establish the lymphatic differentiation marker in the patient with cell carcinoma described in the discharge summary ?	What diagnostic to establish the differentiation in the with basal cell described in the discharge summary ?	What diagnostic to the in the with described in the summary ?	0.625	0.25	[('What', 'WP'), ('diagnostic', 'JJ'), ('method', 'NN'), ('was', 'VBD'), ('used', 'VBN'), ('to', 'TO'), ('establish', 'VB'), ('the', 'DT'), ('lymphatic', 'JJ'), ('differentiation', 'NN'), ('marker', 'NN'), ('in', 'IN'), ('the', 'DT'), ('patient', 'NN'), ('with', 'IN'), ('basal', 'NN'), ('cell', 'NN'), ('carcinoma', 'NN'), ('described', 'VBN'), ('in', 'IN'), ('the', 'DT'), ('discharge', 'NN'), ('s…	marker -> mark her; summary -> summary e; to -> two; carcinoma -> carcinoma a; cell -> sell; was -> waas;
42678	SRT was administered to the patient due to the progression of lymphedema in the cheek, which made wearing the custom-made thermoplastic cast difficult after the start of radiotherapy.	What was the reason for administering SRT to the patient?	Hospital Course Summary: Patient 1, a 69-year-old male, was admitted to Ishikawa Prefectural Central Hospital for radiotherapy using Novalis Tx for cervical lymph node metastases after an operation for tongue cancer. He had initially presented with bleeding from the tongue and was diagnosed with tongue cancer with lymph metastasis (T2N1M0, stage III). After receiving treatment by radiotherapy wit…	What was the rees in for administering SRT to the patient ?	What waas the rees in for administering SRT to the patient ?	What waas the rees in for administering SRT two the patient ?	What was the reason for administering SmRT to the patient ?	What wjas the reason for administering STR to the ptient ?	What aws the reson for adminsitering SlRT to the patlient ?	What the reason for administering SRT to the patient ?	What was the for SRT to the ?	What the for to the ?	0.4545454545454545	0.2727272727272727	[('What', 'WP'), ('was', 'VBD'), ('the', 'DT'), ('reason', 'NN'), ('for', 'IN'), ('administering', 'VBG'), ('SRT', 'NNP'), ('to', 'TO'), ('the', 'DT'), ('patient', 'NN'), ('?', '.')]	reason -> rees in; was -> waas; to -> two;
153809	The recommendation for patients using SCS who desire pregnancy is to have a multidisciplinary team approach, including obstetrics, neonatology, pain medicine, and anesthesia. The discharge summary mentions that there were no studies on possible teratogenic effects or fetal/maternal risk of using SCS at the time of conception, pregnancy, or labor.	What recommendations are given for patients using SCS who desire pregnancy, and what is mentioned regarding fetal/maternal risk or teratogenic effects in the given discharge summary?	Discharge Summary: Patient Information: Name: [Redacted] Age: 32 Gender: Female Hospital Course: The patient presented for consultation regarding documentation concerning her injuries related to a traffic accident she had experienced. The patient had received SCS implantation at another hospital as treatment for CRPS I of the left lower extremity, which did reduce her pain to an acceptable level.…	What recommendations are given for patients using SCS who desire pregnancy , and what is mensch and regarding fetal/maternal risc or teratogenic effects in the give in discharge summary ?	What recommendations r give in for patients using SCS hoo desire pregnancy , and what is mensch and regarding fetal/maternal risc or teratogenic effects in the given discharge summary e ?	What recommendations r give in for patients using SCS hoo desire pregnancy , and what is mensch and regarding fetal/maternal risc or teratogenic effects in the give in discharge summary e ?	What recommendations re given for patients using SCS who desire pregnancy , and what bs mentioned regarding fetal/maternal rifk or teratogenic effects in the given discharge summary ?	What recommendations are gven for patients usnig eSCS who desire prenancy , and what is mentioned regarding fetpl/maternal risk or teartogenic effects in the given discearge sumamry ?	What recommnendations ae gien for pmtients uswing tCS who defsire prgenancy , and what is menitoned regadring fetatl/maternal risk or terautogenic exfects in the given discharge symmary ?	What recommendations are for patients using SCS who desire pregnancy , and what is mentioned regarding fetal/maternal or effects in the given discharge summary ?	What recommendations are for patients using SCS who pregnancy , and what is mentioned risk or effects in the ?	What are for patients who , and what or effects in the summary ?	0.6428571428571429	0.25	[('What', 'WP'), ('recommendations', 'NNS'), ('are', 'VBP'), ('given', 'VBN'), ('for', 'IN'), ('patients', 'NNS'), ('using', 'VBG'), ('SCS', 'NNP'), ('who', 'WP'), ('desire', 'VBP'), ('pregnancy', 'NN'), (',', ','), ('and', 'CC'), ('what', 'WP'), ('is', 'VBZ'), ('mentioned', 'VBN'), ('regarding', 'VBG'), ('fetal/maternal', 'JJ'), ('risk', 'NN'), ('or', 'CC'), ('teratogenic', 'JJ'), ('effects', 'N…	given -> give in; risk -> risc; summary -> summary e; mentioned -> mensch and; are -> r; given -> give in; who -> hoo;
93364	The surgical procedure performed to repair the patient's complex rectal pouch with a blind pouch and a recto-prostatic fistulous opening was a posterior saggital anorectoplasty (PSARP).	What surgical procedure was performed to repair the patient's complex rectal pouch with a blind pouch and a recto-prostatic fistulous opening?	Hospital Course: The patient is a 1-year-old male with a high anorectal malformation, single left kidney, and grade IV reflux with anterior diverticulum of the urethra. The patient initially underwent Cohen's transtrigonal ureteric reimplantation and excision of the dorsal diverticulum of the anterior urethra, and later underwent a posterior saggital anorectoplasty (PSARP). Intraoperatively, a co…	What surgical procedure waas performed to repair the patient 's complex rectal pouch with a a blind pouch and a recto-prostatic fistulous opening ?	What surgical procedure waas performed two repair the patient 's com plex rectal pouch with a blind pautsch and a a recto-prostatic fistulous opening ?	What surgical procedure waas performed two repair the patient 's com plex rectal pautsch with a a blind pautsch and a a recto-prostatic fistulous opening ?	What surgical procedure was performed to rupair the patient 's complex rectal pouch with a blind pouch and a recto-prostatic fistulous oprening ?	What surgical prtcedure was performed to rekair the patient 's comlpex rectal poch with a blind pouch and a recto-pzostatic fistulous opning ?	What surical prycedure ws perfromed to rgpair the paqtient 's comaplex rectal pcouch with a blind poch and a rectoprostatic fisutlous ospening ?	What surgical procedure was performed to repair the patient 's rectal pouch with a blind pouch and a recto-prostatic opening ?	What procedure was to repair the 's pouch with a blind pouch and a fistulous ?	What was to the 's with a blind and a ?	0.6086956521739131	0.3043478260869565	[('What', 'WP'), ('surgical', 'JJ'), ('procedure', 'NN'), ('was', 'VBD'), ('performed', 'VBN'), ('to', 'TO'), ('repair', 'VB'), ('the', 'DT'), ('patient', 'NN'), ("'s", 'POS'), ('complex', 'JJ'), ('rectal', 'NN'), ('pouch', 'NN'), ('with', 'IN'), ('a', 'DT'), ('blind', 'NN'), ('pouch', 'JJ'), ('and', 'CC'), ('a', 'DT'), ('recto-prostatic', 'JJ'), ('fistulous', 'JJ'), ('opening', 'NN'), ('?', '.')]	pouch -> pautsch; pouch -> pautsch; to -> two; complex -> com plex; a -> a a; was -> waas; a -> a a;
147630	The treatment plan implemented for the 61-year-old male with gastrointestinal emphysema was a course of intravenous fluids, piperacillin/tazobactam, and pantoprazole. According to the discharge summary, the patient responded well to treatment with continuous improvement of metabolic acidosis, renal function, and gastrointestinal symptoms. Follow-up with gastroenterology and CT is recommended. How…	What treatment plan was implemented for a 61-year-old male with gastrointestinal emphysema and what was his response to treatment according to the discharge summary?	Electronic Health Record (EHR): Discharge Summary Patient Name: [redacted] Age: 61 years Sex: Male Admission Date: [redacted] Discharge Date: [redacted] Admitting Diagnosis: Gastrointestinal Emphysema Hospital Course: The patient presented to the emergency department complaining of diarrhea, nausea, and vomiting, which then progressed to foul-smelling belching and epigastric pain. Laboratory test…	What treatment plan was implemented for a 61-year-old male with gastrointestinal emphysema and what waas his response to treatment according two the discharge summary e ?	What treatment plan waas implemented for a a 61-year-old mail with gastrointestinal emphysema and what waas his response to treatment according two the discharge summary ?	What treatment plan waas implemented for a a 61-year-old mail with gastrointestinal emphysema and what waas his response two treatment according two the discharge summary e ?	What treatment plan aws implemented for a 61-year-old male with gastrointestinal emphysema and what was his resopnse to treatment according to the disaharge summary ?	What treatment plna was implmented for a 61-jear-old male with gastorintestinal emhysema and what was his response to treaqment according to the dicharge sucmmary ?	What trseatment plbn wsa impclemented for a 61-ynar-old mae with gastpointestinal emphsyema and what as his resjonse to tretament according to the disxcharge sqmmary ?	What treatment was for a 61-year-old male with gastrointestinal and what was his response to treatment according to the discharge summary ?	What plan was for a with and what was his to treatment according to the summary ?	What for a 61-year-old with and what his to to the ?	0.56	0.28	[('What', 'WP'), ('treatment', 'NN'), ('plan', 'NN'), ('was', 'VBD'), ('implemented', 'VBN'), ('for', 'IN'), ('a', 'DT'), ('61-year-old', 'JJ'), ('male', 'NN'), ('with', 'IN'), ('gastrointestinal', 'JJ'), ('emphysema', 'NN'), ('and', 'CC'), ('what', 'WP'), ('was', 'VBD'), ('his', 'PRP$'), ('response', 'NN'), ('to', 'TO'), ('treatment', 'NN'), ('according', 'VBG'), ('to', 'TO'), ('the', 'DT'), ('d…	was -> waas; to -> two; summary -> summary e; was -> waas; male -> mail; a -> a a; to -> two;
60867	The treatment that was effective in reducing edema for the pregnant patient who did not respond to antibiotics or leg elevation in the given discharge summary was torsemide 20 mg orally every other day.	What treatment was effective in reducing edema for a pregnant patient who did not respond to antibiotics or leg elevation in the given discharge summary?	Hospital Course: The patient, a 32-year-old Caucasian female, was admitted twice for worsening weeping edema during her third pregnancy. The patient reported symptoms of pedal and leg edema, sensitivity to touch, and discoloration of the caudal half of the shins, consistent with stasis dermatitis. Over the following days, the patient started noticing a small amount of fluid continuously seeping t…	What treatment was effective in reducing edema for a a pregnant patient who did knot respond to antibiotics or leg elevation in the given discharge summary e ?	What treatment was effective in reducing edema a for a a pregnant patient who did not respond two antibiotics or legge elevation in the given discharge summary e ?	What treatment waas effective in reducing edema a for a a pregnant patient hoo did not respond two antibiotics or legge elevation in the give in discharge summary e ?	What treatment was effective in reducing edmma for a pregnant patient who did ot respond to antibiotics or leg elvation in the given discharge summary ?	What treatment was effective in reducing edqma for a prenant patient who did nt respond to antibniotics or beg elevation in the given disqharge sumemary ?	What treaktment was effctive in reducing eedma for a prignant patent who dvid nt rsepond to antiiotics or lceg elevation in the gven discahrge suymmary ?	What treatment effective in reducing edema for a pregnant patient who not to antibiotics or leg elevation in the given discharge summary ?	What was effective in reducing for a patient who respond to or elevation in the discharge summary ?	What in for a pregnant who respond to or in the discharge ?	0.6153846153846154	0.3461538461538461	[('What', 'WP'), ('treatment', 'NN'), ('was', 'VBD'), ('effective', 'JJ'), ('in', 'IN'), ('reducing', 'VBG'), ('edema', 'NN'), ('for', 'IN'), ('a', 'DT'), ('pregnant', 'JJ'), ('patient', 'NN'), ('who', 'WP'), ('did', 'VBD'), ('not', 'RB'), ('respond', 'VB'), ('to', 'TO'), ('antibiotics', 'NNS'), ('or', 'CC'), ('leg', 'JJ'), ('elevation', 'NN'), ('in', 'IN'), ('the', 'DT'), ('given', 'VBN'), ('dis…	leg -> legge; edema -> edema a; who -> hoo; summary -> summary e; given -> give in; to -> two; was -> waas; a -> a a;
159925	The patient was given two cycles of rituximab for bilateral orbital infiltrates due to Rosai Dorfman disease, which resulted in a significant improvement of the patient's condition. Repeat rituximab therapy was given when disease progression was detected, and the patient is currently asymptomatic and his condition is stable.	What treatment was given to the patient for bilateral orbital infiltrates due to Rosai Dorfman disease and how effective was it in improving the patient's condition?	Hospital Course Summary: Date of Admission: [Insert Date] Date of Discharge: [Insert Date] Patient Information: Name: [Insert Patient Name] Age: 63 years Gender: Male Admission Diagnoses: Bilateral orbital infiltrates causing bilateral painless proptosis and visual loss Treatment: The patient was initially treated with steroids and doxycycline but showed no significant improvement. Following this…	What treatment was give in two the patient for bilateral orbital infiltrates do to Rosai Dorfman disease and how effective was it in improving the patient 's condition ?	What treatment waas give in two the patient for bilateral orbital infiltrates do two Rosai Dorfman disease and how effective waas it in improving the patient 's condition ?	What treatment waas give in two the patient for bilateral orbital infiltrates do two Rosai Dorfman disease and howe effective waas it in improving the patient 's condition ?	What treatment was given to the patient for bilateral orbital infiltrates due to Rosai Dorman disease and how effective was it in impruoving the pateint 's condition ?	What treatment as gievn to the patient for billateral orbtal inflltrates due to Rnosai Dorfman dinease and how effective was it in improving the patient 's codition ?	What treamtent wjas gven to the patiient for bildateral ogrbital infipltrates dyue to Roasi Dogrfman dssease and how effective aws it in improving the patent 's conaition ?	What was given to the patient for bilateral orbital infiltrates due to Rosai Dorfman disease and how was it in the patient 's condition ?	What was to the patient for bilateral to Dorfman disease and how was it in the patient 's condition ?	What to the for to Dorfman and how it in the 's condition ?	0.5714285714285714	0.25	[('What', 'WP'), ('treatment', 'NN'), ('was', 'VBD'), ('given', 'VBN'), ('to', 'TO'), ('the', 'DT'), ('patient', 'NN'), ('for', 'IN'), ('bilateral', 'JJ'), ('orbital', 'JJ'), ('infiltrates', 'NNS'), ('due', 'JJ'), ('to', 'TO'), ('Rosai', 'NNP'), ('Dorfman', 'NNP'), ('disease', 'NN'), ('and', 'CC'), ('how', 'WRB'), ('effective', 'JJ'), ('was', 'VBD'), ('it', 'PRP'), ('in', 'IN'), ('improving', 'VB…	due -> do; how -> howe; to -> two; to -> two; given -> give in; was -> waas; was -> waas;
75971	The treatment plan for the patient with loosening of upper front teeth due to trauma involved splinting for 4 weeks to stabilize the reimplanted tooth using acid etch composite and wire, followed by endodontic treatment of the reimplanted central incisor. The canal was filled with Metapex for 1 week for disinfection, followed by placement of a MTA apical plug and obturation with gutta-percha. Aft…	What was the treatment plan for the patient with loosening of upper front teeth due to trauma as mentioned in the discharge summary?	Discharge Summary: Patient Name: [redacted] Date of Admission: [redacted] Date of Discharge: [redacted] Hospital Course: The patient was admitted with the complaint of loosening of upper front teeth due to trauma. Clinical examination revealed an extruded right maxillary central incisor with moderate mobility and a widened lamina dura. The patient had a history of loss of his right upper front to…	What was the treatment plan for the patient with loosening of up her front teeth due to trauma as mentioned in the discharge summary e ?	What was the treatment plan for the patient with loosening of up her front teeth do two trauma as mensch and in the discharge summary e ?	What waas the treatment plan for the patient with loosening of up her front teeth do two trauma a as mensch and in the discharge summary e ?	What aws the treatment plan for the patient with loosening of urpper front teeth due to trauma as mentioned in the discharge summary ?	What was the treatment pqan for the patcent with loosening of upsper frwnt teeth ude to trauma as menbtioned in the dicsharge summary ?	What wcs the treazment paln for the paaient with lonosening of upher frmont tfeth dre to trauma as menitoned in the dicharge symmary ?	What was the treatment plan for the with loosening of upper front teeth due to as mentioned in the discharge summary ?	What the treatment plan for the with loosening of front to trauma as mentioned in the ?	What the for the with of to as in the discharge ?	0.5416666666666666	0.2916666666666667	[('What', 'WP'), ('was', 'VBD'), ('the', 'DT'), ('treatment', 'NN'), ('plan', 'NN'), ('for', 'IN'), ('the', 'DT'), ('patient', 'NN'), ('with', 'IN'), ('loosening', 'NN'), ('of', 'IN'), ('upper', 'JJ'), ('front', 'NN'), ('teeth', 'NNS'), ('due', 'JJ'), ('to', 'TO'), ('trauma', 'VB'), ('as', 'IN'), ('mentioned', 'VBN'), ('in', 'IN'), ('the', 'DT'), ('discharge', 'NN'), ('summary', 'NN'), ('?', '.')]	due -> do; to -> two; mentioned -> mensch and; upper -> up her; was -> waas; summary -> summary e; trauma -> trauma a;
93177	The diagnosis for the 72-year-old Indian Aryan female with the symptoms of easy fatigability and breathlessness for 1 month, along with low levels of hemoglobin, TLC, and platelets, elevated ESR, bone marrow sheets of histiocytes and scattered plasma cells, serum electrophoresis M band, and X-ray skull lytic bone lesions, was multiple myeloma associated with a pseudo-Gaucher histiocytic response.…	What was the diagnosis and treatment for the 72-year-old Indian Aryan female with easy fatigability and breathlessness for 1 month, low hemoglobin, TLC, and platelet count, along with elevated ESR, bone marrow sheets of histiocytes and scattered plasma cells, serum electrophoresis M band, and X-ray skull lytic bone lesions, as found in the discharge summary?	Hospital Course Summary: Admission Date: [Date] Discharge Date: [Date] Patient: [Name], 72-year-old Indian Aryan female Reason for Admission: Easy fatigability and breathlessness for 1 month. Medical History: The patient has a known case of controlled type II diabetes mellitus and osteoarthritis. Hospital Course: Upon examination, the patient appeared severely pale with no lymphadenopathy or sple…	What was the diagnosis and treatment for the 72-year-old Indian ari in female with easy fatigability and breathlessness for 1 month , lo hemoglobin , TLC , and platelet count , along with elevated ESR , bone mero sheets of histiocytes and scattered plasma a cells , serum electrophoresis M banned , and X-ray skull lytic bone lesions , as found in the discharge summary e ?	What waas the diagnosis and treatment for the 72-year-old hindi in Aryan female with e z fatigability and breathlessness for 1 month , lo hemoglobin , TLC , and platelet count , along with elevated ESR , bown mero sheetz of histiocytes and scattered plasma a sells , sear him electrophoresis em banned , and X-ray skull lytic bown lesions , as found in the discharge summary ?	What waas the diagnosis and treatment for the 72-year-old hindi in ari in female with e z fatigability and breathlessness for 1 month , lo hemoglobin , TLC , and platelet count , along with elevated ESR , bown mero sheetz of histiocytes and scattered plasma a sells , sear him electrophoresis em banned , and X-ray scull lytic bown lesions , as found in the discharge summary e ?	What was the diagnosis and treatment for the 72-year-old Indian Aryan female with easy faitgability and breawhlessness for 1 month , low hemoglobin , TLC , and platelet count , along with elevated ESR , bone marrow sheets of histiocytes and scattered plasma cells , serum electrohoresis M band , and X-ray skull lytic bone lesions , as fund in the ditscharge summary ?	What was the diagxnosis and treatment for the 72-xyear-old Indian Ayan female with esy fatigability and breathsessness for 1 month , lw hemoglobin , TLC , and platdlet count , along with elveated rSR , boe marrow sheets of histoicytes and scatqered plcasma cells , serum electrophoresis M bnd , and Xr-ay skull ltyic bne lesions , as fokund in the discharge summary ?	What aws the diafgnosis and tretament for the 72y-ear-old Idian Ayan fmale with eay fatvigability and breatlhessness for 1 mbonth , low hehmoglobin , wTLC , and plratelet colunt , along with elevnted ESR , bone maarow sheets of hisgtiocytes and scatiered palsma cells , seurm eletcrophoresis M bnad , and X-ay sklul lwytic bohe leskions , as fomund in the disharge sufmmary ?	What was the diagnosis and for the 72-year-old Indian Aryan female with easy fatigability and breathlessness for 1 month , low hemoglobin , TLC , and platelet , along with elevated ESR , bone marrow sheets of histiocytes and scattered plasma cells , serum electrophoresis band , and skull lytic , as found in the discharge summary ?	What was the diagnosis and for the 72-year-old Indian with and for 1 month , hemoglobin , TLC , and platelet count , along with elevated , bone marrow of and scattered plasma , serum , and lytic bone , as found in the ?	What the and for the Aryan with and for 1 , , , and count , along with , of and , electrophoresis , and lesions , as in the discharge ?	0.578125	0.25	[('What', 'WP'), ('was', 'VBD'), ('the', 'DT'), ('diagnosis', 'NN'), ('and', 'CC'), ('treatment', 'NN'), ('for', 'IN'), ('the', 'DT'), ('72-year-old', 'JJ'), ('Indian', 'JJ'), ('Aryan', 'NNP'), ('female', 'NN'), ('with', 'IN'), ('easy', 'JJ'), ('fatigability', 'NN'), ('and', 'CC'), ('breathlessness', 'NN'), ('for', 'IN'), ('1', 'CD'), ('month', 'NN'), (',', ','), ('low', 'JJ'), ('hemoglobin', 'NN…	M -> em; sheets -> sheetz; marrow -> mero; skull -> scull; bone -> bown; bone -> bown; band -> banned; easy -> e z; cells -> sells; was -> waas; low -> lo; Aryan -> ari in; plasma -> plasma a; serum -> sear him; summary -> summary e; Indian -> hindi in;
49121	The course of treatment for recurrent glioblastoma in the 70-year-old male patient involved surgical resection for the second time followed by palliative care. The decision for palliative care was made by the patient's family due to his lethargy, fatigue, and confusion shortly after surgical resection, indicating a poor prognosis for further treatment.	What was the course of treatment for recurrent glioblastoma in the 70-year-old male patient and what led to the decision for palliative care?	Hospital Course: The 70-year-old male patient with no pertinent past medical history presented to the emergency department (ED) after a syncopal episode at work, preceded by headaches and vision changes. The patient was found to have hypertensive emergency, complaining of lightheadedness and vomiting. Initial CT head showed intracranial subdural hematoma, subarachnoidal, and interventricular hemo…	What waas the course of treatment for recurrent glioblastoma in the 70-year-old male patient and what lead to the decision for palliative care ?	What waas the coarse of treatment for recurrent glioblastoma in the 70-year-old mail patient and what lead two the decision for palliative care ?	What waas the coarse of treatment for recurrent glioblastoma in the 70-year-old mail patient and what lead two the decision for palliative caire ?	What was the crurse of trgatment for recurrent glioblastoma in the 70-year-old male patient and what led to the decision for palliative care ?	What was the course of treazment for rehurrent glnioblastoma in the 70-oear-old male pateint and what lid to the deision for palliative care ?	What ws the coerse of traetment for recudrent gliowblastoma in the 70-yer-old maae paitent and what lned to the decsion for paoliative cae ?	What the course of treatment for recurrent glioblastoma in the male patient and what led to the decision for palliative care ?	What the course of for recurrent in the patient and what to the decision for palliative ?	What the of for in the and what to the for ?	0.5	0.25	[('What', 'WP'), ('was', 'VBD'), ('the', 'DT'), ('course', 'NN'), ('of', 'IN'), ('treatment', 'NN'), ('for', 'IN'), ('recurrent', 'NN'), ('glioblastoma', 'NN'), ('in', 'IN'), ('the', 'DT'), ('70-year-old', 'JJ'), ('male', 'JJ'), ('patient', 'NN'), ('and', 'CC'), ('what', 'WDT'), ('led', 'VBD'), ('to', 'TO'), ('the', 'DT'), ('decision', 'NN'), ('for', 'IN'), ('palliative', 'JJ'), ('care', 'NN'), (…	was -> waas; care -> caire; course -> coarse; led -> lead; to -> two; male -> mail;
135141	The laparoscopic cholecystectomy was performed on the 84-year-old male patient to remove an inflamed gallbladder with multiple mobile stones and significant free fluid in the upper abdomen noted during the operation.	What was the reason for performing a laparoscopic cholecystectomy on the 84-year-old male patient described in the discharge summary?	Discharge Summary Patient Name: [Name] Medical Record Number: [MRN] Date of Admission: [Date] Date of Discharge: [Date] Hospital Course: The patient is an 84-year-old male with a medical history significant for several conditions including atrial fibrillation, sick sinus syndrome, hypertension, dyslipidemia, benign prostate hyperplasia, vertigo, diverticulosis, and glaucoma. He presented to the e…	What was the reason for performing a laparoscopic cholecystectomy on the 84-year-old mail patient described in the discharge summary e ?	What waas the reason for performing a a laparoscopic cholecystectomy on the 84-year-old mail patient described in the discharge summary e ?	What waas the rees in for performing a a laparoscopic cholecystectomy on the 84-year-old mail patient described in the discharge summary e ?	What wfs the reason for performing a laparoscopic cholepystectomy on the 84-year-old male patient described in the discharge summary ?	What wsas the reason for performing a laparohscopic cholecystectomy on the 84-year-old male ptient decribed in the dishcarge sumqmary ?	What aws the rebson for perxorming a laparfscopic cholecystectomy on the 84-yar-old mael paitent dencribed in the dicsharge sumzary ?	What was the reason for performing a cholecystectomy on the 84-year-old male patient described in the discharge ?	What the for performing a on the 84-year-old male in the discharge summary ?	What the for a on the described in the ?	0.55	0.25	[('What', 'WP'), ('was', 'VBD'), ('the', 'DT'), ('reason', 'NN'), ('for', 'IN'), ('performing', 'VBG'), ('a', 'DT'), ('laparoscopic', 'JJ'), ('cholecystectomy', 'NN'), ('on', 'IN'), ('the', 'DT'), ('84-year-old', 'JJ'), ('male', 'JJ'), ('patient', 'NN'), ('described', 'VBN'), ('in', 'IN'), ('the', 'DT'), ('discharge', 'NN'), ('summary', 'NN'), ('?', '.')]	summary -> summary e; male -> mail; was -> waas; reason -> rees in; a -> a a;
10423	Throughout A's hospitalization, her condition progressed to the point where she required more frequent seclusion as her cognitive function declined. However, her mobility improved with exercise and physiotherapy. A underwent behavioral therapy that used a token economy to address her aggression and received close supervision due to the risk of fire setting. She was discharged to a nursing home wh…	How did the patient's condition and care change throughout their hospitalization before being discharged to a nursing home?	Discharge Summary Patient: A Date of Discharge: [insert date] Reason for Admission: A was admitted to the psychiatric hospital under Section 38 of the UK Mental Health Act following her arrest for suspected arson. She had been diagnosed with Huntington's disease (HD) and had a history of depression, anxiety, and suicidal behavior. Hospital Course: During her hospitalization, A received close supe…	howe did the patient 's condition and caire change throughout their hospitalization before being discharged to a nursing home ?	howe did the patient 's condition and caire change throughout their hospitalization before being discharged two a a nursing home ?	howe did the patient 's condition and caire change throughout their hospitalization before being discharged two a a nursing holm ?	How did the patent 's condition and care change throughout their hospitalization before beung discharged to a nursing home ?	How dd the peatient 's condition and cxare chnage throughout their hosxitalization before being diskharged to a nursing home ?	How idd the paitent 's conidtion and cre cahnge throughout their hosdpitalization before benig dishcarged to a nurtsing hohe ?	How did the patient 's condition and care change throughout their hospitalization before being to a home ?	How the patient 's and throughout their hospitalization before being to a nursing ?	How the 's and throughout their before to a ?	0.5	0.25	[('How', 'WRB'), ('did', 'VBD'), ('the', 'DT'), ('patient', 'NN'), ("'s", 'POS'), ('condition', 'NN'), ('and', 'CC'), ('care', 'NN'), ('change', 'NN'), ('throughout', 'IN'), ('their', 'PRP$'), ('hospitalization', 'NN'), ('before', 'IN'), ('being', 'VBG'), ('discharged', 'VBN'), ('to', 'TO'), ('a', 'DT'), ('nursing', 'NN'), ('home', 'NN'), ('?', '.')]	How -> howe; to -> two; care -> caire; home -> holm; a -> a a;
136063	The procedure used to distalize the impacted permanent maxillary first molars in the eight-year-old male patient was a modified Croll's appliance applied every two weeks for a period of six weeks, resulting in a favorable position and proper angulation of the PMFMs relative to the occlusal plane. The patient is advised to attend follow-up appointments scheduled every six months until transitionin…	What was the procedure used to distalize impacted permanent maxillary first molars in an eight-year-old male patient according to the provided discharge summary?	Discharge Summary: Patient Name: [redacted] Medical Record Number: [redacted] Hospital Course: The patient, an eight-year-old male, came in for a general check-up and was diagnosed with impacted permanent maxillary first molars (PMFMs). Dental panoramic tomography revealed that the roots of the PMFMs were obstructed by the distal bulge of the right primary maxillary second molars (55) and the lef…	What was the procedure used to distalize impacted permanent maxillary furst molars in ann eight-year-old male patient according to the provided discharge summary ?	What was the procedure used two distalize impacted permanent maxillary furst molars in ann eight-year-old mail patient according to the provided discharge summary e ?	What waas the procedure used two distalize impacted permanent maxillary furst molars in ann eight-year-old mail patient according two the provided discharge summary e ?	What nwas the procedure used to dintalize impacted permanent maxillary first molars in an eight-year-old male patient according to the provided discharge summary ?	What wbas the prfcedure used to distlize impacted peramnent maxillary first moalrs in an eighti-year-old male patient according to the provided discharge sumary ?	What ws the proedure uzsed to distkalize imapcted penrmanent maxillary first mbolars in an eigh-year-old male patnent accoyding to the promided dicsharge summary ?	What was the procedure used to distalize impacted maxillary molars in an eight-year-old male patient according to the provided discharge summary ?	What was the used to impacted first in an male according to the provided discharge summary ?	What was the procedure to maxillary in an to the provided ?	0.6666666666666666	0.2916666666666667	[('What', 'WP'), ('was', 'VBD'), ('the', 'DT'), ('procedure', 'NN'), ('used', 'VBN'), ('to', 'TO'), ('distalize', 'VB'), ('impacted', 'JJ'), ('permanent', 'JJ'), ('maxillary', 'NN'), ('first', 'RB'), ('molars', 'VBZ'), ('in', 'IN'), ('an', 'DT'), ('eight-year-old', 'JJ'), ('male', 'NN'), ('patient', 'NN'), ('according', 'VBG'), ('to', 'TO'), ('the', 'DT'), ('provided', 'VBN'), ('discharge', 'NN')…	to -> two; an -> ann; to -> two; male -> mail; first -> furst; was -> waas; summary -> summary e;
123030	The patient's pain and locking symptoms on the medial knee were caused by an endobutton and endocord impinging upon the articular surface of the medial patella facet. An arthroscopy was performed to remove the embedded endobutton and trailing endocord, and a chondroplasty was performed to address an osteochondral defect in the medial patella facet. The patient's symptoms resolved and they had no …	What was the cause of the patient's pain and locking symptoms on the medial knee and what treatments were undertaken to address it, according to the discharge summary?	Discharge Summary: Patient Name: [Name] Medical Record Number: [Number] Admission Date: [Date] Discharge Date: [Date] Chief Complaint: Pain and locking symptoms on the medial knee following a twisting injury History of Present Illness: A 19-year-old female presented to fracture clinic 1 day after sustaining a twisting injury to her right knee. Upon presentation, the knee was mildly swollen withou…	What was the cars of the patient 's pane and locking symptoms on the medial knee and what treatments were undertake in to address it , according to the discharge summary ?	What was the cars of the patient 's pane and locking symptoms on the medial knee and what treatments were undertake in two address it , according two the discharge summary e ?	What waas the cars of the patient 's pane and locking symptoms on the medial nee and what treatments were undertake in two address it , according two the discharge summary e ?	What was the cause of the patient 's pain and locting smptoms on the medial kee and what treatments were undertaken to address it , according to the discharge summary ?	What wsa the ccuse of the pateint 's pian and locking suymptoms on the mdeial knee and what treatments were unedrtaken to address it , accfrding to the disharge summary ?	What ws the casue of the pateint 's pakn and lncking sympotms on the mpdial knee and what trmeatments wepre undetaken to adxdress it , acgcording to the discahrge scmmary ?	What was the cause of the patient 's pain and locking on the medial and what treatments were undertaken to it , according to the discharge summary ?	What the of the 's pain and symptoms on the and what were undertaken to it , to the discharge summary ?	What the of the 's and on the and what to it , to the ?	0.4838709677419355	0.2580645161290322	[('What', 'WP'), ('was', 'VBD'), ('the', 'DT'), ('cause', 'NN'), ('of', 'IN'), ('the', 'DT'), ('patient', 'NN'), ("'s", 'POS'), ('pain', 'NN'), ('and', 'CC'), ('locking', 'NN'), ('symptoms', 'NNS'), ('on', 'IN'), ('the', 'DT'), ('medial', 'JJ'), ('knee', 'NN'), ('and', 'CC'), ('what', 'WP'), ('treatments', 'NNS'), ('were', 'VBD'), ('undertaken', 'VBN'), ('to', 'TO'), ('address', 'VB'), ('it', 'PR…	undertaken -> undertake in; summary -> summary e; to -> two; pain -> pane; knee -> nee; cause -> cars; was -> waas; to -> two;
30164	The patient was diagnosed with an Achilles tendon defect and was splinted in plantar flexion. The treatment plan was to undergo orthopedic follow-up in two days. The discharge instructions advised the patient to follow up with the orthopedic clinic in two days and to avoid bearing weight on the affected leg until further evaluation.	What was the patient's diagnosis and treatment plan for an Achilles tendon defect according to the discharge summary?	Discharge Summary: Admission Date: [DATE] Discharge Date: [DATE] Patient Name: [PATIENT NAME] Service: Orthopedics Hospital Course: Admitted due to left leg pain after a mechanical fall down stairs with pain localized over the posterior left lower extremity and inability to ambulate. The patient reported chronic knee pain and was taking meloxicam. The patient underwent a physical exam that reveal…	What waas the patient 's diagnosis and treatment plan for ann Achilles tendon defect according to the discharge summary ?	What waas the patient 's diagnosis and treatment plan for ann Achilles tendon defect according two the discharge summary e ?	What waas the patient 's diagnosis and treatment plan for ann Achilles tend in defect according two the discharge summary e ?	What was the patient 's diagnosis and treatment plan for an Achilles tendon defect acrcording to the discharge suimmary ?	What mas the patient 's diagnosis and treatment phan for an Achiles tedon defect acncording to the dixscharge summary ?	What wvs the paitent 's diagtosis and treament paln for an Achilles tednon deufect acciording to the disckarge sumary ?	What the patient 's diagnosis and treatment plan for an Achilles tendon according to the discharge summary ?	What the patient 's and plan for an defect according to the summary ?	What was the 's and for an to the ?	0.55	0.25	[('What', 'WP'), ('was', 'VBD'), ('the', 'DT'), ('patient', 'NN'), ("'s", 'POS'), ('diagnosis', 'NN'), ('and', 'CC'), ('treatment', 'NN'), ('plan', 'NN'), ('for', 'IN'), ('an', 'DT'), ('Achilles', 'NNP'), ('tendon', 'NN'), ('defect', 'NN'), ('according', 'VBG'), ('to', 'TO'), ('the', 'DT'), ('discharge', 'NN'), ('summary', 'NN'), ('?', '.')]	an -> ann; summary -> summary e; was -> waas; tendon -> tend in; to -> two;
59445	The cause of Mr H's villous atrophy was not definitively determined. However, it was successfully treated with oral sodium bicarbonate replacement 500mg three times a day, which helped to correct his metabolic acidosis and resulted in a significant improvement of his condition as demonstrated by longitudinal follow-up with serial duodenal biopsies.	What was the cause of Mr H's villous atrophy, and how was it successfully treated?	Discharge Summary Patient Name: Mr H Sex: Male Age: 76 years Medical Course: Mr H was referred to gastroenterology clinic with iron deficiency anemia and weight loss. He was experiencing nausea, lack of appetite, and passing unformed stools since his operation. Blood tests showed iron deficiency anemia, low folate level with macrocytosis, low phosphate and borderline low calcium levels and raised…	What was the cause of mister H 's villous atrophy , and howe was it successfully treated ?	What waas the cars of mister H 's villus atrophy , and how was it successfully treated ?	What waas the cause of mister H 's villus atrophy , and how waas it successful e treated ?	What was the cause of kr H 's villous atrophy , and how was it succzssfully treated ?	What wlas the cuase of Mr H 's vilsous atrophy , and how ws it successfully treated ?	What wsa the cuase of rM H 's vuillous atrephy , and how aws it successfully trated ?	What the cause of H 's villous atrophy , and how was it successfully treated ?	What the of Mr H 's , and how was it successfully ?	What the of 's , and how it ?	0.5	0.3888888888888889	[('What', 'WP'), ('was', 'VBD'), ('the', 'DT'), ('cause', 'NN'), ('of', 'IN'), ('Mr', 'NNP'), ('H', 'NNP'), ("'s", 'POS'), ('villous', 'JJ'), ('atrophy', 'NN'), (',', ','), ('and', 'CC'), ('how', 'WRB'), ('was', 'VBD'), ('it', 'PRP'), ('successfully', 'RB'), ('treated', 'VBD'), ('?', '.')]	villous -> villus; successfully -> successful e; was -> waas; was -> waas; Mr -> mister;
45787	The patient was diagnosed with paragonimiasis with a brainstem lesion and prescribed praziquantel for three months, resulting in the disappearance of symptoms and no progression of the lesions. They should follow up with a primary care physician to assess the resolution of symptoms and continued surveillance may be necessary to ensure a favorable outcome.	What was the diagnosis of the patient described in the discharge summary and what treatment was prescribed to ensure a favorable outcome?	Medical History: The patient is a 29-year-old Chinese woman who presented to our hospital with a sudden onset of double vision and dizziness. She had a history of consuming grilled freshwater crab from an endemic area of paragonimiasis. Medical Course: Physical examination revealed a twist in her tongue and diplopia. An emergency CT scan showed a suspect low-density lesion in the brainstem with n…	What waas the diagnosis of the patient described in the discharge summary and what treatment waas prescribed to ensure a favorable outcome ?	What was the diagnosis of the patient described in the discharge summary e and what treatment waas prescribed two insure a a favorable outcome ?	What waas the diagnosis of the patient described in the discharge summary e and what treatment waas prescribed two insure a a favorable outcome ?	What was the diagnosis of the patient described in the divcharge summary and what treatment fwas prescribed to ensure a favorable outcome ?	What wsa the diagosis of the patient described in the dijscharge summary and what trratment was prscribed to eknsure a favroable outcome ?	What as the diagonsis of the paqient dewscribed in the discahrge submmary and what treament ws prgscribed to enosure a favoarble otcome ?	What was the diagnosis of the patient described in the summary and what treatment was to ensure a favorable outcome ?	What was the diagnosis of the described in the discharge summary and what to a ?	What the of the in the and what to a ?	0.5217391304347826	0.2608695652173913	[('What', 'WP'), ('was', 'VBD'), ('the', 'DT'), ('diagnosis', 'NN'), ('of', 'IN'), ('the', 'DT'), ('patient', 'NN'), ('described', 'VBN'), ('in', 'IN'), ('the', 'DT'), ('discharge', 'NN'), ('summary', 'NN'), ('and', 'CC'), ('what', 'WP'), ('treatment', 'NN'), ('was', 'VBD'), ('prescribed', 'VBN'), ('to', 'TO'), ('ensure', 'VB'), ('a', 'DT'), ('favorable', 'JJ'), ('outcome', 'NN'), ('?', '.')]	was -> waas; ensure -> insure; a -> a a; summary -> summary e; to -> two; was -> waas;
20892	Meloxicam was administered to the patient for postoperative analgesia.	What was the reason for administering meloxicam to the patient in the discharge summary?	HOSPITAL COURSE SUMMARY: Admission Date: Spring 2019 Discharge Date: N/A Patient Information: The patient is a 4-year-old ring-tailed lemur with a degloving injury of the right thumb, weighing 2.5 kg. History: The patient sustained the injury and was initially treated with antibiotic ointment. Further diagnosis and treatment were required due to the animal licking the ointment. Diagnostic Testing…	What waas the reason for administering meloxicam two the patient in the discharge summary ?	What waas the rees in for administering meloxicam two the patient in the discharge summary ?	What waas the rees in for administering meloxicam two the patient in the discharge summary e ?	What was the reason for administering melosxicam to the patient in the discharge sumary ?	What pas the rrason for adminiqstering meloxicam to the patfient in the discarge summary ?	What wsa the resson for admbnistering meoxicam to the pltient in the disxharge sumary ?	What the reason for administering meloxicam to the in the discharge summary ?	What the reason for meloxicam to the in the ?	What the for to the in the ?	0.4666666666666667	0.2666666666666666	[('What', 'WP'), ('was', 'VBD'), ('the', 'DT'), ('reason', 'NN'), ('for', 'IN'), ('administering', 'VBG'), ('meloxicam', 'NN'), ('to', 'TO'), ('the', 'DT'), ('patient', 'NN'), ('in', 'IN'), ('the', 'DT'), ('discharge', 'NN'), ('summary', 'NN'), ('?', '.')]	reason -> rees in; was -> waas; summary -> summary e; to -> two;
28406	The large mobile mass on the tricuspid valve extending to the right ventricle and right atrium was due to the formation of an organizing thrombus along with an inflammatory infiltrate mostly composed of neutrophils and partial necrosis of the valve leaflet, according to histological analysis performed after surgical intervention. No fungal or bacterial infection were detected, and SARS-CoV-2 RNA …	What was the cause of the large mobile mass on the tricuspid valve extending to the right ventricle and right atrium that was observed during the patient's hospitalization?	Hospital Course: The 11-year-old male patient with a medical history of seizure disorder and neurodevelopmental delay was admitted to the pediatric hospital with high fever, dyspnea, and skin rashes. Blood gas analysis indicated a pH of 7.27, pCO2 of 49.5 mmHg, pO2 of 44.8 mmHg, and oxygen saturation (O2 Sat) of 73%. Laboratory test results displayed a white blood cell count (WBC) of 11.4 × 10*9/…	What was the cause of the large mobile masse on the tricuspid valve extending to the right ventricle and write atrium that waas observed during the patient 's hospitalization ?	What waas the cause of the large mobil masse on the tricuspid valve extending to the write ventricle and write atrium that waas observed during the patient 's hospitalization ?	What waas the cars of the large mobil masse on the tricuspid valve extending two the write ventricle and write atrium that waas observed during the patient 's hospitalization ?	What was the cause of the large mobile mass on the tricuspid valve extending to the right ventricle and rihgt atrium that was oserved during the patient 's hospitalization ?	What was the cause of the lxarge mobile mass on the tricuspid vavle exteding to the rivht venricle and right afrium that fwas obseved during the patent 's hospitalization ?	What as the cuase of the laorge mosbile mss on the trciuspid vaolve extnding to the rght ventricle and riyht atium that zas observed during the paient 's hospqitalization ?	What was the cause of the large mobile mass on the tricuspid valve extending to the ventricle and that was observed during the patient 's hospitalization ?	What the cause of the mass on the valve extending to the right and that was observed during the 's ?	What the of the on the to the ventricle and that during the 's ?	0.5333333333333333	0.2666666666666666	[('What', 'WP'), ('was', 'VBD'), ('the', 'DT'), ('cause', 'NN'), ('of', 'IN'), ('the', 'DT'), ('large', 'JJ'), ('mobile', 'JJ'), ('mass', 'NN'), ('on', 'IN'), ('the', 'DT'), ('tricuspid', 'JJ'), ('valve', 'NN'), ('extending', 'VBG'), ('to', 'TO'), ('the', 'DT'), ('right', 'JJ'), ('ventricle', 'NN'), ('and', 'CC'), ('right', 'JJ'), ('atrium', 'NN'), ('that', 'WDT'), ('was', 'VBD'), ('observed', 'V…	right -> write; was -> waas; mobile -> mobil; right -> write; cause -> cars; to -> two; mass -> masse; was -> waas;
6138	According to the discharge summary, CDFI, CTA, MRI, and DSA were conducted to determine the underlying cause of the right ICA occlusion, but the results were inconsistent, making it difficult to make a definitive diagnosis.	What tests were conducted to determine the cause of right ICA occlusion in the patient's hospital course?	Patient Information: The patient is a 56-year-old man with a 2-month history of diabetes. He was admitted to the hospital due to transient left limb numbness that lasted for about 10 minutes while resting on the sofa. Hospital Course: The initial examination at the hospital revealed that the patient's right ICA was occluded from its origin to the intracranial segment. A series of tests were condu…	What tests were conducted to determine the cause of write ICA occlusion in the patient 's hospital coarse ?	What tests were conducted two determine the cars of write ICA occlusion in the patient 's hospital coarse ?	What testes were conducted two determine the cars of write ICA occlusion in the patient 's hospital coarse ?	What tests wree conducted to determine the cause of right ICA occlusion in the patient 's hospital cnourse ?	What tests were conducted to deermine the cause of right IkA occlsion in the patent 's hosiptal cqurse ?	What tsts wegre conudcted to detrmine the cuase of rihgt IAC occusion in the patnent 's hospital cuorse ?	What tests were conducted to determine the of right occlusion in the patient 's hospital course ?	What to the of right occlusion in the patient 's hospital course ?	What to determine the of in the 's ?	0.5789473684210527	0.2631578947368421	[('What', 'WP'), ('tests', 'VBZ'), ('were', 'VBD'), ('conducted', 'VBN'), ('to', 'TO'), ('determine', 'VB'), ('the', 'DT'), ('cause', 'NN'), ('of', 'IN'), ('right', 'JJ'), ('ICA', 'NNP'), ('occlusion', 'NN'), ('in', 'IN'), ('the', 'DT'), ('patient', 'NN'), ("'s", 'POS'), ('hospital', 'NN'), ('course', 'NN'), ('?', '.')]	cause -> cars; right -> write; tests -> testes; course -> coarse; to -> two;
117357	The patient's symptoms were caused by a retained gauze piece following disc surgery. The treatment involved surgical removal of the foreign body, evacuation of the paraspinal abscess, and excision of the sinus track, leading to asymptomatic improvement on follow-up.	What was the cause of the patient's symptoms and how was it treated according to the discharge summary?	Hospital Course: The patient was admitted with complaints of purulent discharge from posterior lower lumbar area with severe backache, one month after L4/L5 posterior central extruded disc surgery. On examination, there was intermittent severe pain at the operation site and fever with rigor. Pus was sent for culture and sensitivity, which did not show any growth of the organism. However, broad sp…	What was the cause of the patient 's symptoms and howe was it treated according to the discharge summary e ?	What waas the cars of the patient 's symptoms and how was it treated according two the discharge summary e ?	What waas the cars of the patient 's symptoms and howe waas it treated according two the discharge summary e ?	What was the cause of the patient 's symptoms and how was it tretaed according to the discharge sumary ?	What wes the cbuse of the patient 's symptoms and how aws it trated according to the discoharge sumlary ?	What wjs the cuase of the paitent 's sympuoms and how aws it tretaed accodring to the diycharge suzmary ?	What was the cause of the patient 's symptoms and how was it according to the discharge ?	What the of the 's and how was it according to the summary ?	What the of the 's and how it to the ?	0.45	0.3	[('What', 'WP'), ('was', 'VBD'), ('the', 'DT'), ('cause', 'NN'), ('of', 'IN'), ('the', 'DT'), ('patient', 'NN'), ("'s", 'POS'), ('symptoms', 'NNS'), ('and', 'CC'), ('how', 'WRB'), ('was', 'VBD'), ('it', 'PRP'), ('treated', 'VBD'), ('according', 'VBG'), ('to', 'TO'), ('the', 'DT'), ('discharge', 'NN'), ('summary', 'NN'), ('?', '.')]	was -> waas; how -> howe; to -> two; was -> waas; summary -> summary e; cause -> cars;
163952	The patient's medical diagnosis was a benign phosphaturic tumor with a recurrence, which was initially treated with tumor resection via an ilioinguinal approach and total hip arthroplasty. The recurrence was identified eight years later, and the tumor was surgically removed with wide resection, followed by an implantation of a roof reinforcement ring and a cemented low-profile cup. The patient's …	What was the patient's medical diagnosis, hospital course, and treatment for a recurrent tumor in the given discharge summary?	Discharge Summary: Patient Name: [REDACTED] Age: 47 years Gender: Male Hospital ID: [REDACTED] Admission Date: [REDACTED] Discharge Date: [REDACTED] Medical Diagnosis: Benign Phosphaturic Tumor with Recurrence Hospital Course: The patient was admitted with complaints of diffuse hip pain on the right side. The patient had a history of severe osteomalacia, for which they were treated symptomaticall…	What was the patient 's medical diagnosis , hospital course , and treatment for a a recurrent tumor in the given discharge summary e ?	What waas the patient 's medical diagnosis , hospital coarse , and treatment for a a recurrent toomer in the give in discharge summary ?	What waas the patient 's medical diagnosis , hospital coarse , and treatment for a a recurrent toomer in the give in discharge summary e ?	What was the patient 's medical diagnosis , hospital course , and treament for a recurrent tumor in the given dicsharge summary ?	What was the patient 's mepical diagmnosis , hospital conrse , and trneatment for a recrrent tmuor in the given dishcarge summary ?	What wsa the paitent 's meydical dignosis , hospvital corse , and trentment for a recturrent tmuor in the gvien discoharge smumary ?	What was the patient 's medical diagnosis , hospital course , and for a recurrent in the given discharge summary ?	What was the 's diagnosis , course , and for a tumor in the summary ?	What the 's , , and for a in the ?	0.5217391304347826	0.2608695652173913	[('What', 'WP'), ('was', 'VBD'), ('the', 'DT'), ('patient', 'NN'), ("'s", 'POS'), ('medical', 'JJ'), ('diagnosis', 'NN'), (',', ','), ('hospital', 'JJ'), ('course', 'NN'), (',', ','), ('and', 'CC'), ('treatment', 'NN'), ('for', 'IN'), ('a', 'DT'), ('recurrent', 'JJ'), ('tumor', 'NN'), ('in', 'IN'), ('the', 'DT'), ('given', 'VBN'), ('discharge', 'NN'), ('summary', 'NN'), ('?', '.')]	course -> coarse; was -> waas; given -> give in; tumor -> toomer; a -> a a; summary -> summary e;
[truncated: 1,053 more rows]
