# Supplementary material for: Performance of Large Language Models Under Input Variability in Health Care Applications: Dataset Development and Experimental Evaluation
Source: JMIR AI. 2026 Feb 20;5:e83640. doi: 10.2196/83640 (PMC12923095; doi:10.2196/83640)
Supplement: Multimedia Appendix 1 [file ai-v5-e83640-s001.zip › combined_tweet_emotions_test_v1_label_selected_1000.csv]

tweet_id	sentiment	content	homo_0.1	homo_0.2	homo_0.3	homo_0.5	typo_0.1	typo_0.3	typo_0.5	removal_0.1	removal_0.3	removal_0.5	valid_type_percentage_x	valid_homo_percentage	pos_tags	homo_substitution
1694183692	sadness	@JonathanRKnight G'night Jonathan! I tried to stay up, I really did. I can't wait till ur in my timezone! Will be so much easier then!	@ JonathanRKnight G'night Jonathan ! I tried to stay upp , eye really did . I ca n't wait till ur in mai timezone ! Will be so much easier then !	@ JonathanRKnight G'night Jonathan ! eye tried to stay up , eye really did . eye ca n't weight till eure in mai timezone ! Will be so much easier then !	@ JonathanRKnight G'night Jonathan ! eye tried two stay upp , eye really did . eye ca n't wait till ur in mai timezone ! wil b sew mutch easier then !	@ JonathanRKnight G'night johnathan ! eye tried two stay upp , eye rylee did . eye ca n't weight til eure in mai timezone ! wil b sew mutch easier then !	@ JonathanRKnight G'night Jonathan ! I tried to stay pu , I really did . I ca n't wit till ur in my timezone ! Will be so much easier then !	@ JonathanRKnight Gn'ight Jonanhan ! I tried to saty jp , I really did . I ca n't wdait till r in my tmiezone ! Will lbe so mouch easier thne !	@ JonauhanRKnight G'inght Jonathan ! I tied to stay p , I raelly dfd . I ca 'nt wit till jr in my timzeone ! Will we co mcuh esier tehn !	@ JonathanRKnight G'night ! I tried to stay , I really did . I ca n't wait till ur in my timezone ! Will be so easier then !	@ ! I tried to stay , I did . I ca n't till in my ! Will much easier then !	! I to , I did . I ca ur in my ! Will much !	0.59375	0.46875	[('@', 'JJ'), ('JonathanRKnight', 'NNP'), ("G'night", 'NNP'), ('Jonathan', 'NNP'), ('!', '.'), ('I', 'PRP'), ('tried', 'VBD'), ('to', 'TO'), ('stay', 'VB'), ('up', 'RB'), (',', ','), ('I', 'PRP'), ('really', 'RB'), ('did', 'VBD'), ('.', '.'), ('I', 'PRP'), ('ca', 'MD'), ("n't", 'RB'), ('wait', 'VB'), ('till', 'VB'), ('ur', 'JJ'), ('in', 'IN'), ('my', 'PRP$'), ('timezone', 'NN'), ('!', '.'), ('Wil…	Jonathan -> johnathan; so -> sew; I -> eye; till -> til; really -> rylee; up -> upp; my -> mai; ur -> eure; be -> b; Will -> wil; to -> two; much -> mutch; I -> eye; wait -> weight; I -> eye;
1963152597	sadness	Porter is making be a sad panda	Porter is making be a sad panned a	Porter is making b a sad panda	Porter is making be a a sad panned a	puerto is making b a a sad panned a	Ponter is making be a sad panda	Porter is making e a sad pada	Proter is mking eb a zad panda	Porter is be a sad panda	is making a sad panda	be a panda	0.8571428571428571	0.5714285714285714	[('Porter', 'NN'), ('is', 'VBZ'), ('making', 'VBG'), ('be', 'VB'), ('a', 'DT'), ('sad', 'JJ'), ('panda', 'NN')]	be -> b; Porter -> puerto; panda -> panned a; a -> a a;
1962820637	sadness	Bad day at the office. In a horrendous mood Was it national 'Act like an idiotic buffoon' day today and no-one bothered to tell me?!!	Bad dey at the office . In a horrendous mood waas it national 'Act like an idiotic buffoon ' day today and no one bothered to tell me ? ! !	Bad day at the a off us . In a a horrendous mood Was it national 'Act like an idiotic buffoon ' dey today a and no-one bothered to tel me ? ! !	Bad dey at the a office . In a a horrendous mood Was it nationale 'Act lyke ann idiotic buffoon ' day today and no one bothered two tel me ? ! !	Bad dey at the a off us . In a a horrendous mood waas it nationale 'Act lyke ann idiotic buffoon ' dey today a and no one bothered two tel mi ? ! !	Bad day at the office . In a horrdendous mood Was it national 'Act like an idiotic bufioon ' day today and no-one botered to tell me ? ! !	Bad day at the office . In a horerndous mood Wos it national 'Act lgke an iiotic bfufoon ' dkay toady and nop-one bothred to tell me ? ! !	Bid diy at the office . In a horrndous mod aWs it natinoal 'Act lyke an idqiotic bufofoon ' dty tzoday and nlo-one botered to tpll me ? ! !	Bad day at the . In a horrendous Was it national 'Act like an buffoon ' day today and no-one bothered to tell me ? ! !	Bad at the office . In a mood it national 'Act an ' day and bothered to me ? ! !	at the . In a it 'Act an ' and to me ? ! !	0.5	0.4666666666666667	[('Bad', 'NNP'), ('day', 'NN'), ('at', 'IN'), ('the', 'DT'), ('office', 'NN'), ('.', '.'), ('In', 'IN'), ('a', 'DT'), ('horrendous', 'JJ'), ('mood', 'NN'), ('Was', 'VBD'), ('it', 'PRP'), ('national', 'JJ'), ("'Act", 'MD'), ('like', 'VB'), ('an', 'DT'), ('idiotic', 'JJ'), ('buffoon', 'NN'), ("'", "''"), ('day', 'NN'), ('today', 'NN'), ('and', 'CC'), ('no-one', 'NN'), ('bothered', 'VBN'), ('to', 'T…	Was -> waas; day -> dey; tell -> tel; a -> a a; no-one -> no one; to -> two; and -> a and; like -> lyke; day -> dey; me -> mi; the -> the a; an -> ann; national -> nationale; office -> off us;
1963939720	sadness	Just getting back into the swing...Still sore from my surgery and tired...Coffee time!	Just getting back hint to the swing ... Still sore from my surgery a and tired ... Coffee time !	Just getting bak into the swing ... Still soar frum my surgery a and tired ... Coffee time !	Just getting bak hint to the swing ... Still soar frum my surgery and tired ... coffey time !	Just getting bak hint to the a swing ... stil soar frum mai surgery a and tired ... coffey time !	Just getting bak into the swing ... Still sore from my surgery and tired ... Coffee tsime !	Just gemtting bcak into the sing ... Still soe from my surgery and tired ... Cocffee time !	Jst getting biack into the swang ... Stfll sre from my surgery and tiored ... Cffee tvme !	Just getting back into the swing ... Still from my and tired ... Coffee time !	getting into the swing ... from my surgery and ... Coffee time !	Just into the ... from my and ... !	0.5555555555555556	0.5	[('Just', 'RB'), ('getting', 'VBG'), ('back', 'RB'), ('into', 'IN'), ('the', 'DT'), ('swing', 'NN'), ('...', ':'), ('Still', 'RB'), ('sore', 'VBP'), ('from', 'IN'), ('my', 'PRP$'), ('surgery', 'NN'), ('and', 'CC'), ('tired', 'VBD'), ('...', ':'), ('Coffee', 'NNP'), ('time', 'NN'), ('!', '.')]	sore -> soar; Coffee -> coffey; back -> bak; from -> frum; and -> a and; into -> hint to; Still -> stil; the -> the a; my -> mai;
1962697969	sadness	MIT bookstore has best book selection, but it's the one bookstore I have no coupons or discounts for	MIT bookstore has beste book selection , but it 's the one bookstore I have no coupons ore discounts for	MIT bookstore has best book selection , butt it 's the won bookstore eye halve no coupons or discounts for	MIT bookstore has beste book selection , butt it 's the a won bookstore eye halve no coupons or discounts for	MIT bookstore has beste book selection , butt it 's the a won bookstore eye halve know coupons ore discounts fore	MIT bookstore has best book selection , but it 's the one booktsore I have no coupons or discounts for	MT bookstore as best bok selection , but it 's the one bookstore I hatve no cogupons or disctunts for	MT boosktore hsa bebt bokok seection , but it 's the one bookjstore I hae no coudpons or disocunts for	MIT bookstore has best selection , but it 's the one bookstore I no coupons or discounts for	MIT has book , but it 's the one bookstore I no or for	book , but it the one I no or for	0.55	0.45	[('MIT', 'NNP'), ('bookstore', 'NN'), ('has', 'VBZ'), ('best', 'RBS'), ('book', 'NN'), ('selection', 'NN'), (',', ','), ('but', 'CC'), ('it', 'PRP'), ("'s", 'VBZ'), ('the', 'DT'), ('one', 'CD'), ('bookstore', 'NN'), ('I', 'PRP'), ('have', 'VBP'), ('no', 'DT'), ('coupons', 'NNS'), ('or', 'CC'), ('discounts', 'NNS'), ('for', 'IN')]	have -> halve; one -> won; no -> know; the -> the a; for -> fore; but -> butt; I -> eye; or -> ore; best -> beste;
1963910138	sadness	he wasn't there today my free day from when the bell rang and wen it rang at the end was okayy..but after	hee was n't their today my free day from when the bell rang and wen it rang at the ende was okayy .. but after	he was n't there today my freeh day from win the belle rang and wen it rang at the end was okayy .. butt aft er	he was n't their today my free dey frum when the belle rang and wen it rang at the a end waas okayy .. but aft er	hee waas n't there today my freeh day frum win the a bell rang a and when it rang at the a ende waas okayy .. butt after	he was n't there tzday my frue day from when the bell rang and ewn it rang at the end was okayy .. but after	he was 't there today my fre dy from when the bll rafng and wen it rafg at the ed was okayy y.. but after	he wsa pn't tghere toady my frqee dya from when the blel rapg and ewn it rang at the ennd as oayy d.. but after	he was n't today my free day from when the bell rang and wen it at the was okayy .. but after	he today my from when the bell and wen it at the end okayy .. but after	he my from when the and it at the was but after	0.56	0.68	[('he', 'PRP'), ('was', 'VBD'), ("n't", 'RB'), ('there', 'RB'), ('today', 'NN'), ('my', 'PRP$'), ('free', 'JJ'), ('day', 'NN'), ('from', 'IN'), ('when', 'WRB'), ('the', 'DT'), ('bell', 'NN'), ('rang', 'NN'), ('and', 'CC'), ('wen', 'VB'), ('it', 'PRP'), ('rang', 'VB'), ('at', 'IN'), ('the', 'DT'), ('end', 'NN'), ('was', 'VBD'), ('okayy', 'JJ'), ('..', 'NN'), ('but', 'CC'), ('after', 'IN')]	wen -> when; but -> butt; the -> the a; free -> freeh; end -> ende; and -> a and; was -> waas; the -> the a; was -> waas; when -> win; he -> hee; from -> frum;
1965080431	sadness	Not so good at remembering to do this twitter thing, sorry everybody! I leave for Tibet today...with a head cold	Not so good at remembering to do this twitter thing , sorry everybody ! eye leave for Tibet today ... withe a head cold	Not so goode at remembering to due this twitter thing , sari everybody ! I leve for Tibet today ... with a a head cold	Not sew good at remembering two due this twitter thing , sari everybody ! eye leave for Tibet today ... withe a a head cold	knot sew goode at remembering two due this twitter thing , sari everybody ! eye leve fore Tibet today ... withe a a head cold	Not zo good at remembering to do this twitter thing , sorry everybody ! I leave for Tibet today ... with a heoad cold	Not o good at remebering to o this twiter thing , sorry everybody ! I llave for Tiuet today ... with a hesd cold	Not po good at rememwering to zo this twiztter thing , srory evvrybody ! I lave for Tilbet tofay ... with a hedd codl	Not so good at remembering to do this thing , sorry everybody ! I leave for Tibet today ... with a cold	good at remembering to do this twitter , sorry ! I leave for ... with a head	at to do this , ! I leave for ... with a	0.5833333333333334	0.4583333333333333	[('Not', 'RB'), ('so', 'RB'), ('good', 'JJ'), ('at', 'IN'), ('remembering', 'VBG'), ('to', 'TO'), ('do', 'VB'), ('this', 'DT'), ('twitter', 'NN'), ('thing', 'NN'), (',', ','), ('sorry', 'JJ'), ('everybody', 'NN'), ('!', '.'), ('I', 'PRP'), ('leave', 'VBP'), ('for', 'IN'), ('Tibet', 'NNP'), ('today', 'NN'), ('...', ':'), ('with', 'IN'), ('a', 'DT'), ('head', 'NN'), ('cold', 'NN')]	a -> a a; for -> fore; leave -> leve; sorry -> sari; good -> goode; with -> withe; I -> eye; to -> two; do -> due; so -> sew; Not -> knot;
1962023796	sadness	O.k i feel like i need to cry now i can't believe that in less than 2 years ill be walking across the stage to get a High School diploma!	O.k i feel like i need to cry now eye ca n't believe that in les the un 2 years ill be walking across the stage to get a High School diploma !	O.k i feel like eye need two crye now i ca n't believe that in les than 2 years ill be walking across the stage to get a a hi School diploma !	O.k eye feil lyke eye need to cry now i ca n't believe that in les than 2 years ill b walking across the a stage to goette a a hi School diploma !	O.k eye feil lyke eye knead two crye gnau eye ca n't believe that in les the un 2 yours il be walking across the a stage to goette a hi School diploma !	O.k i feel like i need to cgy now i ca n't believe that in less than 2 years ill be walking across the stage to get a High Scohol dixploma !	O.k i feel like i need to cry now i ca nk't believe that in less than 2 yehars ill e walvking across the satge to get a Hihg School dipolma !	Oo.k i fel like i ned to cry xnow i ca n't belseve that in leus than 2 yers ill ee walding across the stage to gt a Hkgh Shool dieploma !	O.k i feel like i need to cry i ca believe that in less than 2 years ill be walking across the stage to get a High School !	like need to ca believe that in less than 2 years ill be walking across the to get a School diploma !	O.k like to i ca n't that in than 2 years across the to a !	0.625	0.625	[('O.k', 'NNP'), ('i', 'VBP'), ('feel', 'VBP'), ('like', 'IN'), ('i', 'NNS'), ('need', 'VBP'), ('to', 'TO'), ('cry', 'VB'), ('now', 'RB'), ('i', 'JJ'), ('ca', 'MD'), ("n't", 'RB'), ('believe', 'VB'), ('that', 'IN'), ('in', 'IN'), ('less', 'JJR'), ('than', 'IN'), ('2', 'CD'), ('years', 'NNS'), ('ill', 'RB'), ('be', 'VB'), ('walking', 'VBG'), ('across', 'IN'), ('the', 'DT'), ('stage', 'NN'), ('to',…	cry -> crye; like -> lyke; than -> the un; High -> hi; now -> gnau; years -> yours; the -> the a; get -> goette; less -> les; i -> eye; to -> two; i -> eye; i -> eye; need -> knead; feel -> feil; ill -> il;
1963529876	sadness	@Dtballa2322 I want to Forgive and Forget this! Please and I dont like him I promise I am going to live without drama for now!So Please	@ Dtballa2322 I want to Forgive and Forget this ! Please and I dont lyke him I promise eye am going to live without drama a for now ! So Please	@ Dtballa2322 eye want to Forgive and Forget this ! Please and eye dont lyke him I promise I am going to live without drama a for gnau ! So pleas	@ Dtballa2322 eye want to Forgive a and Forget this ! pleas and I dont lyke him I promise eye am go in to live without drama a fore gnau ! So Please	@ Dtballa2322 I want two Forgive a and Forget this ! Please a and eye dont lyke hymn eye promise eye am go in two liv without drama a fore gnau ! So pleas	@ Dtballa2322 I want to Fprgive and Forget this ! Please and I dont like him I promise I am golng to live without drama for now ! So Pease	@ Dtballa2322 I want to Forgive and Froget this ! Please and I downt like him I pormise I bam going to lie without dama for ow ! So Pelase	@ Dtblla2322 I wwant to Frogive and Frget this ! Pease and I dont like him I proise I m ging to lire without drma for unow ! nSo Plaese	@ Dtballa2322 I want to Forgive and Forget this ! Please and I dont like him I promise I am going to without for ! So Please	I to Forgive and Forget this ! and I dont like him I promise I am to without for ! Please	I to and this ! and I like him I I to without for !	0.5	0.6	[('@', 'JJ'), ('Dtballa2322', 'NNP'), ('I', 'PRP'), ('want', 'VBP'), ('to', 'TO'), ('Forgive', 'NNP'), ('and', 'CC'), ('Forget', 'NNP'), ('this', 'DT'), ('!', '.'), ('Please', 'NNP'), ('and', 'CC'), ('I', 'PRP'), ('dont', 'VBP'), ('like', 'IN'), ('him', 'PRP'), ('I', 'PRP'), ('promise', 'VBP'), ('I', 'PRP'), ('am', 'VBP'), ('going', 'VBG'), ('to', 'TO'), ('live', 'VB'), ('without', 'IN'), ('drama…	drama -> drama a; and -> a and; to -> two; to -> two; I -> eye; like -> lyke; for -> fore; now -> gnau; and -> a and; him -> hymn; live -> liv; I -> eye; I -> eye; going -> go in; Please -> pleas;
1695312159	sadness	has a lot to catch up on from the weekend! The BHR hosts have been busy, busy, busy http://plurk.com/p/rqpl7	has a lot two catch up on from the weekend ! The BHR hosts have been bizzy , busy , busy http : //plurk.com/p/rqpl7	has a a lot to catch up on from the weekend ! the a BHR hosts halve bin bizzy , busy , busy http : //plurk.com/p/rqpl7	has a a lat two kach up on frum the weekend ! The BHR hosts halve been busy , busy , bizzy http : //plurk.com/p/rqpl7	has a a lat two catch upp on frum the a weekend ! the a BHR hosts halve bin bizzy , bizzy , bizzy http : //plurk.com/p/rqpl7	as a lot to catch up on from the weekend ! The BHR hofsts have been busy , busy , busy http : //plurk.com/p/rqpl7	hs a alot to cach up on from the weekend ! The BHR hotss hvae been bnusy , busy , bursy http : //plurk.com/p/rqpl7	ahs a olt to ctch up on from the wekend ! The HR hotss hate bene biusy , buys , buys http : //pluk.com/p/rqpl7	has a lot to catch up on from the ! The BHR have been busy , busy , busy http : //plurk.com/p/rqpl7	has a to up on from the weekend ! The have been , busy , : //plurk.com/p/rqpl7	a to up on from the ! The BHR , , :	0.5416666666666666	0.5416666666666666	[('has', 'VBZ'), ('a', 'DT'), ('lot', 'NN'), ('to', 'TO'), ('catch', 'VB'), ('up', 'RP'), ('on', 'IN'), ('from', 'IN'), ('the', 'DT'), ('weekend', 'NN'), ('!', '.'), ('The', 'DT'), ('BHR', 'NNP'), ('hosts', 'NNS'), ('have', 'VBP'), ('been', 'VBN'), ('busy', 'JJ'), (',', ','), ('busy', 'JJ'), (',', ','), ('busy', 'JJ'), ('http', 'NN'), (':', ':'), ('//plurk.com/p/rqpl7', 'NN')]	a -> a a; lot -> lat; the -> the a; busy -> bizzy; to -> two; from -> frum; up -> upp; busy -> bizzy; have -> halve; been -> bin; busy -> bizzy; The -> the a;
1966281790	sadness	Trying to watch Boys Before Flowers online. Streaming sucks and my wireless is crappy too	Trying two watch Boys Before Flowers online . Streaming sucks and mai wireless is crappy too	Trying two wach Boys Before Flowers online . Streaming sucks and mai wireless is crappy too	Trying to wach boyes Before Flowers online . Streaming sucks a and mai wireless is crappie too	Trying two wach boyes Before flours online . Streaming sucks a and mai wireless is crappie to	Trying to watch Boys Before Flowers online . Streaming stucks and my wireless is cruappy too	Trkying to watch Bomys Before Flowers online . Streaming shucks and my wirleess is ccappy too	Thying to watch Bobys Before Flowers online . Strehaming sukcs and my wireess si crppy oo	Trying to Boys Before Flowers online . sucks and my wireless is crappy too	Trying to watch Boys Before online . and my is too	to Before Flowers online . and my wireless	0.6875	0.5	[('Trying', 'VBG'), ('to', 'TO'), ('watch', 'VB'), ('Boys', 'NNP'), ('Before', 'IN'), ('Flowers', 'NNP'), ('online', 'VBP'), ('.', '.'), ('Streaming', 'VBG'), ('sucks', 'NNS'), ('and', 'CC'), ('my', 'PRP$'), ('wireless', 'NN'), ('is', 'VBZ'), ('crappy', 'JJ'), ('too', 'RB')]	Flowers -> flours; too -> to; crappy -> crappie; to -> two; watch -> wach; my -> mai; and -> a and; Boys -> boyes;
1965595666	sadness	RIP Big cup... I will miss you	RIP Big cup ... I wil miss you	RIP Big cupp ... I will miss u	RIP Big cupp ... I will miss u	RIP Big cupp ... eye will mis u	RIP Big czup ... I will miss you	mRIP Big up ... I will miss you	IRP Bg ucp ... I will miss you	Big cup ... I will miss you	Big cup ... I will you	... I will you	0.5	0.75	[('RIP', 'NNP'), ('Big', 'NNP'), ('cup', 'NN'), ('...', ':'), ('I', 'PRP'), ('will', 'MD'), ('miss', 'VB'), ('you', 'PRP')]	cup -> cupp; you -> u; miss -> mis; I -> eye;
1963017746	sadness	Arghh, just found out @ianknaan is going to be here at Rock the Bells and I can't go	Arghh , just found out @ ianknaan is going to be here at Rock the Bells a and I ca n't gogh	Arghh , just found out @ ianknaan is go in to b here at Rock the a Bells and eye ca n't go	Arghh , just found out @ ianknaan is going to be hear at roc the a belles and eye ca n't gogh	Arghh , just found out @ ianknaan is go in two b hear at roc the a belles a and eye ca n't gogh	Arhgh , just found out @ ianknaan ls going to be here at Rock the Bells and I ca n't go	Awghh , just foxnd out @ izanknaan is goding to be hre at Rock the Bells and I ca n't go	Arhgh , jfust foound out @ iangnaan s going to eb hede at Rokc the Bells and I ca nat o	Arghh , just out @ ianknaan is going to be here at Rock the Bells and I ca go	Arghh , found out @ ianknaan going to at Rock the and I ca go	, out is to at the and I ca n't	0.6190476190476191	0.4761904761904761	[('Arghh', 'NNP'), (',', ','), ('just', 'RB'), ('found', 'VBN'), ('out', 'RP'), ('@', 'JJ'), ('ianknaan', 'NN'), ('is', 'VBZ'), ('going', 'VBG'), ('to', 'TO'), ('be', 'VB'), ('here', 'RB'), ('at', 'IN'), ('Rock', 'NNP'), ('the', 'DT'), ('Bells', 'NNP'), ('and', 'CC'), ('I', 'PRP'), ('ca', 'MD'), ("n't", 'RB'), ('go', 'VB')]	the -> the a; Bells -> belles; here -> hear; going -> go in; to -> two; be -> b; go -> gogh; I -> eye; Rock -> roc; and -> a and;
1752847673	sadness	@kevinpollak We forgive you and we have missed you!	@ kevinpollak We forgive u and we have missed you !	@ kevinpollak We forgive you a and we have missed u !	@ kevinpollak wee forgive you and wee have mist you !	@ kevinpollak wee forgive u a and wee have mist u !	@ kevinpollak We forgive you and we have mcissed you !	@ kepvinpollak We fogrive you and we hvve missed you !	@ keivnpollak We fogive you and we hiave msised you !	@ We forgive you and we have missed you !	@ We you and we have you !	We you and we you !	0.4545454545454545	0.6363636363636364	[('@', 'JJ'), ('kevinpollak', 'NN'), ('We', 'PRP'), ('forgive', 'VBP'), ('you', 'PRP'), ('and', 'CC'), ('we', 'PRP'), ('have', 'VBP'), ('missed', 'VBN'), ('you', 'PRP'), ('!', '.')]	and -> a and; you -> u; you -> u; missed -> mist; We -> wee; we -> wee;
1956982383	sadness	@maternitytees Aww Onward and upwards now, yay! Still sad to leave I bet.	@ maternitytees Aww Onward and upwards gnau , yay ! Still sad to leve I bet .	@ maternitytees Aww Onward a and upwards gnau , yay ! Still sad to leve I bet .	@ maternitytees Aww Onward a and up words now , yea ! stil sad two leave I bet .	@ maternitytees Aww Onward a and up words gnau , yea ! stil sad two leve eye bett .	@ maternitytees Aww Onward and upweards now , yay ! Still sad to leave I bpt .	@ maternitytees Aw Onward and updards now , yay ! Still sd to leave I fet .	@ materitytees Aww Ownward and upards nwo , yay ! Stqll sbd to leve I bnet .	maternitytees Aww and upwards now , yay ! Still sad to leave I bet .	Aww Onward and now , yay ! sad to I bet .	and now , ! sad to I .	0.6470588235294118	0.5294117647058824	[('@', 'NN'), ('maternitytees', 'NNS'), ('Aww', 'NNP'), ('Onward', 'NNP'), ('and', 'CC'), ('upwards', 'NNS'), ('now', 'RB'), (',', ','), ('yay', 'NN'), ('!', '.'), ('Still', 'RB'), ('sad', 'JJ'), ('to', 'TO'), ('leave', 'VB'), ('I', 'PRP'), ('bet', 'RB'), ('.', '.')]	and -> a and; to -> two; yay -> yea; Still -> stil; now -> gnau; upwards -> up words; leave -> leve; I -> eye; bet -> bett;
1966207613	sadness	Omg, someone just left me a voicemail at work ffs let me have a day off	Omg , someone just left mi a voicemail at work ffs let me have a dey off	Omg , someone just left mi a voicemail at werk ffs lett me have a day off	Omg , someone just left mi a voicemail at work ffs lett me halve a a dey off	Omg , someone just left mi a a voicemail at werk ffs lett mi halve a a dey off	Omg , someone just left me a voiemail at work ffs let me hae a day off	mOg , soeone juxst lreft me a voicemail at worrk ffs let me have a day off	Og , scmeone juts lzeft me a voictmail at wocrk fs lt me have a dy off	Omg , someone left me a at work ffs let me have a day off	, someone just left me a at work let me a off	, someone me a at me a off	0.5882352941176471	0.4705882352941176	[('Omg', 'NNP'), (',', ','), ('someone', 'NN'), ('just', 'RB'), ('left', 'VBD'), ('me', 'PRP'), ('a', 'DT'), ('voicemail', 'NN'), ('at', 'IN'), ('work', 'NN'), ('ffs', 'NNS'), ('let', 'VB'), ('me', 'PRP'), ('have', 'VB'), ('a', 'DT'), ('day', 'NN'), ('off', 'RP')]	have -> halve; a -> a a; a -> a a; me -> mi; day -> dey; work -> werk; me -> mi; let -> lett;
1963897108	sadness	Another two hours of work. Ugh. It goes by so slow. And im sore	Another two hours of work . Ugh . It goes by sew sloe . And im sore	Another to hours of work . Ugh . It goes by so sloe . And im soar	Another two ours of work . Ugh . It gose buy so sloe . And im soar	Another to ours of work . Ugh . It gose buy sew sloe . a and imm soar	Another two hoxrs of work . Ugh . It goes by so slow . And m sore	Another two hors of work . gh . It geos by ao slow . And am sore	Another two honrs of wokr . Uhg . It gnoes by os sjlow . And m sre	Another two of work . Ugh . It goes by so . And im sore	Another two of work . . It goes by . And sore	Another two of . . It by . And	0.4705882352941176	0.5882352941176471	[('Another', 'DT'), ('two', 'CD'), ('hours', 'NNS'), ('of', 'IN'), ('work', 'NN'), ('.', '.'), ('Ugh', 'NNP'), ('.', '.'), ('It', 'PRP'), ('goes', 'VBZ'), ('by', 'IN'), ('so', 'RB'), ('slow', 'JJ'), ('.', '.'), ('And', 'CC'), ('im', 'JJ'), ('sore', 'NN')]	im -> imm; slow -> sloe; two -> to; hours -> ours; sore -> soar; so -> sew; by -> buy; goes -> gose; And -> a and;
1964053774	sadness	wish i was camping at loch lomond right now stupid work. what film should i watch?	wish eye was camping at lock lomond right now stupid work . what film should i watch ?	wisch i was camping at lock lomond write now stupid work . what film should i wach ?	wisch eye was camping at loch lomond right now stupid werk . what film schuld eye watch ?	wisch eye waas camping at lock lomond write gnau stupid werk . what film should eye wach ?	wish i was cmping at loch lomond rright now stupid work . what film should i watch ?	wish i ws camping at lgch loomnd right now stupid work . what fizlm should i watch ?	wsh i aws camhing at lhch lomond rkght nzow stsupid wrk . what film should i watch ?	wish i was at loch lomond right stupid work . what film should i watch ?	i camping at loch lomond right now stupid . what should watch ?	i was camping at work . what should ?	0.7222222222222222	0.5555555555555556	[('wish', 'JJ'), ('i', 'NN'), ('was', 'VBD'), ('camping', 'VBG'), ('at', 'IN'), ('loch', 'JJ'), ('lomond', 'NN'), ('right', 'RB'), ('now', 'RB'), ('stupid', 'JJ'), ('work', 'NN'), ('.', '.'), ('what', 'WP'), ('film', 'NN'), ('should', 'MD'), ('i', 'VB'), ('watch', 'NN'), ('?', '.')]	right -> write; loch -> lock; wish -> wisch; i -> eye; was -> waas; now -> gnau; work -> werk; watch -> wach; i -> eye;
1961740395	sadness	I think Ive buggered up my mobile ack. I am a stubborn arse and refuse to get a new one.	I think Ive buggered up my mobile ack . I am a stubborn arse and refuse to get a a new won .	I think Ive buggered upp my mobile ack . I am a a stubborn arse and refuse to get a a gnu one .	I think Ive buggered up mai mobile ack . eye am a a stubborn arse and refuse two goette a a gnu one .	eye think Ive buggered upp my mobile akc . eye am a a stubborn arse a and refuse two goette a a gnu won .	I think Ive buggered up my mobile ack . I am a stubborn arse and refuse to gget a new one .	I think Ise buggered up my moobile ack . I am a stuborn asre and rmefuse to et a naw one .	I tdhink Ie bugjgered up my mboile kck . I m a stuborn arie and redfuse to gut a yew one .	I think Ive buggered up my mobile ack . I am a arse and refuse to a new one .	I Ive up my mobile . I am a and to a new one .	I up my . I a and to a one .	0.5	0.5909090909090909	[('I', 'PRP'), ('think', 'VBP'), ('Ive', 'NNP'), ('buggered', 'VBD'), ('up', 'RP'), ('my', 'PRP$'), ('mobile', 'JJ'), ('ack', 'NN'), ('.', '.'), ('I', 'PRP'), ('am', 'VBP'), ('a', 'DT'), ('stubborn', 'JJ'), ('arse', 'NN'), ('and', 'CC'), ('refuse', 'NN'), ('to', 'TO'), ('get', 'VB'), ('a', 'DT'), ('new', 'JJ'), ('one', 'CD'), ('.', '.')]	ack -> akc; a -> a a; I -> eye; up -> upp; new -> gnu; I -> eye; to -> two; and -> a and; one -> won; get -> goette; a -> a a;
1961363072	sadness	not long in from sunbathing and burnt	not long in frum sunbathing and burnt	knot long in from sunbathing and burnt	not long in frum sunbathing and bernd	knot long in frum sunbathing a and bernd	not long in from sunbathing and bunrt	ot lng in from sunbathing and burnt	ot lnog in from sukbathing and bujnt	long in from sunbathing and burnt	long in from and burnt	in from and	0.5714285714285714	0.5714285714285714	[('not', 'RB'), ('long', 'RB'), ('in', 'IN'), ('from', 'IN'), ('sunbathing', 'VBG'), ('and', 'CC'), ('burnt', 'VB')]	and -> a and; from -> frum; not -> knot; burnt -> bernd;
1957191516	sadness	Sorry was that mean	Sorry was that mean	Sorry waas that mean	Sorry was that mien	sari waas that mean	Sorry was that mean	Sorry as that mean	Sorry wcas that maen	Sorry was that mean	was that mean	Sorry that	0.75	0.75	[('Sorry', 'NNP'), ('was', 'VBD'), ('that', 'IN'), ('mean', 'NN')]	Sorry -> sari; was -> waas;
1966356666	sadness	@iAquarian I heart Mela so so much cept last time I went they booked us in on the Saturday instead of the Friday and wouldn't feed us	@ iAquarian I hart Mela so so much cept lost time I went they booked us in on the Saturday instead of the a Friday and would n't feed us	@ iAquarian eye hart Mela sew so much cept last time eye went they booked us in on the a Saturday instead of the freidy and would n't feed us	@ iAquarian eye hart Mela so sew much cept lost time eye went they booked us in on the Saturday instead of the a freidy a and would n't fede us	@ iAquarian eye hart Mela sew sew mutch cept lost time eye wendt they booked us in on the a Saturday instead of the a freidy a and wood n't fede us	@ iAquarian I heart Mela so jo much cept last time I whent they booked us in on the Saturday inpstead of the Friday and would n't feed us	@ iAuarian I haert Mela so gso muih cept lwst time I went they boxked us in on the Saturday inshtead of the Friday and would yn't feed us	@ iAqumarian I hyeart Mlea os nso muqh cept lats tiae I wetn they bokoed us in on the Saturday insgead of the Freiday and would rn't fesed us	@ iAquarian I heart so so much cept last time I they us in on the Saturday instead of the Friday and would n't feed us	@ I Mela cept time I went they booked us in on the instead of the and would n't us	I much cept I they us in on the of the and would us	0.5517241379310345	0.4827586206896552	[('@', 'JJ'), ('iAquarian', 'JJ'), ('I', 'PRP'), ('heart', 'NN'), ('Mela', 'NNP'), ('so', 'RB'), ('so', 'RB'), ('much', 'JJ'), ('cept', 'IN'), ('last', 'JJ'), ('time', 'NN'), ('I', 'PRP'), ('went', 'VBD'), ('they', 'PRP'), ('booked', 'VBD'), ('us', 'PRP'), ('in', 'IN'), ('on', 'IN'), ('the', 'DT'), ('Saturday', 'NNP'), ('instead', 'RB'), ('of', 'IN'), ('the', 'DT'), ('Friday', 'NNP'), ('and', 'CC…	the -> the a; so -> sew; would -> wood; feed -> fede; so -> sew; went -> wendt; Friday -> freidy; and -> a and; heart -> hart; much -> mutch; I -> eye; I -> eye; last -> lost; the -> the a;
1960956755	sadness	@THE_WOCKEEZ @DonnieWahlberg Don't wanna miss ANY of your shows...you guys kick it! Sad to say...my plane is in the shop...	@ THE_WOCKEEZ @ DonnieWahlberg Do n't wan na miss ANY of yore shows ... you guys kick it ! Sad two say ... mai plane is in the shop ...	@ THE_WOCKEEZ @ DonnieWahlberg due n't wan na miss n e of your shows ... u guys kick it ! Sad to saye ... mai plane is in the a shop ...	@ THE_WOCKEEZ @ DonnieWahlberg Do n't wan nah mis n e of yore shows ... you guise kick it ! Sad two saye ... mai plane is in the shoppe ...	@ THE_WOCKEEZ @ DonnieWahlberg due n't juan nah mis n e of yore shows ... u guise kick it ! Sad two saye ... mai plain is in the a shoppe ...	@ THE_WOCKEEZ @ DonnieWahlberg Do nt wan na miss ANY of your shows ... you guys kick it ! Sda to say ... my plane is in the shop ...	@ THE_WOCKEEZ @ DonnieaWhlberg fDo n't awn lna mss ANY of your shows ... you guys kick it ! Sda to qsay ... my plane is in the shpop ...	@ THE_WOCKEEZ @ DonnzeWahlberg iDo nit gan ta miss hNY of your sohws ... you guys kyck it ! aSd to sy ... my pxane ys in the shpo ...	@ THE_WOCKEEZ @ DonnieWahlberg Do wan na miss ANY of your ... you guys kick it ! Sad to say ... my is in the shop ...	@ THE_WOCKEEZ @ n't wan of your ... you guys it ! Sad to say ... my plane in the ...	@ miss ANY of your ... you it ! to ... my in the ...	0.6	0.4666666666666667	[('@', 'JJ'), ('THE_WOCKEEZ', 'NNP'), ('@', 'NNP'), ('DonnieWahlberg', 'NNP'), ('Do', 'VBP'), ("n't", 'RB'), ('wan', 'VB'), ('na', 'JJ'), ('miss', 'JJ'), ('ANY', 'NNP'), ('of', 'IN'), ('your', 'PRP$'), ('shows', 'NNS'), ('...', ':'), ('you', 'PRP'), ('guys', 'VBP'), ('kick', 'VB'), ('it', 'PRP'), ('!', '.'), ('Sad', 'JJ'), ('to', 'TO'), ('say', 'VB'), ('...', ':'), ('my', 'PRP$'), ('plane', 'NN')…	na -> nah; guys -> guise; wan -> juan; shop -> shoppe; Do -> due; to -> two; plane -> plain; say -> saye; ANY -> n e; your -> yore; you -> u; my -> mai; the -> the a; miss -> mis;
1961093718	sadness	at work with a HUGE headache	at work with a a HUGE headache	at work withe a HUGE headache	at werk withe a HUGE headache	at werk withe a a HUGE headache	at work with a HUGE hedache	at wok with a HUGE hadache	at woik with a HUE hadache	at with a HUGE headache	at with a HUGE	at with a	0.5	0.5	[('at', 'IN'), ('work', 'NN'), ('with', 'IN'), ('a', 'DT'), ('HUGE', 'NNP'), ('headache', 'NN')]	work -> werk; with -> withe; a -> a a;
1962264095	sadness	*eekkk* back to work	* eekkk * back to werk	* eekkk * bak to work	* eekkk * bak two work	* eekkk * bak two werk	* eekkk * back to work	* eekkk * back to work	* eekkk * bcak to wrok	eekkk * back to work	* eekkk back to	back to work	0.8333333333333334	0.5	[('*', 'JJ'), ('eekkk', 'NN'), ('*', 'NNP'), ('back', 'RB'), ('to', 'TO'), ('work', 'VB')]	back -> bak; work -> werk; to -> two;
1965069721	sadness	so bored without a camera	sew bored without a camera	sew bored without a camera	so board without a camera	so board without a a kamra	o bored without a camera	o bored without a cdmera	mso boerd without a caera	so without a camera	without a camera	without a	0.6	0.8	[('so', 'RB'), ('bored', 'VBN'), ('without', 'IN'), ('a', 'DT'), ('camera', 'NN')]	a -> a a; camera -> kamra; bored -> board;
1960559262	sadness	@AndresHenriquez thanks for the #ff shoutout -you stuck an extra e in my username tho, so the link doesn't work	@ AndresHenriquez thanks fore the # ff shoutout -you stuck an extra e in my username tho , so the linc does n't work	@ AndresHenriquez thanks for the a # ff shoutout -you stuck an extra e in my username though , so the a linc does n't werk	@ AndresHenriquez thanks fore the # ff shoutout -you stucke an xtra e in mai username though , sew the a link does n't work	@ AndresHenriquez thanks fore the a # ff shoutout -you stucke ann xtra ee in mai username though , sew the a linc does n't werk	@ AndresHenriquez tanks for the # ff shoutout -you stuck an extra e in my username tho , so the link does n't work	@ AndresHenriquez thanks for the # ff shouktout -you sbuck an extra e in my usertname to , so the link does n't wok	@ AndresHenriquez tahnks for the # f shoutout -you shuck an etxra e in my usrname toh , so the lik dos 't wokr	@ AndresHenriquez for the # ff shoutout -you stuck an extra e in my username tho , so the link does work	@ AndresHenriquez for the # -you stuck an extra in my username , so the does work	@ for the # an in my username , so the n't	0.625	0.5	[('@', 'JJ'), ('AndresHenriquez', 'NNP'), ('thanks', 'NNS'), ('for', 'IN'), ('the', 'DT'), ('#', '#'), ('ff', 'NN'), ('shoutout', 'NN'), ('-you', 'NNP'), ('stuck', 'VBD'), ('an', 'DT'), ('extra', 'JJ'), ('e', 'NN'), ('in', 'IN'), ('my', 'PRP$'), ('username', 'JJ'), ('tho', 'NN'), (',', ','), ('so', 'IN'), ('the', 'DT'), ('link', 'NN'), ('does', 'VBZ'), ("n't", 'RB'), ('work', 'VB')]	work -> werk; link -> linc; an -> ann; extra -> xtra; e -> ee; the -> the a; tho -> though; so -> sew; the -> the a; stuck -> stucke; for -> fore; my -> mai;
1753618042	sadness	@shortword ah cool yeah i can see that . really handy thanks	@ shortword ah cool yeah i cannes see that . really handy thanks	@ shortword awe kool yeah i can sea that . really handy thanks	@ shortword awe kool yeah eye can see that . rylee handy thanks	@ shortword awe kool yeah eye cannes sea that . rylee handy thanks	@ shortword ah cool yeah i can see that . rebally handy thanks	@ shortword ah cool ylah i can see that . rehlly hwandy thanks	@ shotword zh cool yah i can see that . really hnady thanks	@ ah cool yeah i can see that . really handy thanks	shortword ah cool yeah can that . handy thanks	@ cool can that . really handy	0.7692307692307693	0.4615384615384615	[('@', 'NN'), ('shortword', 'NN'), ('ah', 'NN'), ('cool', 'JJ'), ('yeah', 'NN'), ('i', 'NN'), ('can', 'MD'), ('see', 'VB'), ('that', 'DT'), ('.', '.'), ('really', 'RB'), ('handy', 'JJ'), ('thanks', 'NNS')]	ah -> awe; really -> rylee; see -> sea; i -> eye; can -> cannes; cool -> kool;
1966177697	sadness	already missing my biddy bops home at mom's for the night watching my little bro and getting some rest for my birthday party tomorrow :-D	already missing my biddy bops home at mom 's for the night watching my little bro a and getting some wrest for my birthday parti tomorrow : -D	already missing my biddie bops holm at mom 's for the night watching my little bro and getting some rest fore mai birthday parti tomorrow : -D	already missing my biddy bops holm at mom 's for the a knight watching mai littell breaux a and getting some rest for mai birthday party tomorrow : -D	already missing mai biddie bops holm at mam 's fore the a knight watching mai littell bro a and getting sum wrest fore my birthday parti tomorrow : -D	already missing my beiddy bps hme at mom 's for the night watching my little bro and getting some rest for my birthday party tomorrow : -D	alroeady missing my biddy bops hme at mom 's for the niht watuching my little bo and gnetting some rest for my birthday pnarty tomoerrow : -D	aleady mirssing my bddy bodps hoe at com 's for the nght watching my litle nro and geting some rst for my bitrhday party tmorrow : D-	already my biddy bops home at mom 's for the night watching my bro and getting some rest for my birthday party tomorrow :	already my biddy home at 's for the watching my and getting some rest for my birthday tomorrow :	already my at 's for the my and some for my party :	0.5925925925925926	0.5925925925925926	[('already', 'RB'), ('missing', 'VBG'), ('my', 'PRP$'), ('biddy', 'NN'), ('bops', 'VBZ'), ('home', 'NN'), ('at', 'IN'), ('mom', 'NN'), ("'s", 'POS'), ('for', 'IN'), ('the', 'DT'), ('night', 'NN'), ('watching', 'VBG'), ('my', 'PRP$'), ('little', 'JJ'), ('bro', 'NN'), ('and', 'CC'), ('getting', 'VBG'), ('some', 'DT'), ('rest', 'NN'), ('for', 'IN'), ('my', 'PRP$'), ('birthday', 'NN'), ('party', 'NN'…	my -> mai; for -> fore; mom -> mam; home -> holm; my -> mai; biddy -> biddie; some -> sum; party -> parti; rest -> wrest; and -> a and; little -> littell; night -> knight; the -> the a; for -> fore;
1963125839	sadness	UGG WANT TO GO TO KAYLEN HOUSE BUT I CANT FINNA BE BORED THIS WEEKEND!!! UUURGG WANNA SPEND DA NITE AND GO SEE UP AND GO SHOPPING	UGG WANT TO GO TO KAYLEN HOUSE BUT I CANT FINNA b BORED THIS WEEKEND ! ! ! UUURGG WAN NA SPEND DA night AND GO SEE upp AND GO SHOPPING	UGG WANT two GO TO KAYLEN HOUSE BUT I kant FINNA b BORED THIS WEEKEND ! ! ! UUURGG juan nah SPEND DA NITE AND GO SEE UP AND gogh SHOPPING	UGG WANT two gogh TO KAYLEN haus BUT I CANT FINNA BE BORED THIS WEEKEND ! ! ! UUURGG juan NA SPEND DA night a and gogh sea upp AND GO SHOPPING	UGG WANT two GO TO KAYLEN haus butt eye kant FINNA b board THIS WEEKEND ! ! ! UUURGG juan nah SPEND DA night a and GO sea upp a and gogh SHOPPING	UGG WANT TO GO TO KAYLEN HOUSE UBT I CANT FINNA BE BORED THIS WEEKEND ! ! ! UURUGG AWN NA SPEND DA NITE AND GO SEE UP AND GO SHOPPING	UGG WANT TO dO TO KAYLEN HUSE BzT I CANT FINNA EB BORED THIS WEEKEND ! ! ! UUURGG AN NA SEPND DA NuITE AkND GO SEE dP AND GO SHOPPING	rUGG WAaNT TO pO gTO KALYEN HUOSE BUT I CANT FoNNA E BORED TxIS WEEKEND ! ! ! UUfRGG WAN cNA SPEND DA NIsTE AND GO ESE eP yAND iO SHOPPING	UGG TO TO KAYLEN HOUSE BUT I CANT FINNA BE BORED THIS WEEKEND ! ! ! UUURGG WAN NA SPEND DA NITE AND GO SEE UP GO SHOPPING	UGG WANT TO TO KAYLEN I CANT FINNA THIS WEEKEND ! ! ! WAN SPEND AND GO SEE UP AND GO SHOPPING	UGG WANT HOUSE I ! ! ! UUURGG SPEND DA GO SEE AND GO SHOPPING	0.8709677419354839	0.5806451612903226	[('UGG', 'NNP'), ('WANT', 'NNP'), ('TO', 'NNP'), ('GO', 'NNP'), ('TO', 'NNP'), ('KAYLEN', 'NNP'), ('HOUSE', 'NNP'), ('BUT', 'NNP'), ('I', 'PRP'), ('CANT', 'NNP'), ('FINNA', 'NNP'), ('BE', 'NNP'), ('BORED', 'NNP'), ('THIS', 'NNP'), ('WEEKEND', 'NNP'), ('!', '.'), ('!', '.'), ('!', '.'), ('UUURGG', 'NNP'), ('WAN', 'NNP'), ('NA', 'NNP'), ('SPEND', 'NNP'), ('DA', 'NNP'), ('NITE', 'NNP'), ('AND', 'NNP…	BORED -> board; WAN -> juan; BE -> b; NITE -> night; GO -> gogh; BUT -> butt; AND -> a and; UP -> upp; TO -> two; NA -> nah; AND -> a and; HOUSE -> haus; I -> eye; SEE -> sea; CANT -> kant;
1963019411	sadness	have yet to start this paper due tonight. i have no motivation	have yet to start this paper due tonight . i halve no motivation	have yet two start this paper due tonite . i have know motivation	halve yett to start this paper due tonite . i have know motivation	halve yett two start this pay per do tonite . i halve no motivation	hqve yet to start this paper due tonight . i have no motivation	hve yet to sart this paper ude tponight . i have no motivation	hale yet to setart this ppaer due tonght . i haev no mobtivation	have yet to start this paper tonight . i have no motivation	to start this paper due . i have no	yet to start this . no	0.6923076923076923	0.6923076923076923	[('have', 'VBP'), ('yet', 'RB'), ('to', 'TO'), ('start', 'VB'), ('this', 'DT'), ('paper', 'NN'), ('due', 'JJ'), ('tonight', 'NN'), ('.', '.'), ('i', 'NNS'), ('have', 'VBP'), ('no', 'DT'), ('motivation', 'NN')]	due -> do; to -> two; tonight -> tonite; yet -> yett; have -> halve; paper -> pay per; have -> halve;
1957736705	sadness	@livetosingxo and i had our first fight	@ livetosingxo and i had our first feit	@ livetosingxo and eye hadd our first fight	@ livetosingxo and eye hadd our first fight	@ livetosingxo a and eye had our furst feit	@ livetosingxo and i had our first fight	@ livetosingxo and i had our frist fimght	@ livetsoingxo and i jhad our finst fight	@ livetosingxo and had our first fight	@ and had our first fight	and i our first	0.75	0.75	[('@', 'JJ'), ('livetosingxo', 'NN'), ('and', 'CC'), ('i', 'NN'), ('had', 'VBD'), ('our', 'PRP$'), ('first', 'JJ'), ('fight', 'NN')]	fight -> feit; first -> furst; i -> eye; and -> a and;
1957544315	sadness	@jessiimiica I am like the most saddest person on jtv right now because you are not on	@ jessiimiica I am like the a most saddest person on jtv right now because you are knot on	@ jessiimiica I am like the a most saddest person on jtv right gnau because you r knot on	@ jessiimiica eye am lyke the a most saddest person on jtv right gnau because you are knot on	@ jessiimiica eye am lyke the a most saddest persson on jtv write gnau because u r knot on	@ jessiimiica I am like the most saddest person on mtv right now because you are nt on	@ jessiimiica I am like the most saddest person on jvt rght now because you are knot on	@ jessimiiica I m like the msot sagddest pepson on stv right nlw because you rae xnot on	jessiimiica I like the most saddest person on jtv right now because you are not on	jessiimiica I like the most saddest person on jtv right because you on	I like the on jtv because you are on	0.6111111111111112	0.5	[('@', 'NN'), ('jessiimiica', 'NN'), ('I', 'PRP'), ('am', 'VBP'), ('like', 'IN'), ('the', 'DT'), ('most', 'RBS'), ('saddest', 'JJ'), ('person', 'NN'), ('on', 'IN'), ('jtv', 'NN'), ('right', 'RB'), ('now', 'RB'), ('because', 'IN'), ('you', 'PRP'), ('are', 'VBP'), ('not', 'RB'), ('on', 'IN')]	the -> the a; you -> u; not -> knot; are -> r; like -> lyke; now -> gnau; I -> eye; right -> write; person -> persson;
1695312148	sadness	On the computer alllllllllllllllll day	On the a computer alllllllllllllllll day	On the a computer alllllllllllllllll day	On the compute her alllllllllllllllll dey	On the a compute her alllllllllllllllll dey	On the computer alllolllllllllllll day	On the comzuter alllllllllllllllll day	On the cemputer allllglllllllllllll ay	On the computer alllllllllllllllll	On the day	On the	0.6	0.6	[('On', 'IN'), ('the', 'DT'), ('computer', 'NN'), ('alllllllllllllllll', 'VBD'), ('day', 'NN')]	day -> dey; computer -> compute her; the -> the a;
1962910049	sadness	Tonight is my last night in my apartment...	tonite is my last night in my apartment ...	Tonight is mai last night in mai apartment ...	Tonight is mai last knight in mai apartment ...	tonite is mai lost knight in mai apartment ...	Tonight is my last night in my apiartment ...	Tnight is my last nivht in my aparmtent ...	Tovight is my ltst nght in my apertment ...	is my last night in my apartment ...	Tonight is my in my ...	my in my ...	0.5555555555555556	0.5555555555555556	[('Tonight', 'NN'), ('is', 'VBZ'), ('my', 'PRP$'), ('last', 'JJ'), ('night', 'NN'), ('in', 'IN'), ('my', 'PRP$'), ('apartment', 'NN'), ('...', ':')]	night -> knight; last -> lost; Tonight -> tonite; my -> mai; my -> mai;
1962520786	sadness	@mraeannon thank u!! I know I'll miss u too Ill take pics as soon as I get there I need your email txt it to me or something	@ mraeannon thank you ! ! I know eye 'll miss u too il take pics as soon as I get there I need your email txt it to me or something	@ mraeannon thank u ! ! I no I 'll miss you too il take pics as soon as eye goette there I need your email txt it to me ore something	@ mraeannon thank you ! ! I no eye 'll miss u too Ill take pics as suen as eye goette their I knead yore email txt it to me ore something	@ mraeannon thank you ! ! eye no eye 'll mis you to il take pics as soon as eye goette their eye knead yore email txt it two me ore something	@ mraeannon thank u ! ! I know I 'll miss u itoo Ill take pics as soon as I get tere I need your eamil txt it to me or something	@ mraeannon tkank u ! ! I kndow I 'll mcss u too Ill take pcis s soon as I giet there I need your email txt it to me or soqething	@ mraennon thank u ! ! I kfow I 'll mmss u too Ill tzke pcis rs sfon as I gt tehre I nehd your emial xt it to me or soething	@ mraeannon thank u ! ! I know I 'll miss too take pics as soon as I get there I your email txt it to me or something	@ mraeannon ! ! I I 'll miss too take as I there I your email txt it to me or something	thank ! ! I I 'll as I get there I your it to me or	0.59375	0.5625	[('@', 'NN'), ('mraeannon', 'NN'), ('thank', 'NN'), ('u', 'JJ'), ('!', '.'), ('!', '.'), ('I', 'PRP'), ('know', 'VBP'), ('I', 'PRP'), ("'ll", 'MD'), ('miss', 'VB'), ('u', 'RB'), ('too', 'RB'), ('Ill', 'NNP'), ('take', 'VB'), ('pics', 'NNS'), ('as', 'RB'), ('soon', 'RB'), ('as', 'IN'), ('I', 'PRP'), ('get', 'VBP'), ('there', 'RB'), ('I', 'PRP'), ('need', 'VBP'), ('your', 'PRP$'), ('email', 'NN'), …	to -> two; u -> you; your -> yore; Ill -> il; I -> eye; or -> ore; I -> eye; need -> knead; too -> to; u -> you; I -> eye; know -> no; I -> eye; get -> goette; there -> their; miss -> mis;
1965538635	sadness	@SpringWestEnd i cant believe you are closing 2moro and ive never had a chance to see the show Good luck to everyone - you are all stars!	@ SpringWestEnd i kant believe you are closing 2moro and ive never had a chance to see the show Good luck to everyone - u are aul stars !	@ SpringWestEnd i cant believe you are closing 2moro a and ive never hadd a chance to sea the show Good luk to everyone - you r all starrs !	@ SpringWestEnd i cant believe u are closing 2moro a and ive never had a a chance to see the chau Good luk two everyone - u r aul stars !	@ SpringWestEnd eye kant believe u r closing 2moro a and ive never hadd a a chance to sea the chau goode luk two everyone - u r aul stars !	@ SpringWestEnd i cant believe you are closing 2moro and ive never had a chance to see the shzw Good luck to everyone - you are all stars !	@ SpringWestEnd i catt bleieve you awre clfsing 2moro and iev never ohad a chance to see the shew Gxod luck to evegryone - you are all stars !	@ SpringWestEnd i cnt bewlieve you cre closing 2moro and ipve neevr vad a cance to sqee the shfw God luk to evjeryone - you are all sztars !	@ SpringWestEnd cant believe you are closing 2moro and ive never a chance to see the show Good to everyone - you are all stars !	SpringWestEnd believe you closing 2moro and ive never had a to the luck to everyone - you all stars !	you 2moro and a to see the show luck to - you all !	0.6206896551724138	0.6206896551724138	[('@', 'JJ'), ('SpringWestEnd', 'NNP'), ('i', 'NN'), ('cant', 'VBP'), ('believe', 'VBP'), ('you', 'PRP'), ('are', 'VBP'), ('closing', 'VBG'), ('2moro', 'CD'), ('and', 'CC'), ('ive', 'JJ'), ('never', 'RB'), ('had', 'VBD'), ('a', 'DT'), ('chance', 'NN'), ('to', 'TO'), ('see', 'VB'), ('the', 'DT'), ('show', 'NN'), ('Good', 'NNP'), ('luck', 'NN'), ('to', 'TO'), ('everyone', 'NN'), ('-', ':'), ('you',…	show -> chau; you -> u; and -> a and; Good -> goode; you -> u; to -> two; cant -> kant; i -> eye; luck -> luk; had -> hadd; are -> r; all -> aul; see -> sea; a -> a a; are -> r;
1962840471	sadness	u ever have a friend that u just wonder why are we friends? i know what you get from me but i'm questioning what i'm getting from u.	u ever have a friend that you just wonder why are we friends ? i know what you get from mi butt i 'm questioning what i 'm getting from u .	u ev er have a friend that u just wonder why are we friends ? i know what you get frum mi butt i 'm questioning what eye 'm getting from you .	you ever have a a friend that you just wunder why r we friends ? eye know what you goette from mi but eye 'm questioning what i 'm getting frum u .	you ev er halve a a friend that you just wonder why r wee frenz ? i no what u goette frum me butt eye 'm questioning what eye 'm getting frum u .	u ever have a friend that u just wonder why are we friends ? i know what you get from me but i xm questioning what i 'm getting from u .	u ever hvave a friend that u juzst wonder why pare we frends ? i know what you qget from me but i m' questioning what i 'm gexting from u .	u evar have a frliend that u juts wnoder why akre we frineds ? i kjnow what you lget from me but i jm qunstioning what i f'm getitng from u .	u ever have a friend that u just wonder why are we friends ? what you get from me but i 'm questioning what 'm getting from u .	ever a that wonder why we friends ? i know what you get from me but questioning what 'm getting from .	a that why we ? what you from me but i questioning what i from .	0.59375	0.65625	[('u', 'JJ'), ('ever', 'RB'), ('have', 'VBP'), ('a', 'DT'), ('friend', 'NN'), ('that', 'WDT'), ('u', 'VBZ'), ('just', 'RB'), ('wonder', 'VB'), ('why', 'WRB'), ('are', 'VBP'), ('we', 'PRP'), ('friends', 'NNS'), ('?', '.'), ('i', 'NN'), ('know', 'VBP'), ('what', 'WP'), ('you', 'PRP'), ('get', 'VBP'), ('from', 'IN'), ('me', 'PRP'), ('but', 'CC'), ('i', 'JJ'), ("'m", 'VBP'), ('questioning', 'VBG'), (…	know -> no; we -> wee; ever -> ev er; get -> goette; you -> u; u -> you; i -> eye; from -> frum; i -> eye; but -> butt; a -> a a; u -> you; from -> frum; friends -> frenz; have -> halve; are -> r;
1752773325	sadness	new phone + zero contacts = poo. send me a message with your name so i can save your numbers thanks	gnu phone + zero contacts = poo . send me a message with your name so eye can save your numbers thanks	gnu phone + zero contacts = poo . send mi a message withe your name sew i can save your numbers thanks	new phone + z row contacts = pooh . send mi a a message withe your name so eye cannes save your numbers thanks	gnu fone + z row contacts = pooh . send me a a message withe yore name sew eye cannes save yore numbers thanks	new phone + zero contacts = poo . send me a message with your name io i can save your nubmers thanks	nwe phone + zero convtacts = poo . sed me a mestage with your naem os i can save your numbers thanks	enw pohne + zero cbntacts = pzoo . send me a message with your nme o i can seave your numlers thnks	new + zero contacts = poo . send me a message with your name so i can save your thanks	new phone zero . send me a message with your name can save your numbers	+ zero . send me a with your so can your	0.6363636363636364	0.5454545454545454	[('new', 'JJ'), ('phone', 'NN'), ('+', 'NN'), ('zero', 'CD'), ('contacts', 'NNS'), ('=', 'JJ'), ('poo', 'NN'), ('.', '.'), ('send', 'VB'), ('me', 'PRP'), ('a', 'DT'), ('message', 'NN'), ('with', 'IN'), ('your', 'PRP$'), ('name', 'NN'), ('so', 'RB'), ('i', 'JJ'), ('can', 'MD'), ('save', 'VB'), ('your', 'PRP$'), ('numbers', 'NNS'), ('thanks', 'NNS')]	zero -> z row; with -> withe; can -> cannes; phone -> fone; new -> gnu; i -> eye; a -> a a; so -> sew; your -> yore; poo -> pooh; your -> yore;
1753870081	sadness	Happy mothers day to those of u that are mothers, and happy mothers day to all of your mothers I miss my mom....	Happy mothers day two those of u that are mothers , and happy mothers day to all of yore mothers eye miss my mom ....	Happy mothers day two those of u that are mothers , and happy mothers dey two all of yore mothers eye miss my mom ....	Happy mothers day two those of u that r mothers , a and happy mothers dey two all of your mothers eye miss my mam ....	Happy mothers dey two those of you that r mothers , a and happy mothers dey two aul of yore mothers I mis mai mam ....	Happy mohters day to those of u that are mohthers , and happy mothers day to all of your mothers I miss my mom ....	Hpapy mothers ay to those of u that aere momhers , and happy mtohers ay to all of your mothers I mss my mom ....	Haupy mohters tday to those of u that re mohters , and hcappy mohers jday to all of your mothers I miys my ymom ..g..	Happy mothers day to those of u that mothers , and mothers day to all of your mothers I my mom ....	Happy mothers to those of u that , and mothers to all of your mothers I my mom	mothers to those of that , and to all of your I my	0.52	0.52	[('Happy', 'JJ'), ('mothers', 'NNS'), ('day', 'NN'), ('to', 'TO'), ('those', 'DT'), ('of', 'IN'), ('u', 'JJ'), ('that', 'WDT'), ('are', 'VBP'), ('mothers', 'NNS'), (',', ','), ('and', 'CC'), ('happy', 'JJ'), ('mothers', 'NNS'), ('day', 'NN'), ('to', 'TO'), ('all', 'DT'), ('of', 'IN'), ('your', 'PRP$'), ('mothers', 'NNS'), ('I', 'PRP'), ('miss', 'VBP'), ('my', 'PRP$'), ('mom', 'NN'), ('....', 'NN'…	all -> aul; day -> dey; my -> mai; day -> dey; your -> yore; to -> two; are -> r; and -> a and; mom -> mam; to -> two; miss -> mis; u -> you;
1958069049	sadness	Why did I agree to work on this gorgeous day?	y did I agree to work on this gorgeous day ?	y did I agree two work on this gorgeous day ?	y did eye agree to werk on this gorgeous day ?	y did eye agree two werk on this gorgeous dey ?	Why did I agree to work on this gorgeous doy ?	Why id I agree to wrk on this gorgeous ay ?	Why idid I agiee to wokr on this gorgious dzy ?	Why I agree to work on this gorgeous day ?	Why I to work on this gorgeous ?	Why I to on this ?	0.4545454545454545	0.4545454545454545	[('Why', 'WRB'), ('did', 'VBD'), ('I', 'PRP'), ('agree', 'VBP'), ('to', 'TO'), ('work', 'VB'), ('on', 'IN'), ('this', 'DT'), ('gorgeous', 'JJ'), ('day', 'NN'), ('?', '.')]	Why -> y; work -> werk; I -> eye; to -> two; day -> dey;
1962703028	sadness	i miss my boo on another note im soready for this game to come on tonight...fox grill anyone???!!	i miss mai boo on another note im soready for this game to cum on tonight ... fox grille anyone ? ? ? ! !	eye mis my boo on another note im soready fore this game two come on tonight ... foxx grill anyone ? ? ? ! !	eye mis my beu on another note im soready for this game two cum on tonite ... fox grille any one ? ? ? ! !	eye mis mai beu on another note imm soready fore this game two cum on tonite ... foxx grille any one ? ? ? ! !	i miss my boo on another note im soready for this game to come on tonight ... fox girll anone ? ? ? ! !	i miss my oboo on another noe ym soready for this game to cme on tnoight ... tox gill anyone ? ? ? ! !	i mis my oo on another ntoe uim soerady for this gake to cote on tongiht ... qfox grll ansyone ? ? ? ! !	i my boo on another note im for this game to come on tonight ... grill anyone ? ? ? ! !	i my on another note for this to come on tonight ... ? ? ? ! !	my on another for this to on ... ? ? ? ! !	0.48	0.48	[('i', 'NN'), ('miss', 'VBP'), ('my', 'PRP$'), ('boo', 'NN'), ('on', 'IN'), ('another', 'DT'), ('note', 'NN'), ('im', 'NN'), ('soready', 'NN'), ('for', 'IN'), ('this', 'DT'), ('game', 'NN'), ('to', 'TO'), ('come', 'VB'), ('on', 'IN'), ('tonight', 'NN'), ('...', ':'), ('fox', 'NN'), ('grill', 'VB'), ('anyone', 'NN'), ('?', '.'), ('?', '.'), ('?', '.'), ('!', '.'), ('!', '.')]	grill -> grille; anyone -> any one; come -> cum; boo -> beu; fox -> foxx; i -> eye; to -> two; tonight -> tonite; im -> imm; miss -> mis; my -> mai; for -> fore;
1964499184	sadness	i am braid free i miss thee ... BLOND HERE I COME!!	i am braid free i miss thee ... blonde HERE I COME ! !	eye am braid free eye miss thee ... BLOND HERE I cum ! !	i am braid free eye miss thee ... blonde hear eye COME ! !	eye am braid freeh eye mis thee ... blonde hear eye COME ! !	i am braid free i miss thee ... BLOND HsERE I COME ! !	i am bpraid free i mlss thee ... BqLOND HERE I COME ! !	i am brzaid free i mss tee ... BLND HRE I COE ! !	i am braid i miss thee ... BLOND HERE I COME ! !	am braid free thee ... BLOND I COME ! !	am free ... BLOND I ! !	0.7142857142857143	0.5714285714285714	[('i', 'NN'), ('am', 'VBP'), ('braid', 'VBN'), ('free', 'JJ'), ('i', 'NN'), ('miss', 'VBP'), ('thee', 'NN'), ('...', ':'), ('BLOND', 'NNP'), ('HERE', 'NNP'), ('I', 'PRP'), ('COME', 'VBP'), ('!', '.'), ('!', '.')]	free -> freeh; i -> eye; I -> eye; miss -> mis; i -> eye; HERE -> hear; BLOND -> blonde;
1964325215	sadness	is not having a good day... I havent had a good week forreal!!	is not having a a good day ... I havent had a goode week forreal ! !	is not having a goode day ... I havent hadd a a good week forreal ! !	is not halving a a good day ... eye havant had a goode week forreal ! !	is not having a a goode dey ... eye havant had a a goode weak forreal ! !	is not having a gvood day ... I havent had a good week forreal ! !	vs not hving a good day ... I hvent had a good wek fvrreal ! !	ks npt hazing a govd dy ... I hauent pad a good week frreal ! !	is not having a good day ... I a good week forreal ! !	is a good ... I a good week forreal ! !	a day ... I a forreal ! !	0.625	0.6875	[('is', 'VBZ'), ('not', 'RB'), ('having', 'VBG'), ('a', 'DT'), ('good', 'JJ'), ('day', 'NN'), ('...', ':'), ('I', 'PRP'), ('havent', 'VBP'), ('had', 'VBD'), ('a', 'DT'), ('good', 'JJ'), ('week', 'NN'), ('forreal', 'NN'), ('!', '.'), ('!', '.')]	day -> dey; week -> weak; good -> goode; I -> eye; a -> a a; good -> goode; havent -> havant; a -> a a;
1961412612	sadness	Young love comes to an end	Young love comes two an end	Young love comes to an ende	Young love comes two ann end	yung love comes two ann end	Young love cgomes to an end	Yhung love coes to an end	Yxoung loe comes to an eznd	Young love to an end	comes to an end	love to an	0.6666666666666666	0.6666666666666666	[('Young', 'NNP'), ('love', 'VBP'), ('comes', 'VBZ'), ('to', 'TO'), ('an', 'DT'), ('end', 'NN')]	Young -> yung; an -> ann; to -> two;
1962309978	sadness	I need to stop being sick.	eye need to stop being sick .	I need two stop being sick .	eye knead to stop being sick .	eye knead two stop being sic .	I need to sop being sick .	I need to stop benig suck .	I ned to stnp boeing sikc .	I need to stop being .	I to being sick .	I to .	0.5714285714285714	0.5714285714285714	[('I', 'PRP'), ('need', 'VBP'), ('to', 'TO'), ('stop', 'VB'), ('being', 'VBG'), ('sick', 'JJ'), ('.', '.')]	sick -> sic; I -> eye; to -> two; need -> knead;
1962874493	sadness	i'm out of books to read, movies to watch n stuff to buy...i'm bored!	eye 'm out of books to read , movies to watch n stuff to buy ... eye 'm bored !	i 'm out of books to red , movies to wach n stough to buy ... i 'm board !	i 'm out of books two red , movies two wach n stough to buy ... eye 'm bored !	eye 'm out of books two red , movies two wach en stough two by ... i 'm board !	i 'm out of books to read , movies to watch n stuff to buy ... i k'm bored !	i m' out of bzoks to rad , moies to watch n stuff to buy ... i m' bored !	i 'm out of bokos to raed , moies to wftch n sutff to uy ... i m boerd !	i out of books to read , movies to watch stuff to buy ... i 'm bored !	out of books to , movies to watch n stuff to ... i !	out of to , movies to to buy ... !	0.6	0.55	[('i', 'NN'), ("'m", 'VBP'), ('out', 'IN'), ('of', 'IN'), ('books', 'NNS'), ('to', 'TO'), ('read', 'VB'), (',', ','), ('movies', 'NNS'), ('to', 'TO'), ('watch', 'VB'), ('n', 'RB'), ('stuff', 'NN'), ('to', 'TO'), ('buy', 'VB'), ('...', ':'), ('i', 'NN'), ("'m", 'VBP'), ('bored', 'VBN'), ('!', '.')]	watch -> wach; to -> two; buy -> by; read -> red; i -> eye; n -> en; stuff -> stough; to -> two; to -> two; bored -> board;
1958063917	sadness	@RedMummy And it's such glorious weather too - poor you	@ RedMummy And it 's such glorious weather too - poor u	@ RedMummy And it 's sutch glorious whether too - poor you	@ RedMummy And it 's sutch glorious whether too - poore u	@ RedMummy a and it 's sutch glorious whether to - poore u	@ RedMummy And it 's such gblorious weather too - poor you	@ RedMummy And it 's suech gleorious weather gtoo - poor you	@ RdMummy And it s such gorious weaxher too - por you	@ RedMummy And it such glorious weather too - poor you	@ And it such weather too - you	And it glorious weather - you	0.6666666666666666	0.5	[('@', 'JJ'), ('RedMummy', 'NNP'), ('And', 'CC'), ('it', 'PRP'), ("'s", 'VBZ'), ('such', 'JJ'), ('glorious', 'JJ'), ('weather', 'NN'), ('too', 'RB'), ('-', ':'), ('poor', 'JJ'), ('you', 'PRP')]	poor -> poore; weather -> whether; And -> a and; too -> to; you -> u; such -> sutch;
1964829786	sadness	hollie steel on bgt was absolutely excruciating to watch...poor girl.	hollie steel on bgt was absolutely excruciating two watch ... poor girl .	holly steel on bgt waas absolutely excruciating to wach ... poor girl .	hollie steal on bgt waas absolutely excruciating two watch ... poore girl .	holly steal on bgt waas absolutely excruciating two wach ... poore girl .	hollie steel on bgt was absolutely excruciating to waqch ... poor girl .	hollie steel on bgt wsa absolutely excruciating to wacth ... poor gil .	hllie steel on gt as abskolutely excrucating to watch ... por gixl .	hollie on bgt was absolutely excruciating to watch ... poor girl .	hollie on bgt absolutely excruciating to ... poor .	on absolutely to ... poor .	0.6923076923076923	0.4615384615384615	[('hollie', 'NN'), ('steel', 'NN'), ('on', 'IN'), ('bgt', 'NN'), ('was', 'VBD'), ('absolutely', 'RB'), ('excruciating', 'VBG'), ('to', 'TO'), ('watch', 'VB'), ('...', ':'), ('poor', 'JJ'), ('girl', 'NN'), ('.', '.')]	was -> waas; watch -> wach; hollie -> holly; steel -> steal; to -> two; poor -> poore;
1750931264	sadness	ok shopping was far too fun ~ unpacking the bags now	ok shopping was far too fun ~ unpacking the baggs now	ok shopping was fahr too fun ~ unpacking the a bags now	ok shopping waas far to fun ~ unpacking the a bags now	ok shopping waas fahr to fun ~ unpacking the a baggs gnau	ok shopping was afr too fun ~ unpacking the bags now	gk shopnping was ufar too fun ~ unpacking the bags now	rk shopping wjs jar too fun ~ unpacking the bgs ow	ok shopping was far fun ~ unpacking the bags now	ok was too fun ~ the bags now	fun ~ unpacking the bags	0.9090909090909092	0.5454545454545454	[('ok', 'JJ'), ('shopping', 'NN'), ('was', 'VBD'), ('far', 'RB'), ('too', 'RB'), ('fun', 'JJ'), ('~', 'NNP'), ('unpacking', 'VBG'), ('the', 'DT'), ('bags', 'NNS'), ('now', 'RB')]	the -> the a; now -> gnau; bags -> baggs; was -> waas; far -> fahr; too -> to;
1961646246	sadness	dis damn usb charger is good for nothin. gotta find that verizon store. my fone been dead since last nite	dis damn usb charger is good fore nothin . got ta find that verizon store . my fone been dead since last night	dis damn usb charger is goode for nothin . gott ta find that verizon storr . mai fone bin dead since last nite	dis dam usb charge her is goode fore nothin . got ta fined that verizon store . mai phone been dead since last nite	diss dam usb charge her is goode fore nothin . gott ta fined that verizon storr . my phone bin dead since lost night	dis damn usb chxrger is good for nothin . got ta find that verizon store . my fone been dead since last niwte	dis diamn ub chagrer is good for nohtin . ogt ta find that verizon stvore . my fone been dead since lafst nite	dsi davn usb chager sis good for nohthin . gmt a fnd that verizon stroe . my foe ben dead since last ntie	dis damn usb charger is for nothin . got ta that verizon store . my fone been dead since last nite	damn for nothin . got ta find that verizon . my fone been dead since last	charger for . ta that . my dead since last nite	0.7391304347826086	0.5652173913043478	[('dis', 'NN'), ('damn', 'NN'), ('usb', 'JJ'), ('charger', 'NN'), ('is', 'VBZ'), ('good', 'JJ'), ('for', 'IN'), ('nothin', 'JJ'), ('.', '.'), ('got', 'VBD'), ('ta', 'JJ'), ('find', 'VBP'), ('that', 'IN'), ('verizon', 'NN'), ('store', 'NN'), ('.', '.'), ('my', 'PRP$'), ('fone', 'NN'), ('been', 'VBN'), ('dead', 'JJ'), ('since', 'IN'), ('last', 'JJ'), ('nite', 'JJ')]	find -> fined; fone -> phone; for -> fore; charger -> charge her; dis -> diss; damn -> dam; been -> bin; nite -> night; got -> gott; last -> lost; good -> goode; store -> storr;
1966439525	sadness	Gossip Fluffodile here. The latest? Mad night with Teg, Jack, Lou, Tess and Frey. Had a gender war. But I was v. sad for a friend also	Gossip Fluffodile here . The latest ? madd night with Teg , Jack , Lou , Tess a and Frey . Had a gender war . But I waas v. sad for a friend also	Gossip Fluffodile here . The latest ? Mad night withe Teg , Jack , lieu , Tess a and Frey . Had a a gender war . butt I waas v. sad for a a friend also	Gossip Fluffodile hear . the a latest ? Mad night with Teg , jacques , Lou , Tess a and fray . hadd a a gen der war . butt eye was v. sad for a friend also	Gossip Fluffodile hear . The latest ? madd knight withe Teg , jacques , lieu , Tess a and fray . hadd a a gen der wore . But eye waas v. sad fore a a friend all so	Gossip Fluffodile here . The latest ? vad night with Teg , Jack , Lou , Tess and Frey . Had a gender war . But I aws v. sad for a friend alhso	Gojsip Flnffodile heer . The latest ? Mad ngiht with Teg , Jack , Lou , Tecss and Frsy . Had a gender ar . But I was c. rad for a friend alo	Gsosip Flufodile heye . The laetst ? Mad night with heg , Joack , Lgu , Tses and Fdrey . yHad a gnder awr . But I iwas . zad for a fkriend aljso	Gossip Fluffodile here . The latest ? Mad night with Teg , Jack , Lou , Tess and Frey . Had a gender war . But I was for a also	Fluffodile here . The ? Mad with Teg , Jack , Lou , and . a . But I was v. for a friend	. The ? with , Jack , , and . a gender . But I for a	0.5588235294117647	0.5588235294117647	[('Gossip', 'NNP'), ('Fluffodile', 'NNP'), ('here', 'RB'), ('.', '.'), ('The', 'DT'), ('latest', 'JJS'), ('?', '.'), ('Mad', 'NNP'), ('night', 'NN'), ('with', 'IN'), ('Teg', 'NNP'), (',', ','), ('Jack', 'NNP'), (',', ','), ('Lou', 'NNP'), (',', ','), ('Tess', 'NNP'), ('and', 'CC'), ('Frey', 'NNP'), ('.', '.'), ('Had', 'VBD'), ('a', 'DT'), ('gender', 'NN'), ('war', 'NN'), ('.', '.'), ('But', 'CC')…	Mad -> madd; was -> waas; a -> a a; war -> wore; with -> withe; I -> eye; night -> knight; Had -> hadd; also -> all so; Lou -> lieu; for -> fore; Jack -> jacques; gender -> gen der; here -> hear; Frey -> fray; and -> a and; a -> a a;
1694107135	sadness	: I love camp fires I just wish the kids would try a bit harder to sing along	: I love camp fires I just wisch the kids would tri a bit harder to sing along	: eye love camp fires eye just wish the kids would tri a bit harder to singh along	: I love kamp fires eye just wish the kids wood try a bit harder to singh a long	: eye love kamp fires eye just wish the a kids wood tri a a bit harder two sing a long	: I love cbmp fires I just wish the kids would try a bxt harder to sing along	: I lvoe cap fires I jst wish the kdis would try a bit harder to sipg along	: I lore ceamp fiers I juyst wiyh the kisds would tdry a bit hfrder to sirg along	: I love camp fires I wish the kids would try a harder to sing along	: I camp fires I the kids would a bit to sing along	: I I wish the would a to along	0.5555555555555556	0.6111111111111112	[(':', ':'), ('I', 'PRP'), ('love', 'VBP'), ('camp', 'JJ'), ('fires', 'NNS'), ('I', 'PRP'), ('just', 'RB'), ('wish', 'VB'), ('the', 'DT'), ('kids', 'NNS'), ('would', 'MD'), ('try', 'VB'), ('a', 'DT'), ('bit', 'NN'), ('harder', 'NN'), ('to', 'TO'), ('sing', 'VB'), ('along', 'RP')]	I -> eye; the -> the a; a -> a a; camp -> kamp; along -> a long; try -> tri; I -> eye; would -> wood; to -> two;
1694704997	sadness	i'm watching missing pieces, just coz the theme song is lost without you	eye 'm watching missing pieces , just coz the a theme song is lost without you	eye 'm watching missing pieces , just coz the thieme song is lost without u	eye 'm watching missing peace his , just cause the a thieme song is lost without you	eye 'm watching missing peace his , just cause the a thieme song is last without u	i wm watching missing pieces , just coz the theme sog is lost without you	i m watching missing pivces , just oz the theme sogn is lost without you	i m watahing mssing peices , just csoz the thpme song is lot without you	i 'm watching pieces , coz the theme song is lost without you	'm watching missing , coz the is lost without you	missing , the theme song without you	0.7333333333333333	0.4666666666666667	[('i', 'NN'), ("'m", 'VBP'), ('watching', 'VBG'), ('missing', 'VBG'), ('pieces', 'NNS'), (',', ','), ('just', 'RB'), ('coz', 'VB'), ('the', 'DT'), ('theme', 'NN'), ('song', 'NN'), ('is', 'VBZ'), ('lost', 'VBN'), ('without', 'IN'), ('you', 'PRP')]	i -> eye; the -> the a; coz -> cause; you -> u; lost -> last; pieces -> peace his; theme -> thieme;
1964894485	sadness	wish I can go to the Roots pinic	wish I can go to the a Roots pinic	wish I cannes gogh to the Roots pinic	wish I cannes gogh to the Roots pinic	wish eye can go two the a routes pinic	wish I can go to the Roots pignic	wish I can dgo to the Roots pminic	wixsh I can og to the Roots piinc	wish I can go to the pinic	I can go to the pinic	I can to the	0.5	0.875	[('wish', 'JJ'), ('I', 'PRP'), ('can', 'MD'), ('go', 'VB'), ('to', 'TO'), ('the', 'DT'), ('Roots', 'NNP'), ('pinic', 'NN')]	I -> eye; Roots -> routes; to -> two; the -> the a;
1964011999	sadness	My daddy left to go back home to Texas i will c him hopefully n the next two months	My daddy left two go back home to Texas i wil c him hopefully n the next two months	mai daddy left to go back holm to Texas i wil c him hopefully en the next two months	My dad de left two go back holm two Texas eye will c him hopefully n the next to months	My dad de left two go bak holm two Texas i will sea him hopefully en the a nex to months	My daddy left to go back home to Teaxs i will c him hopefully n the next two months	My dddy leaft to go bak hkome to Texas i will c him hopefully n the neaxt two months	My daddy lejft to po bak hwme to Txas i will c him hopfeully n the nest two months	My daddy left to go home to Texas i will c him hopefully the next two months	My left to to Texas i will him hopefully the next two months	My daddy to to will him the next two	0.631578947368421	0.7894736842105263	[('My', 'PRP$'), ('daddy', 'NN'), ('left', 'VBD'), ('to', 'TO'), ('go', 'VB'), ('back', 'RB'), ('home', 'NN'), ('to', 'TO'), ('Texas', 'NNP'), ('i', 'NN'), ('will', 'MD'), ('c', 'VB'), ('him', 'PRP'), ('hopefully', 'RB'), ('n', 'VBP'), ('the', 'DT'), ('next', 'JJ'), ('two', 'CD'), ('months', 'NNS')]	daddy -> dad de; two -> to; to -> two; the -> the a; home -> holm; to -> two; next -> nex; c -> sea; back -> bak; n -> en;
1962772191	sadness	wants to go out tonight but cant get home	wants two go out tonight but cant get home	wants to go out tonite but cant goette home	wants to gogh out tonite but cant get holm	wantz to go out tonite butt kant get holm	wants to go out tonght but cant get home	wnts to o out tonight but cant get houme	watns to og out tnoight but cnat get hoem	to go out tonight but cant get home	wants to out tonight but home	wants to out but	0.6666666666666666	0.8888888888888888	[('wants', 'VBZ'), ('to', 'TO'), ('go', 'VB'), ('out', 'RP'), ('tonight', 'NN'), ('but', 'CC'), ('cant', 'JJ'), ('get', 'NN'), ('home', 'NN')]	home -> holm; tonight -> tonite; cant -> kant; but -> butt; wants -> wantz;
1961249405	sadness	@mrs_mcsupergirl ok, finished set u free, and i am sooooo mad rite now...it cant end like that, i dont want him to be the bad guy	@ mrs_mcsupergirl ok , finished sette u free , and i am sooooo mad rite gnau ... it kant end like that , i dont want him to be the bad guy	@ mrs_mcsupergirl ok , finished set u free , and eye am sooooo madd rite gnau ... it cant ende like that , i dont want hymn to b the bad guy	@ mrs_mcsupergirl ok , finished sette you freeh , and eye am sooooo madd right now ... it kant end lyke that , eye dont want him to be the bad gae	@ mrs_mcsupergirl ok , finished sette you freeh , a and eye am sooooo madd right gnau ... it kant ende lyke that , eye dont want hymn two b the bad gae	@ mrs_mcsupergirl ok , finished set u frcee , and i am sooooo mad rite now ... it cant end like that , i dont want him to be the bead guy	@ mrs_mcsupergirl ook , finished set u fere , and i am sooooo ad rite now ... it cant end like that , i dont want him to be the abd gty	@ mrs_mcsgupergirl ko , ftinished st u free , and i wam sooooo xad rtie now ... it cyant ned like that , i dont wnat him to le the bda guy	@ mrs_mcsupergirl , finished set u free , and i am sooooo mad rite ... it end like that , i dont want him to be the bad guy	ok , set free , and i am sooooo mad rite now ... it end like that , him to the guy	, u , and sooooo ... it cant end like that , him to the bad	0.65625	0.53125	[('@', 'JJ'), ('mrs_mcsupergirl', 'NN'), ('ok', 'NN'), (',', ','), ('finished', 'VBN'), ('set', 'NN'), ('u', 'JJ'), ('free', 'JJ'), (',', ','), ('and', 'CC'), ('i', 'VB'), ('am', 'VBP'), ('sooooo', 'JJ'), ('mad', 'JJ'), ('rite', 'NN'), ('now', 'RB'), ('...', ':'), ('it', 'PRP'), ('cant', 'JJ'), ('end', 'NN'), ('like', 'IN'), ('that', 'DT'), (',', ','), ('i', 'VBP'), ('dont', 'VBP'), ('want', 'VBP…	to -> two; guy -> gae; be -> b; him -> hymn; rite -> right; end -> ende; set -> sette; cant -> kant; and -> a and; like -> lyke; u -> you; mad -> madd; free -> freeh; now -> gnau; i -> eye; i -> eye;
1965442023	sadness	Having some Coronas, and have a bad craving for Mexican pastries, but i'd have to go to Uptown to get some	Having sum Coronas , and have a bad craving for Mexican pastries , but i 'd have to go to Uptown to goette some	Having some Coronas , a and have a bad craving fore Mexican pastries , butt i 'd have two go to Uptown to get sum	halving sum Coronas , and have a a bad craving fore Mexican pastries , but i 'd halve to go two Uptown to get sum	Having sum Coronas , a and halve a a bad craving for Mexican pastries , butt eye 'd halve two gogh two Uptown to goette sum	Having some Cmronas , and have a bad craving for Mexican pastries , but i 'd have to xgo to Uptown to get some	Haping some Cronas , and hakve a jad craving for Mexican pastries , but i 'd haev to tgo to Uptown to yget some	Hvaing some Cornoas , and hve a bd craing for Mpxican pstries , but i 'd havve to mo to Utpown to aet some	Having some , and have a bad craving for Mexican pastries , but i 'd have to to Uptown to get some	Having some Coronas , and a for pastries , but 'd to to Uptown to get some	some , and a for , but 'd to to to some	0.5	0.625	[('Having', 'VBG'), ('some', 'DT'), ('Coronas', 'NNP'), (',', ','), ('and', 'CC'), ('have', 'VBP'), ('a', 'DT'), ('bad', 'JJ'), ('craving', 'NN'), ('for', 'IN'), ('Mexican', 'NNP'), ('pastries', 'NNS'), (',', ','), ('but', 'CC'), ('i', 'VBP'), ("'d", 'MD'), ('have', 'VB'), ('to', 'TO'), ('go', 'VB'), ('to', 'TO'), ('Uptown', 'NNP'), ('to', 'TO'), ('get', 'VB'), ('some', 'DT')]	have -> halve; get -> goette; to -> two; but -> butt; a -> a a; to -> two; some -> sum; and -> a and; some -> sum; go -> gogh; have -> halve; i -> eye;
1960497619	sadness	I'm officially on holiday! A week in Center Parcs, no internets bye my peeps, see you when I return...	I 'm official he on holiday ! A week in Center Parcs , no internets bye my peeps , see you when eye return ...	eye 'm officially on holliday ! a a week in Center Parcs , no internets bye mai peeps , see you win I return ...	eye 'm officially on holliday ! A weak in Center Parcs , know internets bye my peeps , sea u when eye return ...	eye 'm official he on holliday ! a a week in centre Parcs , know internets by mai peeps , sea u win eye return ...	I 'm ofifcially on hoiday ! A week in Center Parcs , no internets bye my peeps , see you when I return ...	I 'm officially on holaiday ! A werek in Ceter Parcs , no internets ye my perps , xsee you when I rzeturn ...	I rm offsicially on hoilday ! A weke in Cnter Prcs , no intrnets ye my peps , se you when I rturn ...	I officially on holiday ! A week in Center Parcs , no bye my peeps , see you when I return ...	I 'm officially on ! A in Center , no my , see you when I ...	I on ! A in , no my , you when I ...	0.4583333333333333	0.5416666666666666	[('I', 'PRP'), ("'m", 'VBP'), ('officially', 'RB'), ('on', 'IN'), ('holiday', 'NN'), ('!', '.'), ('A', 'DT'), ('week', 'NN'), ('in', 'IN'), ('Center', 'NNP'), ('Parcs', 'NNP'), (',', ','), ('no', 'DT'), ('internets', 'NNS'), ('bye', 'VBP'), ('my', 'PRP$'), ('peeps', 'NNS'), (',', ','), ('see', 'VBP'), ('you', 'PRP'), ('when', 'WRB'), ('I', 'PRP'), ('return', 'VBP'), ('...', ':')]	see -> sea; I -> eye; bye -> by; I -> eye; my -> mai; you -> u; no -> know; Center -> centre; holiday -> holliday; when -> win; officially -> official he; A -> a a;
1957369110	sadness	Not a good start to the day left my money at home . So i'll hot a day me looking for free carparks	Not a a goode start to the day left my money at home . So i 'll hot a day me looking for free carparks	knot a good start to the day left my munni at home . So i 'll hott a a day me looking for freeh carparks	knot a goode start two the dey left my money at home . sew i 'll hot a a day me looking for freeh carparks	knot a a goode start to the a dey left my munni at holm . sew eye 'll hott a day mi looking for freeh carparks	Not a good start to the ady left my money at home . So i 'll hot a day me looking for frue carparks	Not a good start to the dy lseft my mnoey at hoem . So i 'll ghot a dty me looking for fee carparks	Not a god sart to the deay let my mney at hme . io i 'll hot a dya me lboking for free caparks	Not a good start to the left my money at home . So i 'll hot a me looking for free carparks	Not a to the day left my at home . i 'll a day me looking for	a to the my at . 'll hot a me looking for	0.5833333333333334	0.7083333333333334	[('Not', 'RB'), ('a', 'DT'), ('good', 'JJ'), ('start', 'NN'), ('to', 'TO'), ('the', 'DT'), ('day', 'NN'), ('left', 'VBD'), ('my', 'PRP$'), ('money', 'NN'), ('at', 'IN'), ('home', 'NN'), ('.', '.'), ('So', 'RB'), ('i', 'JJ'), ("'ll", 'MD'), ('hot', 'VB'), ('a', 'DT'), ('day', 'NN'), ('me', 'PRP'), ('looking', 'VBG'), ('for', 'IN'), ('free', 'JJ'), ('carparks', 'NNS')]	So -> sew; a -> a a; home -> holm; money -> munni; i -> eye; the -> the a; day -> dey; me -> mi; Not -> knot; hot -> hott; free -> freeh; good -> goode;
1695164917	sadness	@Squiretwizz You're right- you don't do sympathy very well	@ Squiretwizz You 're right- you do n't do sympathy very welle	@ Squiretwizz u 're right- you do n't due sympathy very well	@ Squiretwizz You 're right- u due n't due sympathy very welle	@ Squiretwizz u 're right- u due n't due sympathy vary welle	@ Squiretwizz You 're right- you do n't ho sympathy very well	@ Squiretwizz You u're right- you od n't do sympathy very well	@ Squioetwizz You 're rtght- you do nt zdo sympathy very well	@ Squiretwizz You 're right- you do do sympathy very well	You 're right- you do sympathy very well	Squiretwizz You 're right- you do	0.8333333333333334	0.5	[('@', 'NN'), ('Squiretwizz', 'NNP'), ('You', 'PRP'), ("'re", 'VBP'), ('right-', 'JJ'), ('you', 'PRP'), ('do', 'VBP'), ("n't", 'RB'), ('do', 'VB'), ('sympathy', 'VB'), ('very', 'RB'), ('well', 'RB')]	do -> due; very -> vary; you -> u; well -> welle; do -> due; You -> u;
1961131652	sadness	so so tired..	so so tired ..	so sew tired ..	so sew tired ..	sew sew tired ..	so so tired ..	so rso tired ..	os oo tired ..	so so tired ..	so so ..	so ..	1.0	0.5	[('so', 'RB'), ('so', 'RB'), ('tired', 'JJ'), ('..', 'NN')]	so -> sew; so -> sew;
1960860290	sadness	My car is in the car hospital for the nxt 7 days I gotta go pick up a loaner car b4 6! Bein without wheels 4 7day will set me back heavy!	My car is in the a car hospital for the nxt 7 days eye got ta go pick up a loaner carr b4 6 ! Bein without wheels 4 7day will sette me back heavy !	mai car is in the car hospital for the nxt 7 dais eye got ta go pic up a loaner car b4 6 ! bean without wheels 4 7day will sette mi back heavy !	My carr is in the a carr hospital fore the nxt 7 days eye gott ta go pick up a a loaner carr b4 6 ! bean without wheels 4 7day will set mi bak heavy !	mai carr is in the a carr hospital fore the a nxt 7 dais eye gott ta gogh pick upp a a loaner carr b4 6 ! bean without wheels 4 7day wil sette mi bak heavy !	My car is in the car hosptial for the nxt 7 days I got ta go puck up a loaner cvar b4 6 ! Bein without wheels 4 7day will qset me back heavy !	My car vis in the czar hosbital for the nxt 7 dyas I got ta go pikc up a loaner car 4b 6 ! Bvein without whceels 4 7day will st me back hevay !	My pcar si in the ckar hosiital for the znxt 7 dys I gt da og pik up a laoner cnar 4b 6 ! Bgin without wehels 4 7day will est me back havy !	My car is in the for the 7 days I got ta go pick up a loaner car b4 6 ! Bein without 4 7day will set me back heavy !	My is in the for the 7 I ta up a loaner 6 ! without wheels 4 7day will set me back heavy !	My in the for the 7 I up a 6 ! without 4 7day will me back !	0.4857142857142857	0.5428571428571428	[('My', 'PRP$'), ('car', 'NN'), ('is', 'VBZ'), ('in', 'IN'), ('the', 'DT'), ('car', 'NN'), ('hospital', 'NN'), ('for', 'IN'), ('the', 'DT'), ('nxt', 'JJ'), ('7', 'CD'), ('days', 'NNS'), ('I', 'PRP'), ('got', 'VBD'), ('ta', 'RB'), ('go', 'VB'), ('pick', 'VB'), ('up', 'RP'), ('a', 'DT'), ('loaner', 'NN'), ('car', 'NN'), ('b4', 'NN'), ('6', 'CD'), ('!', '.'), ('Bein', 'NNP'), ('without', 'IN'), ('wh…	a -> a a; the -> the a; back -> bak; Bein -> bean; car -> carr; up -> upp; days -> dais; will -> wil; I -> eye; the -> the a; go -> gogh; My -> mai; for -> fore; car -> carr; me -> mi; car -> carr; got -> gott; set -> sette;
1962434705	sadness	i don't like being sick when the guidance counsellor is supposed to take me + 35 other kids out of school for bowling &amp; pizza	i do n't like being sick win the guidance counselor is supposed to take me + 35 other kids out of school fore bowling & amp ; pizza	i do n't lyke being sic when the a guidance counsellor is supposed two take me + 35 uther kids out of school for bolling & amp ; pizza	eye do n't like being sic win the guidance counselor is supposed to take mi + 35 other kids out of school fore bolling & amp ; pizza a	eye due n't lyke being sic win the a guidance counselor is supposed two take mi + 35 uther kids out of school fore bolling & amp ; pizza a	i do nt' like being sick when the guidance consellor is supposed to tke me + 35 other kids out of school for bowling & amp ; pizza	i do nzt lkie beng sick when the guidance counesllor is supposed to taek me + 35 other kids out of school for bwling & amp ; pizza	i od njt like beeing sikc when the guidance counsellor si suplposed to tke me + 35 ohter kis out of scool for bwling & amp ; pizza	do n't being sick when the guidance counsellor supposed to take me + 35 other kids out of school for bowling & amp ; pizza	i do being sick when the guidance supposed to me + 35 kids out of for bowling & amp ;	do n't when the to take me 35 kids out of for & ;	0.6428571428571429	0.4642857142857143	[('i', 'NNS'), ('do', 'VBP'), ("n't", 'RB'), ('like', 'VB'), ('being', 'VBG'), ('sick', 'JJ'), ('when', 'WRB'), ('the', 'DT'), ('guidance', 'NN'), ('counsellor', 'NN'), ('is', 'VBZ'), ('supposed', 'VBN'), ('to', 'TO'), ('take', 'VB'), ('me', 'PRP'), ('+', 'JJ'), ('35', 'CD'), ('other', 'JJ'), ('kids', 'NNS'), ('out', 'IN'), ('of', 'IN'), ('school', 'NN'), ('for', 'IN'), ('bowling', 'VBG'), ('&', …	like -> lyke; i -> eye; when -> win; do -> due; bowling -> bolling; sick -> sic; me -> mi; for -> fore; to -> two; the -> the a; counsellor -> counselor; pizza -> pizza a; other -> uther;
1960158106	sadness	@WerewolfJacob Thank you for the shout out..when you get time to chat with me come back! I miss you terribly	@ WerewolfJacob Thank you for the shout out .. win you get time two chat with me come back ! I miss you terribly	@ WerewolfJacob Thank you fore the a shout out .. when you get time to chat with me cum back ! eye mis you terribly	@ WerewolfJacob Thank u fore the shout out .. win you goette time two chat withe me come back ! I mis you terribly	@ WerewolfJacob Thank you fore the a shout out .. win u goette time two chat withe mi cum bak ! eye mis you terribly	@ WerewolfJacob Thank you for the shout out .. when you get tie to chat with me come back ! I miss you terribly	@ WerweolfJacob Thlnk you for the shout out .. when you get tie to caht with me come bak ! I mibss you terribly	@ WereiolfJacob Tzhank you for the shut out t. when you gt tifme to chcat with me cowme bjck ! I mis you terrbily	@ WerewolfJacob Thank you for the out .. when you get time to with me come back ! I miss you terribly	you for the out .. when you get time to with me come ! I miss you	you for the out when you to with me ! I you	0.5	0.5833333333333334	[('@', 'JJ'), ('WerewolfJacob', 'NNP'), ('Thank', 'NNP'), ('you', 'PRP'), ('for', 'IN'), ('the', 'DT'), ('shout', 'NN'), ('out', 'RP'), ('..', 'NN'), ('when', 'WRB'), ('you', 'PRP'), ('get', 'VBP'), ('time', 'NN'), ('to', 'TO'), ('chat', 'VB'), ('with', 'IN'), ('me', 'PRP'), ('come', 'VB'), ('back', 'RB'), ('!', '.'), ('I', 'PRP'), ('miss', 'VBP'), ('you', 'PRP'), ('terribly', 'RB')]	the -> the a; get -> goette; me -> mi; when -> win; to -> two; for -> fore; you -> u; with -> withe; come -> cum; I -> eye; miss -> mis; back -> bak;
1963464350	sadness	is having a profitable day! Looking forward to Sunday...gonna be a great day -- sad, too, because it's the 5th graders last day!	is having a a profitable day ! Looking forward two Sunday ... gon na be a great day -- sad , to , because it 's the 5th graders last day !	is halving a profitable day ! Looking forward two Sunday ... gon na b a a great day -- sad , to , because it 's the a 5th graders last day !	is halving a a profitable day ! Looking forward two Sunday ... gon nah be a great dey -- sad , to , because it 's the a 5th graders lost dey !	is halving a a profitable dey ! Looking for word two Sunday ... gon nah b a a grate dey -- sad , to , because it 's the a 5th graders lost dey !	is having a profitable day ! Looking forward to Seunday ... gon na e a great day -- sad , too , because it ns the 5th graders last day !	mis having a profitable oday ! Looking forward to Sjunday ... on na re a great day -- sad , too , because it 's the th grajers lat hday !	is haivng a proditable duay ! Looking foroward to Snuday ... on na je a gkreat dy -- sad , tgoo , because it f's the 5ht graedrs lawst dya !	is having a profitable day ! forward to Sunday ... gon na be a great -- , too , because it 's the 5th graders last day !	is a day ! to Sunday ... na a day -- sad , , because it the 5th graders last day !	a ! forward to ... na a -- , , because it the 5th day !	0.5806451612903226	0.4516129032258064	[('is', 'VBZ'), ('having', 'VBG'), ('a', 'DT'), ('profitable', 'JJ'), ('day', 'NN'), ('!', '.'), ('Looking', 'VBG'), ('forward', 'RB'), ('to', 'TO'), ('Sunday', 'NNP'), ('...', ':'), ('gon', 'NN'), ('na', 'TO'), ('be', 'VB'), ('a', 'DT'), ('great', 'JJ'), ('day', 'NN'), ('--', ':'), ('sad', 'JJ'), (',', ','), ('too', 'RB'), (',', ','), ('because', 'IN'), ('it', 'PRP'), ("'s", 'VBZ'), ('the', 'DT'…	day -> dey; day -> dey; na -> nah; a -> a a; day -> dey; great -> grate; last -> lost; forward -> for word; be -> b; a -> a a; too -> to; the -> the a; having -> halving; to -> two;
1964055022	sadness	@dorkybarb There are currently 0 penguins at the MN zoo... but we can go sometime soon.	@ dorkybarb There r currently 0 penguins at the MN zoo ... but we cannes go sometime soon .	@ dorkybarb their are currently 0 penguins at the MN zoo ... butt wee can gogh sometime soon .	@ dorkybarb their r currently 0 penguins at the MN xu ... butt we cannes gogh sometime soon .	@ dorkybarb their r currently 0 penguins at the a MN xu ... butt wee cannes gogh sometime suen .	@ dorkybarb There are curkently 0 penguins at the MN zoo ... but we can vgo sometime soon .	@ dorkbarb There ae currently 0 penguins at the NM zo ... but we can go someitme soon .	@ dokybarb There ae currtently 0 pengduins at the oN ozo ... but we can ao smoetime son .	@ dorkybarb There currently 0 penguins at the zoo ... but we can go sometime soon .	There currently 0 penguins at the ... but we can go soon .	There 0 at the ... but we can .	0.5263157894736842	0.4736842105263157	[('@', 'JJ'), ('dorkybarb', 'NN'), ('There', 'EX'), ('are', 'VBP'), ('currently', 'RB'), ('0', 'CD'), ('penguins', 'NNS'), ('at', 'IN'), ('the', 'DT'), ('MN', 'NNP'), ('zoo', 'NN'), ('...', ':'), ('but', 'CC'), ('we', 'PRP'), ('can', 'MD'), ('go', 'VB'), ('sometime', 'RB'), ('soon', 'RB'), ('.', '.')]	zoo -> xu; can -> cannes; are -> r; we -> wee; soon -> suen; go -> gogh; There -> their; the -> the a; but -> butt;
1965503196	sadness	Im mad cuz i cant get any picture to work.	Im mad cuz i kant get any picture to work .	Im mad cuz i kant get any picture two work .	imm madd cuz i cant get any picture to werk .	imm madd cuz i kant get n e picture two werk .	Im mad cuz i cant get any pciture to work .	mI mad cuz i cnt gt any picture to work .	nIm nmad cz i cnat gt any picture to wsork .	Im mad cuz i cant get any to work .	cuz i cant any picture to work .	Im cuz any to .	0.7272727272727273	0.7272727272727273	[('Im', 'NNP'), ('mad', 'JJ'), ('cuz', 'NN'), ('i', 'NN'), ('cant', 'VBP'), ('get', 'VB'), ('any', 'DT'), ('picture', 'NN'), ('to', 'TO'), ('work', 'VB'), ('.', '.')]	any -> n e; to -> two; work -> werk; cant -> kant; Im -> imm; mad -> madd;
1958079136	sadness	Not made it to work couldn't get up feelin blurgh	Not made it to work could n't get upp feelin blurgh	Not made it two werk could n't get up feelin blurgh	Not maid it to werk could n't get upp feelin blurgh	knot maid it two werk could n't goette upp feelin blurgh	Not made it to work could n't gat up feelin blurgh	Not made it to wrok could dn't get up feyelin blurgh	ot mae it to wokr could nh't et up feelin bvurgh	Not made it to work could n't get up feelin	Not made it to work could n't up	it to could up blurgh	0.6363636363636364	0.5454545454545454	[('Not', 'RB'), ('made', 'VBD'), ('it', 'PRP'), ('to', 'TO'), ('work', 'VB'), ('could', 'MD'), ("n't", 'RB'), ('get', 'VB'), ('up', 'RP'), ('feelin', 'NN'), ('blurgh', 'NN')]	Not -> knot; up -> upp; to -> two; work -> werk; get -> goette; made -> maid;
1964845191	sadness	REALLY want to go to Maker Faire tomorrow but I am SO SICK. #makerfaire	REALLY want to go to Maker Faire tomorrow but eye am SO sic . # makerfaire	REALLY want to go to make her fair tomorrow but I am SO sic . # makerfaire	rylee want to gogh two Maker fair tomorrow but I am sew SICK . # makerfaire	REALLY want two gogh to make her fair tomorrow butt eye am sew sic . # makerfaire	REALLY wat to go to Maker Faire tomrorow but I am SO SICK . # makerfaire	REALLY want to xo to Maker Faire tomrorow but I iam OS SICK . # makebfaire	REALLY wmnt to go to Maekr Fire tomrorow but I jm yO SIK . # makterfaire	REALLY to go to Maker Faire tomorrow but I SO SICK . # makerfaire	REALLY want to to Maker Faire but I . # makerfaire	REALLY to to tomorrow but I . #	0.625	0.625	[('REALLY', 'NNP'), ('want', 'VBP'), ('to', 'TO'), ('go', 'VB'), ('to', 'TO'), ('Maker', 'NNP'), ('Faire', 'NNP'), ('tomorrow', 'NN'), ('but', 'CC'), ('I', 'PRP'), ('am', 'VBP'), ('SO', 'RB'), ('SICK', 'NNP'), ('.', '.'), ('#', '#'), ('makerfaire', 'NN')]	I -> eye; Maker -> make her; SICK -> sic; Faire -> fair; to -> two; but -> butt; go -> gogh; SO -> sew;
1965492081	sadness	workin.. still lol i wanted to go to the spring game	workin .. still lol eye wanted to go to the spring game	workin .. still lol eye wanted to go to the a spring game	workin .. stil lol i wanted to gogh two the a spring game	workin .. stil lol eye wanted two gogh two the a spring game	workin .. still lol i wanted to go to the spring game	workin .. stlil lol i wanted to wgo to the slring gqme	wokin j.. still llo i wanted to o to the sring gtme	workin .. lol i wanted to go to the spring game	lol wanted to go to the spring game	workin i to to the game	0.75	0.5	[('workin', 'NN'), ('..', 'NN'), ('still', 'RB'), ('lol', 'VBZ'), ('i', 'NN'), ('wanted', 'VBD'), ('to', 'TO'), ('go', 'VB'), ('to', 'TO'), ('the', 'DT'), ('spring', 'NN'), ('game', 'NN')]	still -> stil; go -> gogh; i -> eye; to -> two; to -> two; the -> the a;
1957219010	sadness	wants to listen to musiq soulchild, but it is not on the iPod	wants to listen to musiq soulchild , but it is knot on the iPod	wants two listen two musiq soulchild , but it is not on the a iPod	wants two lis in to musiq soulchild , butt it is knot on the iPod	wantz two lis in two musiq soulchild , butt it is knot on the a iPod	wants to listen to musiq soulchild , but it is not on the iPod	wnats to listen to musiq sonulchild , but it si not on the ioPd	wnts to lgsten to mumsiq solchild , but it ys ntot on the isod	wants to listen to musiq soulchild , but it is not on the	to to soulchild , but it is not on the	to to , but it on the	0.5	0.5	[('wants', 'VBZ'), ('to', 'TO'), ('listen', 'VB'), ('to', 'TO'), ('musiq', 'VB'), ('soulchild', 'JJ'), (',', ','), ('but', 'CC'), ('it', 'PRP'), ('is', 'VBZ'), ('not', 'RB'), ('on', 'IN'), ('the', 'DT'), ('iPod', 'NN')]	to -> two; not -> knot; the -> the a; wants -> wantz; but -> butt; to -> two; listen -> lis in;
1962135014	sadness	@wimnms well i miss her i think she would really like it re:trina	@ wimnms well i miss her i think she wood really lyke it re : trina	@ wimnms well i mis her eye think she would really lyke it re : trina	@ wimnms well eye mis her eye think xi would really lyke it re : trina	@ wimnms welle eye mis her eye think xi wood rylee lyke it re : trina	@ wimnms well i miss her i think she would really like it qe : tjina	@ wdimnms well i miss her i think she would rbeally like it re : trxina	@ wimnms wall i mjiss her i tink she would relly lie it re : tnrina	@ wimnms well i her think she would really like it re : trina	wimnms i her think she would really like it re :	wimnms miss her she would like it :	0.6875	0.5625	[('@', 'NN'), ('wimnms', 'NN'), ('well', 'RB'), ('i', 'JJ'), ('miss', 'VBP'), ('her', 'PRP$'), ('i', 'NN'), ('think', 'VBP'), ('she', 'PRP'), ('would', 'MD'), ('really', 'RB'), ('like', 'VB'), ('it', 'PRP'), ('re', 'VB'), (':', ':'), ('trina', 'NN')]	miss -> mis; she -> xi; i -> eye; really -> rylee; like -> lyke; well -> welle; i -> eye; would -> wood;
1964214391	sadness	@kaelahbee Aw, Kaelah I feel so bad for you. This sounds serious? Please get better soon. I admire you for still working hard and stuff.	@ kaelahbee Aw , Kaelah I feel so bad for u . This sounds serious ? pleas get better soon . I admire you fore still working hard and stuff .	@ kaelahbee Aw , Kaelah I feel sew bad for you . This sounds serious ? pleas get better suen . eye admire u for still working hard and stough .	@ kaelahbee Aw , Kaelah I feel sew bad fore u . This sounds serious ? Please goette better soon . eye admire u for stil werking hard and stough .	@ kaelahbee Aw , Kaelah eye feil sew bad fore u . This sounds serious ? pleas goette bettor suen . eye admire u fore stil werking hard a and stough .	@ kaelahbee qw , Kaelah I feel so bad for you . This suonds serious ? Please get better soon . I admire you for stdll working hard and stuff .	@ kabelahbee Aw , Kaelah I fele so abd for you . This sounds serious ? Plvase get better soon . I admire you for sill working hadd and stff .	@ kaetlahbee w , Kalah I ferel os bpd for you . This sounds seious ? Phease get better soon . I acmire you for stmill wonrking had and stnuff .	@ kaelahbee Aw , Kaelah I feel so bad for you . This serious ? Please better soon . I admire you for still hard and stuff .	Aw , I so bad for you . This sounds serious ? Please soon . I you for working and stuff .	, I for you . This serious ? Please . I you for working and .	0.5806451612903226	0.5161290322580645	[('@', 'JJ'), ('kaelahbee', 'NN'), ('Aw', 'NNP'), (',', ','), ('Kaelah', 'NNP'), ('I', 'PRP'), ('feel', 'VBP'), ('so', 'RB'), ('bad', 'JJ'), ('for', 'IN'), ('you', 'PRP'), ('.', '.'), ('This', 'DT'), ('sounds', 'VBZ'), ('serious', 'JJ'), ('?', '.'), ('Please', 'NNP'), ('get', 'VB'), ('better', 'RB'), ('soon', 'RB'), ('.', '.'), ('I', 'PRP'), ('admire', 'VBP'), ('you', 'PRP'), ('for', 'IN'), ('sti…	so -> sew; Please -> pleas; better -> bettor; stuff -> stough; I -> eye; you -> u; soon -> suen; still -> stil; working -> werking; for -> fore; and -> a and; you -> u; feel -> feil; I -> eye; for -> fore; get -> goette;
1957415838	sadness	my party is wiped out they be all dead and stuff	my party is wiped out they be all dead and stough	my party is wiped out they be aul dead and stough	my parti is wiped out they b all dead and stough	mai parti is wiped out they b aul dead a and stough	my party is wiped out they ae all dead and stuff	my party gs wiped out they be all dad and stxuff	my pairty kis wpied out they eb all dewd and stff	my party is wiped out they all dead and stuff	my is out they be all and stuff	my out they all and	0.5454545454545454	0.5454545454545454	[('my', 'PRP$'), ('party', 'NN'), ('is', 'VBZ'), ('wiped', 'VBN'), ('out', 'IN'), ('they', 'PRP'), ('be', 'VB'), ('all', 'DT'), ('dead', 'JJ'), ('and', 'CC'), ('stuff', 'NN')]	party -> parti; be -> b; my -> mai; stuff -> stough; and -> a and; all -> aul;
1961216493	sadness	Oww. Can't even describe how much my back hurts. Going to have to go to the stupid doctor.	Oww . Ca n't even describe howe much my back hurts . go in to have to go to the stupid doctor .	Oww . Ca n't even describe howe much my back hurts . Going to have two gogh to the a stupid doctor .	Oww . Ca n't even describe howe much mai back hertz . Going two halve to go two the a stupid doctor .	Oww . Ca n't even describe howe mutch mai bak hertz . go in two halve two go to the a stupid doktor .	Oww . Ca n't even describe how much my bapk hurts . Gring to have to go to the stupid doctor .	Oww . ia n't even describe how mcuh my bakc huts . Gong to hawe to go to the stupid domctor .	Ow . aa 'nt een descpribe how mruch my bcak hpurts . Gonig to hve to go to the stupid dootor .	Oww . Ca n't even describe how much my back hurts . Going to to go to the stupid .	. Ca even how much my hurts . to have to to the stupid .	. Ca how my . Going to to to the .	0.5909090909090909	0.5909090909090909	[('Oww', 'NNP'), ('.', '.'), ('Ca', 'VBP'), ("n't", 'RB'), ('even', 'RB'), ('describe', 'VB'), ('how', 'WRB'), ('much', 'JJ'), ('my', 'PRP$'), ('back', 'JJ'), ('hurts', 'NNS'), ('.', '.'), ('Going', 'VBG'), ('to', 'TO'), ('have', 'VB'), ('to', 'TO'), ('go', 'VB'), ('to', 'TO'), ('the', 'DT'), ('stupid', 'JJ'), ('doctor', 'NN'), ('.', '.')]	the -> the a; to -> two; back -> bak; much -> mutch; hurts -> hertz; have -> halve; to -> two; Going -> go in; doctor -> doktor; my -> mai; how -> howe;
1962388341	sadness	@Maestro so I wanted to DM you back but I couldn't cuz your not following me but thankss anyways, maybe ill see ya around in ELLE-AY ...	@ Maestro so I wanted to DM you back but eye could n't cuz your not following me butt thankss anyways , maybe il see ya around in ELLE-AY ...	@ Maestro so I wanted two DM u bak but I could n't cuz your knot following mi but thankss anyways , maybe il see ya around in ELLE-AY ...	@ Maestro sew I wanted two DM you bak butt I could n't cuz your not following mi butt thankss anyways , maybe il sea yah around in ELLE-AY ...	@ Maestro sew eye wanted two DM u bak butt eye could n't cuz yore knot following mi butt thankss anyways , mabey il sea yah around in ELLE-AY ...	@ Maestro so I wsnted to DM you bkack but I could n't cuz your not following me but thankss anyways , maybe ill see ya around in ELLE-AY ...	@ Masetro so I wanted to vM you bajk but I could n't uz your aot following me but thankss anyways , mapybe ill see ha around in EzLE-AY ...	@ Maetro so I wated to iM you bask but I could nt' cuz your ot foliowing me but thnkss anynays , mabe iil see ta around in ELLkE-AY ...	@ Maestro so I to DM you back but I could n't cuz your not following me but thankss anyways , maybe ill see around in ...	Maestro so I to you but I could your not me but thankss anyways , maybe see ya around in ...	Maestro so I to you but I could your me but , around in ...	0.5333333333333333	0.5	[('@', 'JJ'), ('Maestro', 'NNP'), ('so', 'IN'), ('I', 'PRP'), ('wanted', 'VBD'), ('to', 'TO'), ('DM', 'NNP'), ('you', 'PRP'), ('back', 'VBP'), ('but', 'CC'), ('I', 'PRP'), ('could', 'MD'), ("n't", 'RB'), ('cuz', 'VB'), ('your', 'PRP$'), ('not', 'RB'), ('following', 'VBG'), ('me', 'PRP'), ('but', 'CC'), ('thankss', 'JJ'), ('anyways', 'NNS'), (',', ','), ('maybe', 'RB'), ('ill', 'JJ'), ('see', 'VBP…	you -> u; your -> yore; me -> mi; so -> sew; I -> eye; ya -> yah; ill -> il; I -> eye; but -> butt; not -> knot; back -> bak; to -> two; but -> butt; maybe -> mabey; see -> sea;
1957089208	sadness	I don't want her to leave..	I do n't want her to leve ..	I due n't want her to leve ..	eye do n't want her to leve ..	eye due n't want her two leve ..	I do n't want her to lave ..	I do 't want her to leave q.	I o n't waht her to lave p..	I do want her to leave ..	I do n't her to ..	I want her to	0.625	0.5	[('I', 'PRP'), ('do', 'VBP'), ("n't", 'RB'), ('want', 'VB'), ('her', 'PRP$'), ('to', 'TO'), ('leave', 'VB'), ('..', 'NN')]	do -> due; I -> eye; to -> two; leave -> leve;
1963711249	sadness	It was going to happen one day but I so feel for the girl AND her mum	It was going to happen one day but I so feel fore the girl a and her mum	It waas going to happen one day but I so feel fore the girl a and her mum	It was go in to happen one dey but eye so feel for the a girl AND her maam	It waas going to happen one dey butt eye sew feel fore the a girl a and her maam	It was going to happen one day but I so fevel for the girl ND her mum	It was going to haapen one ady but I os feel for the gbrl AND her mum	It aws ging to haipen one ray but I o fele for the gil jND her mmum	It was going to happen one but I so for the girl AND her mum	It going to happen one day but I so for the her	It to one but I for the her	0.5294117647058824	0.7647058823529411	[('It', 'PRP'), ('was', 'VBD'), ('going', 'VBG'), ('to', 'TO'), ('happen', 'VB'), ('one', 'CD'), ('day', 'NN'), ('but', 'CC'), ('I', 'PRP'), ('so', 'RB'), ('feel', 'VB'), ('for', 'IN'), ('the', 'DT'), ('girl', 'NN'), ('AND', 'NNP'), ('her', 'PRP'), ('mum', 'NN')]	the -> the a; I -> eye; so -> sew; but -> butt; AND -> a and; day -> dey; mum -> maam; for -> fore; was -> waas;
1965012988	sadness	@empirebetty Well I can tell you I didn't marry my like. Maybe that's why I'm stuck in situations like I am now	@ empirebetty Well eye can tell you I did n't mary my like . Maybe that 's why I 'm stuck in situations like I am gnau	@ empirebetty Well I cannes tell you eye did n't marry mai lyke . Maybe that 's why I 'm stucke in situations like I am now	@ empirebetty welle eye cannes tel you I did n't marry my like . mabey that 's why I 'm stucke in situations lyke I am gnau	@ empirebetty welle eye cannes tel u I did n't marry mai lyke . mabey that 's y eye 'm stucke in situations lyke eye am gnau	@ empirebetty Well I can tewll you I djid n't marry my like . Maybe that 's why I 'm stuck in sixuations like I am now	@ empikebetty Well I can tyell you I id n't marry my like . Msaybe that s why I 'm sfuck in situations like I lm now	@ empirsebetty Wll I can tlel you I cid 'nt mxrry my like . Myabe that g's why I m sutck in sitations like I ma nw	@ Well I can tell you I did n't marry my like . that 's why I 'm stuck in situations like I am	@ empirebetty I can you I n't marry my like . that 's why I in like I now	I can you I my like . that why I in like I	0.5185185185185185	0.5925925925925926	[('@', 'NN'), ('empirebetty', 'RB'), ('Well', 'RB'), ('I', 'PRP'), ('can', 'MD'), ('tell', 'VB'), ('you', 'PRP'), ('I', 'PRP'), ('did', 'VBD'), ("n't", 'RB'), ('marry', 'VB'), ('my', 'PRP$'), ('like', 'IN'), ('.', '.'), ('Maybe', 'NNP'), ('that', 'WDT'), ("'s", 'VBZ'), ('why', 'WRB'), ('I', 'PRP'), ("'m", 'VBP'), ('stuck', 'JJ'), ('in', 'IN'), ('situations', 'NNS'), ('like', 'IN'), ('I', 'PRP'), …	stuck -> stucke; I -> eye; like -> lyke; you -> u; Maybe -> mabey; why -> y; tell -> tel; Well -> welle; I -> eye; now -> gnau; like -> lyke; my -> mai; can -> cannes; I -> eye;
1961565375	sadness	i lost friends, when i didnt do anything	i last friends , when i didnt do anything	i lost friends , when eye didnt due anything	eye last friends , when eye didnt do anything	eye last friends , win eye didnt due anything	i lost friends , when i didnt do anything	i lst friends , when i didnt do anything	i lots frineds , when i ddnt od anything	i lost friends , when i do anything	friends , when i didnt anything	, when i do	0.7777777777777778	0.6666666666666666	[('i', 'NN'), ('lost', 'VBD'), ('friends', 'NNS'), (',', ','), ('when', 'WRB'), ('i', 'NN'), ('didnt', 'VBP'), ('do', 'VBP'), ('anything', 'NN')]	when -> win; lost -> last; i -> eye; i -> eye; do -> due;
1957426182	sadness	@dameenrouge I have been to Tara Thai a few times for friend's birthdays and the food I had was pretty bad.	@ dameenrouge I have been two Tara Thai a few times for friend 's birthdays and the food I hadd was pretty bad .	@ dameenrouge I have been two Tara Thai a few times for friend 's birthdays a and the a food eye had waas pretty bad .	@ dameenrouge eye have been to Tara tie a a phew times for friend 's birthdays and the food eye hadd waas pretty bad .	@ dameenrouge eye halve been two terra tie a phew times fore friend 's birthdays a and the a food eye hadd waas pretty bad .	@ dameenrouge I have been to Tara Thai a fw times for friend 's birtshdays and the food I had was pretty bad .	@ dameenrouge I hae ben to Tara Thia a qew tiymes for friend 's birtodays and the food I had uwas pretty bad .	@ damenerouge I hae been to Tazra Tai a few tgmes for fsriend 's birtdhays and the fod I ad as prptty bd .	@ dameenrouge I have been to Tara Thai a few times for 's and the food I had was pretty bad .	@ I have to Tara a few times for 's birthdays and the I had bad .	dameenrouge I to Thai a for 's and the I bad .	0.625	0.5833333333333334	[('@', 'JJ'), ('dameenrouge', 'NN'), ('I', 'PRP'), ('have', 'VBP'), ('been', 'VBN'), ('to', 'TO'), ('Tara', 'NNP'), ('Thai', 'NNP'), ('a', 'DT'), ('few', 'JJ'), ('times', 'NNS'), ('for', 'IN'), ('friend', 'NN'), ("'s", 'POS'), ('birthdays', 'NNS'), ('and', 'CC'), ('the', 'DT'), ('food', 'NN'), ('I', 'PRP'), ('had', 'VBD'), ('was', 'VBD'), ('pretty', 'RB'), ('bad', 'JJ'), ('.', '.')]	for -> fore; have -> halve; I -> eye; Thai -> tie; and -> a and; had -> hadd; Tara -> terra; to -> two; the -> the a; I -> eye; few -> phew; was -> waas;
1960665438	sadness	@faizis i wish for kiau to go cat heaven too. and meet my seuss	@ faizis i wish for kiau to go kat heaven too . and meat my seuss	@ faizis i wish for kiau to go cat heaven to . a and meat my seuss	@ faizis eye wisch for kiau to go cat heaven to . a and meat my seuss	@ faizis eye wisch fore kiau to gogh kat heaven too . a and meat mai seuss	@ faqizis i wish for kiau to go cat heaven too . and meet my seuss	@ faziis i wihs for kiau to go at heaven ytoo . and mete my seuss	@ fazizis i wish for kivau to qo cat heaven txo . and mete my sebuss	@ i wish for kiau to go cat heaven too . and meet my	@ i wish for kiau to go heaven . and my	wish for to go cat . and my	0.6875	0.625	[('@', 'JJ'), ('faizis', 'NN'), ('i', 'NN'), ('wish', 'VBP'), ('for', 'IN'), ('kiau', 'NN'), ('to', 'TO'), ('go', 'VB'), ('cat', 'JJ'), ('heaven', 'RB'), ('too', 'RB'), ('.', '.'), ('and', 'CC'), ('meet', 'VB'), ('my', 'PRP$'), ('seuss', 'NN')]	wish -> wisch; go -> gogh; meet -> meat; i -> eye; and -> a and; my -> mai; cat -> kat; for -> fore;
1964391553	sadness	Off home ill from work. This man flu is hell	Off home ill from work . This man flue is hell	Off home ill frum work . This man flue is hell	Off home il from werk . This mann flu is hell	Off holm il from werk . This mann flue is helle	Off home ill from work . This man flu s hell	Off home ill from work . This amn ful is holl	Ooff houe ill from wrk . This an flu is hlel	Off home ill from work . This flu is hell	Off ill from work . This man hell	home ill from . This	0.7272727272727273	0.6363636363636364	[('Off', 'NNP'), ('home', 'NN'), ('ill', 'NN'), ('from', 'IN'), ('work', 'NN'), ('.', '.'), ('This', 'DT'), ('man', 'NN'), ('flu', 'NN'), ('is', 'VBZ'), ('hell', 'NN')]	ill -> il; flu -> flue; work -> werk; home -> holm; hell -> helle; man -> mann;
1695769111	sadness	I'm surrounded by negativity good thing there is a Fly Guy to give me hope that there is something better thank u Jesus	eye 'm surrounded by negativity goode thing there is a Fly Guy to give me hope that there is something better thank u Jesus	eye 'm surrounded buy negativity good thing their is a a Fly gae to give me hope that there is something better thank u Jesus	I 'm surrounded by negativity goode thing their is a a Fly gae to give mi hope that their is something bettor thank u Jesus	eye 'm surrounded buy negativity goode thing their is a a flye gae two give mi hope that their is something bettor thank you Jesus	I 'm surrounded by negativity good thing there s a Fly Guy to give me hope that there s something better thank u Jesus	I m' surorunded by neggativity good thng there s a Fly Guy to give me hoie that there lis something better thank u Jesus	I fm suvrounded by negativity good thting there kis a Fly Guy to giue me hpe that there s somtehing bester thank u Jecus	I 'm surrounded by good thing there is a Fly Guy to give me hope that there is something better u Jesus	I 'm surrounded by negativity there is a Fly to me hope that there something u Jesus	I by good there a Guy to me that there something u	0.6666666666666666	0.5	[('I', 'PRP'), ("'m", 'VBP'), ('surrounded', 'VBN'), ('by', 'IN'), ('negativity', 'NN'), ('good', 'JJ'), ('thing', 'NN'), ('there', 'EX'), ('is', 'VBZ'), ('a', 'DT'), ('Fly', 'NNP'), ('Guy', 'NNP'), ('to', 'TO'), ('give', 'VB'), ('me', 'PRP'), ('hope', 'VBP'), ('that', 'IN'), ('there', 'EX'), ('is', 'VBZ'), ('something', 'NN'), ('better', 'RBR'), ('thank', 'NN'), ('u', 'JJ'), ('Jesus', 'NNP')]	better -> bettor; by -> buy; u -> you; me -> mi; I -> eye; Guy -> gae; there -> their; there -> their; to -> two; a -> a a; Fly -> flye; good -> goode;
1965978860	sadness	why must the weather b so nice and then so bad all in 1 minute	why must the whether b sew nice and then so bad all in 1 minute	why must the a weather be sew nice and then so bad all in 1 minute	why must the a weather b so niece a and then sew bad aul in 1 minute	why must the a whether be sew nice a and then sew bad aul in 1 minot	why must the weather b so nice and then kso bad all in 1 mijute	why must the wather b so nice and then os bvd all in 1 miiute	why must the wgeather b so niec and tehn hso xbad all in 1 migute	why must the weather b so nice and then bad all in 1	why must the b so and then all in 1	why must the so and all in 1	0.4666666666666667	0.6666666666666666	[('why', 'WRB'), ('must', 'MD'), ('the', 'DT'), ('weather', 'NN'), ('b', 'NN'), ('so', 'IN'), ('nice', 'JJ'), ('and', 'CC'), ('then', 'RB'), ('so', 'RB'), ('bad', 'JJ'), ('all', 'DT'), ('in', 'IN'), ('1', 'CD'), ('minute', 'NN')]	so -> sew; and -> a and; minute -> minot; the -> the a; weather -> whether; b -> be; so -> sew; all -> aul;
1965842296	sadness	my puppy is sick	my puppy is sick	my puppy is sic	my puppy is sic	mai pup he is sick	my puppy is sick	my ppupy is sick	my puppy fis sick	my puppy is sick	my puppy sick	my is	0.75	0.75	[('my', 'PRP$'), ('puppy', 'NN'), ('is', 'VBZ'), ('sick', 'JJ')]	my -> mai; puppy -> pup he;
1965889470	sadness	sux gabe just told me to go to the afterparty and I have ID that works but I can't go	sux gabe just told mi to go to the a afterparty and I have ID that works but I ca n't go	sux gabe just told mi two go to the afterparty and I have ihde that works but I ca n't gogh	sux gabe just tolled mi to gogh to the a afterparty and eye halve ID that works but I ca n't go	sux gabe just tolled mi to go two the a after party a and I halve ihde that works butt eye ca n't gogh	sxu gabe just told me to go to the aftrparty and I have ID that works but I ca n't go	swx gbae jufst tlod me to og to the afterparty and I hvae ID that works but I ca n't go	osux gzabe jut tmold me to qo to the aferparty and I hve aD that woks but I ca cn't sgo	sux gabe just told me to go to the afterparty and I have that but I ca n't go	sux gabe me to to the afterparty and I have that works but I ca	me to to the and I that but I ca	0.5238095238095238	0.6666666666666666	[('sux', 'JJ'), ('gabe', 'NN'), ('just', 'RB'), ('told', 'VBD'), ('me', 'PRP'), ('to', 'TO'), ('go', 'VB'), ('to', 'TO'), ('the', 'DT'), ('afterparty', 'NN'), ('and', 'CC'), ('I', 'PRP'), ('have', 'VBP'), ('ID', 'NNP'), ('that', 'WDT'), ('works', 'VBZ'), ('but', 'CC'), ('I', 'PRP'), ('ca', 'MD'), ("n't", 'RB'), ('go', 'VB')]	I -> eye; ID -> ihde; go -> gogh; the -> the a; but -> butt; and -> a and; to -> two; afterparty -> after party; have -> halve; told -> tolled; me -> mi;
1957514300	sadness	Back to LA from Las Vagas, Nice Trip , Nice Food ....but lose $100 with Slot Machine...	Back to LA frum Las Vagas , niece Trip , Nice Food .... but lose $ 100 with Slot Machine ...	Back two LA frum Las Vagas , Nice Trip , niece Food .... but loos $ 100 with Slot Machine ...	Back to LA frum Las Vagas , niece Trip , niece Food .... but loos $ 100 withe slott Machine ...	bak two LA frum Las Vagas , niece tripp , niece Food .... butt loos $ 100 withe slott Machine ...	Back to LA from Las Vagas , Nhce Trip , Nice Food .... but ltose $ 100 with Slot Machine ...	Back to A from Las Vagas , Ngce Trip , Nice Fodo ... but lsoe $ 100 with Slot Maghine ...	Bcak to AL from as Vaqas , Ncce Trpi , Ncie Fozd ... but laose $ 100 with Slot Mchine ...	Back to LA from Las Vagas , Nice Trip , Nice .... but lose $ 100 with Machine ...	to from , Trip , Food .... but lose $ 100 with Slot Machine ...	to from , , but lose $ 100 with ...	0.5714285714285714	0.4761904761904761	[('Back', 'RB'), ('to', 'TO'), ('LA', 'NNP'), ('from', 'IN'), ('Las', 'NNP'), ('Vagas', 'NNP'), (',', ','), ('Nice', 'NNP'), ('Trip', 'NNP'), (',', ','), ('Nice', 'NNP'), ('Food', 'NNP'), ('....', 'NNP'), ('but', 'CC'), ('lose', 'VBP'), ('$', '$'), ('100', 'CD'), ('with', 'IN'), ('Slot', 'NNP'), ('Machine', 'NNP'), ('...', ':')]	with -> withe; Trip -> tripp; Slot -> slott; from -> frum; to -> two; Nice -> niece; Back -> bak; Nice -> niece; but -> butt; lose -> loos;
1963136218	sadness	Writing in yearbooks make me wanna cry	Writing in yearbooks make me wan nah cry	Writing in yearbooks make me juan nah cry	Writing in yearbooks make mi wan nah cry	Writing in yearbooks make mi juan nah crye	Writing in yearbooks mke me wan na cry	Writing in yezarbooks make me wna na cry	Wriing in yearvooks make me wna na cyr	Writing in yearbooks me wan na cry	in yearbooks me wan na cry	in me na cry	0.625	0.5	[('Writing', 'VBG'), ('in', 'IN'), ('yearbooks', 'NNS'), ('make', 'VBP'), ('me', 'PRP'), ('wan', 'VB'), ('na', 'TO'), ('cry', 'VB')]	me -> mi; na -> nah; cry -> crye; wan -> juan;
1966032450	sadness	wants to go see street dreams but it's not playing anywhere near here	wants to go see street dreams but it 's not playing anywhere neer here	wants two gogh see street dreams but it 's not playing anywhere near hear	wants to go sea street dreams butt it 's not playing anywhere neer hear	wantz two go see st dreams butt it 's knot playing anywhere neer hear	wants to go se street dreams but it 's not playing anywhere near here	wants to o see street dreams but it 's not playing anywhere near hre	wants to og see srtreet dzreams but it as zot plaiyng alnywhere near here	wants to go street dreams but it 's not playing anywhere near here	wants to see street but it 's not near here	wants to go but it near here	0.7142857142857143	0.6428571428571429	[('wants', 'VBZ'), ('to', 'TO'), ('go', 'VB'), ('see', 'JJ'), ('street', 'NN'), ('dreams', 'NNS'), ('but', 'CC'), ('it', 'PRP'), ("'s", 'VBZ'), ('not', 'RB'), ('playing', 'VBG'), ('anywhere', 'RB'), ('near', 'IN'), ('here', 'RB')]	wants -> wantz; near -> neer; here -> hear; not -> knot; but -> butt; street -> st; to -> two;
1963991825	sadness	producing the 6 with @PieterBickford then anchoring... and a sad goodbye to Miss Lynne Ashminov we will miss you!	producing the a 6 with @ PieterBickford then anchoring ... and a sad goodbye to Miss Lynne Ashminov wee will miss you !	producing the 6 with @ PieterBickford then anchoring ... and a a sad goodbye two Miss Lynne Ashminov wee will mis you !	producing the a 6 with @ PieterBickford then anchoring ... and a sad goodbye two Miss lin Ashminov wee wil mis u !	producing the a 6 withe @ PieterBickford then anchoring ... a and a a sad goodbye two mis lin Ashminov wee wil mis u !	producing the 6 with @ PieterBickford then anchoring ... and a sad goojbye to Miss Lynne Asqminov we will miss you !	prodducing the 6 with @ PieterBickford then ancohring ... and a sd goodbye to Msiss Lyhnne Ahsminov we will miss you !	prodcuing the 6 with @ PieteBrickford txhen ancporing ... and a sd goobdye to Muiss Lnne Adshminov we will msis you !	producing the 6 with @ then ... and a sad goodbye to Miss Lynne Ashminov we will miss you !	the 6 with @ then ... and a sad to we will miss you !	the 6 with ... and a to we will you !	0.5	0.5	[('producing', 'VBG'), ('the', 'DT'), ('6', 'CD'), ('with', 'IN'), ('@', 'NN'), ('PieterBickford', 'NNP'), ('then', 'RB'), ('anchoring', 'VBG'), ('...', ':'), ('and', 'CC'), ('a', 'DT'), ('sad', 'JJ'), ('goodbye', 'NN'), ('to', 'TO'), ('Miss', 'NNP'), ('Lynne', 'NNP'), ('Ashminov', 'NNP'), ('we', 'PRP'), ('will', 'MD'), ('miss', 'VB'), ('you', 'PRP'), ('!', '.')]	and -> a and; Lynne -> lin; Miss -> mis; with -> withe; we -> wee; a -> a a; will -> wil; the -> the a; miss -> mis; you -> u; to -> two;
1957328727	sadness	@jessereed did u watch the day the earth stood still? did u not see my bye when u got d/c... im sad i left 2 and now ur gone ily&lt;333	@ jessereed did u watch the day the earth stood still ? did you not see my bye win you got d/c ... im sad i left 2 and now ur gawne ily & lt ; 333	@ jessereed did you watch the dey the a earth stood still ? did u not see my bye when u gott d/c ... im sad eye left 2 and now eure gawne ily & lt ; 333	@ jessereed did you wach the a day the earth stood still ? did u knot sea mai bye win you got d/c ... imm sad eye left 2 and gnau ur gone ily & lt ; 333	@ jessereed did you wach the a dey the a earth stood stil ? did you knot sea mai by win you gott d/c ... imm sad eye left 2 a and now eure gawne ily & lt ; 333	@ jessereed did u watch the day the earth stood still ? dfd u not see my bye when u got d/c ... jm sad i lteft 2 and now ur gone ily & lt ; 333	@ jessereed ddi u wtach the ady the earth sotod still ? ddi u ont hsee my bye when u gt d/c ... lim sad i left 2 and now ur gone liy & qt ; 333	@ jessreeed did u watch the ady the ecrth stood stll ? daid u not se my ybe when u gto d/c ... lm sad i lft 2 and nwo ru goce ily & tl ; 333	@ jessereed u watch the day the earth stood still ? u not see my bye when u got d/c ... im sad i left 2 and gone ily & lt ; 333	@ jessereed u watch the the earth ? my bye when u got d/c ... im i 2 and ur gone ily & lt ; 333	jessereed watch the the ? did not my bye when ... im sad left 2 and & ; 333	0.7027027027027027	0.5405405405405406	[('@', 'NNS'), ('jessereed', 'VBP'), ('did', 'VBD'), ('u', 'JJ'), ('watch', 'VB'), ('the', 'DT'), ('day', 'NN'), ('the', 'DT'), ('earth', 'NN'), ('stood', 'VBD'), ('still', 'RB'), ('?', '.'), ('did', 'VBD'), ('u', 'JJ'), ('not', 'RB'), ('see', 'VB'), ('my', 'PRP$'), ('bye', 'NN'), ('when', 'WRB'), ('u', 'NN'), ('got', 'VBD'), ('d/c', 'NNS'), ('...', ':'), ('im', 'VBP'), ('sad', 'JJ'), ('i', 'NN')…	got -> gott; u -> you; and -> a and; ur -> eure; u -> you; im -> imm; u -> you; not -> knot; see -> sea; bye -> by; i -> eye; my -> mai; watch -> wach; when -> win; day -> dey; the -> the a; the -> the a; still -> stil; gone -> gawne;
1957019556	sadness	sometimes i wish things could go back to the way they were the beginning of last summer	sometimes i wisch things could go back to the way they were the beginning of lost summer	sometimes eye wish things could gogh bak to the way they were the beginning of last summer	sometimes i wisch things could gogh bak to the a way they were the beginning of lost summer	sometimes eye wisch things could gogh back two the a weigh they were the a beginning of lost sommer	sometimes i wish thnigs could go back to the way they were the beginning of last summer	soetimes i wish tings could go back to the wya they were the beginning of lst slmmer	soemetimes i wish thngs could ogo bakc to the wnay they weer the beuginning of last suzmmer	sometimes i wish could go back to the they were the beginning of last summer	sometimes wish things could go to the they were the of last	could go to the they the of summer	0.6470588235294118	0.5882352941176471	[('sometimes', 'RB'), ('i', 'JJ'), ('wish', 'JJ'), ('things', 'NNS'), ('could', 'MD'), ('go', 'VB'), ('back', 'RB'), ('to', 'TO'), ('the', 'DT'), ('way', 'NN'), ('they', 'PRP'), ('were', 'VBD'), ('the', 'DT'), ('beginning', 'NN'), ('of', 'IN'), ('last', 'JJ'), ('summer', 'NN')]	to -> two; go -> gogh; i -> eye; summer -> sommer; the -> the a; wish -> wisch; last -> lost; the -> the a; way -> weigh;
1958089527	sadness	@zachsang when nina picked up my call lastnight i didnt know she was talking to me and i like totally didnt answerr	@ zachsang when nina picked up my call lastnight i didnt know she waas talking two me and i like totally didnt answerr	@ zachsang when nina picked up mai call lastnight i didnt know she waas talking two me and i lyke total e didnt answerr	@ zachsang when nina a picht up mai caul lastnight i didnt know xi waas talking to mi and i like totally didnt answerr	@ zachsang when nina picht upp mai caul lastnight eye didnt no xi waas talking two me a and i lyke total e didnt answerr	@ zachsang when nina picked up my call lastnight i didnt know she was talking to me and i like totally didnt aswerr	@ zachsang when nian picked up my cyall lastight i didnt know she zwas talking to me and i like toally dtdnt anbwerr	@ zacesang when nifa pqicked up my cll latnight i didnt kznow she qas taleking to me and i like ttoally dcdnt anscerr	zachsang when nina picked up my call lastnight didnt know she was talking to me and i like totally didnt answerr	zachsang when picked up my call lastnight i she talking to me and like didnt answerr	when picked up my i she to me and like totally	0.6521739130434783	0.6956521739130435	[('@', 'NNS'), ('zachsang', 'VBD'), ('when', 'WRB'), ('nina', 'NN'), ('picked', 'VBD'), ('up', 'RP'), ('my', 'PRP$'), ('call', 'NN'), ('lastnight', 'NN'), ('i', 'NN'), ('didnt', 'NN'), ('know', 'VBP'), ('she', 'PRP'), ('was', 'VBD'), ('talking', 'VBG'), ('to', 'TO'), ('me', 'PRP'), ('and', 'CC'), ('i', 'VB'), ('like', 'IN'), ('totally', 'RB'), ('didnt', 'JJ'), ('answerr', 'NN')]	up -> upp; totally -> total e; picked -> picht; was -> waas; she -> xi; like -> lyke; know -> no; call -> caul; my -> mai; and -> a and; to -> two; i -> eye;
1957121970	sadness	@razitul ya. i was suffering the whole day yesterday. met dentist and feel a bit better. i still look like rocky balboa though	@ razitul yah . i was suffering the whole dey yesterday . met dentist and feel a bit better . i still look like rocky balboa tho	@ razitul ya . eye was suffering the hole dey yesterday . met dentist and feel a a bit better . i stil look like rocky balboa though	@ razitul ya . i was suffering the a hole dey yesterday . met dentist a and feil a bit bettor . i stil look like rocky balboa tho	@ razitul yah . eye waas suffering the a hole dey yesterday . met dentist a and feil a a bit bettor . eye stil look like rockey balboa tho	@ razitul tya . i was suffering the whole day yesterday . met dentist and feel a bit better . i still lok like rocky balboa though	@ rasitul pya . i was suffering the wohle day yesterday . met denist and feql a bit better . i still look like rocky baboa though	@ razttul ya . i ewas suvffering the whloe day yestreday . met dentist and freel a bti bteter . i sill look like rcky babloa though	razitul ya . i was suffering the day yesterday . met dentist and feel a bit better . still look like rocky balboa though	razitul ya . i suffering the whole . met and a bit better . still look like rocky though	@ razitul . the . dentist and a . still like balboa though	0.7037037037037037	0.5925925925925926	[('@', 'JJ'), ('razitul', 'NN'), ('ya', 'NN'), ('.', '.'), ('i', 'NN'), ('was', 'VBD'), ('suffering', 'VBG'), ('the', 'DT'), ('whole', 'JJ'), ('day', 'NN'), ('yesterday', 'NN'), ('.', '.'), ('met', 'VBN'), ('dentist', 'NN'), ('and', 'CC'), ('feel', 'VB'), ('a', 'DT'), ('bit', 'NN'), ('better', 'RBR'), ('.', '.'), ('i', 'NN'), ('still', 'RB'), ('look', 'VBP'), ('like', 'IN'), ('rocky', 'JJ'), ('ba…	the -> the a; i -> eye; whole -> hole; feel -> feil; a -> a a; and -> a and; ya -> yah; rocky -> rockey; i -> eye; was -> waas; though -> tho; still -> stil; better -> bettor; day -> dey;
1965570758	sadness	i miss my baby hateeeeee it	i miss mai baby hateeeeee it	i mis my baby hateeeeee it	eye mis my baby hateeeeee it	eye mis mai baby hateeeeee it	i miss my baby hateeeeee it	i mss my baby haeeeeee it	i miss my bbay haleeeeee it	i miss my baby it	i my hateeeeee it	miss my it	0.6666666666666666	0.6666666666666666	[('i', 'NN'), ('miss', 'VBP'), ('my', 'PRP$'), ('baby', 'NN'), ('hateeeeee', 'VBD'), ('it', 'PRP')]	i -> eye; my -> mai; miss -> mis;
1966417439	sadness	Listing to a sad song so i am sad too	Listing to a sad song so i am sad to	Listing two a a sad song so i am sad too	Listing two a sad song sew eye am sad too	Listing two a a sad song sew eye am sad to	Listing to a sad song tso i am sad too	Listing to a asd song dso i am fad too	Limting to a asd song o i am msad to	Listing to a sad song i am sad too	Listing to a song so i too	to a song i too	0.8	0.5	[('Listing', 'VBG'), ('to', 'TO'), ('a', 'DT'), ('sad', 'NN'), ('song', 'NN'), ('so', 'RB'), ('i', 'JJ'), ('am', 'VBP'), ('sad', 'JJ'), ('too', 'RB')]	so -> sew; i -> eye; too -> to; to -> two; a -> a a;
1961129154	sadness	@jodywhitesides So sorry I missed it!	@ jodywhitesides sew sorry I missed it !	@ jodywhitesides So sari I mist it !	@ jodywhitesides sew sari I missed it !	@ jodywhitesides sew sari eye mist it !	@ jodywhitesides So sory I missed it !	@ jodywhitesides So sowrry I missed it !	@ jodywehitesides So soyry I mirsed it !	@ So sorry I missed it !	So sorry I missed it !	So I it !	0.5	0.5	[('@', 'NN'), ('jodywhitesides', 'NNS'), ('So', 'IN'), ('sorry', 'JJ'), ('I', 'PRP'), ('missed', 'VBD'), ('it', 'PRP'), ('!', '.')]	sorry -> sari; So -> sew; missed -> mist; I -> eye;
1963607862	sadness	@CreationsWHeart Ive been wanting 2 but will be gone 4 2 mo. &amp; have to close my shops!	@ CreationsWHeart Ive been wanting 2 but will b gone 4 2 mo . & amp ; have to close mai shops !	@ CreationsWHeart Ive been wanting 2 but wil b gone 4 2 mo . & amp ; halve to close mai shoppes !	@ CreationsWHeart Ive bin wanting 2 butt wil b gawne 4 2 mo . & amp ; halve to close mai shops !	@ CreationsWHeart Ive bin wanting 2 butt wil b gawne 4 2 mow . & amp ; halve two clothes mai shoppes !	@ CreajionsWHeart Ive bfeen wanting 2 but will be gone 4 2 mo . & amp ; have to close my shops !	@ CreatinosWHeart Iove bern wanting 2 but will be gone 4 2 o . & amp ; hdve to close my shpos !	@ CreatoinsWHeart nve bseen watning 2 but will e gpone 4 2 o . & iamp ; hvae to clxose my shgps !	@ CreationsWHeart Ive wanting 2 but will be gone 4 2 mo . & ; have to close my shops !	2 but will gone 4 2 mo . & ; have to close my shops !	2 but will 4 2 . & ; to my !	0.5217391304347826	0.4782608695652174	[('@', 'JJ'), ('CreationsWHeart', 'NNP'), ('Ive', 'NNP'), ('been', 'VBN'), ('wanting', 'VBG'), ('2', 'CD'), ('but', 'CC'), ('will', 'MD'), ('be', 'VB'), ('gone', 'VBN'), ('4', 'CD'), ('2', 'CD'), ('mo', 'NN'), ('.', '.'), ('&', 'CC'), ('amp', 'NN'), (';', ':'), ('have', 'VBP'), ('to', 'TO'), ('close', 'VB'), ('my', 'PRP$'), ('shops', 'NNS'), ('!', '.')]	to -> two; but -> butt; have -> halve; shops -> shoppes; be -> b; been -> bin; will -> wil; close -> clothes; mo -> mow; gone -> gawne; my -> mai;
1751680868	sadness	i had the best day ever! i missed him. more tomorrow too	i had the best day ever ! i mist him . more tomorrow too	i hadd the best day ever ! i missed him . moore tomorrow to	i hadd the beste day ever ! i mist hymn . more tomorrow too	eye hadd the a beste day ever ! i mist hymn . moore tomorrow too	i had the best day ever ! i missed him . mre tomorrow too	i had the bst day ever ! i missed him . moe tzomorrow too	i ahd the bst pday ever ! i msised him . mxore tmorrow too	had the best day ever ! i missed him . more tomorrow too	i had the ! missed him . more tomorrow too	had the day ! him . tomorrow	0.7142857142857143	0.7857142857142857	[('i', 'NN'), ('had', 'VBD'), ('the', 'DT'), ('best', 'JJS'), ('day', 'NN'), ('ever', 'RB'), ('!', '.'), ('i', 'NN'), ('missed', 'VBD'), ('him', 'PRP'), ('.', '.'), ('more', 'RBR'), ('tomorrow', 'NN'), ('too', 'RB')]	more -> moore; the -> the a; him -> hymn; had -> hadd; i -> eye; best -> beste; missed -> mist;
1963041098	sadness	Still stupidly sick...cancelled our Philly trip. Sad day	Still stupidly sick ... cancelled our Philly trip . Sad dey	Still stupidly sick ... cancelled hour filly trip . Sad day	Still stupidly sick ... cancelled our filly tripp . Sad dey	stil stupidly sic ... canceled hour filly tripp . Sad day	Stcll stupidly sick ... cancelled our Philly trip . Sad day	Still stuqidly sick ... canccelled our Philly trip . Sad ady	Stpill stupidly spick ... cancelled our Pilly tirp . lSad bay	Still stupidly sick ... our Philly trip . Sad day	... cancelled our Philly trip . Sad day	sick ... our . Sad	0.7272727272727273	0.6363636363636364	[('Still', 'RB'), ('stupidly', 'RB'), ('sick', 'JJ'), ('...', ':'), ('cancelled', 'VBD'), ('our', 'PRP$'), ('Philly', 'NNP'), ('trip', 'NN'), ('.', '.'), ('Sad', 'NNP'), ('day', 'NN')]	Philly -> filly; our -> hour; cancelled -> canceled; Still -> stil; sick -> sic; trip -> tripp;
1957742770	sadness	@ihuntmidgets I just wish @kimmikennedy would send a bruh a DM 'I won't be on til' so I don't waste my erection on a bot	@ ihuntmidgets I just wish @ kimmikennedy would send a bruh a DM ' I wo n't be on till ' so I due n't waste my erection on a a bot	@ ihuntmidgets I just wisch @ kimmikennedy wood send a bruh a a DM ' eye wo n't b on til ' so I do n't waste my erection on a a bot	@ ihuntmidgets I just wish @ kimmikennedy wood send a a bruh a a DM ' eye woe n't be on til ' so eye due n't waist my erection on a a bot	@ ihuntmidgets eye just wisch @ kimmikennedy wood send a a bruh a a DM ' eye woe n't b on till ' sew eye due n't waist mai erection on a a bot	@ ihuntmidgets I just wish @ kimmikennedy would send a bruh a aM ' I wo n't be on tul ' so I od n't waste my erection on a bot	@ ihuntmidgets I jst wish @ kimikennedy would send a bruh a DM ' I wo n't e on tl ' so I do nl't wakste my erecition on a bot	@ ihuntmidgets I juyst wivsh @ kimmiuennedy would send a brh a MD ' I wo nt' e on tl ' os I od n't wate my erechion on a ot	ihuntmidgets I just wish kimmikennedy would send a bruh a ' I wo n't be on til ' so I do n't waste my erection on a bot	@ I @ kimmikennedy would a bruh a ' I wo n't on til ' I do waste my on a bot	I would a a DM ' I wo n't on ' I n't my on a	0.5806451612903226	0.4838709677419355	[('@', 'JJ'), ('ihuntmidgets', 'NNS'), ('I', 'PRP'), ('just', 'RB'), ('wish', 'VB'), ('@', 'JJ'), ('kimmikennedy', 'NN'), ('would', 'MD'), ('send', 'VB'), ('a', 'DT'), ('bruh', 'NN'), ('a', 'DT'), ('DM', 'NNP'), ("'", 'POS'), ('I', 'PRP'), ('wo', 'MD'), ("n't", 'RB'), ('be', 'VB'), ('on', 'IN'), ('til', 'NN'), ("'", "''"), ('so', 'RB'), ('I', 'PRP'), ('do', 'VBP'), ("n't", 'RB'), ('waste', 'VB'),…	waste -> waist; I -> eye; I -> eye; a -> a a; a -> a a; be -> b; my -> mai; so -> sew; would -> wood; a -> a a; I -> eye; wish -> wisch; wo -> woe; do -> due; til -> till;
1966268113	sadness	I miss him soooo much not gonna see him for 2-3 months	eye miss him soooo much not gon na see him for 2-3 months	I miss hymn soooo much knot gon na see hymn for 2-3 months	I miss him soooo much knot gon nah see hymn fore 2-3 months	eye miss hymn soooo mutch knot gon nah see hymn fore 2-3 months	I miss him soooo much not gno na see him for 2-3 months	I mips him sosoo much ot gkn na see him for 2-3 months	I mss him sgoooo mucch iot ghn na mee him for 2-3 mocnths	I miss him soooo much not na see him for 2-3 months	I miss him much not na him for 2-3	I him na him for 2-3	0.5384615384615384	0.6923076923076923	[('I', 'PRP'), ('miss', 'VBP'), ('him', 'PRP'), ('soooo', 'RB'), ('much', 'RB'), ('not', 'RB'), ('gon', 'VB'), ('na', 'TO'), ('see', 'VB'), ('him', 'PRP'), ('for', 'IN'), ('2-3', 'CD'), ('months', 'NNS')]	him -> hymn; not -> knot; na -> nah; for -> fore; him -> hymn; much -> mutch; I -> eye;
1957510555	sadness	chapter 27... probably on monday. i still need more comments.	chapter 27 ... probably on mundi . i still need more comments .	chapter 27 ... probably on mundi . eye still knead more comments .	chapter 27 ... probably on mundi . i stil knead moore comments .	chap ter 27 ... probably on mundi . eye stil knead moore comments .	chapter 27 ... probably on meonday . i still need more comments .	chapter 27 ... ptrobably on monday . i still nened more comments .	cnhapter 27 ... problably on msnday . i stll neid motre commwents .	chapter 27 ... probably on monday . still need more comments .	27 ... on monday . i more comments .	27 ... on monday . .	0.6153846153846154	0.4615384615384615	[('chapter', 'NN'), ('27', 'CD'), ('...', ':'), ('probably', 'RB'), ('on', 'IN'), ('monday', 'NN'), ('.', '.'), ('i', 'NN'), ('still', 'RB'), ('need', 'VB'), ('more', 'JJR'), ('comments', 'NNS'), ('.', '.')]	need -> knead; more -> moore; monday -> mundi; still -> stil; i -> eye; chapter -> chap ter;
1961067685	sadness	@THE_WOCKEEZ I'm missin u guys by a day!! Ill b there tomorrow butttt see u june 18th with the blockkkkk!!!!	@ THE_WOCKEEZ eye 'm missin u guys by a dey ! ! Ill b their tomorrow butttt see u june 18th with the blockkkkk ! ! ! !	@ THE_WOCKEEZ eye 'm missin you guys by a day ! ! il be there tomorrow butttt see u joon 18th withe the blockkkkk ! ! ! !	@ THE_WOCKEEZ eye 'm missin you guise by a a day ! ! il be there tomorrow butttt see you june 18th withe the blockkkkk ! ! ! !	@ THE_WOCKEEZ eye 'm missin you guise buy a a dey ! ! il be their tomorrow butttt sea you joon 18th withe the a blockkkkk ! ! ! !	@ THE_WOCKEEZ I m' missin u guys by a day ! ! Ill b there tomorrow butttt rsee u june 18th with the blockkkkk ! ! ! !	@ THE_OWCKEEZ I 'm mipsin u gyys by a dya ! ! Ill b there tomorrow buttt see u jnue 18th with the blockkkkk ! ! ! !	@ THE_WgCKEEZ I a'm miesin u guzys by a xday ! ! ll b there tomoxrrow buttt see u jne 18th with the blonckkkkk ! ! ! !	@ THE_WOCKEEZ I missin u guys by a ! ! Ill b there tomorrow butttt u june 18th with the blockkkkk ! ! ! !	@ I guys by a ! ! b there see u june 18th with the blockkkkk ! ! ! !	I by a ! ! b there 18th with the ! ! ! !	0.5	0.5	[('@', 'JJ'), ('THE_WOCKEEZ', 'NNP'), ('I', 'PRP'), ("'m", 'VBP'), ('missin', 'JJ'), ('u', 'JJ'), ('guys', 'NNS'), ('by', 'IN'), ('a', 'DT'), ('day', 'NN'), ('!', '.'), ('!', '.'), ('Ill', 'NNP'), ('b', 'IN'), ('there', 'EX'), ('tomorrow', 'NN'), ('butttt', 'NN'), ('see', 'VBP'), ('u', 'JJ'), ('june', 'NN'), ('18th', 'CD'), ('with', 'IN'), ('the', 'DT'), ('blockkkkk', 'NN'), ('!', '.'), ('!', '.'…	there -> their; by -> buy; guys -> guise; I -> eye; b -> be; day -> dey; u -> you; a -> a a; see -> sea; the -> the a; june -> joon; u -> you; Ill -> il; with -> withe;
1753468604	sadness	@Jae878 oh yes, i ave never orderd from there, a lil funny at first to do so, i will check it our ta	@ Jae878 o yes , i ave never orderd from there , a a lil funny at furst to do so , i will check it our ta	@ Jae878 oh yes , i ave never orderd frum there , a lil funny at first two due so , i will czech it hour ta	@ Jae878 o yes , i ave never orderd frum their , a a lille fun he at first to do so , i wil check it hour ta	@ Jae878 oh yes , eye ave never orderd frum their , a a lille fun he at furst two due so , eye wil czech it hour ta	@ Jae878 oh yes , i ave never orderd from there , a lil funny at first to do pso , i will check it our a	@ Jae878 oh qes , i ave never oredrd from there , a il funny at first to do o , i will cehck it our a	@ Je878 oh yes , i tve nkver ocderd from there , a lmil fdunny at fkirst to do po , i will chcek it our a	Jae878 oh yes , i ave never orderd from there , a funny at first to do so , will check it our ta	@ oh yes , ave never orderd from there , a lil at first to , will it our	oh , from , a lil at first to , will it our	0.5925925925925926	0.5555555555555556	[('@', 'JJ'), ('Jae878', 'NNP'), ('oh', 'MD'), ('yes', 'VB'), (',', ','), ('i', 'VB'), ('ave', 'VBP'), ('never', 'RB'), ('orderd', 'VBP'), ('from', 'IN'), ('there', 'RB'), (',', ','), ('a', 'DT'), ('lil', 'JJ'), ('funny', 'NN'), ('at', 'IN'), ('first', 'JJ'), ('to', 'TO'), ('do', 'VB'), ('so', 'RB'), (',', ','), ('i', 'NN'), ('will', 'MD'), ('check', 'VB'), ('it', 'PRP'), ('our', 'PRP$'), ('ta', …	our -> hour; funny -> fun he; do -> due; a -> a a; check -> czech; i -> eye; there -> their; lil -> lille; first -> furst; will -> wil; from -> frum; i -> eye; to -> two;
1964204730	sadness	@LexieLovesgreys well sadly I live in the most boring city in the USA, so there is nothing to do here.	@ LexieLovesgreys well sadly I live in the most boring citi in the USA , sew there is nothing to do here .	@ LexieLovesgreys well sadly I live in the a most boring citi in the a USA , sew there is nothing to due here .	@ LexieLovesgreys welle sadly eye live in the most boring citi in the a USA , so their is nothing to due hear .	@ LexieLovesgreys welle sadly eye liv in the a most boring citi in the a USA , sew their is nothing two due hear .	@ Lexiexovesgreys wlel sadly I live in the most boring city in the USA , so there is nothing to do here .	@ LexiLeovesgreys well saedly I lmive in the most bsring ciyt in the USA , so there is nojhing to do hre .	@ Lexiesovesgreys weull saly I lie in the mot boring caity in the UeSA , so there uis notxhing to o haere .	@ LexieLovesgreys well sadly I live in the most boring in the USA , so there is to do here .	LexieLovesgreys well I in the in the USA , so there is to do here .	@ I in the in the , so there to .	0.5652173913043478	0.4782608695652174	[('@', 'NN'), ('LexieLovesgreys', 'NNP'), ('well', 'RB'), ('sadly', 'RB'), ('I', 'PRP'), ('live', 'VBP'), ('in', 'IN'), ('the', 'DT'), ('most', 'RBS'), ('boring', 'JJ'), ('city', 'NN'), ('in', 'IN'), ('the', 'DT'), ('USA', 'NNP'), (',', ','), ('so', 'IN'), ('there', 'EX'), ('is', 'VBZ'), ('nothing', 'NN'), ('to', 'TO'), ('do', 'VB'), ('here', 'RB'), ('.', '.')]	to -> two; the -> the a; well -> welle; I -> eye; do -> due; live -> liv; there -> their; here -> hear; the -> the a; so -> sew; city -> citi;
1962653607	sadness	Tried to do an Audioboo recording but it' distorted due to the high volume #OBS	Tried to do an Audioboo recording butt it ' distorted due to the hi volume # OBS	Tried two due an Audioboo recording butt it ' distorted due to the high volume # OBS	Tried two do ann Audioboo recording butt it ' distorted due two the a high volume # OBS	Tried two due ann Audioboo recording butt it ' distorted do two the a hi volume # OBS	Tried to do an Audioboo recording but it ' distorted tdue to the high vlume # OBS	Tried to xdo an Audoiboo reocrding but it ' distorted hue to the high vlume # OBS	Trkied to fo an Audzioboo recoiding but it ' disiorted jue to the hibgh vdolume # OvBS	to do an recording but it ' distorted due to the high volume # OBS	to an Audioboo recording but it ' distorted to the # OBS	to an but it ' to the #	0.5294117647058824	0.4705882352941176	[('Tried', 'VBN'), ('to', 'TO'), ('do', 'VB'), ('an', 'DT'), ('Audioboo', 'NNP'), ('recording', 'NN'), ('but', 'CC'), ('it', 'PRP'), ("'", "''"), ('distorted', 'VBD'), ('due', 'JJ'), ('to', 'TO'), ('the', 'DT'), ('high', 'JJ'), ('volume', 'NN'), ('#', '#'), ('OBS', 'NNP')]	to -> two; the -> the a; do -> due; to -> two; but -> butt; due -> do; an -> ann; high -> hi;
1962145354	sadness	I hate taking lily to the doc to get shots. It makes me super sad	I haight taking lilly to the doc to get shots . It makes me super sad	I hate taking lily to the doc two goette shots . It makes mi super sad	I hate taking lily two the dock two goette shatz . It makes me super sad	eye hate taking lilly two the doc two goette shatz . It makes mi soup per sad	I hake taking ligly to the doc to get shots . It makes me super sad	I hate taking lily to the dboc to get shkots . It muakes me spuer cad	I haet tsaking lvily to the doc to gt shtos . It maeks me swuper asd	I hate lily to the doc to get shots . It makes me super	I lily to the to . It makes me super sad	I to the to . It me sad	0.5625	0.6875	[('I', 'PRP'), ('hate', 'VBP'), ('taking', 'VBG'), ('lily', 'RB'), ('to', 'TO'), ('the', 'DT'), ('doc', 'NN'), ('to', 'TO'), ('get', 'VB'), ('shots', 'NNS'), ('.', '.'), ('It', 'PRP'), ('makes', 'VBZ'), ('me', 'PRP'), ('super', 'JJ'), ('sad', 'NN')]	lily -> lilly; me -> mi; to -> two; shots -> shatz; to -> two; I -> eye; get -> goette; super -> soup per;
1962168915	sadness	My peeps is coming from chi*twn today for the weekend to hang w me and i dont have any time always workin!	My peeps is coming from chi * twn today for the a weekend to hang w mi and i dont have n e time always workin !	My peeps is cumming from chi * twn today fore the weekend to hang w mi and eye dont halve any time always workin !	My peeps is cumming frum chi * twn today fore the weekend to hang double u mi and i dont halve n e time always workin !	mai peeps is cumming from kai * twn today fore the a weekend two hang double u mi a and eye dont halve n e time always workin !	My peeps is coming from chi * tn today for the weekend to hang w me and i dont have any tmie awlays workin !	My peeps rs coming from hi * etwn today for the weekend to hang w me and i donnt hfve any time always wrrkin !	My peeps s cuming from chhi * cwn tyday for the wesekend to hawg w me and i dot have any time alrways wokin !	My peeps coming from chi * twn today for the weekend to me and i dont have any time always workin !	My coming from chi * today for the to me and i have any always workin !	My peeps from for the to w me and any workin !	0.64	0.52	[('My', 'PRP$'), ('peeps', 'NNS'), ('is', 'VBZ'), ('coming', 'VBG'), ('from', 'IN'), ('chi', 'NN'), ('*', 'NNP'), ('twn', 'NN'), ('today', 'NN'), ('for', 'IN'), ('the', 'DT'), ('weekend', 'NN'), ('to', 'TO'), ('hang', 'VB'), ('w', 'VB'), ('me', 'PRP'), ('and', 'CC'), ('i', 'VB'), ('dont', 'NNS'), ('have', 'VBP'), ('any', 'DT'), ('time', 'NN'), ('always', 'RB'), ('workin', 'RB'), ('!', '.')]	My -> mai; chi -> kai; to -> two; any -> n e; me -> mi; w -> double u; the -> the a; coming -> cumming; for -> fore; and -> a and; have -> halve; i -> eye;
1964863434	sadness	i miss everyone... i need faces , not witty situational updates, but these will do...	i miss everyone ... i need faces , knot whitty situational updates , but these will do ...	eye miss everyone ... i knead face his , not witty situational updates , butt these will do ...	eye miss everyone ... i need face his , knot whitty situational updates , but these wil do ...	eye mis everyone ... eye knead face his , knot witty situational updates , butt these wil due ...	i miss everyone ... i need faces , nto witty situational updates , but these will do ...	i mids everdyone ... i need fakces , not wtty situational updates , but these will do ...	i miqs everfyone ... i need faes , not wmitty situational upates , but these will o ...	miss everyone ... i need , not witty situational updates , but these will do ...	i everyone ... i need faces , , but these will do ...	... need , , but these will do ...	0.5555555555555556	0.5555555555555556	[('i', 'JJ'), ('miss', 'VBP'), ('everyone', 'NN'), ('...', ':'), ('i', 'VBP'), ('need', 'MD'), ('faces', 'VBZ'), (',', ','), ('not', 'RB'), ('witty', 'JJ'), ('situational', 'JJ'), ('updates', 'NNS'), (',', ','), ('but', 'CC'), ('these', 'DT'), ('will', 'MD'), ('do', 'VB'), ('...', ':')]	miss -> mis; will -> wil; i -> eye; do -> due; not -> knot; need -> knead; i -> eye; faces -> face his; but -> butt;
1960942815	sadness	@QueenBofMakeup I need to do some more post but I don't have time on this tour ........... Apologies to all my supporters.	@ QueenBofMakeup I knead to do some more post butt I do n't have time on this ture ........... Apologies to all my supporters .	@ QueenBofMakeup eye knead to do some more post butt eye do n't halve time on this tour ........... Apologies to all my supporters .	@ QueenBofMakeup eye knead to do some more post but eye due n't halve time on this tour ........... Apologies two aul mai supporters .	@ QueenBofMakeup eye knead two due sum more post butt eye due n't halve time on this ture ........... Apologies two aul mai supporters .	@ QueenBofMakeup I need to do some more pqst but I od 'nt have time on this tour ........... Apologies to all my supporters .	@ QueeiBofMakeup I naed to do some mroe post but I do nxt htave tme on this tour ........... Apoogies to all my supporters .	@ QueenBfoMakeup I nieed to o some mcre pott but I wo nnt haev thime on this tor .......... Apofogies to all my supporters .	QueenBofMakeup I need to do some more post but I do n't on this tour ........... Apologies to all my supporters .	QueenBofMakeup I need to do some but I have on this tour ........... to all my .	I to some but I time on this to all my .	0.56	0.56	[('@', 'JJ'), ('QueenBofMakeup', 'NNP'), ('I', 'PRP'), ('need', 'VBP'), ('to', 'TO'), ('do', 'VB'), ('some', 'DT'), ('more', 'RBR'), ('post', 'NN'), ('but', 'CC'), ('I', 'PRP'), ('do', 'VBP'), ("n't", 'RB'), ('have', 'VB'), ('time', 'NN'), ('on', 'IN'), ('this', 'DT'), ('tour', 'NN'), ('...........', 'NN'), ('Apologies', 'NNPS'), ('to', 'TO'), ('all', 'DT'), ('my', 'PRP$'), ('supporters', 'NNS'),…	tour -> ture; have -> halve; my -> mai; but -> butt; do -> due; do -> due; I -> eye; all -> aul; to -> two; I -> eye; some -> sum; to -> two; need -> knead;
1752847115	sadness	Just got home i love stake and shake milkshakes	Just gott home i love stake and shake milkshakes	Just got home i love steak and shaikh milkshakes	Just got holm eye love stake a and shake milkshakes	Just gott holm eye love steak a and shake milkshakes	Just got home i love sake and shake milkshakes	Just mot hmoe i love stake and saake milkshakes	Just cot home i lvoe stake and shake mikshakes	Just home i love stake and shake milkshakes	got home i love and milkshakes	got stake and milkshakes	0.8888888888888888	0.6666666666666666	[('Just', 'RB'), ('got', 'VBD'), ('home', 'NN'), ('i', 'NN'), ('love', 'VBP'), ('stake', 'NN'), ('and', 'CC'), ('shake', 'VB'), ('milkshakes', 'NNS')]	and -> a and; stake -> steak; i -> eye; home -> holm; got -> gott;
1957636568	sadness	boys and girls lie? awww is santa not real either?	boys and girls lie ? awww is santa not reel either ?	boys a and girls lie ? awww is sante not real either ?	boys a and girls lye ? awww is sante knot real either ?	boyes a and girls lye ? awww is sante knot reel either ?	boys and girls lie ? awww is santa not real ether ?	boys and gigls lie ? awww is savnta yot rela either ?	boys and girls lwe ? aww is sknta iot rveal eiher ?	boys and girls lie ? is santa not real either ?	boys and lie ? is santa not ?	and girls lie ? is ?	0.75	0.5	[('boys', 'NNS'), ('and', 'CC'), ('girls', 'NNS'), ('lie', 'VB'), ('?', '.'), ('awww', 'NN'), ('is', 'VBZ'), ('santa', 'JJ'), ('not', 'RB'), ('real', 'JJ'), ('either', 'RB'), ('?', '.')]	santa -> sante; boys -> boyes; real -> reel; and -> a and; lie -> lye; not -> knot;
1957388367	sadness	i lost my voice . what should i do ? it's very torture	i lost my voice . what should i do ? it 's vary torture	i lost my voice . what schuld i due ? it 's vary torture	eye lost mai voice . what schuld i do ? it 's vary torture	eye last mai voice . what schuld eye due ? it 's vary torture	i lost my vice . what should i do ? it 's very torture	i lout my voice . what should i mo ? it 's veyr tzrture	i loqst my vzoice . what should i do ? it s veyr torutre	i my voice . what should i do ? it 's very torture	lost my . what should i do ? it 's	i my . what should ? it	0.5714285714285714	0.5	[('i', 'NN'), ('lost', 'VBD'), ('my', 'PRP$'), ('voice', 'NN'), ('.', '.'), ('what', 'WP'), ('should', 'MD'), ('i', 'VB'), ('do', 'VB'), ('?', '.'), ('it', 'PRP'), ("'s", 'VBZ'), ('very', 'RB'), ('torture', 'JJ')]	i -> eye; very -> vary; should -> schuld; i -> eye; lost -> last; do -> due; my -> mai;
1957351556	sadness	Season 1 of Lie To Me was serious. Damn, now here comes the wait.	Season 1 of Lie To mi was serious . Damn , now here comes the a wait .	Season 1 of lye two Me waas serious . Damn , now here comes the wait .	seas in 1 of lye To Me waas serious . Damn , gnau hear comes the wait .	seas in 1 of lye two mi waas serious . dam , gnau here comes the a weight .	Saeson 1 of Lie To Me was serious . Dman , now here comes the wait .	Season 1 of ie To eM qwas serious . Danm , now heer comes the wait .	Scason 1 of iLe To pe wyas srious . Dsamn , ow here cmoes the wati .	1 of Lie To Me serious . Damn , now here comes the wait .	Season 1 of To serious . Damn , here the wait .	1 of To . , now the .	0.5882352941176471	0.5882352941176471	[('Season', 'NNP'), ('1', 'CD'), ('of', 'IN'), ('Lie', 'NN'), ('To', 'TO'), ('Me', 'NNP'), ('was', 'VBD'), ('serious', 'JJ'), ('.', '.'), ('Damn', 'NNP'), (',', ','), ('now', 'RB'), ('here', 'RB'), ('comes', 'VBZ'), ('the', 'DT'), ('wait', 'NN'), ('.', '.')]	To -> two; wait -> weight; the -> the a; Damn -> dam; now -> gnau; Lie -> lye; Season -> seas in; was -> waas; Me -> mi;
1963962201	sadness	Madly in love with The Row..wishing i had money	Madly in love with The Row .. wishing i had munni	Madly in love withe The Row .. wishing eye had money	Madly in love with the a roe .. wishing eye had money	Madly in love withe the a roe .. wishing eye hadd munni	Maxdly in love with The Row .. wishing i had money	Madly in love with The Row .. wishing i hd momey	Midly in loe with The ow .. wisihng i had moyney	Madly in love with The .. wishing i had money	in with The Row wishing i had money	in love with The money	0.7272727272727273	0.5454545454545454	[('Madly', 'RB'), ('in', 'IN'), ('love', 'NN'), ('with', 'IN'), ('The', 'DT'), ('Row', 'NNP'), ('..', 'NNP'), ('wishing', 'VBG'), ('i', 'NN'), ('had', 'VBD'), ('money', 'NN')]	i -> eye; Row -> roe; had -> hadd; The -> the a; with -> withe; money -> munni;
1957645545	sadness	@mistermagnus A friend uses Logic and I must admit I did like it...but I don't have a Mac	@ mistermagnus A friend uses Logic and I must admit eye did like it ... but eye do n't have a Mac	@ mistermagnus A friend uses Logic and eye must admit I did lyke it ... but I due n't have a mack	@ mistermagnus a a friend uses Logic a and eye must admit eye did like it ... butt I due n't have a a Mac	@ mistermagnus a a friend ewes is Logic a and eye must admit eye did like it ... butt eye due n't halve a a mack	@ mistermagnus A frqend usse Logic and I must admit I did like it ... but I do n't have a Mac	@ mivstermagnus A friend ues Louic and I must awdmit I did like it ... but I do n't hvae a Mca	@ miktermagnus A fwiend usjes Lgic and I must adkit I ddi like it ... but I o nv't haev a Mmac	@ mistermagnus A uses and I must admit I did like it ... but I do n't have a Mac	mistermagnus A friend and I must I did like it ... but I a Mac	A and I must I like it ... but I a	0.5	0.5454545454545454	[('@', 'JJ'), ('mistermagnus', 'VBZ'), ('A', 'DT'), ('friend', 'NN'), ('uses', 'VBZ'), ('Logic', 'NNP'), ('and', 'CC'), ('I', 'PRP'), ('must', 'MD'), ('admit', 'VB'), ('I', 'PRP'), ('did', 'VBD'), ('like', 'IN'), ('it', 'PRP'), ('...', ':'), ('but', 'CC'), ('I', 'PRP'), ('do', 'VBP'), ("n't", 'RB'), ('have', 'VB'), ('a', 'DT'), ('Mac', 'NNP')]	A -> a a; and -> a and; Mac -> mack; but -> butt; I -> eye; have -> halve; a -> a a; do -> due; uses -> ewes is; I -> eye; I -> eye;
1965459482	sadness	usually when im gone celebs come on its so unfair	usually when im gone celebs come on its sew unfair	usually when imm gone celebs come on its sew unfair	usually win im gawne celebs cum on its so unfair	usual he when imm gawne celebs cum on its sew unfair	usually when im gone celebs caome on its so unfair	usucally when im goje celebs come on its os unfair	usually when im goje ceelbs cme on its oso urfair	usually when gone celebs come on its so unfair	usually when celebs come on its so	when im come on its	0.7	0.6	[('usually', 'RB'), ('when', 'WRB'), ('im', 'NN'), ('gone', 'VBN'), ('celebs', 'JJ'), ('come', 'VBN'), ('on', 'IN'), ('its', 'PRP$'), ('so', 'RB'), ('unfair', 'JJ')]	so -> sew; im -> imm; usually -> usual he; come -> cum; gone -> gawne;
1962722695	sadness	is up at the hub for day parade again (of course) and they just cancelled the castle show mid-show	is up at the hub for day parade again ( of coarse ) a and they just cancelled the castle show mid-show	is upp at the hub for day parade again ( of coarse ) and they just cancelled the a kassel show mid-show	is up at the a hub fore dey parade again ( of course ) a and they just canceled the castle chau mid-show	is upp at the a hub fore dey parade again ( of coarse ) a and they just canceled the a kassel chau mid-show	is up at the hub for day parade augain ( of course ) and they just cancelled the castle show mdi-show	is up at the uub for day psrade again ( of course ) and they jst canpelled the cakstle shw mid-show	si up at the khub for ady padade agnain ( of coturse ) and they jut canhelled the cstle sohw midqshow	is up at the for day parade again ( of course ) and they just cancelled the show mid-show	is up at the hub for day ( of ) and they just the show	up at the for ( of ) and they the	0.5238095238095238	0.4761904761904761	[('is', 'VBZ'), ('up', 'RP'), ('at', 'IN'), ('the', 'DT'), ('hub', 'NN'), ('for', 'IN'), ('day', 'NN'), ('parade', 'NN'), ('again', 'RB'), ('(', '('), ('of', 'IN'), ('course', 'NN'), (')', ')'), ('and', 'CC'), ('they', 'PRP'), ('just', 'RB'), ('cancelled', 'VBD'), ('the', 'DT'), ('castle', 'NN'), ('show', 'NN'), ('mid-show', 'NN')]	up -> upp; show -> chau; the -> the a; cancelled -> canceled; course -> coarse; and -> a and; day -> dey; castle -> kassel; for -> fore; the -> the a;
1961255470	sadness	im at home....on a friday night. but it's all good!	im at home .... on a freidy night . but it 's all goode !	im at holm .... on a friday knight . but it 's aul good !	imm at home .... on a a friday night . butt it 's aul goode !	imm at holm .... on a a freidy knight . butt it 's aul goode !	im at hoem .... on a friday night . but it 's all gpod !	sim at home ..q.. on a friday ngiht . but it s' all good !	gim at hmoe .... on a frdiay niyht . but it es all goqod !	im at home .... on a night . but it 's all !	at on a friday . but it all good !	at on a . but it all !	0.4666666666666667	0.5333333333333333	[('im', 'NN'), ('at', 'IN'), ('home', 'NN'), ('....', 'NN'), ('on', 'IN'), ('a', 'DT'), ('friday', 'JJ'), ('night', 'NN'), ('.', '.'), ('but', 'CC'), ('it', 'PRP'), ("'s", 'VBZ'), ('all', 'DT'), ('good', 'JJ'), ('!', '.')]	good -> goode; all -> aul; home -> holm; but -> butt; a -> a a; im -> imm; night -> knight; friday -> freidy;
1961065657	sadness	damn i miss my bf	damn i miss mai bf	damn i miss mai bf	damn i miss mai bf	dam eye miss mai bf	damn i miss my f	domn i miss my bf	danm i mbiss my qf	damn miss my bf	i miss my bf	miss my	0.8	0.8	[('damn', 'NN'), ('i', 'NN'), ('miss', 'VBP'), ('my', 'PRP$'), ('bf', 'NN')]	i -> eye; my -> mai; damn -> dam;
1960198566	sadness	I'm at my saddest right now. I lost my mobile phone earphones. Waz feels a little incomplete and I feel the same	I 'm at my saddest right now . I lost my mobile phone earphones . Waz feels a littell incomplete and I feil the sejm	I 'm at my saddest write now . I lost mai mobile phone earphones . Waz feels a a little incomplete a and I feel the sejm	eye 'm at mai saddest write now . I last my mobile fone earphones . Waz feels a little incomplete a and I feil the sejm	eye 'm at my saddest write gnau . eye last mai mobil fone earphones . Waz feels a a littell incomplete and eye feel the a sejm	I 'm at my sadwest right now . I lost my mobile phone earpwones . Wjaz feels a little incomplete and I feel the same	I 'm at my saddest rgiht vow . I lot my mobile phone eajphones . Wza feels a ldittle incomplete and I fele the svme	I m at my sadedst rsight nw . I lst my movile pone earhpones . xWaz feles a little incjomplete and I fel the sape	I 'm at my saddest right now . I lost my mobile earphones . Waz a little incomplete and I feel the	I 'm at my . I my earphones . feels a incomplete and I feel the same	I at my . I my . a incomplete and I the	0.56	0.64	[('I', 'PRP'), ("'m", 'VBP'), ('at', 'IN'), ('my', 'PRP$'), ('saddest', 'JJS'), ('right', 'RB'), ('now', 'RB'), ('.', '.'), ('I', 'PRP'), ('lost', 'VBD'), ('my', 'PRP$'), ('mobile', 'JJ'), ('phone', 'NN'), ('earphones', 'NNS'), ('.', '.'), ('Waz', 'NNP'), ('feels', 'VBZ'), ('a', 'DT'), ('little', 'JJ'), ('incomplete', 'JJ'), ('and', 'CC'), ('I', 'PRP'), ('feel', 'VBP'), ('the', 'DT'), ('same', 'J…	right -> write; my -> mai; I -> eye; I -> eye; lost -> last; a -> a a; little -> littell; same -> sejm; the -> the a; phone -> fone; I -> eye; mobile -> mobil; now -> gnau;
1962896656	sadness	Bad day! Work's TOO stressful...been involved in a minor accident, but everything's ok so far. Have to cut down immediately!	Bad day ! Work 's TOO stressful ... been involved in a minor accident , butt everything 's ok sew far . Have to cut down immediately e !	Bad dey ! werk 's TOO stressful ... bin involved in a a minor accident , butt everything 's ok so far . Have to cut down immediately e !	Bad day ! Work 's to stressful ... been involved in a a miner accident , butt everything 's ok sew fahr . halve to cut down immediately e !	Bad dey ! werk 's to stressful ... bin involved in a a miner accident , butt everything 's ok sew fahr . halve two kut downe immediately e !	Bad day ! Work 's TOO stressful ... been invoyved in a minor acicdent , but everything 's ok so ar . Have to cut down immediately !	rBad day ! Work 's TpOO strsesful ... bene involved in a micnor acident , but everything 's ok os far . Hvae to cut down immediately !	aBd dya ! Wokr 's TOO strehssful ... been involved in a mnior accdient , but everthing 's sk so ar . Hve to vut down imediately !	Bad day ! Work 's TOO ... been involved in a minor accident , but everything 's ok so . Have to down immediately !	Bad day ! 's stressful ... been involved in a , but everything 's ok . to cut down !	Bad day ! 's ... in a , but 's . to down !	0.5714285714285714	0.5	[('Bad', 'NNP'), ('day', 'NN'), ('!', '.'), ('Work', 'NN'), ("'s", 'POS'), ('TOO', 'NNP'), ('stressful', 'JJ'), ('...', ':'), ('been', 'VBN'), ('involved', 'VBN'), ('in', 'IN'), ('a', 'DT'), ('minor', 'JJ'), ('accident', 'NN'), (',', ','), ('but', 'CC'), ('everything', 'NN'), ("'s", 'POS'), ('ok', 'NNS'), ('so', 'RB'), ('far', 'RB'), ('.', '.'), ('Have', 'VBP'), ('to', 'TO'), ('cut', 'VB'), ('dow…	cut -> kut; Have -> halve; day -> dey; a -> a a; immediately -> immediately e; minor -> miner; Work -> werk; TOO -> to; to -> two; been -> bin; far -> fahr; so -> sew; down -> downe; but -> butt;
1964771330	sadness	@laurenyant which means i spend more time alone than with friends and family. how sad	@ laurenyant which means i spend moore time alone than with friends and family . howe sad	@ laurenyant which means i spend moore time alone than withe frenz and family . how sad	@ laurenyant which means eye spend more time alone the un withe frenz a and family . how sad	@ laurenyant witch means eye spend moore time alone the un withe frenz a and family . howe sad	@ laurenyant which means i spend more tjime alone than with friends and family . how sad	@ lauernyant which menans i sepnd more time alone than with friends and family . how asd	@ larenyant which means i send more tme aone than with freinds and fyamily . how sda	laurenyant which i spend more time alone than with friends and family . how sad	@ laurenyant which i more than with and family . how sad	which time than with friends and . how	0.6470588235294118	0.4705882352941176	[('@', 'NN'), ('laurenyant', 'NN'), ('which', 'WDT'), ('means', 'VBZ'), ('i', 'JJ'), ('spend', 'VBP'), ('more', 'JJR'), ('time', 'NN'), ('alone', 'RB'), ('than', 'IN'), ('with', 'IN'), ('friends', 'NNS'), ('and', 'CC'), ('family', 'NN'), ('.', '.'), ('how', 'WRB'), ('sad', 'JJ')]	than -> the un; friends -> frenz; which -> witch; with -> withe; and -> a and; how -> howe; i -> eye; more -> moore;
1960338146	sadness	going out on thursdays is a terrible idea. i knew there was a reason i haven't done it all quarter. *pops advil*	going out on thursdays is a terrible idea a . i knew their was a reason i have n't dun it all quarter . * pops advil *	going out on thursdays is a a terrible idea a . eye knew there was a reason i have n't dun it all courter . * pops advil *	going out on thursdays is a terrible idea a . i new their waas a a rees in eye have n't done it aul quarter . * pops advil *	go in out on thursdays is a a terrible idea a . eye new their waas a a rees in eye halve n't dun it aul courter . * pops advil *	going out on thursdays is a terrible idea . i knew there was a reason i haev n't done it all quater . * pops advil *	gxoing out on thcrsdays is a terrible idea . i knew there as a reason i hae n't duone it all quarter . * peops advil *	gong out on thusdays vis a terrible idza . i knw there was a reason i hve nvt doine it all quawrter . * pos adivl *	going out on thursdays a terrible idea . knew there was a reason i have n't it all quarter . * pops advil *	going out on thursdays a terrible . knew there was a reason n't it all quarter . pops advil	out on a . there a reason have it all quarter . pops	0.6666666666666666	0.5185185185185185	[('going', 'VBG'), ('out', 'RP'), ('on', 'IN'), ('thursdays', 'NNS'), ('is', 'VBZ'), ('a', 'DT'), ('terrible', 'JJ'), ('idea', 'NN'), ('.', '.'), ('i', 'JJ'), ('knew', 'VBD'), ('there', 'EX'), ('was', 'VBD'), ('a', 'DT'), ('reason', 'NN'), ('i', 'NN'), ('have', 'VBP'), ("n't", 'RB'), ('done', 'VBN'), ('it', 'PRP'), ('all', 'DT'), ('quarter', 'NN'), ('.', '.'), ('*', 'JJ'), ('pops', 'NNS'), ('advi…	a -> a a; there -> their; going -> go in; reason -> rees in; i -> eye; knew -> new; was -> waas; done -> dun; a -> a a; all -> aul; quarter -> courter; idea -> idea a; have -> halve; i -> eye;
1957656059	sadness	Is going to get a full nights sleep tonight so her arm can get better. It's no fun being forced to use your left hand	Is going two get a full nights sleep tonight so her arm cannes get better . It 's no fun being forst to use your left hand	Is going to get a full nights sleep tonite so her arm cannes get bettor . It 's no fun being forced two yous your left hand	Is going to goette a full nights sleep tonight sew her arm cannes goette bettor . It 's know fun being forst to use yore left hand	Is go in two goette a a full knights sleep tonite sew her arm cannes goette better . It 's know fun being forst two use yore left hand	Is going to get a fnll niuhts sleep tonight so her arm can get better . It 's no fun being fofrced to use your left hand	gs going to iget a full nights sleep tooight so her arm can get bhetter . It r's no wfun bling frced to use your left hand	s goling to gxet a fll nibghts slkep tonght ro her arm can gt beter . It 's no fgn beeng frced to use your lelt hand	Is going to get a full nights sleep tonight so her arm can get better . It no fun forced to your left hand	going to a full nights sleep so her arm can better . It 's no fun to use your	to a tonight so her can get . It no fun to your	0.6666666666666666	0.5555555555555556	[('Is', 'VBZ'), ('going', 'VBG'), ('to', 'TO'), ('get', 'VB'), ('a', 'DT'), ('full', 'JJ'), ('nights', 'NNS'), ('sleep', 'VBP'), ('tonight', 'NN'), ('so', 'RB'), ('her', 'PRP$'), ('arm', 'NN'), ('can', 'MD'), ('get', 'VB'), ('better', 'RB'), ('.', '.'), ('It', 'PRP'), ("'s", 'VBZ'), ('no', 'DT'), ('fun', 'NN'), ('being', 'VBG'), ('forced', 'VBN'), ('to', 'TO'), ('use', 'VB'), ('your', 'PRP$'), ('…	to -> two; nights -> knights; no -> know; tonight -> tonite; so -> sew; your -> yore; get -> goette; to -> two; get -> goette; going -> go in; forced -> forst; a -> a a; can -> cannes;
1965593274	sadness	very much disappointed with the angels and demons movie shame, it was a great book	very much disappointed with the a angels and demons movie shame , it waas a great book	very much disappointed withe the a angels and demons movie shame , it was a grate book	very much disappointed withe the a angels a and demons movie shame , it was a a grate book	vary mutch disappointed withe the angels a and demons move e shame , it waas a a grate book	very much disappointed with the angels and deomns movie shame , it was a great boko	vrey much disavppointed with the anuels and demons monvie shame , it nwas a great book	vjery mcuh disaipointed with the angels and dyemons moxvie shyme , it wsa a groeat book	very much disappointed with the and demons shame , it was a great book	very disappointed with the and shame , it was a book	very with the and demons , it a	0.625	0.5625	[('very', 'RB'), ('much', 'RB'), ('disappointed', 'VBN'), ('with', 'IN'), ('the', 'DT'), ('angels', 'NNS'), ('and', 'CC'), ('demons', 'NNS'), ('movie', 'NN'), ('shame', 'NN'), (',', ','), ('it', 'PRP'), ('was', 'VBD'), ('a', 'DT'), ('great', 'JJ'), ('book', 'NN')]	much -> mutch; was -> waas; great -> grate; movie -> move e; a -> a a; and -> a and; with -> withe; very -> vary;
1962956705	sadness	@sarahfenn I prefer overcast days too. Sorry it's hot where you are.	@ sarahfenn I prefer overcast days too . sari it 's hot where u are .	@ sarahfenn I prefer overcast dais to . sari it 's hot where you are .	@ sarahfenn I prefer overcast dais too . Sorry it 's hott wear u r .	@ sarahfenn eye prefer overcast dais to . sari it 's hott wear u r .	@ sarahfenn I prefer overcast days too . Sorry it s ht where you are .	@ sarahfenn I prfeer overcast days too . Soorry it s' ot where you are .	@ sarfahfenn I pqrefer oercast days too . Sosry it s hto where you aer .	@ sarahfenn I overcast too . Sorry it 's hot where you are .	I prefer days too . Sorry it where you are .	I days . Sorry it where you .	0.625	0.5	[('@', 'JJ'), ('sarahfenn', 'NN'), ('I', 'PRP'), ('prefer', 'VBP'), ('overcast', 'JJ'), ('days', 'NNS'), ('too', 'RB'), ('.', '.'), ('Sorry', 'NNP'), ('it', 'PRP'), ("'s", 'VBZ'), ('hot', 'JJ'), ('where', 'WRB'), ('you', 'PRP'), ('are', 'VBP'), ('.', '.')]	are -> r; you -> u; where -> wear; I -> eye; Sorry -> sari; too -> to; days -> dais; hot -> hott;
1966226846	sadness	rain rain go away. had to cancel my pool plans! tragic.	rain rain go away . had to cancel my poole plans ! tragic .	rein rain go away . had to cancel mai poole plans ! tragic .	rain rain gogh away . hadd two cancel my poole plans ! tragic .	rein rein gogh away . hadd two cancel mai poole plans ! tragic .	rain rain go away . had to cawcel my pool plans ! tragic .	rain rrin ggo awy . had to cancel my pool plans ! trgic .	rain raiin og away . hjad to cawncel my prol plnas ! taragic .	rain rain go away . had to cancel my plans ! tragic .	rain away . to cancel my pool ! tragic .	. to cancel my pool ! .	0.6428571428571429	0.5	[('rain', 'NN'), ('rain', 'NN'), ('go', 'VB'), ('away', 'RB'), ('.', '.'), ('had', 'VBD'), ('to', 'TO'), ('cancel', 'VB'), ('my', 'PRP$'), ('pool', 'NN'), ('plans', 'NNS'), ('!', '.'), ('tragic', 'NN'), ('.', '.')]	rain -> rein; pool -> poole; rain -> rein; to -> two; go -> gogh; had -> hadd; my -> mai;
1753075368	sadness	@KManCOBHC he has been really brave but this is the best thing to do - now he can rest and get better. Get well soon, Alexi	@ KManCOBHC he has been really brave but this is the beste thing to do - gnau he can rest and goette better . Get well soon , Alexi	@ KManCOBHC he has been really brave butt this is the beste thing to do - gnau he can rest and get bettor . goette welle soon , Alexi	@ KManCOBHC hee has been really brave butt this is the a best thing two do - now hee can rest a and get bettor . goette welle soon , Alexi	@ KManCOBHC hee has bin rylee brave but this is the a beste thing to due - gnau hee cannes wrest a and goette better . goette well suen , alexy	@ KManCOBHC he has bezen rebally brave but this is the best thing to uo - now he can rest and get better . Get well soon , Alexi	@ KManOBHC he has been really brave but this s the best thing to do - onw he can rest and uget better . eGt wlel soqn , Alxei	@ KMnaCOBHC he hds bene really brve but this zs the bgst thnig to wo - onw he can relst and get btter . Get wel sioon , Alxei	@ KManCOBHC he has been really brave but this is the best thing to do - now he can rest and get better . well ,	KManCOBHC he been brave but this is the best to do - he can rest and better . soon ,	KManCOBHC he but this the to - he can and get better . ,	0.6206896551724138	0.6551724137931034	[('@', 'NN'), ('KManCOBHC', 'NNP'), ('he', 'PRP'), ('has', 'VBZ'), ('been', 'VBN'), ('really', 'RB'), ('brave', 'VB'), ('but', 'CC'), ('this', 'DT'), ('is', 'VBZ'), ('the', 'DT'), ('best', 'JJS'), ('thing', 'NN'), ('to', 'TO'), ('do', 'VB'), ('-', ':'), ('now', 'RB'), ('he', 'PRP'), ('can', 'MD'), ('rest', 'VB'), ('and', 'CC'), ('get', 'VB'), ('better', 'JJR'), ('.', '.'), ('Get', 'NNP'), ('well'…	really -> rylee; been -> bin; do -> due; can -> cannes; Alexi -> alexy; the -> the a; best -> beste; and -> a and; soon -> suen; he -> hee; rest -> wrest; he -> hee; Get -> goette; get -> goette; now -> gnau;
1962951394	sadness	Mexico City traffic Beating the rush hour to make it to the Aeropuerto	Mexico City traffic Beating the rush hour to make it two the Aeropuerto	Mexico City traffic Beating the rush our two make it two the Aeropuerto	Mexico citi traffic Beating the rush our to make it two the a Aeropuerto	Mexico citi traffic Beating the a rusch our two make it two the a Aeropuerto	Mexico City traffic Beating the rush hour to make it to the Aeopuerto	Mekico City traffic Bpeating the rush houur to make it to the Aerupuerto	Medico Cnty traffic Baeting the ruhs hour to mke it to the Aerowpuerto	Mexico City Beating the rush hour to make it to the Aeropuerto	the rush hour to make it to the Aeropuerto	the to make it to the	0.6153846153846154	0.5384615384615384	[('Mexico', 'NNP'), ('City', 'NNP'), ('traffic', 'NN'), ('Beating', 'VBG'), ('the', 'DT'), ('rush', 'NN'), ('hour', 'NN'), ('to', 'TO'), ('make', 'VB'), ('it', 'PRP'), ('to', 'TO'), ('the', 'DT'), ('Aeropuerto', 'NNP')]	hour -> our; rush -> rusch; to -> two; City -> citi; the -> the a; to -> two; the -> the a;
1964699067	sadness	Shipwrecked all weekend license wasn't suspended, it got cancelled. Can't take the risk driving and no one lives near me	Shipwrecked all weekend license was n't suspended , it gott cancelled . Ca n't take the a risk driving and no one lives near me	Shipwrecked all weekend license was n't suspended , it got cancelled . Ca n't take the a risk driving a and know one lives neer mi	Shipwrecked all weekend licence waas n't suspended , it gott cancelled . Ca n't take the risc driving a and no won lives near mi	Shipwrecked aul weekend licence waas n't suspended , it gott canceled . Ca n't take the a risc driving a and know won lives neer mi	Shipwrecked all weekend license was n't suspended , it got cancelled . Ca n't tacke the rijk driving and no one lives near me	Shipwrecked all weekend license fwas n't suspnded , it cgot cancelled . aC n't tkae the rsk drriving and no one lives near me	Shipwrecked all wexekend limense was pn't suipended , it igot cancelled . ua q't take the rsk drving and no oen lijves near me	Shipwrecked all license was n't suspended , it got cancelled . Ca n't take the risk driving and no one near me	Shipwrecked all was n't suspended , it got . Ca n't the risk and no near me	Shipwrecked all was , it got . the and no near me	0.625	0.5	[('Shipwrecked', 'VBN'), ('all', 'DT'), ('weekend', 'NN'), ('license', 'NN'), ('was', 'VBD'), ("n't", 'RB'), ('suspended', 'VBN'), (',', ','), ('it', 'PRP'), ('got', 'VBD'), ('cancelled', 'VBN'), ('.', '.'), ('Ca', 'VB'), ("n't", 'RB'), ('take', 'VB'), ('the', 'DT'), ('risk', 'NN'), ('driving', 'NN'), ('and', 'CC'), ('no', 'DT'), ('one', 'NN'), ('lives', 'VBZ'), ('near', 'IN'), ('me', 'PRP')]	me -> mi; all -> aul; risk -> risc; near -> neer; no -> know; the -> the a; got -> gott; and -> a and; was -> waas; cancelled -> canceled; license -> licence; one -> won;
1964650999	sadness	got beat by super LARRYonation	got beet by super LARRYonation	got beet by super LARRYonation	got beat buy super LARRYonation	gott beet by soup per LARRYonation	got baat by super LARRYonation	got baet by super LARRYonation	got bemat by suver LARsYonation	beat by super LARRYonation	got beat by super	by LARRYonation	0.8	0.8	[('got', 'VBD'), ('beat', 'NN'), ('by', 'IN'), ('super', 'JJ'), ('LARRYonation', 'NN')]	beat -> beet; got -> gott; super -> soup per;
1695003076	sadness	back,had a great MAD monday meeting tomorrow	back , had a grate MAD monday meeting tomorrow	back , had a a great MAD mundi meeting tomorrow	back , had a a grate MAD mundi meeting tomorrow	bak , hadd a a grate madd monday meeting tomorrow	bask , had a great MAD monday meeting tomorrow	bakc , hrad a great MAD monday meting tomorrow	bck , vad a grat MAD monday mweting thmorrow	back , a great MAD monday meeting tomorrow	back , had a monday tomorrow	, had a great	0.7777777777777778	0.6666666666666666	[('back', 'RB'), (',', ','), ('had', 'VBD'), ('a', 'DT'), ('great', 'JJ'), ('MAD', 'NNP'), ('monday', 'NN'), ('meeting', 'NN'), ('tomorrow', 'NN')]	a -> a a; back -> bak; great -> grate; had -> hadd; MAD -> madd;
1964676705	sadness	@Goatzilla im not that good yet, my parents still buy me clothes and stuff when i need them &gt;_&gt; but i dont get pocket money anymore	@ Goatzilla im not that good yet , my parents still buy mi close and stuff when i need them & gt ; _ & gt ; but i dont get pocket munni anymore	@ Goatzilla imm not that good yett , my parents stil buy me clothes a and stuff win eye knead them & gt ; _ & gt ; but i dont get pocket money anymore	@ Goatzilla imm knot that good yet , my parents still by me clothes a and stuff win eye knead them & gt ; _ & gt ; butt i dont goette pocket munni anymore	@ Goatzilla imm knot that goode yett , mai parents stil buy mi close a and stough win eye knead them & gt ; _ & gt ; butt eye dont goette pocket munni anymore	@ Goatzilla im not that good yet , my parents still buy me clothes and stuff when i need them & gt ; _ & gt ; but i dont get pocket money anjymore	@ Gotazilla im not that good eyt , my parents sill buy me cylothes and stfuf when i nsed them & gt ; _ & gt ; but i dot gwt pocket molney anymore	@ Gotzilla mi nto that gkood et , my prents still by me cothes and stfuf when i need them & tg ; _ & bgt ; but i dnt sget pcoket money auymore	@ Goatzilla im not that good , my parents buy me clothes and stuff when i need them & gt ; _ & ; but i dont get pocket money anymore	Goatzilla not that yet , my parents buy me and stuff when i them & gt ; & gt ; but dont get money	@ im that good , my me and when them & ; & ; but i get	0.6470588235294118	0.5294117647058824	[('@', 'JJ'), ('Goatzilla', 'NNP'), ('im', 'NN'), ('not', 'RB'), ('that', 'IN'), ('good', 'JJ'), ('yet', 'RB'), (',', ','), ('my', 'PRP$'), ('parents', 'NNS'), ('still', 'RB'), ('buy', 'VB'), ('me', 'PRP'), ('clothes', 'NNS'), ('and', 'CC'), ('stuff', 'NN'), ('when', 'WRB'), ('i', 'NN'), ('need', 'VBP'), ('them', 'PRP'), ('&', 'CC'), ('gt', 'NN'), (';', ':'), ('_', 'NNP'), ('&', 'CC'), ('gt', 'NN…	need -> knead; i -> eye; me -> mi; and -> a and; not -> knot; money -> munni; get -> goette; when -> win; but -> butt; stuff -> stough; good -> goode; still -> stil; i -> eye; my -> mai; yet -> yett; im -> imm; clothes -> close;
1752747092	sadness	Filming at a carnival for my music video... It reminds me of the Cherry Festival that I used to go to back home... Ahhh memories...	Filming at a carnival for mai music video ... It reminds mi of the Cherry Festival that I used to go to back holm ... Ahhh memories ...	Filming at a a carnival for mai music video ... It reminds me of the a chery Festival that I used to go two bak home ... Ahhh memories ...	Filming at a a carnival for my muzik video ... It reminds me of the a chery Festival that eye used to gogh to bak holm ... Ahhh memories ...	Filming at a a carnival fore mai muzik video ... It reminds mi of the a chery Festival that eye used two gogh two bak holm ... Ahhh memories ...	Filming at a carnival for my music video ... It reminds me of the Cherry Fdstival that I used to go to badck hoxme ... Ahhh memories ...	Filming at a canrival for my muzsic viaeo ... It reminds me of the Cherry Festival that I usfd to wgo to back hoem ... Ahhh mfemories ...	Fliming at a carmnival for my mhusic vcdeo ... It rmeinds me of the Cehrry Fesitval that I ued to og to bck hme ... Ahhh meories ...	at a carnival for my video ... It reminds me of the Cherry Festival that I used to go to home ... Ahhh memories ...	Filming at a for my video ... It me of the Festival that I used to to ... memories ...	at a for my ... It me of the that I to to ... ...	0.4642857142857143	0.4642857142857143	[('Filming', 'VBG'), ('at', 'IN'), ('a', 'DT'), ('carnival', 'NN'), ('for', 'IN'), ('my', 'PRP$'), ('music', 'NN'), ('video', 'NN'), ('...', ':'), ('It', 'PRP'), ('reminds', 'VBZ'), ('me', 'PRP'), ('of', 'IN'), ('the', 'DT'), ('Cherry', 'NNP'), ('Festival', 'NNP'), ('that', 'IN'), ('I', 'PRP'), ('used', 'VBD'), ('to', 'TO'), ('go', 'VB'), ('to', 'TO'), ('back', 'RB'), ('home', 'NN'), ('...', ':')…	back -> bak; go -> gogh; to -> two; my -> mai; me -> mi; the -> the a; Cherry -> chery; music -> muzik; to -> two; for -> fore; a -> a a; home -> holm; I -> eye;
1957686543	sadness	At millys having some yummy asian food! Haha. And listening to let go, such a sad song	At millys having sum yummy asian food ! Haha . And listening two let go , such a sad song	At millys halving some yummy asia in food ! Haha . And listening to lett go , such a a sad song	At millys halving sum yummy asia in food ! Haha . And listening to lett go , sutch a a sad song	At millys halving sum yummy asia in food ! Haha . a and listening two lett gogh , sutch a a sad song	At millys having some yummy aisan food ! Haha . And listening to et go , such a sad song	At millys hvaing some yummy asian fzood ! Haha . And listening to jet oo , such a sad sxng	At mllys hcving some yummy askian fod ! Haah . And listneing to elt eo , such a sad sjong	At millys having some yummy asian food ! Haha . And listening to go , such a sad	At millys having some yummy food ! . And listening to , such a	At some ! . And listening to , such a	0.55	0.45	[('At', 'IN'), ('millys', 'RBS'), ('having', 'VBG'), ('some', 'DT'), ('yummy', 'JJ'), ('asian', 'JJ'), ('food', 'NN'), ('!', '.'), ('Haha', 'NNP'), ('.', '.'), ('And', 'CC'), ('listening', 'VBG'), ('to', 'TO'), ('let', 'VB'), ('go', 'VB'), (',', ','), ('such', 'PDT'), ('a', 'DT'), ('sad', 'NN'), ('song', 'NN')]	having -> halving; some -> sum; let -> lett; a -> a a; such -> sutch; to -> two; asian -> asia in; And -> a and; go -> gogh;
1961527563	sadness	I have tummy ache. Probably not helped by eating /that/ many tic tacs.	I have tumey ake . Probably not helped by eating /that/ many tic tacs .	eye halve tummy ache . Probably not helped by eating /that/ many tick tacs .	I halve tumey ake . Probably knot helped by eating /that/ many e tic tacs .	eye halve tumey ake . Probably knot helped buy eating /that/ many e tick tacs .	I hjve tummy ache . Probably not helped by eaing /that/ many tic tacs .	I hape tummy ache . Probably not helped by eajting /hat/ many ic tacs .	I hve tmmy ache . Probably nto hselped by eyting /that/ mrny itc tpcs .	I tummy ache . Probably helped by eating /that/ many tic tacs .	I tummy ache . Probably not helped by many .	I . Probably by eating /that/ .	0.7333333333333333	0.5333333333333333	[('I', 'PRP'), ('have', 'VBP'), ('tummy', 'VBN'), ('ache', 'NN'), ('.', '.'), ('Probably', 'RB'), ('not', 'RB'), ('helped', 'VBN'), ('by', 'IN'), ('eating', 'VBG'), ('/that/', 'NNP'), ('many', 'JJ'), ('tic', 'JJ'), ('tacs', 'NN'), ('.', '.')]	not -> knot; ache -> ake; have -> halve; tic -> tick; tummy -> tumey; I -> eye; many -> many e; by -> buy;
1964670062	sadness	i have officially hit the wall, totally nonfunctionalproductive at work	i have officially hit the wal , totally nonfunctionalproductive at work	eye have officially hit the a wall , totally nonfunctionalproductive at work	i have official he hitt the wall , totally nonfunctionalproductive at werk	eye have officially hitt the a wal , total e nonfunctionalproductive at werk	i have officially hit the wall , totally nonfunctionfalproductive at work	i have officially ht the wvall , txtally nonfunctionalproductive at work	i have offiically hut the wall , trotally nonfunctionlaproductive at wokr	i have officially hit the wall , totally at work	have officially the wall , nonfunctionalproductive at work	officially the , totally at	0.7272727272727273	0.7272727272727273	[('i', 'NNS'), ('have', 'VBP'), ('officially', 'RB'), ('hit', 'VBN'), ('the', 'DT'), ('wall', 'NN'), (',', ','), ('totally', 'RB'), ('nonfunctionalproductive', 'JJ'), ('at', 'IN'), ('work', 'NN')]	the -> the a; wall -> wal; hit -> hitt; i -> eye; totally -> total e; work -> werk;
1960316758	sadness	Havnt gotten any in months my ex seems into dating but there isn't that spark anymore still in love with loser who left me	Havnt got in any in months my x seems into dating but there is n't that sparc anymore still in love with loser who left me	Havnt gotten n e in months mai ex seems into dating but there is n't that sparc anymore stil in love with loser who left mi	Havnt got in any in months my x seems into dating butt their is n't that sparc anymore stil in love with lose her hoo left me	Havnt got in n e in months mai ex seams hint to dating butt their is n't that sparc anymore stil in love withe lose her hoo left mi	Havnt gotten any in months my ex swems into daring but there is nxt that spark anymore still in love with loser who left me	Hanvt gotten any in mnoths my x sleems into dtaing but there is n't that spark anymore sitll in love with lsoer who laft me	Hacnt goytten any in moqnths my aex semes into daping but there bis sn't that spark aynmore sitll in loev with loer who let me	gotten any in months my ex seems into dating but there is n't that spark in love with loser who left me	any in months my ex into but there is n't that in love with who left me	any in my into but there that spark in with who me	0.56	0.56	[('Havnt', 'NNP'), ('gotten', 'VBZ'), ('any', 'DT'), ('in', 'IN'), ('months', 'NNS'), ('my', 'PRP$'), ('ex', 'NN'), ('seems', 'VBZ'), ('into', 'IN'), ('dating', 'VBG'), ('but', 'CC'), ('there', 'EX'), ('is', 'VBZ'), ("n't", 'RB'), ('that', 'IN'), ('spark', 'VB'), ('anymore', 'RB'), ('still', 'RB'), ('in', 'IN'), ('love', 'NN'), ('with', 'IN'), ('loser', 'NN'), ('who', 'WP'), ('left', 'VBD'), ('me…	any -> n e; me -> mi; who -> hoo; seems -> seams; still -> stil; spark -> sparc; but -> butt; there -> their; gotten -> got in; my -> mai; with -> withe; loser -> lose her; into -> hint to;
1965696462	sadness	Was just in a wreck. Getting real sore now. It was their fault and they didn't have insurance. Was planning to go to the wedding tonight	waas just in a wreck . Getting real sore gnau . It was their fault and they did n't have insurance . Was planning to go two the wedding tonight	Was just in a a reck . Getting real sore now . It was there fault a and they did n't halve insurance . Was planning to gogh to the wedding tonight	Was just in a a wreck . Getting reel sore gnau . It waas their fault and they did n't halve insurance . waas planning to go two the a wedding tonite	waas just in a a reck . Getting reel soar gnau . It waas there fault a and they did n't halve insurance . waas planning two gogh two the wedding tonite	Was just in a wrmck . Getting real sore now . It was their famlt and they did 't have insurance . Was planning to go to the wedding tonight	Ws just in a wreck . Getting rel soure now . It was their fult and they did nt' have inslrance . as planuning to go to the wedding tonight	Was juts in a wveck . Grtting revl sroe now . It wsa their fgault and they did nlt hae insukrance . aWs pladning to vo to the weding tonmight	Was in a wreck . sore now . It was their fault and they did n't have insurance . Was planning to go to the wedding tonight	Was in a . real now . It was their fault and they n't have insurance . to go to the	in a . . It was their and they . Was to go to the	0.6	0.5333333333333333	[('Was', 'NNP'), ('just', 'RB'), ('in', 'IN'), ('a', 'DT'), ('wreck', 'NN'), ('.', '.'), ('Getting', 'VBG'), ('real', 'JJ'), ('sore', 'RB'), ('now', 'RB'), ('.', '.'), ('It', 'PRP'), ('was', 'VBD'), ('their', 'PRP$'), ('fault', 'NN'), ('and', 'CC'), ('they', 'PRP'), ('did', 'VBD'), ("n't", 'RB'), ('have', 'VB'), ('insurance', 'NN'), ('.', '.'), ('Was', 'NNP'), ('planning', 'VBG'), ('to', 'TO'), (…	tonight -> tonite; to -> two; to -> two; was -> waas; sore -> soar; go -> gogh; Was -> waas; their -> there; wreck -> reck; real -> reel; a -> a a; have -> halve; now -> gnau; and -> a and; Was -> waas;
1957165933	sadness	is still sick sigh	is still sick sigh	is stil sick sigh	is still sic sigh	is still sic psi	is still sick sigh	s still sick sigh	s still sick sgih	is still sick sigh	still sick sigh	still sick	1.0	0.75	[('is', 'VBZ'), ('still', 'RB'), ('sick', 'JJ'), ('sigh', 'NN')]	sick -> sic; sigh -> psi;
1963190126	sadness	@debby41 Your not alone im gutted i missed the convention too!	@ debby41 Your knot alone im gutted i missed the convention too !	@ debby41 yore not alone imm gutted eye missed the convention too !	@ debby41 Your knot alone im gutted eye missed the a convention to !	@ debby41 yore knot alone imm gutted eye mist the a convention to !	@ debby41 Your not alone m gutted i missed the convention too !	@ debyb41 Your qot alone im gutted i mnissed the convention foo !	@ debby41 Your nt alxne im gtted i missed the covention oto !	@ debby41 Your not alone gutted i missed the convention too !	@ debby41 Your alone im gutted the convention !	@ Your gutted i the too !	0.7692307692307693	0.5384615384615384	[('@', 'JJ'), ('debby41', 'VB'), ('Your', 'PRP$'), ('not', 'RB'), ('alone', 'RB'), ('im', 'JJ'), ('gutted', 'VBD'), ('i', 'NN'), ('missed', 'VBD'), ('the', 'DT'), ('convention', 'NN'), ('too', 'RB'), ('!', '.')]	the -> the a; missed -> mist; i -> eye; im -> imm; too -> to; not -> knot; Your -> yore;
1965295658	sadness	Iï¿½m JBobsessed xD I miss them soooooo much! They should have a live web cast on bookface ? EVERY thursday xD	Iï¿½m JBobsessed xD I miss them soooooo mutch ! They should have a liv web cast on bookface ? EVERY thursday xD	Iï¿½m JBobsessed xD eye miss them soooooo mutch ! They schuld have a live web caste on bookface ? EVERY thursday xD	Iï¿½m JBobsessed xD eye mis them soooooo mutch ! They schuld have a a liv web cast on bookface ? ever he thursday xD	Iï¿½m JBobsessed xD eye mis them soooooo mutch ! They schuld halve a a liv webb caste on bookface ? ever he thursday xD	Iï¿½m JBobsessed xD I miss them soooooo mubh ! They should have a live web cast on bookface ? EVERY tcursday xD	I¿½m JBosbessed kD I mss them sbooooo muach ! They should have a live web cast on bookzace ? EVERY thursday xD	Iïx½m JBbsessed Dx I miss them soooooo muqh ! They should hare a live web csat on bookface ? EoERY tuhrsday xD	Iï¿½m JBobsessed xD I miss them soooooo much ! They should have a live on bookface ? EVERY thursday xD	xD I them soooooo much ! They should a live on ? EVERY thursday xD	xD I miss them much ! They should a on ?	0.6363636363636364	0.4545454545454545	[('Iï¿½m', 'NNP'), ('JBobsessed', 'VBD'), ('xD', 'NNP'), ('I', 'PRP'), ('miss', 'VBP'), ('them', 'PRP'), ('soooooo', 'RB'), ('much', 'RB'), ('!', '.'), ('They', 'PRP'), ('should', 'MD'), ('have', 'VB'), ('a', 'DT'), ('live', 'JJ'), ('web', 'NN'), ('cast', 'NN'), ('on', 'IN'), ('bookface', 'NN'), ('?', '.'), ('EVERY', 'NNP'), ('thursday', 'NN'), ('xD', 'NN')]	I -> eye; much -> mutch; web -> webb; a -> a a; should -> schuld; EVERY -> ever he; miss -> mis; live -> liv; have -> halve; cast -> caste;
1960554738	sadness	@jimmycarr I've been sat sunbathing in the bombed out church all day and left and missed you	@ jimmycarr eye 've been sat sunbathing in the bombed out church all day and left and missed u	@ jimmycarr eye 've bin sat sunbathing in the bombed out church aul day and left and missed u	@ jimmycarr eye 've bin sat sunbathing in the bombed out church all dey a and left and mist u	@ jimmycarr eye 've bin sat sunbathing in the a bombed out church aul dey a and left a and mist u	@ jimmycarr I 've been esat sunbathing in the bombed out church all day and left and missed you	@ jimmycarr I 've been sta suvnbathing in the bobmed out church all dmy and let and miwssed you	@ jimmrycarr I sve ben fsat sunathing in the bombed out chrch all ady and lreft and misssed you	@ jimmycarr I 've sat sunbathing in the out church all day and left and missed you	jimmycarr I been in the out church all day and left and you	I in the out all and and missed you	0.5789473684210527	0.4736842105263157	[('@', 'JJ'), ('jimmycarr', 'NN'), ('I', 'PRP'), ("'ve", 'VBP'), ('been', 'VBN'), ('sat', 'JJ'), ('sunbathing', 'NN'), ('in', 'IN'), ('the', 'DT'), ('bombed', 'NN'), ('out', 'IN'), ('church', 'NN'), ('all', 'DT'), ('day', 'NN'), ('and', 'CC'), ('left', 'NN'), ('and', 'CC'), ('missed', 'VBD'), ('you', 'PRP')]	you -> u; and -> a and; and -> a and; been -> bin; the -> the a; day -> dey; missed -> mist; I -> eye; all -> aul;
1961294895	sadness	so freaking tired. It's like my body refuses to move.	so freaking tired . It 's like mai body refuses to move .	so freaking tired . It 's like mai boddy refuses two move .	sew freaking tired . It 's lyke mai boddy refuses to move .	sew freaking tired . It 's lyke mai boddy refuse his two move .	so freaking tired . It 's like my bozy refuses to move .	so freaking tired . It gs like my boyd refuses to mvoe .	jo fraeking tried . It s' like my bddy reuses to moe .	so freaking tired . It like my body refuses to move .	so tired . It like my refuses to .	. It like my to .	0.5384615384615384	0.4615384615384615	[('so', 'RB'), ('freaking', 'JJ'), ('tired', 'JJ'), ('.', '.'), ('It', 'PRP'), ("'s", 'VBZ'), ('like', 'IN'), ('my', 'PRP$'), ('body', 'NN'), ('refuses', 'VBZ'), ('to', 'TO'), ('move', 'VB'), ('.', '.')]	body -> boddy; so -> sew; refuses -> refuse his; like -> lyke; my -> mai; to -> two;
1964037410	sadness	@Crizzoid I cant stand summer fever (for me) and when the weather gets really humid lol	@ Crizzoid I cant stand sommer fever ( for me ) and when the weather getz really humid lol	@ Crizzoid eye kant stand summer fever ( fore me ) and when the weather getz really humid lol	@ Crizzoid eye cant stand summer fever ( for mi ) a and when the a whether gets rylee humid lol	@ Crizzoid eye cant stand sommer fever ( fore mi ) a and win the a whether getz rylee humid lol	@ Crizzoid I cant stand smmer fever ( for me ) and when the weather gets really huemid lol	@ Crizzoid I cant stnd summer fever ( for me ) and when the weabther geus rqeally hmid llo	@ Crczzoid I cnat sytand summer febver ( for me ) and when the weaher geuts relaly huimd llo	@ Crizzoid I cant stand summer fever ( for me ) and when the weather really lol	@ I cant fever ( for me ) and when the gets lol	I ( for me ) and when the humid	0.5789473684210527	0.5789473684210527	[('@', 'JJ'), ('Crizzoid', 'NNP'), ('I', 'PRP'), ('cant', 'VBP'), ('stand', 'VB'), ('summer', 'NN'), ('fever', 'NN'), ('(', '('), ('for', 'IN'), ('me', 'PRP'), (')', ')'), ('and', 'CC'), ('when', 'WRB'), ('the', 'DT'), ('weather', 'NN'), ('gets', 'VBZ'), ('really', 'RB'), ('humid', 'JJ'), ('lol', 'NN')]	for -> fore; weather -> whether; summer -> sommer; the -> the a; gets -> getz; and -> a and; when -> win; I -> eye; me -> mi; really -> rylee;
1751108145	sadness	a successful shopping day	a successful shopping day	a successful shopping dey	a successful shopping dey	a a successful shopping dey	a successful shopping day	a successful shopping say	a sucuessful shlpping day	a successful shopping day	a successful shopping	a successful	0.75	0.5	[('a', 'DT'), ('successful', 'JJ'), ('shopping', 'NN'), ('day', 'NN')]	day -> dey; a -> a a;
1752383338	sadness	@_peanut_ Thank you. Now we'll just have to see how long it takes me to finish the damn thing.	@ _peanut_ Thank you . Now we 'll just halve to see how long it takes me to finish the dam thing .	@ _peanut_ Thank u . Now wee 'll just have to see how long it takes mi two finnish the damn thing .	@ _peanut_ Thank u . gnau wee 'll just halve two see how long it takes me two finish the a damn thing .	@ _peanut_ Thank u . gnau wee 'll just halve two sea howe long it takes mi two finnish the a dam thing .	@ _peanut_ Thank you . Now we 'll just hvae to see how long it takes me to finish the danm thing .	@ _meanut_ Tank you . Nwo we 'll jugt hxve to see how long it takes me to finish the damn tbhing .	@ _paenut_ Thjnk you . Nw we 'll juts hakve to see how lxng it tamkes me to fniish the dmn thnig .	_peanut_ Thank you . Now we 'll just have to see how long it takes me to the damn thing .	@ _peanut_ Thank you . Now we 'll to how it takes me to the .	you . we 'll to how it me to the .	0.5217391304347826	0.5217391304347826	[('@', 'JJ'), ('_peanut_', 'NNP'), ('Thank', 'NNP'), ('you', 'PRP'), ('.', '.'), ('Now', 'RB'), ('we', 'PRP'), ("'ll", 'MD'), ('just', 'RB'), ('have', 'VB'), ('to', 'TO'), ('see', 'VB'), ('how', 'WRB'), ('long', 'JJ'), ('it', 'PRP'), ('takes', 'VBZ'), ('me', 'PRP'), ('to', 'TO'), ('finish', 'VB'), ('the', 'DT'), ('damn', 'JJ'), ('thing', 'NN'), ('.', '.')]	see -> sea; damn -> dam; how -> howe; to -> two; you -> u; Now -> gnau; finish -> finnish; me -> mi; to -> two; have -> halve; we -> wee; the -> the a;
1695249721	sadness	@sargedunn1 oh, I am sorry my friend. Katie &amp; I will do our best to keep you cheery	@ sargedunn1 oh , I am sorry mai friend . Katie & amp ; eye will do our best to keep you cheery	@ sargedunn1 oh , I am sorry mai friend . Katie & amp ; I wil due our beste to keep you cheer he	@ sargedunn1 o , eye am sari mai friend . Katie & amp ; I will due hour best two keep you cheery	@ sargedunn1 o , I am sari mai friend . katy & amp ; eye wil due hour beste two keep u cheer he	@ sargedunn1 oh , I m sorry my friend . Katie & amp ; I will mo our best to keep you cheery	@ sargeedunn1 ho , I gam sforry my friend . Katie & acmp ; I will do our btst to keep you chery	@ sardgedunn1 ho , I m srry my fwiend . Kagie & jamp ; I will o our bet to keep you ceery	@ sargedunn1 oh , I am sorry my . & amp ; I will do our best to keep you cheery	sargedunn1 , I my friend . Katie & amp ; I will our to you cheery	, I my . & ; I will our to you	0.5217391304347826	0.5652173913043478	[('@', 'JJ'), ('sargedunn1', 'NN'), ('oh', 'NN'), (',', ','), ('I', 'PRP'), ('am', 'VBP'), ('sorry', 'JJ'), ('my', 'PRP$'), ('friend', 'NN'), ('.', '.'), ('Katie', 'NNP'), ('&', 'CC'), ('amp', 'NN'), (';', ':'), ('I', 'PRP'), ('will', 'MD'), ('do', 'VB'), ('our', 'PRP$'), ('best', 'JJS'), ('to', 'TO'), ('keep', 'VB'), ('you', 'PRP'), ('cheery', 'VBP')]	do -> due; to -> two; you -> u; sorry -> sari; will -> wil; our -> hour; Katie -> katy; oh -> o; cheery -> cheer he; I -> eye; best -> beste; my -> mai;
1964978418	sadness	Crisis: forgot my fringe comb I'm with men....no one will help me	Crisis : forgot mai fringe comb I 'm with men .... no one will help mi	Crisis : forgot mai fringe comb I 'm withe men .... no won will help me	Crisis : forgot my fringe combe I 'm with men .... know won wil help mi	Crisis : forgot mai fringe combe eye 'm withe menn .... know one wil help mi	Crisis : fcorgot my fringe comb I m with men .... no one will help me	Crisis : fovgot my firnge cwomb I 'm with emn .c... no one will help me	Crsis : foxgot my finge cjomb I am with mgn .... no noe will help me	Crisis : forgot my fringe comb I 'm with .... no will help me	: forgot my fringe comb I with .... no will me	: my fringe I with no will me	0.5625	0.5625	[('Crisis', 'NN'), (':', ':'), ('forgot', 'JJ'), ('my', 'PRP$'), ('fringe', 'NN'), ('comb', 'NN'), ('I', 'PRP'), ("'m", 'VBP'), ('with', 'IN'), ('men', 'NNS'), ('....', 'VBP'), ('no', 'DT'), ('one', 'NN'), ('will', 'MD'), ('help', 'VB'), ('me', 'PRP')]	my -> mai; me -> mi; will -> wil; men -> menn; no -> know; I -> eye; comb -> combe; with -> withe;
1963454052	sadness	soo sick. i hate my life	soo sick . i hate mai life	soo sick . i haight my life	sue sic . i hate my life	sue sick . eye haight mai life	soo sieck . i hate my life	boo sibck . i hate my life	suoo sik . i hate my lyfe	sick . i hate my life	. i hate my life	. i my	0.7142857142857143	0.7142857142857143	[('soo', 'NN'), ('sick', 'NN'), ('.', '.'), ('i', 'NN'), ('hate', 'VBP'), ('my', 'PRP$'), ('life', 'NN')]	i -> eye; soo -> sue; hate -> haight; my -> mai;
1957702096	sadness	@pinkbunny69 awww thts no good hun-i'm having the worst day as i'm sick as	@ pinkbunny69 awww thts no good hun-i 'm halving the wurst day as i 'm sick as	@ pinkbunny69 awww thts no good hun-i 'm having the wurst dey as eye 'm sick as	@ pinkbunny69 awww thts know good hun-i 'm halving the a worst dey as i 'm sic as	@ pinkbunny69 awww thts know goode hun-i 'm halving the a wurst dey as eye 'm sic as	@ pinkbunny69 awww thts no gkood hun-i 'm having the worst day as i 'm sfck as	@ pinkbunny69 azwww thts no good hun-i 'm having the wost hay as i 'm sick as	@ pinkunny69 azwww thts no god hun-i mm having the worst ady as i im skick as	@ pinkbunny69 awww thts no good hun-i 'm having the worst as i 'm as	@ thts no good hun-i 'm the worst as i sick as	pinkbunny69 no good the as 'm sick as	0.7647058823529411	0.4705882352941176	[('@', 'JJ'), ('pinkbunny69', 'NN'), ('awww', 'NN'), ('thts', 'NNS'), ('no', 'DT'), ('good', 'JJ'), ('hun-i', 'NN'), ("'m", 'VBP'), ('having', 'VBG'), ('the', 'DT'), ('worst', 'JJS'), ('day', 'NN'), ('as', 'IN'), ('i', 'NN'), ("'m", 'VBP'), ('sick', 'JJ'), ('as', 'IN')]	day -> dey; good -> goode; having -> halving; the -> the a; no -> know; worst -> wurst; sick -> sic; i -> eye;
1753774936	sadness	shower time	shower time	shower time	schauer time	schauer time	shower time	soower time	shower tmie	shower time	shower	time	1.0	0.5	[('shower', 'JJR'), ('time', 'NN')]	shower -> schauer;
1966275459	sadness	@chopperdave12 i think im just going to wind up going Home and go to bed	@ chopperdave12 i think im just going to wind up go in Home and go two bed	@ chopperdave12 eye think im just going to wind up go in Home and go two bed	@ chopperdave12 eye think imm just going two wind up going Home a and gogh to bed	@ chopperdave12 eye think imm just go in to wind up go in holm a and gogh two bed	@ chopperdave12 i think im jst going to wind up going Home and bgo to bed	@ choppehdave12 i think zim just goyng to wind up going Home and go to bed	@ choppsrdave12 i thgink pim just gjoing to wind up giong Hoe and o to bad	@ chopperdave12 i think im just going to wind up Home and go to	@ i think just to up Home and go to bed	going to up Home and go to bed	0.75	0.6875	[('@', 'JJ'), ('chopperdave12', 'NN'), ('i', 'NN'), ('think', 'VBP'), ('im', 'NN'), ('just', 'RB'), ('going', 'VBG'), ('to', 'TO'), ('wind', 'VB'), ('up', 'RP'), ('going', 'VBG'), ('Home', 'NNP'), ('and', 'CC'), ('go', 'VB'), ('to', 'TO'), ('bed', 'VB')]	and -> a and; going -> go in; Home -> holm; to -> two; go -> gogh; i -> eye; im -> imm; going -> go in;
1957474013	sadness	@divabat so sorry to hear that. I lost two hard drives this year, I know the feeling	@ divabat so sorry to hear that . I lost to hard drives this year , I know the a feeling	@ divabat so sari two here that . I lost to hard drives this year , I know the feeling	@ divabat so sorry two here that . eye last to hard drives this year , I know the a feeling	@ divabat sew sari two here that . eye last to hard drives this year , eye no the a feeling	@ divabat so sorry to hevar that . I lost two hard drives this year , I know the feeing	@ dviabat so strry to hjear that . I lost two hard dirves this yaer , I know the feeling	@ divabat ro sfrry to huar that . I lst two hrad dirves this yer , I konw the feeling	divabat so sorry to hear that . I two hard drives this year , I know the feeling	@ divabat so to hear that . I two this , I know the	to that . I two drives this , I the	0.55	0.5	[('@', 'JJ'), ('divabat', 'NN'), ('so', 'RB'), ('sorry', 'JJ'), ('to', 'TO'), ('hear', 'VB'), ('that', 'IN'), ('.', '.'), ('I', 'PRP'), ('lost', 'VBD'), ('two', 'CD'), ('hard', 'JJ'), ('drives', 'NNS'), ('this', 'DT'), ('year', 'NN'), (',', ','), ('I', 'PRP'), ('know', 'VBP'), ('the', 'DT'), ('feeling', 'NN')]	to -> two; I -> eye; so -> sew; know -> no; lost -> last; I -> eye; hear -> here; two -> to; the -> the a; sorry -> sari;
1963190684	sadness	Stupid freshmen ruined theatre class.. Now we don't get to play warm-up games for the rest of the school year	Stupid freshmen ruined theater class .. Now we do n't get to play warm-up games fore the rest of the school year	Stupid freshmen ruined theater class .. Now wee do n't goette to play warm-up games for the wrest of the school year	Stupid freshmen rew and theater klass .. Now we due n't goette two play warm-up games for the wrest of the school year	Stupid freshmen rew and theater klass .. gnau wee due n't get two play warm-up games fore the a wrest of the a school year	Stupid fraeshmen ruined theatre class .. Now we do n't get to play warm-up games for the rest of the school yaer	Stpid freshmen ruined theatre clss .. oNw we o nt' get to play wram-up games for the rest of the sfhool year	Sstupid fresmen runed thatre cwass s. Npw we do nmt gt to play warm-up gmes for the rest of the school yefar	Stupid freshmen theatre class .. Now we n't get to play warm-up games for the rest of the school year	Stupid theatre .. we n't get to play warm-up games for the of the year	Stupid freshmen class we n't to for the rest of the	0.7272727272727273	0.5454545454545454	[('Stupid', 'JJ'), ('freshmen', 'NNS'), ('ruined', 'VBD'), ('theatre', 'JJ'), ('class', 'NN'), ('..', 'NN'), ('Now', 'RB'), ('we', 'PRP'), ('do', 'VBP'), ("n't", 'RB'), ('get', 'VB'), ('to', 'TO'), ('play', 'VB'), ('warm-up', 'JJ'), ('games', 'NNS'), ('for', 'IN'), ('the', 'DT'), ('rest', 'NN'), ('of', 'IN'), ('the', 'DT'), ('school', 'NN'), ('year', 'NN')]	we -> wee; do -> due; rest -> wrest; to -> two; class -> klass; the -> the a; the -> the a; Now -> gnau; theatre -> theater; ruined -> rew and; for -> fore;
1966304844	sadness	Last full day of high school was today. I'm sad that I may never see a lot of my friends ever again!!	Last full day of high school was today . I 'm sad that eye mae never see a a lot of my friends ever again ! !	Last full day of high school waas today . eye 'm sad that I mae never see a lat of my friends ev er again ! !	Last full day of hi school waas today . I 'm sad that I mae never sea a a lat of mai friends ev er again ! !	lost full dey of hi school waas today . eye 'm sad that eye mae never sea a a lat of mai frenz ev er again ! !	Last full day of high school was today . I 'm msad that I may never see a lt of my friends ever agian ! !	Lakst fhll day of high sychool aws tojay . I m asd that I may never xsee a lot of my friends ever again ! !	Last fuzl wday of high sqhool as toady . I n'm sd that I may neuver ese a lt of my frihnds evre ageain ! !	Last full of high school was today . I 'm sad that I may never a lot of my ever again ! !	Last day of school was today . I 'm that I may never a of my ! !	of . I that I may see a lot of my ! !	0.5769230769230769	0.5	[('Last', 'JJ'), ('full', 'JJ'), ('day', 'NN'), ('of', 'IN'), ('high', 'JJ'), ('school', 'NN'), ('was', 'VBD'), ('today', 'NN'), ('.', '.'), ('I', 'PRP'), ("'m", 'VBP'), ('sad', 'JJ'), ('that', 'IN'), ('I', 'PRP'), ('may', 'MD'), ('never', 'RB'), ('see', 'VB'), ('a', 'DT'), ('lot', 'NN'), ('of', 'IN'), ('my', 'PRP$'), ('friends', 'NNS'), ('ever', 'RB'), ('again', 'RB'), ('!', '.'), ('!', '.')]	I -> eye; high -> hi; may -> mae; see -> sea; was -> waas; day -> dey; Last -> lost; a -> a a; ever -> ev er; I -> eye; friends -> frenz; my -> mai; lot -> lat;
1965370959	sadness	@mitchelmusso I can't call Mitch! Im from sweden!	@ mitchelmusso I ca n't call mich ! Im from sweden !	@ mitchelmusso eye ca n't call Mitch ! Im frum sweden !	@ mitchelmusso eye ca n't call mich ! Im frum sweeden !	@ mitchelmusso eye ca n't caul mich ! imm frum sweeden !	@ mitchelmusso I ca n't call Mitch ! Im from sweden !	@ mitchelmusso I ca nt' call Mitch ! m from saeden !	@ mitchelmusso I ca nmt cll Mivtch ! m from swtden !	@ mitchelmusso I ca n't Mitch ! Im from sweden !	mitchelmusso I ca call Mitch ! from !	I ca ! Im from !	0.5833333333333334	0.5	[('@', 'JJ'), ('mitchelmusso', 'NN'), ('I', 'PRP'), ('ca', 'MD'), ("n't", 'RB'), ('call', 'VB'), ('Mitch', 'NNP'), ('!', '.'), ('Im', 'NNP'), ('from', 'IN'), ('sweden', 'NN'), ('!', '.')]	from -> frum; Im -> imm; sweden -> sweeden; call -> caul; I -> eye; Mitch -> mich;
1964740416	sadness	Just banged my bloody foot! ow	Just banged my bloody foote ! ow	Just banged my blood d foot ! ow	Just banged my bloody foote ! o	Just banged mai blood d foote ! o	Just banged my bljody foot ! ow	Just baged my bloody foot ! w	Jst bagned my blody foot ! qow	banged my bloody foot ! ow	my bloody foot ! ow	Just my !	0.7142857142857143	0.5714285714285714	[('Just', 'RB'), ('banged', 'VBN'), ('my', 'PRP$'), ('bloody', 'JJ'), ('foot', 'NN'), ('!', '.'), ('ow', 'NN')]	ow -> o; bloody -> blood d; foot -> foote; my -> mai;
1963229935	sadness	so im super sick w/ a fever	so im super sic w/ a fever	so im super sic w/ a fever	so imm soup per sick w/ a fever	sew imm super sic w/ a a fever	so im super sick w/ a faever	so im super sipck w/ a feevr	hso gim suepr sick w/ a feevr	so im super w/ a fever	so im super w/ a	super sick a	0.8571428571428571	0.7142857142857143	[('so', 'RB'), ('im', 'JJ'), ('super', 'JJ'), ('sick', 'NN'), ('w/', 'VBD'), ('a', 'DT'), ('fever', 'NN')]	im -> imm; so -> sew; a -> a a; sick -> sic;
1957008075	sadness	Took a shift tomorrow. I don't really feel like working right now.	Took a a shift tomorrow . I do n't really feel like werking right now .	Took a shift tomorrow . I due n't really feel lyke working right gnau .	Took a shift tomorrow . eye due n't rylee feil like working write now .	tooke a a shift tomorrow . eye due n't rylee feil lyke working write now .	Took a shnft tomorrow . I do n't really fael like working right now .	Took a shift tpmorrow . I do nit raelly feel like wrking right ow .	Tohk a shhift tomorrow . I o 't raelly fele like wormking right nw .	Took a shift . I n't really feel like working right now .	Took a shift . I n't feel like working .	a . I do like now .	0.6666666666666666	0.6666666666666666	[('Took', 'VB'), ('a', 'DT'), ('shift', 'NN'), ('tomorrow', 'NN'), ('.', '.'), ('I', 'PRP'), ('do', 'VBP'), ("n't", 'RB'), ('really', 'RB'), ('feel', 'VB'), ('like', 'IN'), ('working', 'VBG'), ('right', 'RB'), ('now', 'RB'), ('.', '.')]	like -> lyke; feel -> feil; do -> due; really -> rylee; right -> write; Took -> tooke; I -> eye; a -> a a;
1957656872	sadness	@jennytalia SHUT YOUR FACE! Why are you so mean to me? Pedro is supposed to be the mean one	@ jennytalia SHUT yore FACE ! Why are you so mien to me ? Pedro is supposed to be the mean one	@ jennytalia schutt YOUR FACE ! Why are u so mean two me ? Pedro is supposed to be the a mean one	@ jennytalia schutt yore FACE ! Why are u sew mien two me ? Pedro is supposed to be the mean won	@ jennytalia schutt yore FACE ! Why r u sew mien two me ? Pedro is supposed two b the mien won	@ jennytalia SHUT YOUR FACE ! Why are you so mean to me ? Pedro is suepposed to be the medan one	@ jennytalia SUT YOUR FACE ! Why are you o meon to me ? Pefro is supposed to eb the mhean oue	@ jennytalia SHrT YOpUR FCAE ! Why ae you pso meln to me ? Perdo tis supposed to eb the mepn one	@ jennytalia SHUT FACE ! Why are you so mean to me ? Pedro is supposed to be the one	jennytalia SHUT FACE ! Why are you to me ? is to be the one	! Why are you so to me ? Pedro to the	0.6363636363636364	0.6363636363636364	[('@', 'NN'), ('jennytalia', 'NNS'), ('SHUT', 'NNP'), ('YOUR', 'NNP'), ('FACE', 'NNP'), ('!', '.'), ('Why', 'WRB'), ('are', 'VBP'), ('you', 'PRP'), ('so', 'RB'), ('mean', 'VB'), ('to', 'TO'), ('me', 'PRP'), ('?', '.'), ('Pedro', 'NNP'), ('is', 'VBZ'), ('supposed', 'VBN'), ('to', 'TO'), ('be', 'VB'), ('the', 'DT'), ('mean', 'JJ'), ('one', 'NN')]	to -> two; YOUR -> yore; one -> won; you -> u; mean -> mien; be -> b; SHUT -> schutt; to -> two; mean -> mien; are -> r; so -> sew;
1957125620	sadness	@Dakshinamurti Not yet... sorry	@ Dakshinamurti Not yett ... sorry	@ Dakshinamurti Not yett ... sorry	@ Dakshinamurti Not yett ... sari	@ Dakshinamurti knot yett ... sari	@ Dakszhinamurti Not yet ... sorry	@ Dakshinamurti pot yte ... sorry	@ Daskhinamurti Not eyt ... sorry	@ Dakshinamurti Not yet ...	Dakshinamurti Not yet ...	Dakshinamurti Not ...	0.8333333333333334	0.5	[('@', 'NNS'), ('Dakshinamurti', 'NNP'), ('Not', 'RB'), ('yet', 'RB'), ('...', ':'), ('sorry', 'NN')]	sorry -> sari; Not -> knot; yet -> yett;
1962167067	sadness	Its sooooooooo not funny when I have to move from computer to computer to render and draw. Come on, Revit! AutoCAD was never this bad.	Its sooooooooo not funny when I have to move frum computer two computer to render and draw . Come on , Revit ! AutoCAD waas never this bad .	Its sooooooooo not funny win I halve two move frum compute her to computer to render a and draw . Come on , Revit ! AutoCAD was never this bad .	Its sooooooooo not fun he win I halve to move frum compute her two compute her to render a and draw . cum on , Revit ! AutoCAD was never this bad .	Its sooooooooo knot fun he win eye halve two move frum compute her two compute her two render a and draw . cum on , Revit ! AutoCAD waas never this bad .	Its sooooooooo not funny when I hane to move from computer to computer to render and draw . Come on , Ryevit ! AutoCAD was ndever this bad .	Its sookooooooo nto fueny when I huave to mve from computer to compter to render and draw . Coem on , Revit ! AutoCAD fwas neer this bad .	Its sooooooooo nwot faunny when I haqe to mvoe from computer to comeputer to reder and dryaw . Chome on , Retit ! AtoCAD has neper this bd .	Its sooooooooo not funny when I to move from computer to to render and draw . Come on , ! AutoCAD was never this bad .	Its funny when I have to from to to and . Come on , ! AutoCAD was this bad .	Its when I to from to to and draw . on , ! this .	0.5172413793103449	0.4827586206896552	[('Its', 'PRP$'), ('sooooooooo', 'NN'), ('not', 'RB'), ('funny', 'JJ'), ('when', 'WRB'), ('I', 'PRP'), ('have', 'VBP'), ('to', 'TO'), ('move', 'VB'), ('from', 'IN'), ('computer', 'NN'), ('to', 'TO'), ('computer', 'NN'), ('to', 'TO'), ('render', 'VB'), ('and', 'CC'), ('draw', 'VB'), ('.', '.'), ('Come', 'NNP'), ('on', 'IN'), (',', ','), ('Revit', 'NNP'), ('!', '.'), ('AutoCAD', 'NNP'), ('was', 'VB…	to -> two; to -> two; and -> a and; have -> halve; Come -> cum; not -> knot; funny -> fun he; computer -> compute her; was -> waas; when -> win; to -> two; I -> eye; computer -> compute her; from -> frum;
1964159872	sadness	@pawstoupdate that breaks my heart	@ pawstoupdate that breaks my hart	@ pawstoupdate that breaks mai heart	@ pawstoupdate that brakes my hart	@ pawstoupdate that brakes mai hart	@ pawstoupdate that breaks my hwart	@ pawswtoupdate that breaks my hert	@ pawsotupdate that braeks my hewrt	@ that breaks my heart	@ that my heart	pawstoupdate that my	0.6666666666666666	0.5	[('@', 'JJ'), ('pawstoupdate', 'NN'), ('that', 'IN'), ('breaks', 'NNS'), ('my', 'PRP$'), ('heart', 'NN')]	heart -> hart; breaks -> brakes; my -> mai;
1957566076	sadness	nobody loves me on twitter	know buddy loves me on twitter	nobody luvs me on twitter	know buddy luvs me on twitter	know buddy luvs mi on twitter	nobody lves me on twitter	nboody loves me on titter	noobdy lzoves me on twiater	nobody loves me on	nobody me on	me on	0.6	0.6	[('nobody', 'NN'), ('loves', 'VBZ'), ('me', 'PRP'), ('on', 'IN'), ('twitter', 'NN')]	me -> mi; nobody -> know buddy; loves -> luvs;
1751432420	sadness	Today Dan bought me Bio Dome AND the Reality Bites Soundtrack! Needless to say he gets MAYJAH points! Also, my tummy is not happy. Boo.	Today dann bought me Bio Dome AND the Reality bytes Soundtrack ! Needless two say he gets MAYJAH points ! Also , my tummy is not happy . Boo .	Today dann bought me Bio dohme a and the a Reality Bites Soundtrack ! Needless to say he getz MAYJAH points ! Also , mai tummy is not happy . Boo .	Today dann baht mi Bio dohme a and the Reality Bites Soundtrack ! Needless two saye hee getz MAYJAH points ! Also , my tummy is not happy . Boo .	Today dann baht mi Bio dohme a and the a Reality bytes Soundtrack ! Needless two say hee getz MAYJAH points ! all so , mai tumey is knot happy . beu .	Today oDan bought me Bio Dome AND the Reality Bites Soundtrack ! Needless to say he gets MAYJAH points ! Also , my tmummy xis not happy . Boo .	Tdoay Dan boght me Bio Doem ADN the Reailty Biies Soutndtrack ! Needless to say he gets MYJAH pzints ! Also , my tummy is not happy . Boo .	Twday an bolught me dBio Dme AD the Reality Bgites Soundtrack ! Needelss to sy he geus MAJYAH pints ! Alpso , my tummy is nto happy . oBo .	Dan bought me AND the Reality Bites Soundtrack ! Needless to say he gets MAYJAH points ! Also , my tummy is not happy . Boo .	Today Dan bought me Dome AND the Bites Soundtrack ! Needless to say he MAYJAH ! , my . Boo .	me the ! to he gets MAYJAH ! Also , my is not . .	0.6666666666666666	0.5333333333333333	[('Today', 'NN'), ('Dan', 'NNP'), ('bought', 'VBD'), ('me', 'PRP'), ('Bio', 'NNP'), ('Dome', 'NNP'), ('AND', 'NNP'), ('the', 'DT'), ('Reality', 'NNP'), ('Bites', 'NNP'), ('Soundtrack', 'NNP'), ('!', '.'), ('Needless', 'NN'), ('to', 'TO'), ('say', 'VB'), ('he', 'PRP'), ('gets', 'VBZ'), ('MAYJAH', 'JJ'), ('points', 'NNS'), ('!', '.'), ('Also', 'RB'), (',', ','), ('my', 'PRP$'), ('tummy', 'NN'), ('i…	gets -> getz; not -> knot; the -> the a; AND -> a and; my -> mai; bought -> baht; Dan -> dann; Bites -> bytes; he -> hee; Dome -> dohme; Boo -> beu; me -> mi; tummy -> tumey; to -> two; Also -> all so;
1694707813	sadness	@XKirstyxo Basket Case is mine I miss it.. Going to have to listen a shit load now	@ XKirstyxo Basket Case is mine I miss it .. Going two halve to listen a shit load now	@ XKirstyxo Basket caisse is mine eye mis it .. Going to have to lis in a shit load now	@ XKirstyxo bass cut caisse is mine eye miss it .. Going two halve to listen a shit lode now	@ XKirstyxo bass cut Case is mine eye mis it .. go in two have two lis in a a shit lode gnau	@ XKirstyxo Basket Case ks mine I miss it .. Going to have to listen a shit laod now	@ XKirdtyxo Bsaket Case is mine I miss it .. Gofng to have to listen a sfit lowd now	@ XKrstyxo Basket Csae is mien I msis it t. Going to haev to lsten a shit loaad qnow	@ XKirstyxo Basket Case is mine I it .. Going to have to a shit load now	@ Case is mine I miss it to to listen a load now	is mine I it .. Going to to a	0.7368421052631579	0.631578947368421	[('@', 'JJ'), ('XKirstyxo', 'NNP'), ('Basket', 'NNP'), ('Case', 'NNP'), ('is', 'VBZ'), ('mine', 'JJ'), ('I', 'PRP'), ('miss', 'VBP'), ('it', 'PRP'), ('..', 'VBZ'), ('Going', 'VBG'), ('to', 'TO'), ('have', 'VB'), ('to', 'TO'), ('listen', 'VB'), ('a', 'DT'), ('shit', 'JJ'), ('load', 'NN'), ('now', 'RB')]	listen -> lis in; Basket -> bass cut; now -> gnau; I -> eye; Going -> go in; miss -> mis; to -> two; load -> lode; a -> a a; to -> two;
1957150462	sadness	oh no my tweetdeck is malfunctioning :O il have web will its fixd	oh no my tweetdeck is malfunctioning : O ill have web will its fixd	o no my tweetdeck is malfunctioning : O il halve web wil its fixd	o know my tweetdeck is malfunctioning : O il halve web wil its fixd	o know mai tweetdeck is malfunctioning : owe il halve webb wil its fixd	oh no my tweetdeck s malfunctioning : O il have web will its fixd	oh no my tweedteck is malfunctioning : O il have web will its fxd	oh no my twemtdeck gis malfucntioning : O eil htave web will its fidx	oh no my is malfunctioning : O il have web will its fixd	oh no my : O il web will its fixd	oh no my : O will its	0.5714285714285714	0.5714285714285714	[('oh', 'UH'), ('no', 'DT'), ('my', 'PRP$'), ('tweetdeck', 'NN'), ('is', 'VBZ'), ('malfunctioning', 'VBG'), (':', ':'), ('O', 'NN'), ('il', 'NNS'), ('have', 'VBP'), ('web', 'VBN'), ('will', 'MD'), ('its', 'PRP$'), ('fixd', 'NN')]	my -> mai; will -> wil; web -> webb; O -> owe; have -> halve; no -> know; oh -> o;
1957622495	sadness	3rd day of pain	3rd day of pain	3rd dey of pain	3rd dey of pain	3rd dey of pane	3rd day of pain	3rd day of pmin	3rd eday of pin	3rd day of pain	3rd of pain	3rd of	0.5	0.5	[('3rd', 'CD'), ('day', 'NN'), ('of', 'IN'), ('pain', 'NN')]	day -> dey; pain -> pane;
1961132614	sadness	@ghostexecutive Bummer was going to try and make it/ other commitments I'm afraid got into the way. Next time hopefully-	@ ghostexecutive Bummer was going to try and make it/ other commitments I 'm afraid gott hint to the way . Next time hopefully-	@ ghostexecutive Bummer was going two tri a and make it/ uther commitments eye 'm afraid got into the way . Next time hopefully-	@ ghostexecutive Bummer was go in two tri a and make it/ uther commitments I 'm afraid got into the weigh . nex time hopefully-	@ ghostexecutive Bummer waas go in two tri a and make it/ uther commitments eye 'm afraid gott hint to the a weigh . nex time hopefully-	@ ghostexecutive Bummer was going to try and make it/ opther commitments I 'm afraid got into the awy . Next time hopefully-	@ ghostexecutive Bummer as giong to try and mfake it/ oter commiaments I 'm afraid got into the wfy . Nxet time hopefully-	@ ghostexecutive Buvmmer wsa going to tyry and mkae i/ other commitments I q'm afarid gkot into the qay . Net tbme hopefully-	@ ghostexecutive was going to try and make it/ commitments I 'm afraid got into the way . Next time hopefully-	Bummer was going to try and it/ other commitments I got into the . Next time	@ ghostexecutive going to and other I into the way .	0.7391304347826086	0.5217391304347826	[('@', 'RB'), ('ghostexecutive', 'JJ'), ('Bummer', 'NNP'), ('was', 'VBD'), ('going', 'VBG'), ('to', 'TO'), ('try', 'VB'), ('and', 'CC'), ('make', 'VB'), ('it/', 'NN'), ('other', 'JJ'), ('commitments', 'NNS'), ('I', 'PRP'), ("'m", 'VBP'), ('afraid', 'JJ'), ('got', 'VBD'), ('into', 'IN'), ('the', 'DT'), ('way', 'NN'), ('.', '.'), ('Next', 'JJ'), ('time', 'NN'), ('hopefully-', 'JJ')]	going -> go in; I -> eye; the -> the a; Next -> nex; to -> two; way -> weigh; into -> hint to; other -> uther; was -> waas; try -> tri; got -> gott; and -> a and;
1962817345	sadness	@princeofcode Sorry we couldn't get the project working with the windoze laptop but a ton of folks came up afterwards and saw it running	@ princeofcode sari we could n't get the a project working with the windoze laptop but a ton of folks kaim up afterwards and saw it running	@ princeofcode Sorry wee could n't get the project working with the a windoze laptop butt a ton of folks kaim up after words and saw it running	@ princeofcode Sorry wee could n't get the a project werking withe the a windoze laptop butt a a ton of folkes came up afterwards and saw it running	@ princeofcode sari wee could n't goette the a project werking withe the windoze laptop butt a a ton of folkes kaim upp after words a and saw it running	@ princeofcode Sorry we could n't get the pcroject working with the windoze laptop but a ton of folks came up afterwards and aw it rnning	@ pritceofcode Srry we could n't goet the project working with the windoze latop but a on of fotks came up afterwards and saw it rgnning	@ prinkceofcode Sorry we could nt gat the proect working with the widoze laptop but a vton of foyks clme up aftrwards and yaw it ruenning	@ we could n't the project working with the windoze laptop but a ton of folks came up afterwards and saw it running	princeofcode Sorry we could the project working with the laptop but a of folks up and it running	princeofcode we could get the with the but a of up and it	0.5769230769230769	0.5769230769230769	[('@', 'JJ'), ('princeofcode', 'NN'), ('Sorry', 'NNP'), ('we', 'PRP'), ('could', 'MD'), ("n't", 'RB'), ('get', 'VB'), ('the', 'DT'), ('project', 'NN'), ('working', 'VBG'), ('with', 'IN'), ('the', 'DT'), ('windoze', 'JJ'), ('laptop', 'NN'), ('but', 'CC'), ('a', 'DT'), ('ton', 'NN'), ('of', 'IN'), ('folks', 'NNS'), ('came', 'VBD'), ('up', 'RP'), ('afterwards', 'NNS'), ('and', 'CC'), ('saw', 'VBD'),…	afterwards -> after words; with -> withe; folks -> folkes; working -> werking; up -> upp; came -> kaim; Sorry -> sari; and -> a and; get -> goette; the -> the a; a -> a a; we -> wee; but -> butt;
1966260673	sadness	@uwbadgerkelly because you had chips and sale w/o me	@ uwbadgerkelly because u had chips and sale w/o me	@ uwbadgerkelly because you had chipps and sail w/o me	@ uwbadgerkelly because you hadd chipps a and sale w/o me	@ uwbadgerkelly because u had chipps a and sail w/o mi	@ uwbadgerkelly because you had chips and sale xw/o me	@ uwbadgerkelly because you hgad cihps and sale /wo me	@ uwbadgerkelly because you head chps and sae wo me	@ uwbadgerkelly because you chips and sale w/o me	@ because you chips and w/o me	uwbadgerkelly because you and me	0.6	0.6	[('@', 'RB'), ('uwbadgerkelly', 'RB'), ('because', 'IN'), ('you', 'PRP'), ('had', 'VBD'), ('chips', 'NNS'), ('and', 'CC'), ('sale', 'NN'), ('w/o', 'VBP'), ('me', 'PRP')]	and -> a and; you -> u; chips -> chipps; sale -> sail; me -> mi;
1964689065	sadness	Rainy day in Philly looks like it's gonna be a movie night.	Rainy day in filly looks like it 's gon na b a movie night .	Rainy dey in Philly looks lyke it 's gon na be a movie knight .	rainey dey in filly looks lyke it 's gon nah be a movie night .	Rainy dey in filly looks lyke it 's gon nah b a a move e knight .	Rainy day in Philly looks like it v's gon na be a movie nimght .	Rainy day in Philly loks like it s gon ia be a mofie ngiht .	Riany dy in Phailly looks like it s gon nna be a mdvie nilght .	Rainy day in looks like it 's na be a movie night .	Rainy in Philly like it na be a movie .	Rainy in like it be a .	0.6666666666666666	0.6	[('Rainy', 'NNP'), ('day', 'NN'), ('in', 'IN'), ('Philly', 'NNP'), ('looks', 'VBZ'), ('like', 'IN'), ('it', 'PRP'), ("'s", 'VBZ'), ('gon', 'JJ'), ('na', 'RB'), ('be', 'VB'), ('a', 'DT'), ('movie', 'NN'), ('night', 'NN'), ('.', '.')]	be -> b; day -> dey; a -> a a; night -> knight; Philly -> filly; movie -> move e; like -> lyke; na -> nah;
1964382604	sadness	I'm boredddd. The day has gone quick I don't like it!	eye 'm boredddd . The day has gone quick I do n't lyke it !	I 'm boredddd . The day has gawne kwik I due n't like it !	eye 'm boredddd . the a day has gone quick eye due n't lyke it !	eye 'm boredddd . the a dey has gawne kwik eye due n't lyke it !	I 'm boredddd . The day has gone quick I eo nt' like it !	I m' boxredddd . The gday yhas gne quick I do n't like it !	I m' biredddd . The day as goen qwuick I od nc't likke it !	I 'm boredddd . The day gone quick I n't like it !	I 'm . The has I do n't it !	I . The has I it !	0.6	0.5333333333333333	[('I', 'PRP'), ("'m", 'VBP'), ('boredddd', 'JJ'), ('.', '.'), ('The', 'DT'), ('day', 'NN'), ('has', 'VBZ'), ('gone', 'VBN'), ('quick', 'JJ'), ('I', 'PRP'), ('do', 'VBP'), ("n't", 'RB'), ('like', 'VB'), ('it', 'PRP'), ('!', '.')]	gone -> gawne; like -> lyke; I -> eye; do -> due; day -> dey; I -> eye; The -> the a; quick -> kwik;
1962106770	sadness	The girl across the hall says her cat got out when the landlord was showing her apt. so heartbreaking	The girl across the haul says her cat got out when the landlord was showing her apt . sew heartbreaking	the a girl across the haul says her kat gott out when the landlord was showing her apt . so heartbreaking	the a girl across the a hall says her kat gott out when the a landlord waas showing her apt . so heartbreaking	the a girl across the a haul says her kat gott out win the a landlord waas showing her apt . sew heartbreaking	The girl across the hall says her cot got out when the landaord was showing her apt . so heartbreaking	The girl across the hall sys her ctt ot out when the landlord wfs sshowing her apt . so hearbtreaking	The gkrl across the hall sbays her acat ot out when the lnadlord ws shoiwng her aot . o hejrtbreaking	The girl across the hall says her got out when the landlord was showing her apt . heartbreaking	The across the says her got out when the showing her apt . heartbreaking	The across the her out when the her . heartbreaking	0.55	0.45	[('The', 'DT'), ('girl', 'NN'), ('across', 'IN'), ('the', 'DT'), ('hall', 'NN'), ('says', 'VBZ'), ('her', 'PRP$'), ('cat', 'NN'), ('got', 'VBD'), ('out', 'RP'), ('when', 'WRB'), ('the', 'DT'), ('landlord', 'NN'), ('was', 'VBD'), ('showing', 'VBG'), ('her', 'PRP$'), ('apt', 'NN'), ('.', '.'), ('so', 'RB'), ('heartbreaking', 'VBG')]	so -> sew; the -> the a; The -> the a; cat -> kat; got -> gott; was -> waas; the -> the a; when -> win; hall -> haul;
1962843557	sadness	Ugh, I don't know if U even care about Nicole Richie, but I do and C that I missed her on TV last nite despite the twitter @JennOrtigoza	Ugh , I due n't know if U even care about Nicole Richie , but I due and sea that I missed her on TV last nite despite the twitter @ JennOrtigoza	Ugh , I due n't know if you even caire about Nicole Richie , but eye do and C that I missed her on TV lost night despite the twitter @ JennOrtigoza	Ugh , I due n't no if you even caire about nicolle Richie , but eye due and C that I mist her on TV last night despite the a twitter @ JennOrtigoza	Ugh , eye due n't no if you even caire about nicolle ritchie , butt I due a and sea that eye mist her on TV lost night despite the a twitter @ JennOrtigoza	Ugh , I do 'nt know if U even care about Nicole Richie , but I do and C that I missed her on TV last nite despite the twitter @ JennOrtigoza	Ulgh , I do n't kcow if U even casre about Niole Rrichie , but I o and C that I missed her on pV lats nite despite the twtiter @ Jennvrtigoza	Uxgh , I vdo n't knw if U esen crae about Niocle Rivchie , but I io and C that I mised her on pV lst nite despite the tfwitter @ JennOrtigoza	Ugh , I do n't know if U care about Nicole Richie , but I and C that I missed her on TV last nite despite the twitter @	, I do if U care about Richie , but I and that I her on last nite despite the twitter @	, I if even about , but I and that I her on TV despite the	0.5625	0.53125	[('Ugh', 'NNP'), (',', ','), ('I', 'PRP'), ('do', 'VBP'), ("n't", 'RB'), ('know', 'VB'), ('if', 'IN'), ('U', 'NNP'), ('even', 'RB'), ('care', 'VB'), ('about', 'IN'), ('Nicole', 'NNP'), ('Richie', 'NNP'), (',', ','), ('but', 'CC'), ('I', 'PRP'), ('do', 'VBP'), ('and', 'CC'), ('C', 'NNP'), ('that', 'IN'), ('I', 'PRP'), ('missed', 'VBD'), ('her', 'PRP'), ('on', 'IN'), ('TV', 'NN'), ('last', 'JJ'), (…	C -> sea; the -> the a; know -> no; I -> eye; do -> due; nite -> night; missed -> mist; I -> eye; Richie -> ritchie; care -> caire; Nicole -> nicolle; and -> a and; do -> due; but -> butt; U -> you; last -> lost;
1960568196	sadness	Just paid my bills now I have no money	Just paid my bills now I halve no money	Just paid my bills now I halve no munni	Just paid my billes now I halve no munni	Just paid my billes gnau eye have know munni	Just paid my bills now I hve no money	Jst pid my bills now I have no mney	Just pfid my biols onw I haev no mroney	Just paid my now I have no money	paid my bills I have no	paid my I no	0.6666666666666666	0.7777777777777778	[('Just', 'RB'), ('paid', 'VBN'), ('my', 'PRP$'), ('bills', 'NNS'), ('now', 'RB'), ('I', 'PRP'), ('have', 'VBP'), ('no', 'DT'), ('money', 'NN')]	no -> know; money -> munni; I -> eye; now -> gnau; bills -> billes;
1963143378	sadness	@spyou Oh no! I'm so sorry! I hope you're back on the bike soon.	@ spyou o no ! I 'm so sorry ! eye hope you 're back on the bike soon .	@ spyou Oh no ! eye 'm sew sari ! I hope you 're back on the bike suen .	@ spyou Oh no ! eye 'm so sari ! eye hope u 're bak on the a bike soon .	@ spyou o know ! eye 'm sew sari ! eye hope u 're bak on the a bike suen .	@ spyou Oh no ! I 'm os ssrry ! I hope you 're back on the bike soon .	@ spyou hO no ! I 'm so soyrry ! I hpe you 'e baak on the bike soon .	@ spou h no ! I u'm yo syorry ! I hope you 'e baik on the bkie sono .	Oh no ! I 'm so sorry ! I hope you 're back on the bike soon .	@ no ! I so sorry ! I hope you on the bike .	no ! I 'm ! I you on the .	0.55	0.5	[('@', 'NN'), ('spyou', 'NN'), ('Oh', 'NNP'), ('no', 'DT'), ('!', '.'), ('I', 'PRP'), ("'m", 'VBP'), ('so', 'RB'), ('sorry', 'JJ'), ('!', '.'), ('I', 'PRP'), ('hope', 'VBP'), ('you', 'PRP'), ("'re", 'VBP'), ('back', 'RB'), ('on', 'IN'), ('the', 'DT'), ('bike', 'NN'), ('soon', 'RB'), ('.', '.')]	no -> know; I -> eye; sorry -> sari; back -> bak; the -> the a; I -> eye; you -> u; soon -> suen; so -> sew; Oh -> o;
1962917667	sadness	@ChrisSligh I am saddened to see you felt the need to comment about Clay. I know you don't care, but you lost one follower today.	@ ChrisSligh eye am saddened to sea you felt the need to comment about Clay . I know you do n't caire , but you lost one follower today .	@ ChrisSligh I am saddened to sea you felt the need to comment about klay . eye know you do n't caire , butt you lost won follower today .	@ ChrisSligh I am sad and to sea you felt the a knead two comment about klay . I know u do n't caire , but you lost won follower today .	@ ChrisSligh eye am saddened two sea u feldt the a knead two comment about klay . eye no you due n't caire , but you last won follower today .	@ ChrisSligh I am sddened to see you felt the need to comment about Clay . I know you do n't care , but you lost one follwoer today .	@ ChrisSligh I ma saddened to see you fezt the need to coment about Clay . I konw you vdo ln't caare , but you lzost one follower today .	@ ChrisSligh I xm staddened to see you fexlt the need to comment about Clzy . I knfow you od nt crae , but you last one fzollower tomday .	@ ChrisSligh I am to see you felt the need to comment about . I know you do n't , but you lost one follower today .	ChrisSligh I am to see you the need to comment about . I you do , but you lost one .	I to you the to comment about . I you , but you one .	0.5333333333333333	0.6666666666666666	[('@', 'JJ'), ('ChrisSligh', 'NNP'), ('I', 'PRP'), ('am', 'VBP'), ('saddened', 'VBN'), ('to', 'TO'), ('see', 'VB'), ('you', 'PRP'), ('felt', 'VBD'), ('the', 'DT'), ('need', 'NN'), ('to', 'TO'), ('comment', 'VB'), ('about', 'IN'), ('Clay', 'NNP'), ('.', '.'), ('I', 'PRP'), ('know', 'VBP'), ('you', 'PRP'), ('do', 'VBP'), ("n't", 'RB'), ('care', 'VB'), (',', ','), ('but', 'CC'), ('you', 'PRP'), ('lo…	you -> u; lost -> last; felt -> feldt; care -> caire; I -> eye; to -> two; one -> won; do -> due; the -> the a; see -> sea; Clay -> klay; know -> no; to -> two; I -> eye; need -> knead;
1965900998	sadness	I regret not going to the Movie audition today Seems like my neighbors are gonna get a call back . http://myloc.me/21RK	I regret not going to the Movie audition today seams like my neighbors are gon nah get a call back . http : //myloc.me/21RK	I regret knot going to the Movie audition today Seems like my neighbors r gon na goette a caul bak . http : //myloc.me/21RK	I regret not going two the Movie audition today seams lyke mai nabors are gon na goette a caul back . http : //myloc.me/21RK	eye regret knot going to the a move e audition today Seems lyke mai nabors r gon nah get a a caul bak . http : //myloc.me/21RK	I regret not going to the Moeie audition today Seems like my neighbors are gon na gzt a call back . http : //myloc.me/21RK	I regret not giong to the Monie audition today Seems like my neizghbors zare gon na get a caoll back . htpt : //mylocm.e/21RK	I resgret ont gwoing to the Mofie auition tday Sesems like my neighbors are gno na et a cnall bjack . hthtp : //myloc.me/21RK	I not going to the Movie audition today Seems like my neighbors are gon na get a call back . http :	I regret not going to the today like my are gon na a call . http :	I not to the like my neighbors na a . : //myloc.me/21RK	0.625	0.6666666666666666	[('I', 'PRP'), ('regret', 'VBP'), ('not', 'RB'), ('going', 'VBG'), ('to', 'TO'), ('the', 'DT'), ('Movie', 'NNP'), ('audition', 'NN'), ('today', 'NN'), ('Seems', 'NNP'), ('like', 'IN'), ('my', 'PRP$'), ('neighbors', 'NNS'), ('are', 'VBP'), ('gon', 'VBG'), ('na', 'TO'), ('get', 'VB'), ('a', 'DT'), ('call', 'NN'), ('back', 'RB'), ('.', '.'), ('http', 'NN'), (':', ':'), ('//myloc.me/21RK', 'NN')]	are -> r; call -> caul; na -> nah; Movie -> move e; neighbors -> nabors; my -> mai; back -> bak; a -> a a; not -> knot; I -> eye; the -> the a; like -> lyke;
1961693049	sadness	at home. have very sore feet. and am sad because the sale of my grandas house just went through. miss you	at holm . have very soar feet . and am sad because the sale of my grandas house just went through . miss you	at home . have vary soar feat . and am sad because the sale of my grandas haus just wendt through . miss you	at holm . have very soar feet . a and am sad because the sail of mai grandas haus just went through . mis you	at holm . halve vary soar feat . a and am sad because the a sail of mai grandas haus just went thru . miss u	at hoee . have very sore feet . and am sad because the sale of my grandas house just weunt through . miss you	at home . hcve very soe fdet . and am sad because the sle of my grakndas huse just wetn through . miss you	at hobe . hae verry sozre fieet . and tm sad because the sble of my girandas hluse jsut wet through . mkss you	at home . sore feet . and am sad because the sale of my grandas house just went through . miss you	at home . have sore feet . and sad because the sale of my through . you	at . . and because the sale of my through . you	0.5416666666666666	0.5833333333333334	[('at', 'IN'), ('home', 'NN'), ('.', '.'), ('have', 'VB'), ('very', 'RB'), ('sore', 'RB'), ('feet', 'NNS'), ('.', '.'), ('and', 'CC'), ('am', 'VBP'), ('sad', 'JJ'), ('because', 'IN'), ('the', 'DT'), ('sale', 'NN'), ('of', 'IN'), ('my', 'PRP$'), ('grandas', 'JJ'), ('house', 'NN'), ('just', 'RB'), ('went', 'VBD'), ('through', 'IN'), ('.', '.'), ('miss', 'NN'), ('you', 'PRP')]	home -> holm; through -> thru; sore -> soar; house -> haus; very -> vary; have -> halve; feet -> feat; my -> mai; and -> a and; you -> u; sale -> sail; the -> the a;
1965461818	sadness	catching the last bit of Later with jools .. last in series .. sob, cry	catching the last bit of late her with jools .. lost in series .. sob , cry	catching the a lost bit of Later with jools .. last in series .. saab , cry	catching the a lost bit of late her with jools .. lost in series .. sob , crye	catching the a lost bit of late her withe jools .. lost in ceres .. saab , crye	catching the last bti of Later with jools .. last in series h.. sob , cry	catching the lsat bit of Later with jgols . lsat in series .. skb , cry	catcxing the last it of Later with jools . last in seuies r.. sbo , rcy	catching the of Later with jools .. last in series .. sob , cry	the last bit of Later with jools .. last in ,	the last bit of with last in ,	0.6875	0.5	[('catching', 'VBG'), ('the', 'DT'), ('last', 'JJ'), ('bit', 'NN'), ('of', 'IN'), ('Later', 'NNP'), ('with', 'IN'), ('jools', 'NNS'), ('..', 'VBN'), ('last', 'JJ'), ('in', 'IN'), ('series', 'NN'), ('..', 'NNP'), ('sob', 'NN'), (',', ','), ('cry', 'NN')]	sob -> saab; cry -> crye; the -> the a; series -> ceres; last -> lost; with -> withe; Later -> late her; last -> lost;
1962837796	sadness	@Totally_Toni i'm having one of those days today also	@ Totally_Toni i 'm halving one of those days today also	@ Totally_Toni eye 'm halving one of those days today also	@ Totally_Toni eye 'm having one of those dais today all so	@ Totally_Toni eye 'm halving won of those dais today all so	@ Totally_Toni i 'm having one of those days today also	@ Toally_Toni i 'm having one of those days today also	@ Totall_yToni i m hamving one of those days today alwso	@ Totally_Toni i 'm having one of those days today	@ i 'm having one of those also	@ having one of those	0.7272727272727273	0.4545454545454545	[('@', 'JJ'), ('Totally_Toni', 'NNP'), ('i', 'NN'), ("'m", 'VBP'), ('having', 'VBG'), ('one', 'CD'), ('of', 'IN'), ('those', 'DT'), ('days', 'NNS'), ('today', 'NN'), ('also', 'RB')]	one -> won; also -> all so; having -> halving; i -> eye; days -> dais;
1961194220	sadness	My friends are mocking my weekend! @JamesPMacDonald have they been talking to you?	My friends are mocking my weekend ! @ JamesPMacDonald halve they been talking two you ?	My frenz r mocking my weekend ! @ JamesPMacDonald have they been talking two you ?	mai friends r mocking my weekend ! @ JamesPMacDonald halve they bin talking two you ?	mai frenz r mocking mai weekend ! @ JamesPMacDonald halve they bin talking two u ?	My friends are moking my wehkend ! @ JamesPMacDonald have they been talking to you ?	My fruiends rae mokcing my weekend ! @ JamesPMcDonald have they been tlking to you ?	My frends re moking my wyekend ! @ JamesjPMacDonald htve they been taplking to you ?	My friends are mocking my weekend ! JamesPMacDonald have they been to you ?	My mocking my weekend ! @ have they to you ?	My my weekend ! they to you ?	0.5625	0.5	[('My', 'PRP$'), ('friends', 'NNS'), ('are', 'VBP'), ('mocking', 'VBG'), ('my', 'PRP$'), ('weekend', 'NN'), ('!', '.'), ('@', 'NN'), ('JamesPMacDonald', 'NNP'), ('have', 'VBP'), ('they', 'PRP'), ('been', 'VBN'), ('talking', 'VBG'), ('to', 'TO'), ('you', 'PRP'), ('?', '.')]	to -> two; are -> r; My -> mai; have -> halve; friends -> frenz; you -> u; been -> bin; my -> mai;
1958114497	sadness	i m totally confused and bored.. my life must change!!	i m totally confused and bored .. mai life must change ! !	eye em total e confused and bored .. my life must change ! !	i em total e confused a and board .. my life must change ! !	eye em total e confused a and board .. mai life must change ! !	i m totally confused and bored .. my life must chnge ! !	i m totally cofused and bored . my lire must change ! !	i m tuotally confused and boued . my lidfe must cahnge ! !	i m totally confused and bored .. my must change ! !	m totally and .. my must change ! !	totally and my must ! !	0.6153846153846154	0.4615384615384615	[('i', 'NN'), ('m', 'VBP'), ('totally', 'RB'), ('confused', 'JJ'), ('and', 'CC'), ('bored', 'VBD'), ('..', 'NNP'), ('my', 'PRP$'), ('life', 'NN'), ('must', 'MD'), ('change', 'VB'), ('!', '.'), ('!', '.')]	i -> eye; my -> mai; and -> a and; totally -> total e; m -> em; bored -> board;
1963215074	sadness	@luuloo im really sorry i know wallah how u feel this life is shittttttttt	@ luuloo im really sorry i know wallah howe u feil this life is shittttttttt	@ luuloo im rylee sorry i know wallah howe u feil this life is shittttttttt	@ luuloo im rylee sorry i no whala how you feil this life is shittttttttt	@ luuloo imm really sari eye no whala howe you feil this life is shittttttttt	@ luuloo im really sorry i know wallah how u feel this lief is shittttttttt	@ ltuloo im raelly sorry i know wamllah how u feel this life is shittttttttt	@ luuloo m reqlly srory i know wafllah how u feel this life si shnttttttttt	@ luuloo im really know wallah how u feel this life is shittttttttt	@ luuloo im know how u feel this life is	@ i wallah how feel this is shittttttttt	0.8666666666666667	0.6	[('@', 'JJ'), ('luuloo', 'NN'), ('im', 'NN'), ('really', 'RB'), ('sorry', 'JJ'), ('i', 'NN'), ('know', 'VBP'), ('wallah', 'VBZ'), ('how', 'WRB'), ('u', 'JJ'), ('feel', 'NN'), ('this', 'DT'), ('life', 'NN'), ('is', 'VBZ'), ('shittttttttt', 'JJ')]	feel -> feil; i -> eye; im -> imm; know -> no; u -> you; sorry -> sari; how -> howe; wallah -> whala;
1961222411	sadness	Soooo not feeling well and I need to get out of bed	Soooo not feeling well and I knead to get out of bed	Soooo not feeling welle and I knead to get out of bed	Soooo knot feeling welle a and I knead to get out of bed	Soooo knot feeling welle a and eye need two goette out of bed	Soooo not feeling well and I need to get out of bed	Skoooo not feeing well and I need to gte out of bd	Soooo nxt feeing weqll and I need to ret out of jbed	Soooo not feeling well and I to get out of bed	Soooo not and I to get out of	feeling and I to out of	0.5833333333333334	0.5833333333333334	[('Soooo', 'NNP'), ('not', 'RB'), ('feeling', 'VBG'), ('well', 'RB'), ('and', 'CC'), ('I', 'PRP'), ('need', 'VBP'), ('to', 'TO'), ('get', 'VB'), ('out', 'IN'), ('of', 'IN'), ('bed', 'NN')]	I -> eye; get -> goette; to -> two; not -> knot; and -> a and; well -> welle;
1966209046	sadness	@ArtyTheCat oh noes I missed you again.	@ ArtyTheCat oh nose I missed you again .	@ ArtyTheCat oh nose eye missed you again .	@ ArtyTheCat oh nose eye missed u again .	@ ArtyTheCat o nose eye mist u again .	@ ArtysheCat oh noes I missed you again .	@ ArkyTheCat ho nose I missed you again .	@ ArtyfheCat kh nopes I minssed you agian .	@ ArtyTheCat oh noes I missed you .	@ oh noes I you .	noes I you .	0.6666666666666666	0.5555555555555556	[('@', 'JJ'), ('ArtyTheCat', 'NNP'), ('oh', 'NN'), ('noes', 'NNS'), ('I', 'PRP'), ('missed', 'VBD'), ('you', 'PRP'), ('again', 'RB'), ('.', '.')]	noes -> nose; oh -> o; I -> eye; you -> u; missed -> mist;
1957553622	sadness	Nice action shot: http://bit.ly/m8zfx I miss working a pole.	Nice action shot : http : //bit.ly/m8zfx I miss werking a pole .	Nice action shot : http : //bit.ly/m8zfx I mis werking a a pole .	niece action shot : http : //bit.ly/m8zfx eye miss working a a poll .	niece action shott : http : //bit.ly/m8zfx eye mis werking a a poll .	Nice action shot : http : //bit.wy/m8zfx I miss working a pole .	Ncie action shto : http : //bit.ly/m8zfx I miss wsrking a pogle .	Ncie aciton srot : http : //bit.uy/m8zfx I muiss woking a pole .	Nice action : http : //bit.ly/m8zfx I miss working a pole .	action : http : I miss working a .	: : //bit.ly/m8zfx I a .	0.6153846153846154	0.5384615384615384	[('Nice', 'JJ'), ('action', 'NN'), ('shot', 'NN'), (':', ':'), ('http', 'NN'), (':', ':'), ('//bit.ly/m8zfx', 'NN'), ('I', 'PRP'), ('miss', 'VBP'), ('working', 'VBG'), ('a', 'DT'), ('pole', 'NN'), ('.', '.')]	working -> werking; a -> a a; miss -> mis; pole -> poll; shot -> shott; I -> eye; Nice -> niece;
1962689261	sadness	10 more minutes and i never have this class again. Its kinda sad cause this class is so fun	10 more minutes and i never have this klass again . Its kinda sad cause this class is sew fun	10 more minutes and eye never halve this class again . Its kinda sad cause this klass is sew fun	10 moore minutes and eye never have this klass again . Its kinda a sad cars this class is sew fun	10 moore minutes a and eye never halve this klass again . Its kinda a sad cars this klass is sew fun	10 more minutes and i never heave this class again . Its kinda sad cause this class s so fun	10 more minutes and i never have this class agsin . Its kinda pad cause this class bis os fzn	10 mfore miuntes and i never hae this class agbin . Its kinda sd cxuse this clss s so ufn	10 more minutes and i never have this class again . Its sad cause this class is so	10 and i never this again . Its kinda sad this is so fun	10 and i have this again . Its this fun	0.7	0.45	[('10', 'CD'), ('more', 'JJR'), ('minutes', 'NNS'), ('and', 'CC'), ('i', 'NN'), ('never', 'RB'), ('have', 'VBP'), ('this', 'DT'), ('class', 'NN'), ('again', 'RB'), ('.', '.'), ('Its', 'PRP$'), ('kinda', 'NN'), ('sad', 'NN'), ('cause', 'NN'), ('this', 'DT'), ('class', 'NN'), ('is', 'VBZ'), ('so', 'RB'), ('fun', 'JJ')]	i -> eye; kinda -> kinda a; class -> klass; more -> moore; have -> halve; and -> a and; so -> sew; class -> klass; cause -> cars;
1965273712	sadness	So lathargic... Definitely need today to rest. Sad bout havin to call out but mentally i needed to	So lathargic ... Definitely need today two rest . Sad bout havin to call out butt mentally i needed to	sew lathargic ... Definitely need today to rest . Sad bout havin to caul out but mentally i knee did two	So lathargic ... Definitely knead today to rest . Sad bout havin two call out butt mentally eye knee did two	sew lathargic ... Definitely knead today two wrest . Sad bout havin two caul out butt mentally eye knee did two	o lathargic ... Definitely need today to rest . Sad bout haxvin to call out but mentally i needed to	oS lathargic ... Definitely need tdoay to rst . aSd bout havin to call out but mentrlly i neded to	oS lathnrgic ... Defniitely need tdoay to rets . ad bout havin to cahll out but mentally i neded to	So lathargic ... need today to rest . Sad bout havin to call out but mentally i to	... Definitely need to rest . Sad havin to out but mentally needed to	So ... Definitely to . to out but needed to	0.65	0.5	[('So', 'RB'), ('lathargic', 'JJ'), ('...', ':'), ('Definitely', 'RB'), ('need', 'VBP'), ('today', 'NN'), ('to', 'TO'), ('rest', 'VB'), ('.', '.'), ('Sad', 'NNP'), ('bout', 'NN'), ('havin', 'NN'), ('to', 'TO'), ('call', 'VB'), ('out', 'RP'), ('but', 'CC'), ('mentally', 'RB'), ('i', 'JJ'), ('needed', 'VBD'), ('to', 'TO')]	call -> caul; to -> two; rest -> wrest; to -> two; need -> knead; So -> sew; i -> eye; but -> butt; needed -> knee did; to -> two;
1963407162	sadness	i wish i was outside thats the only thing thats gonna kill me about work all day, everyday during the summer.	i wish i waas outside thats the a only thing thats gon na kill me about work all day , everyday during the summer .	eye wisch eye was outside thats the only thing thats gon na kill me about werk all day , everyday during the a summer .	eye wisch eye was outside thats the a only thing thats gon na kille mi about work all day , everyday during the a summer .	eye wish eye waas outside thats the a only thing thats gon nah kille mi about werk aul dey , everyday during the a sommer .	i wish i was outisde thats the only thing thats gon na kill me about work all cay , everyday during the summer .	i wish i was outisde thats the ony thnig thats gon na klil me about woik all day , eeeryday during the summer .	i wfish i wsa outisde thats the ohly thng thwts ogn na kill me about wdrk all dy , everyday during the skummer .	i wish i was outside thats the only thing thats na kill me about work all day , during the summer .	i wish thats the thing thats na kill me about all , everyday during the summer .	thats the na me about work all , during the summer .	0.5833333333333334	0.5416666666666666	[('i', 'JJ'), ('wish', 'VBP'), ('i', 'NN'), ('was', 'VBD'), ('outside', 'JJ'), ('thats', 'IN'), ('the', 'DT'), ('only', 'JJ'), ('thing', 'NN'), ('thats', 'NNS'), ('gon', 'VBP'), ('na', 'TO'), ('kill', 'VB'), ('me', 'PRP'), ('about', 'IN'), ('work', 'NN'), ('all', 'DT'), ('day', 'NN'), (',', ','), ('everyday', 'RB'), ('during', 'IN'), ('the', 'DT'), ('summer', 'NN'), ('.', '.')]	kill -> kille; work -> werk; was -> waas; i -> eye; day -> dey; all -> aul; na -> nah; i -> eye; summer -> sommer; the -> the a; me -> mi; the -> the a;
1961563919	sadness	We are so sad the beautiful Marisa dresses are leaving today (tear)	We are so sad the beautiful Marisa dresses r leaving today ( tear )	We are so sad the a beautiful marissa dresses are leaving today ( terre )	wee are sew sad the beautiful Marisa dress his are leaving today ( terre )	wee are sew sad the a beautiful marissa dress his r leaving today ( terre )	We are so sad the beautiful Marisa dresses are laeving today ( tear )	We are so sad the beautiful Marisa drsses are leaving tojday ( taer )	We axe zo rsad the beuatiful Maisa dreesses aer leaving today ( tear )	We are so sad the Marisa dresses are leaving today ( tear )	We the beautiful Marisa dresses are leaving today ( )	We so the dresses are ( )	0.7142857142857143	0.5714285714285714	[('We', 'PRP'), ('are', 'VBP'), ('so', 'RB'), ('sad', 'JJ'), ('the', 'DT'), ('beautiful', 'JJ'), ('Marisa', 'NNP'), ('dresses', 'NNS'), ('are', 'VBP'), ('leaving', 'VBG'), ('today', 'NN'), ('(', '('), ('tear', 'NN'), (')', ')')]	the -> the a; are -> r; Marisa -> marissa; so -> sew; dresses -> dress his; We -> wee; tear -> terre;
1965249828	sadness	i wish i was in Jonathon Ross' audience right now	i wish i waas in Jonathon Ross ' audience right now	i wisch i was in Jonathon ros ' audience right now	i wish i was in jonathan ros ' audience write now	eye wish eye was in jonathan ros ' audience write gnau	i wifh i was in Jonathon Ross ' audience right now	i wish i was in Jonalthon Roess ' audience right now	i witsh i was in Jnathon Ross ' audience riwht now	i wish i was in Ross ' audience right now	wish was in Ross ' audience right now	i wish in Jonathon ' now	0.8181818181818182	0.7272727272727273	[('i', 'JJ'), ('wish', 'VBP'), ('i', 'NN'), ('was', 'VBD'), ('in', 'IN'), ('Jonathon', 'NNP'), ('Ross', 'NNP'), ("'", 'POS'), ('audience', 'NN'), ('right', 'RB'), ('now', 'RB')]	right -> write; i -> eye; Ross -> ros; i -> eye; Jonathon -> jonathan; now -> gnau;
1962604352	sadness	my followers went from 22 to 20 i'd follow you back but i cant do anything till i get interwebnet! I want more followers. Im interesting!	my followers wendt from 22 to 20 i 'd follow you back but i cant do anything till eye get interwebnet ! I want more followers . imm interesting !	my followers went frum 22 to 20 i 'd follow you bak but eye kant do anything till i goette interwebnet ! I want moore followers . Im interesting !	mai follow hers wendt from 22 to 20 eye 'd follow you back butt i cant do anything til i goette interwebnet ! I want moore follow hers . Im interesting !	mai follow hers went frum 22 two 20 eye 'd follow u bak but i kant due anything til eye goette interwebnet ! eye want moore followers . imm interesting !	my followers went from 22 to 20 i 'd fojlow you bcak but i cant do anything till i get inttrwebnet ! I want more followers . Im interesting !	my fomllowers wejnt from 22 to 20 i 'd follow you back but i cajnt tdo anything till i gt interwebnet ! I want msore folowers . Im interesting !	my follwoers wetn from 22 to 20 i 'd follow you bak but i catn do anyhing tll i grt intermwebnet ! I watn moge followers . mI intresting !	my followers went from 22 to 20 i 'd follow you back but i cant do anything till i interwebnet ! I followers . Im interesting !	my from 22 to 20 i 'd follow you back but i get ! I want more followers . interesting !	my from 22 to 20 i 'd you but till i ! I . !	0.6	0.6333333333333333	[('my', 'PRP$'), ('followers', 'NNS'), ('went', 'VBD'), ('from', 'IN'), ('22', 'CD'), ('to', 'TO'), ('20', 'CD'), ('i', 'NN'), ("'d", 'MD'), ('follow', 'VB'), ('you', 'PRP'), ('back', 'RB'), ('but', 'CC'), ('i', 'JJ'), ('cant', 'NN'), ('do', 'VBP'), ('anything', 'NN'), ('till', 'VB'), ('i', 'JJ'), ('get', 'VBP'), ('interwebnet', 'JJ'), ('!', '.'), ('I', 'PRP'), ('want', 'VBP'), ('more', 'JJR'), (…	from -> frum; get -> goette; followers -> follow hers; you -> u; do -> due; till -> til; i -> eye; my -> mai; more -> moore; I -> eye; cant -> kant; to -> two; back -> bak; Im -> imm; i -> eye;
1957492675	sadness	friday night is my fav night of the week but now I have to go to stupid dog training classes	friday night is my fav night of the week butt now I have to go two stupid dog training classes	friday night is my fav knight of the a week but now I have to gogh two stupid dog training classes	friday knight is mai fav night of the weak but gnau I have to go two stupid dog training class his	freidy night is my fav knight of the a weak butt gnau eye halve to gogh two stupid dog training classes	firday night is my fv night of the week but now I have to go to stupid dog training classes	friday nirght fis my fav nihgt of the wek but now I hvae to go to stupid dg training classes	frjiday niht is my av night of the wrek but ow I hve to o to stupid daog trairning claosses	friday night is my fav night of the week but now I to go to dog training classes	night my of the but I have to go to stupid dog training classes	night my of the week but I to to classes	0.65	0.7	[('friday', 'JJ'), ('night', 'NN'), ('is', 'VBZ'), ('my', 'PRP$'), ('fav', 'JJ'), ('night', 'NN'), ('of', 'IN'), ('the', 'DT'), ('week', 'NN'), ('but', 'CC'), ('now', 'RB'), ('I', 'PRP'), ('have', 'VBP'), ('to', 'TO'), ('go', 'VB'), ('to', 'TO'), ('stupid', 'VB'), ('dog', 'JJ'), ('training', 'NN'), ('classes', 'NNS')]	night -> knight; but -> butt; friday -> freidy; to -> two; have -> halve; the -> the a; I -> eye; go -> gogh; now -> gnau; week -> weak;
1960500018	sadness	Back to reality... boo	Back to reality ... beu	Back two reality ... boo	Back two reality ... beu	bak two reality ... beu	Back to reklity ... boo	Bakc to relity ... boo	Bakc to raelity ... bho	to reality ... boo	Back to ...	to ...	0.6	0.6	[('Back', 'RB'), ('to', 'TO'), ('reality', 'NN'), ('...', ':'), ('boo', 'NN')]	to -> two; Back -> bak; boo -> beu;
1695220575	sadness	3 to go, and uploading photos to email would be ten tenenen tenen.. DONE	3 two go , a and uploading photos to email would be ten tenenen tenen .. DONE	3 two go , and uploading photos two email would be ten tenenen tenen .. dun	3 two gogh , and uploading photos to email wood b ten tenenen tenen .. dun	3 two gogh , a and uploading photos two email wood b tenn tenenen tenen .. dun	3 to go , and uploading photos to email would he ten tenenen tenen b.. DONE	3 to ugo , and uploading photos to eail would ee ten tenenen teenn .. DaNE	3 to go , and uplokading phtoos to eail would ybe ten tneenen tpnen g. DfONE	3 to , and uploading photos to email would be tenenen tenen .. DONE	3 to go , and uploading photos to would be ten	3 to , and to email would tenenen	0.625	0.5	[('3', 'CD'), ('to', 'TO'), ('go', 'VB'), (',', ','), ('and', 'CC'), ('uploading', 'VBG'), ('photos', 'NNS'), ('to', 'TO'), ('email', 'VB'), ('would', 'MD'), ('be', 'VB'), ('ten', 'JJ'), ('tenenen', 'JJ'), ('tenen', 'NN'), ('..', 'NNP'), ('DONE', 'NNP')]	to -> two; ten -> tenn; be -> b; to -> two; go -> gogh; DONE -> dun; and -> a and; would -> wood;
1957540579	sadness	@displayspook damn i missed it too	@ displayspook damn eye missed it too	@ displayspook damn eye missed it too	@ displayspook dam i mist it too	@ displayspook dam eye mist it to	@ displayspook drmn i missed it too	@ displayspook dwmn i missed it too	@ displayspook damn i miwssed it oto	@ displayspook i missed it too	damn i missed it too	i it too	0.8571428571428571	0.5714285714285714	[('@', 'JJ'), ('displayspook', 'NN'), ('damn', 'NN'), ('i', 'NN'), ('missed', 'VBD'), ('it', 'PRP'), ('too', 'RB')]	i -> eye; missed -> mist; damn -> dam; too -> to;
1965542167	sadness	@dannygokey im so upset u were at US weekly my uncle works there but he apparently didnt know how big of a fan i am!	@ dannygokey im so upset u were at US weekly my uncle works their butt he apparently didnt no how big of a fan i am !	@ dannygokey im so upset you were at US weakly my uncle works there but hee apparently didnt know howe big of a phan i am !	@ dannygokey imm so upset u were at US weekly mai uncle works their butt he apparently didnt know howe big of a a phan eye am !	@ dannygokey imm sew upset you were at US weakly mai uncle works their butt hee apparently didnt no howe big of a a phan eye am !	@ dabnygokey im so upset u were at SU weekly my uncle works there but he apparently didnt know how big of a fan i am !	@ dannygokey im so upet u were at US wekly my unlle wowks there but he apparently didnt know how bog of a nfan i ham !	@ daynnygokey sm os upset u were at US weekly my ucnle works tdere but he apbparently ddidnt knw how ubig of a afn i m !	@ dannygokey im so upset u were at US my uncle works but he apparently didnt know how big of a i am !	@ dannygokey u at US weekly my uncle works but he apparently how of a fan i am !	at US my uncle but he didnt how big of a i !	0.7037037037037037	0.4814814814814814	[('@', 'NN'), ('dannygokey', 'NN'), ('im', 'NN'), ('so', 'RB'), ('upset', 'JJ'), ('u', 'NN'), ('were', 'VBD'), ('at', 'IN'), ('US', 'NNP'), ('weekly', 'JJ'), ('my', 'PRP$'), ('uncle', 'NN'), ('works', 'VBZ'), ('there', 'RB'), ('but', 'CC'), ('he', 'PRP'), ('apparently', 'RB'), ('didnt', 'VBZ'), ('know', 'VB'), ('how', 'WRB'), ('big', 'JJ'), ('of', 'IN'), ('a', 'DT'), ('fan', 'NN'), ('i', 'NN'), (…	u -> you; he -> hee; my -> mai; there -> their; fan -> phan; im -> imm; know -> no; weekly -> weakly; how -> howe; so -> sew; a -> a a; i -> eye; but -> butt;
1693995346	sadness	@RaspberryHatter aw. that sounds amazing But I think I have work. Thank you for inviting me though	@ RaspberryHatter aw . that sounds amazing But I think eye halve work . Thank you for inviting me though	@ RaspberryHatter aw . that sounds amazing butt I think I have work . Thank u for inviting mi tho	@ RaspberryHatter aw . that sounds amazing But eye think I halve werk . Thank you fore inviting mi tho	@ RaspberryHatter aw . that sounds amazing butt eye think eye halve werk . Thank u fore inviting mi tho	@ RaspberryHatter aw . that sounds aamzing But I think I have work . Thnk you for inviting me though	@ RasperryHatter bw . that sunds afazing But I think I hvae wowk . Thank you for inviting me though	@ RaspberryHatter wa . that sunds amzing But I thxink I hvae wkrk . Tahnk you for invwiting me though	@ RaspberryHatter aw . that But I think I have work . Thank you for inviting me though	RaspberryHatter aw . that But I I work . you for inviting me though	. that But I I . you for me though	0.5	0.45	[('@', 'JJ'), ('RaspberryHatter', 'NNP'), ('aw', 'NN'), ('.', '.'), ('that', 'IN'), ('sounds', 'VBZ'), ('amazing', 'JJ'), ('But', 'CC'), ('I', 'PRP'), ('think', 'VBP'), ('I', 'PRP'), ('have', 'VBP'), ('work', 'NN'), ('.', '.'), ('Thank', 'VB'), ('you', 'PRP'), ('for', 'IN'), ('inviting', 'VBG'), ('me', 'PRP'), ('though', 'IN')]	But -> butt; have -> halve; for -> fore; me -> mi; work -> werk; I -> eye; you -> u; though -> tho; I -> eye;
1966225093	sadness	@momneedstherapy - So sorry Ambien got sick. Perhaps work her ashes into the garden with a catnip plant?	@ momneedstherapy - sew sorry Ambien got sick . Perhaps work her ashes into the a garden with a catnip plant ?	@ momneedstherapy - So sorry Ambien gott sick . Perhaps work her asch is into the gard in with a a catnip plant ?	@ momneedstherapy - So sari Ambien got sick . Perhaps work her asch is hint to the a gard in with a catnip plante ?	@ momneedstherapy - sew sari Ambien gott sic . Perhaps werk her asch is hint to the a gard in with a a catnip plante ?	@ momneedstherapy - So sorry Amien gt sick . Perhaps work her ashes into the garden with a catnip plant ?	@ momneedstherapy - oS sorry Ambien ght scik . Perhaps work her ahses into the garden with a cgtnip plant ?	@ momneedstherapy - qo sorry Amien bgot sick . Peirhaps wok her asehs into the grden with a cantip palnt ?	momneedstherapy - So sorry Ambien got . Perhaps work her ashes into the garden with a catnip plant ?	momneedstherapy - Ambien sick . work her ashes into the garden with a plant ?	momneedstherapy - . work her into the with a ?	0.5714285714285714	0.5714285714285714	[('@', 'NN'), ('momneedstherapy', 'SYM'), ('-', ':'), ('So', 'RB'), ('sorry', 'JJ'), ('Ambien', 'NNP'), ('got', 'VBD'), ('sick', 'JJ'), ('.', '.'), ('Perhaps', 'RB'), ('work', 'VB'), ('her', 'PRP$'), ('ashes', 'NNS'), ('into', 'IN'), ('the', 'DT'), ('garden', 'NN'), ('with', 'IN'), ('a', 'DT'), ('catnip', 'NN'), ('plant', 'NN'), ('?', '.')]	plant -> plante; the -> the a; garden -> gard in; a -> a a; sick -> sic; So -> sew; got -> gott; into -> hint to; work -> werk; sorry -> sari; ashes -> asch is;
1966176695	sadness	@wersching and I have to wait till January. Life is not fair!	@ wersching and I have two weight till January . Life is not fair !	@ wersching a and eye halve to wait till January . Life is not fair !	@ wersching and eye have two weight till January . Life is knot fare !	@ wersching a and eye halve two weight til January . Life is knot fare !	@ wersching and I have to wait till January . Life is not fapir !	@ werswching and I hvve to waat till Jaunary . Life ws not fair !	@ weruching and I hapve to wit till January . Lwife wis nt fadr !	@ wersching and I have to wait . Life is not fair !	wersching and I to January . Life not fair !	and I have to January . !	0.6666666666666666	0.5333333333333333	[('@', 'NN'), ('wersching', 'NN'), ('and', 'CC'), ('I', 'PRP'), ('have', 'VBP'), ('to', 'TO'), ('wait', 'VB'), ('till', 'NN'), ('January', 'NNP'), ('.', '.'), ('Life', 'NNP'), ('is', 'VBZ'), ('not', 'RB'), ('fair', 'JJ'), ('!', '.')]	and -> a and; I -> eye; to -> two; have -> halve; till -> til; wait -> weight; fair -> fare; not -> knot;
1966315085	sadness	i just saw a baby dove fall from a tree, break its neck and die i tried to save it and couldnt. what a cruel world	i just saw a baby dove fall from a tree , break its nec a and die i tried to save it a and couldnt . what a cruel world	i just saw a a baby dove fall from a a tree , break its neck and die i tried to save it a and couldnt . what a a crewel whirled	i just saw a a babe he dove fall from a tree , brake its neck a and die eye tried two save it a and couldnt . what a a cruel world	eye just saw a a baby dove faul frum a a tree , brake its nec a and dye i tried two save it a and couldnt . what a a crewel whirled	i just syaw a baby dote fall from a tree , break its nek and die i tried to save it and couldnt . what a cruel world	i jst saw a bayb dove fall from a tree , bbeak its nxeck and die i tried to save it and couldnt . what a crquel wrold	i jurt sw a bauby dome fkall from a tere , break its nnck and mie i tred to sawve it and coludnt . what a crnel wrld	i just saw a baby fall from a tree , break its neck and i tried to save it and . what a cruel world	i just saw a baby from a tree , break its and i to it and . what a cruel	saw a from a , its and to it and couldnt . what a	0.5714285714285714	0.5714285714285714	[('i', 'NN'), ('just', 'RB'), ('saw', 'VBD'), ('a', 'DT'), ('baby', 'NN'), ('dove', 'VB'), ('fall', 'NN'), ('from', 'IN'), ('a', 'DT'), ('tree', 'NN'), (',', ','), ('break', 'VB'), ('its', 'PRP$'), ('neck', 'NN'), ('and', 'CC'), ('die', 'NN'), ('i', 'NN'), ('tried', 'VBD'), ('to', 'TO'), ('save', 'VB'), ('it', 'PRP'), ('and', 'CC'), ('couldnt', 'VB'), ('.', '.'), ('what', 'WP'), ('a', 'DT'), ('cr…	to -> two; neck -> nec; a -> a a; fall -> faul; i -> eye; world -> whirled; break -> brake; from -> frum; a -> a a; a -> a a; and -> a and; and -> a and; cruel -> crewel; die -> dye;
1965402758	sadness	@Rachelamac aww you poor thing hope all goes well!	@ Rachelamac aww you poor thing hope all goes welle !	@ Rachelamac aww u poor thing hope all goes welle !	@ Rachelamac aww u poore thing hope aul goes well !	@ Rachelamac aww u poore thing hope aul gose welle !	@ Rachelamac aww you por thing hope all goes well !	@ Rachelamac aww you poro thing hope all geos wmll !	@ Rachleamac aww you poro thgng hpe all geos wetll !	@ Rachelamac you poor thing hope all goes well !	@ Rachelamac aww you hope all goes !	@ you all goes !	0.7272727272727273	0.4545454545454545	[('@', 'JJ'), ('Rachelamac', 'NNP'), ('aww', 'NN'), ('you', 'PRP'), ('poor', 'JJ'), ('thing', 'NN'), ('hope', 'VBP'), ('all', 'DT'), ('goes', 'VBZ'), ('well', 'RB'), ('!', '.')]	all -> aul; you -> u; goes -> gose; well -> welle; poor -> poore;
1965256048	sadness	hanging out with Rex, missing Alabama and my Nanna already...	hanging out withe Rex , missing Alabama and my Nanna already ...	hanging out withe wrecks , missing Alabama and my Nanna already ...	hanging out withe wrecks , missing Alabama a and mai Nanna already ...	hanging out withe wrecks , missing alabama a a and mai nana already ...	hanging out with qRex , missing Alabama and my Nanna already ...	htnging out with Rex , missing Alaama and my Nana aplready ...	hanigng out with Rkex , milsing Alaama and my Nxanna arleady ...	hanging out with Rex , missing and my Nanna already ...	out with Rex , and my Nanna ...	out with , and my ...	0.5	0.5	[('hanging', 'VBG'), ('out', 'RP'), ('with', 'IN'), ('Rex', 'NNP'), (',', ','), ('missing', 'VBG'), ('Alabama', 'NNP'), ('and', 'CC'), ('my', 'PRP$'), ('Nanna', 'NNP'), ('already', 'RB'), ('...', ':')]	my -> mai; with -> withe; and -> a and; Nanna -> nana; Alabama -> alabama a; Rex -> wrecks;
1751176427	sadness	@lanceschmidt Yeah I was kinda bummed, but tell them I'm gonna miss them too! I loved your class! You guys made student teaching fun.	@ lanceschmidt Yeah eye was kinda bummed , but tell them I 'm gon nah miss them too ! I loved yore class ! You guys made student teaching fun .	@ lanceschmidt Yeah I waas kinda bummed , butt tel them I 'm gon nah miss them to ! eye loved your class ! You guys made student teaching fun .	@ lanceschmidt Yeah I waas kinda bummed , butt tel them eye 'm gon nah miss them too ! eye loved your class ! u guise maid student teaching fun .	@ lanceschmidt Yeah eye waas kinda a bummed , butt tel them eye 'm gon nah mis them to ! eye loved yore klass ! u guise maid student teaching fun .	@ lanceschmidt Yelh I was kinda bummed , but tell them I 'm gon na mis them tooo ! I loved your class ! You guys made student teaching fun .	@ lanecschmidt Yeha I gwas kinda bummed , but tsll them I l'm gon na mdiss them tuoo ! I loved your class ! You guys made stuudent teaching faun .	@ lanceshmidt Yeah I aws kinda bmmed , but tell them I m' gon na mijss them etoo ! I lobved your cpass ! You gauys maed stuxdent teahcing fn .	@ lanceschmidt I was kinda bummed , but tell them I 'm gon na miss them ! I loved your class ! You made student teaching fun .	I was , but them I 'm gon na miss them ! I loved your ! You guys made student fun .	Yeah I , but them I na them ! I your ! You student teaching .	0.5806451612903226	0.4838709677419355	[('@', 'JJ'), ('lanceschmidt', 'NN'), ('Yeah', 'NNP'), ('I', 'PRP'), ('was', 'VBD'), ('kinda', 'NN'), ('bummed', 'VBN'), (',', ','), ('but', 'CC'), ('tell', 'VBP'), ('them', 'PRP'), ('I', 'PRP'), ("'m", 'VBP'), ('gon', 'VBG'), ('na', 'TO'), ('miss', 'VB'), ('them', 'PRP'), ('too', 'RB'), ('!', '.'), ('I', 'PRP'), ('loved', 'VBD'), ('your', 'PRP$'), ('class', 'NN'), ('!', '.'), ('You', 'PRP'), ('g…	I -> eye; your -> yore; I -> eye; but -> butt; was -> waas; guys -> guise; You -> u; tell -> tel; class -> klass; kinda -> kinda a; made -> maid; I -> eye; na -> nah; miss -> mis; too -> to;
1693995415	sadness	Sigh. I'm getting off the computer now to do even MORE homework... Bye	Sigh . I 'm getting off the a computer now to do even moore homework ... Bye	Sigh . eye 'm getting off the compute her now to due even MORE homework ... Bye	psi . eye 'm getting off the a computer now to do even moore homework ... by	psi . eye 'm getting off the a compute her gnau to due even moore homework ... by	Sigh . I w'm getting off the colmputer now to do even MORE homework ... Bye	Sigh . I 'm getting off the computer now to od evn MORE hombwork ... yBe	Sfgh . I m' getiing off the computer nw to no evpen MROE howmework ... Bye	Sigh . I 'm getting off the computer now to even MORE ... Bye	. I 'm off the to do even homework ... Bye	. I off the to do even ...	0.625	0.5625	[('Sigh', 'NNP'), ('.', '.'), ('I', 'PRP'), ("'m", 'VBP'), ('getting', 'VBG'), ('off', 'RP'), ('the', 'DT'), ('computer', 'NN'), ('now', 'RB'), ('to', 'TO'), ('do', 'VB'), ('even', 'RB'), ('MORE', 'NNP'), ('homework', 'NN'), ('...', ':'), ('Bye', 'NNP')]	MORE -> moore; Sigh -> psi; I -> eye; the -> the a; computer -> compute her; now -> gnau; do -> due; Bye -> by;
1965079934	sadness	saw a dead bird on my way to work!what a kind of day to start?! Poor little bird!	saw a dead bird on my way to werk ! what a kind of dey to start ? ! Poor little bird !	saw a dead byrd on my way two work ! what a kind of dey two start ? ! poore little bird !	saw a dead byrd on mai way two work ! what a a kind of day to start ? ! poore littell byrd !	saw a a dead byrd on mai weigh two werk ! what a a kind of dey two start ? ! poore littell byrd !	saw a dead bird on my ay to work ! what a kind of day to start ? ! Poor little byrd !	swa a daed bid on my way to work ! what a kiid of dy to start ? ! Poor lirtle bitd !	sw a deda brd on my wky to wokr ! what a ksind of dya to sart ? ! Pmor liutle brd !	saw a dead bird on my to work ! what a of day to start ? ! Poor little bird !	saw a on my way to work ! what a of to ? ! Poor !	a on my to ! what a of to ? ! !	0.4782608695652174	0.5217391304347826	[('saw', 'VBD'), ('a', 'DT'), ('dead', 'JJ'), ('bird', 'NN'), ('on', 'IN'), ('my', 'PRP$'), ('way', 'NN'), ('to', 'TO'), ('work', 'VB'), ('!', '.'), ('what', 'WP'), ('a', 'DT'), ('kind', 'NN'), ('of', 'IN'), ('day', 'NN'), ('to', 'TO'), ('start', 'VB'), ('?', '.'), ('!', '.'), ('Poor', 'NNP'), ('little', 'JJ'), ('bird', 'NN'), ('!', '.')]	a -> a a; work -> werk; Poor -> poore; bird -> byrd; my -> mai; to -> two; a -> a a; way -> weigh; day -> dey; bird -> byrd; to -> two; little -> littell;
1694419609	sadness	@vian1309 yeah real hard, but I know you'll get by with it... smile	@ vian1309 yeah real hard , but I know u 'll get by withe it ... smile	@ vian1309 yeah real hard , but eye know you 'll goette by withe it ... smile	@ vian1309 yeah real hard , but eye no u 'll goette buy with it ... smile	@ vian1309 yeah reel hard , butt eye no u 'll goette buy withe it ... smile	@ vian1309 yxah real hard , but I kinow you 'll get by with it ... smile	@ vian1309 yeha retl hadr , but I know you 'll get by with it ... smlie	@ vain1309 yzeah roal hdard , but I kbow you 'll git by with it ... smle	vian1309 yeah hard , but I know you 'll get by with it ... smile	yeah , but I you 'll get by with it ... smile	, but I you 'll by with it ...	0.4705882352941176	0.4705882352941176	[('@', 'JJ'), ('vian1309', 'NN'), ('yeah', 'NN'), ('real', 'JJ'), ('hard', 'JJ'), (',', ','), ('but', 'CC'), ('I', 'PRP'), ('know', 'VBP'), ('you', 'PRP'), ("'ll", 'MD'), ('get', 'VB'), ('by', 'IN'), ('with', 'IN'), ('it', 'PRP'), ('...', ':'), ('smile', 'NN')]	with -> withe; by -> buy; you -> u; but -> butt; get -> goette; know -> no; real -> reel; I -> eye;
1957669293	sadness	Getting bored sitting at the hotel room the entire day	Getting board sitting at the hotel room the entire day	Getting board sitting at the hotel room the a entire day	Getting board sitting at the hotel room the a entire dey	Getting board sitting at the a hotel reaume the a entire dey	Geting bored sitting at the hotel room the entire day	Getating bored sitting at the hotel rgoom the etnire day	Gtting bored sitaing at the hoetl ronm the entire dqy	Getting bored sitting at the hotel the entire day	Getting sitting at the hotel the day	Getting at the the day	0.7	0.5	[('Getting', 'VBG'), ('bored', 'VBD'), ('sitting', 'VBG'), ('at', 'IN'), ('the', 'DT'), ('hotel', 'NN'), ('room', 'NN'), ('the', 'DT'), ('entire', 'JJ'), ('day', 'NN')]	day -> dey; bored -> board; the -> the a; the -> the a; room -> reaume;
1957442526	sadness	4am foodshopping cause I was sick all day and was in hospitals being alone blows	4am foodshopping cause I waas sick all day and was in hospitals being alone blose	4am foodshopping cause I waas sick aul day and was in hospitals being alone blose	4am foodshopping cars eye waas sick aul day a and was in hospitals being alone blows	4am foodshopping cause eye waas sic aul dey a and waas in hospitals being alone blose	4am foodshopping cause I was suck all day and was in hospitals being alone blws	4am foodszopping cause I was scik all dy and was in hospitals being aone brows	4am foowshopping cawse I iwas sikc all dfy and was in hozspitals bing algone blows	4am foodshopping cause I was sick all and in hospitals being alone blows	4am foodshopping I all day and was in alone blows	4am I all and in hospitals blows	0.6666666666666666	0.6	[('4am', 'CD'), ('foodshopping', 'NN'), ('cause', 'NN'), ('I', 'PRP'), ('was', 'VBD'), ('sick', 'JJ'), ('all', 'DT'), ('day', 'NN'), ('and', 'CC'), ('was', 'VBD'), ('in', 'IN'), ('hospitals', 'NNS'), ('being', 'VBG'), ('alone', 'JJ'), ('blows', 'NNS')]	and -> a and; all -> aul; day -> dey; I -> eye; was -> waas; was -> waas; sick -> sic; blows -> blose;
1961277076	sadness	@sirhova I was supposed to go to philly as well....bailed out last minute	@ sirhova eye was supposed to go to philly as welle .... bailed out last minute	@ sirhova eye was supposed to gogh to philly as well .... bailed out last minot	@ sirhova I waas supposed two gogh to filly as welle .... bailed out last minute	@ sirhova eye waas supposed two go two filly as welle .... bailed out lost minot	@ sirhova I was supposed to go to philly as well .... balied out last minute	@ sirhova I was spposed to go to pihlly as wtll .... bzailed out lat minute	@ sirhova I wfas spuposed to to to pilly fas wegll ... bailed out lsat minute	@ sirhova I supposed to go to philly as well bailed out last minute	sirhova I was to go to as well .... bailed out	sirhova I to to .... bailed out last	0.75	0.5625	[('@', 'JJ'), ('sirhova', 'NN'), ('I', 'PRP'), ('was', 'VBD'), ('supposed', 'VBN'), ('to', 'TO'), ('go', 'VB'), ('to', 'TO'), ('philly', 'RB'), ('as', 'RB'), ('well', 'RB'), ('....', 'VB'), ('bailed', 'VBN'), ('out', 'RP'), ('last', 'JJ'), ('minute', 'NN')]	to -> two; last -> lost; to -> two; minute -> minot; I -> eye; philly -> filly; well -> welle; was -> waas;
1962835758	sadness	@japanimated I miss you too	@ japanimated I miss you to	@ japanimated I miss u too	@ japanimated I mis you to	@ japanimated eye mis you to	@ japanimated I miss you too	@ janpanimated I miss you too	@ japanvimated I mjss you oto	@ japanimated I you too	japanimated I you too	I you too	0.6666666666666666	0.6666666666666666	[('@', 'NN'), ('japanimated', 'VBD'), ('I', 'PRP'), ('miss', 'VBP'), ('you', 'PRP'), ('too', 'RB')]	I -> eye; too -> to; miss -> mis;
1963177811	sadness	O dios acaban de tocar The Pains Of Being Pure At Heart en el primavera sound life is not fair	owe dios acaban de tocar The Pains Of Being Pure At Heart en l primavera sound life is not fair	owe dios acaban de tocar The panes Of Being Pure At Heart n l primavera sound life is not fair	O dios acaban de tocar the a panes Of Being Pure At hart n l primavera sound life is knot fair	owe dios acaban d tocar the a panes Of Being Pure At hart n l primavera sound life is knot fare	O dios acaban de toucar The Pains Of Being Pure At Heart en el primavera sound lmfe is not fair	O dos acaban de tocar The Pains Of Being Puure At Hetrt en el prisavera sound lidfe is nzot fair	O didos acdban de tomar The Pains Of Bieng Puer At Haert en el priemavera sund life is nhot fair	O dios acaban de tocar The Pains Of Being Pure At en el sound life is not fair	O acaban de tocar The Of Being Pure At Heart en el sound is	de tocar The Pains Of At en el sound life	0.7	0.45	[('O', 'NNP'), ('dios', 'NNS'), ('acaban', 'VBP'), ('de', 'IN'), ('tocar', 'NN'), ('The', 'DT'), ('Pains', 'NNP'), ('Of', 'IN'), ('Being', 'NNP'), ('Pure', 'NNP'), ('At', 'IN'), ('Heart', 'NNP'), ('en', 'FW'), ('el', 'FW'), ('primavera', 'NN'), ('sound', 'NN'), ('life', 'NN'), ('is', 'VBZ'), ('not', 'RB'), ('fair', 'JJ')]	not -> knot; Pains -> panes; The -> the a; fair -> fare; Heart -> hart; el -> l; de -> d; en -> n; O -> owe;
1753633455	sadness	@queetsss thanks babe. I guess I will find the right person one day, til then I'm better off alone	@ queetsss thanks babe . eye guess I will find the write person one day , til then I 'm better off alone	@ queetsss thanks babe . I guess I wil fined the write person one day , till then eye 'm better off alone	@ queetsss thanks babe . eye guess eye wil find the right person won dey , till then eye 'm better off alone	@ queetsss thanks babe . eye guess eye wil fined the a write persson won dey , till then eye 'm bettor off alone	@ queetsss thanks babe . I guess I will find the right person one day , til thne I 'm bntter off alone	@ queetsss thnaks bhbe . I gness I will find the rijht person one dy , til then I 'm bteter off alne	@ qmueetsss thnanks bane . I guses I will find the rght preson one dya , til tehn I n'm better off alne	@ queetsss thanks babe . I guess I will find the right one day , til I 'm better off alone	@ . I guess I will the person one day , til then I 'm off	. I I will the one , til I better off	0.5652173913043478	0.5217391304347826	[('@', 'JJ'), ('queetsss', 'JJ'), ('thanks', 'NNS'), ('babe', 'VBP'), ('.', '.'), ('I', 'PRP'), ('guess', 'VBP'), ('I', 'PRP'), ('will', 'MD'), ('find', 'VB'), ('the', 'DT'), ('right', 'JJ'), ('person', 'NN'), ('one', 'CD'), ('day', 'NN'), (',', ','), ('til', 'IN'), ('then', 'RB'), ('I', 'PRP'), ("'m", 'VBP'), ('better', 'JJR'), ('off', 'RP'), ('alone', 'RB')]	person -> persson; will -> wil; the -> the a; I -> eye; find -> fined; one -> won; til -> till; better -> bettor; right -> write; I -> eye; day -> dey; I -> eye;
1694475153	sadness	@underdog1979 Was gonna say, probably kill ya, serve the sentence and be living on the insurance cash by now. You are insured right LOL	@ underdog1979 Was gon nah say , probably kille ya , serve the sentence and be living on the insurance cache by now . You are insured right LOL	@ underdog1979 waas gon na say , probably kill yah , serv the sentence a and b living on the insurance cash by now . You are ensured right LOL	@ underdog1979 waas gon na saye , probably kille yah , serve the a sentence and be living on the insurance cash by now . u r ensured write LOL	@ underdog1979 Was gon na saye , probably kille yah , serv the a sentence a and b living on the a insurance cache buy gnau . u r ensured write LOL	@ underdog1979 Was gon na say , probably kill a , serve the sentence and be living on the insurance cash by now . You are isnured rgght LOL	@ undebrdog1979 Whas gon na sjy , probgably klil ya , serve the syntence and be libing on the insruance cash by now . You aer insured right LOL	@ underdog1979 as gyon na say , proably kill ay , slerve the sevtence and eb liring on the inusrance cagsh by now . You aer isured rmght gLOL	@ underdog1979 Was gon na say , probably ya , serve the sentence and be living on the insurance cash by now . You insured right	Was gon na , kill ya , serve the and living on the insurance cash by . You right LOL	na , kill , the sentence and on the insurance cash by . You	0.6551724137931034	0.5862068965517241	[('@', 'JJ'), ('underdog1979', 'NN'), ('Was', 'NNP'), ('gon', 'NN'), ('na', 'TO'), ('say', 'VB'), (',', ','), ('probably', 'RB'), ('kill', 'VB'), ('ya', 'RB'), (',', ','), ('serve', 'VB'), ('the', 'DT'), ('sentence', 'NN'), ('and', 'CC'), ('be', 'VB'), ('living', 'VBG'), ('on', 'IN'), ('the', 'DT'), ('insurance', 'NN'), ('cash', 'NN'), ('by', 'IN'), ('now', 'RB'), ('.', '.'), ('You', 'PRP'), ('ar…	the -> the a; say -> saye; cash -> cache; now -> gnau; by -> buy; insured -> ensured; right -> write; serve -> serv; the -> the a; kill -> kille; ya -> yah; be -> b; and -> a and; You -> u; are -> r;
1966129404	sadness	really tired. and have to work the whole day tomorrow, the thought of it depresses me. uncoooool....	really tired . a and have to work the hole day tomorrow , the thought of it depresses me . uncoooool ....	rylee tired . and halve to work the hole day tomorrow , the a thought of it depresses me . uncoooool ....	rylee tired . a and have to werk the whole dey tomorrow , the a thought of it depress his me . uncoooool ....	rylee tired . a and halve two werk the a hole dey tomorrow , the a thought of it depress his mi . uncoooool ....	relaly tired . and have to work the whole day tomorrow , the thought of it depresses me . unocooool ....	really tred . and haev to work the whle ady tomorow , the thought of it depresses me . uncoooool ....	rally tred . and hve to wdrk the whsole ay tomjrrow , the tought of it depersses me . unocooool ...	tired . and have to work the whole tomorrow , the thought of it depresses me . uncoooool ....	tired . and have to the day , the of it depresses me . ....	. and to the , the of it me .	0.5238095238095238	0.5238095238095238	[('really', 'RB'), ('tired', 'VBN'), ('.', '.'), ('and', 'CC'), ('have', 'VBP'), ('to', 'TO'), ('work', 'VB'), ('the', 'DT'), ('whole', 'JJ'), ('day', 'NN'), ('tomorrow', 'NN'), (',', ','), ('the', 'DT'), ('thought', 'NN'), ('of', 'IN'), ('it', 'PRP'), ('depresses', 'VBZ'), ('me', 'PRP'), ('.', '.'), ('uncoooool', 'JJ'), ('....', 'NN')]	me -> mi; really -> rylee; the -> the a; and -> a and; have -> halve; the -> the a; day -> dey; work -> werk; whole -> hole; to -> two; depresses -> depress his;
1957147399	sadness	how to have a glowing face? my complexion is always so pale	how to have a glowing face ? my complexion is always sew pale	how to halve a a glowing face ? my complexion is always sew pale	howe to have a a glowing face ? mai complexion is always so pail	howe two halve a a glowing face ? mai complexion is always sew pail	how to have a glowing face ? my complexion is always os pale	how to hve a glowing faqe ? my compelxion is always xo pale	how to hfave a gloewing fdace ? my comqlexion zis alawys os pale	how to have a glowing face ? my complexion is so pale	how to have a face ? my is pale	how to a ? my is	0.6153846153846154	0.5384615384615384	[('how', 'WRB'), ('to', 'TO'), ('have', 'VB'), ('a', 'DT'), ('glowing', 'NN'), ('face', 'NN'), ('?', '.'), ('my', 'PRP$'), ('complexion', 'NN'), ('is', 'VBZ'), ('always', 'RB'), ('so', 'RB'), ('pale', 'JJ')]	so -> sew; to -> two; a -> a a; my -> mai; how -> howe; have -> halve; pale -> pail;
1960264884	sadness	@kevholditch It's NOT good. 1 of our directors said we could go home and the other said back to work boo! It was good while it lasted.	@ kevholditch It 's NOT good . 1 of our directors said we could go home and the other said back two work boo ! It waas good wile it lasted .	@ kevholditch It 's knot good . 1 of hour directors said we could go holm a and the uther said back two work boo ! It was good while it lasted .	@ kevholditch It 's NOT goode . 1 of our directors said we could gogh holm and the uther said bak to werk beu ! It waas goode wile it lasted .	@ kevholditch It 's knot goode . 1 of hour directors said wee could gogh holm a and the a uther said bak two werk beu ! It waas goode wile it lasted .	@ kevhloditch It 's NsT good . 1 of our directors siad we could go home and the other said back to work boo ! It was good while it lasted .	@ kevdolditch It b's NOT good . 1 of our dirctors sad we could oo home and the ogher siad back to work boo ! It was god while it lsasted .	@ keholditch It ls ONT god . 1 of our dircetors saqd we could o hoe and the otehr saxid bakc to wok bo ! It wts good while it lagsted .	kevholditch It 's NOT . 1 of our directors said we could go home and the other said back to boo ! It was good while it lasted .	kevholditch It NOT good . 1 of our directors we could and the said to ! It was while it lasted .	It NOT . 1 of our we could and the to ! It while it .	0.53125	0.5	[('@', 'JJ'), ('kevholditch', 'VB'), ('It', 'PRP'), ("'s", 'VBZ'), ('NOT', 'NNP'), ('good', 'JJ'), ('.', '.'), ('1', 'CD'), ('of', 'IN'), ('our', 'PRP$'), ('directors', 'NNS'), ('said', 'VBD'), ('we', 'PRP'), ('could', 'MD'), ('go', 'VB'), ('home', 'NN'), ('and', 'CC'), ('the', 'DT'), ('other', 'JJ'), ('said', 'VBD'), ('back', 'RB'), ('to', 'TO'), ('work', 'VB'), ('boo', 'NN'), ('!', '.'), ('It',…	boo -> beu; work -> werk; good -> goode; go -> gogh; home -> holm; NOT -> knot; back -> bak; good -> goode; was -> waas; the -> the a; we -> wee; other -> uther; and -> a and; our -> hour; to -> two; while -> wile;
1965925799	sadness	@angel0712 Oh, I totally want to see Star Trek! But Kristine had already seen it with her hubby.	@ angel0712 Oh , I totally want two sea Star Trek ! But Kristine had already seen it with her hubby .	@ angel0712 o , I totally want to sea starr Trek ! But christine had already seen it with her hubby .	@ angel0712 Oh , eye total e want to see starr Trek ! butt christine hadd already scene it with her hubby .	@ angel0712 o , eye total e want two sea starr Trek ! butt christine hadd already scene it withe her hubby .	@ angel0712 Oh , I totlly want to see Star Trek ! But Kristine ihad already seen it with her hubby .	@ anegl0712 eh , I totally want to smee Siar Trek ! But Kristine hbad aldeady seen it with her hubby .	@ ange0712 hO , I totplly watn to see Stjr Trke ! But Kristine hda aolready sgeen it with her hubby .	angel0712 Oh , I totally want to see Star Trek ! But had already seen it with her hubby .	@ angel0712 Oh , I to see ! But Kristine seen it with her .	, I totally to Star ! But it with her .	0.5909090909090909	0.5	[('@', 'JJ'), ('angel0712', 'NN'), ('Oh', 'NNP'), (',', ','), ('I', 'PRP'), ('totally', 'RB'), ('want', 'VBP'), ('to', 'TO'), ('see', 'VB'), ('Star', 'NNP'), ('Trek', 'NNP'), ('!', '.'), ('But', 'CC'), ('Kristine', 'NNP'), ('had', 'VBD'), ('already', 'RB'), ('seen', 'VBN'), ('it', 'PRP'), ('with', 'IN'), ('her', 'PRP$'), ('hubby', 'NN'), ('.', '.')]	But -> butt; Oh -> o; Star -> starr; Kristine -> christine; had -> hadd; with -> withe; totally -> total e; to -> two; see -> sea; I -> eye; seen -> scene;
1957045395	sadness	Have to go to the dreaded DMV tomorrow	Have to go two the dreaded DMV tomorrow	Have two go two the dreaded DMV tomorrow	halve to gogh to the dreaded DMV tomorrow	halve to gogh two the a dreaded DMV tomorrow	Have to go to the deaded DMV tomorrow	Have to go to the dreded DMV tsomorrow	Heve to vo to the deaded DVM tomorrow	to go to the dreaded DMV tomorrow	Have to go to the tomorrow	to to the dreaded	0.625	0.625	[('Have', 'VB'), ('to', 'TO'), ('go', 'VB'), ('to', 'TO'), ('the', 'DT'), ('dreaded', 'VBN'), ('DMV', 'NNP'), ('tomorrow', 'NN')]	Have -> halve; to -> two; the -> the a; go -> gogh;
1963962931	sadness	i feel like crap	i feel like crap	i feil like crap	i feil like crap	eye feel lyke crap	i feel like crap	i fdeel like crap	i feel like crxp	i feel like crap	feel like crap	like crap	0.75	1.0	[('i', 'JJ'), ('feel', 'VBP'), ('like', 'IN'), ('crap', 'NN')]	i -> eye; like -> lyke;
1962208725	sadness	My first car is offically gone. good bye my turquoise topaz. You will be missed greatly.	My first carr is offically gone . good bye my turquoise topaz . You wil be missed greatly .	My furst car is offically gone . good bye mai turquoise topaz . u will b missed greatly .	My furst carr is offically gone . goode bye mai turquoise topaz . u wil be missed greatly .	mai furst carr is offically gawne . goode by mai turquoise topaz . u will b mist greatly .	My first car is offically gone . good ye my turuqoise topaz . You will be missed greatly .	My fist car s offically gne . goyod bye my turquoise topaz . You will be missed ggeatly .	My fiarst oar tis offizcally gone . god bey my turuqoise toaz . You will re missed geatly .	My first car is offically gone . bye my turquoise topaz . You will missed greatly .	My first is offically gone . bye my topaz . You will .	My first . good my . You will .	0.631578947368421	0.5789473684210527	[('My', 'PRP$'), ('first', 'JJ'), ('car', 'NN'), ('is', 'VBZ'), ('offically', 'RB'), ('gone', 'VBN'), ('.', '.'), ('good', 'JJ'), ('bye', 'NN'), ('my', 'PRP$'), ('turquoise', 'NN'), ('topaz', 'NN'), ('.', '.'), ('You', 'PRP'), ('will', 'MD'), ('be', 'VB'), ('missed', 'VBN'), ('greatly', 'RB'), ('.', '.')]	My -> mai; You -> u; bye -> by; car -> carr; missed -> mist; my -> mai; first -> furst; good -> goode; be -> b; gone -> gawne;
1964558982	sadness	it's sunny but i'm bored sad call or text me	it 's sunny butt i 'm bored sad call or text me	it 's sunny but eye 'm bored sad call ore text me	it 's sunny butt i 'm bored sad caul ore text mi	it 's sonny butt eye 'm board sad call ore text mi	it 's sunny but i m' bored sad call or text me	it 's sunny but i vm bjred swd call or text me	it z's suny but i 'm bored rsad cal or tebt me	it 's sunny but 'm bored sad call or text me	it 's but 'm sad or text me	it 's but 'm or me	0.6666666666666666	0.5833333333333334	[('it', 'PRP'), ("'s", 'VBZ'), ('sunny', 'JJ'), ('but', 'CC'), ('i', 'JJ'), ("'m", 'VBP'), ('bored', 'JJ'), ('sad', 'JJ'), ('call', 'NN'), ('or', 'CC'), ('text', 'VB'), ('me', 'PRP')]	sunny -> sonny; but -> butt; me -> mi; bored -> board; i -> eye; or -> ore;
1964391323	sadness	photography class over summer cancelled. going somewhere i dont want to and missing the spring game and no email from eric swist	photography class over summer cancelled . going somewhere i dont want to and missing the spring game and know email frum eric swist	photography class over sommer canceled . go in somewhere i dont want to and missing the spring game a and know email from eric swist	photography class over summer cancelled . going somewhere eye dont want two a and missing the a spring game a and know email from erich swist	photography class hove her sommer canceled . go in somewhere eye dont want two a and missing the a spring game a and know email frum erich swist	photography class over summer cancelled . going somewhere i dont want to and missing the spyring game and no email from eric swist	photography clyss over skummer cancelled . going somewhere i dort want to and misqsing the spring geme and no email from eric suist	phtoography clsas over summer canpcelled . going sonewhere i dotn wfnt to and mibssing the syring gmae and no emil from eric svist	class over summer cancelled . going i dont want to and missing the spring game and no email from eric swist	over summer . going somewhere i dont to and the game and no email from eric	over cancelled . somewhere to and the game and no from	0.6521739130434783	0.5652173913043478	[('photography', 'NN'), ('class', 'NN'), ('over', 'IN'), ('summer', 'NN'), ('cancelled', 'VBN'), ('.', '.'), ('going', 'VBG'), ('somewhere', 'RB'), ('i', 'JJ'), ('dont', 'VBP'), ('want', 'VBP'), ('to', 'TO'), ('and', 'CC'), ('missing', 'VBG'), ('the', 'DT'), ('spring', 'NN'), ('game', 'NN'), ('and', 'CC'), ('no', 'DT'), ('email', 'NN'), ('from', 'IN'), ('eric', 'JJ'), ('swist', 'NN')]	summer -> sommer; the -> the a; no -> know; from -> frum; and -> a and; and -> a and; cancelled -> canceled; over -> hove her; i -> eye; eric -> erich; to -> two; going -> go in;
1963463640	sadness	@KiwiiKink was it for the vma's? i guess so.. also wanna go to london in june for demi lovato concert, but no one's going with me	@ KiwiiKink was it fore the vma 's ? i guess sew .. also wan na gogh to london in june for demi lovato concert , but no one 's going with me	@ KiwiiKink waas it for the a vma 's ? i guess sew .. also wan na gogh to london in june fore demi lovato concert , but know one 's going withe me	@ KiwiiKink was it fore the a vma 's ? i guess sew .. also wan nah go two lunden in joon fore demi lovato concert , butt no one 's going with mi	@ KiwiiKink waas it fore the vma 's ? eye guess sew .. all so juan nah gogh two lunden in joon fore demi lovato concert , but know won 's go in withe mi	@ KiwiiKink was it for the vma 's ? i guess so .. also wan na ngo to london in jone for demi lovato concert , but no one 's going with me	@ KiwiiKink was it for the vam 's ? i guess o .. alos an ra go to lgndon in jue for demi lovato copncert , but no jne 's geing with me	@ KiwiKiink wbs it for the vam 's ? i gess o . alzso wna a o to lxondon in june for dxemi lbvato conecrt , but no one 's gonig with me	@ KiwiiKink was it for the vma 's ? i guess so also wan na to london in june for demi lovato concert , but no one 's with me	@ KiwiiKink it for the vma 's ? guess wan to in june for lovato , but no one 's going with me	it for the 's ? to in june for lovato , but no 's with me	0.5757575757575758	0.5757575757575758	[('@', 'JJ'), ('KiwiiKink', 'NNP'), ('was', 'VBD'), ('it', 'PRP'), ('for', 'IN'), ('the', 'DT'), ('vma', 'NN'), ("'s", 'POS'), ('?', '.'), ('i', 'JJ'), ('guess', 'NN'), ('so', 'RB'), ('..', 'NNP'), ('also', 'RB'), ('wan', 'VBD'), ('na', 'RB'), ('go', 'VB'), ('to', 'TO'), ('london', 'VB'), ('in', 'IN'), ('june', 'NN'), ('for', 'IN'), ('demi', 'NN'), ('lovato', 'NN'), ('concert', 'NN'), (',', ','),…	was -> waas; no -> know; going -> go in; london -> lunden; one -> won; with -> withe; i -> eye; wan -> juan; june -> joon; for -> fore; to -> two; na -> nah; for -> fore; so -> sew; me -> mi; go -> gogh; also -> all so;
1964319303	sadness	My hips are too wide to rock those mario Kart shorts why couldn i have the bone structure of a 12 year old boy?	My hips are too wide to rock those mario Kart shorts why couldn eye have the bown structure of a a 12 year old boy ?	My hips are too wyden to rock those mario Kart shorts y couldn i have the bown structure of a a 12 year olde boy ?	My hipps r to wyden to rock those mario Kart shorts y couldn eye halve the a bone structure of a 12 year old boy ?	mai hipps r to wyden to roc those mario Kart shortz y couldn i halve the a bown structure of a a 12 year olde boy ?	My hisps are too wide to rock those mario Kart shorts why colldn i hakve the bone structure of a 12 year old boy ?	My his are too wide to rock those mario Kart shorts why couldn i hiave the boen strcture of a 12 yesr ld beoy ?	My hidps re stoo wde to romk those maio Kart sorts why culdn i haev the bnoe strpucture of a 12 year ocd boy ?	My hips are too wide to rock those Kart shorts why couldn i have the bone structure of a 12 year ?	My hips to rock those mario shorts why couldn i the of a 12 year boy ?	My too wide to those why the bone of a 12 ?	0.64	0.64	[('My', 'PRP$'), ('hips', 'NNS'), ('are', 'VBP'), ('too', 'RB'), ('wide', 'JJ'), ('to', 'TO'), ('rock', 'VB'), ('those', 'DT'), ('mario', 'JJ'), ('Kart', 'NNP'), ('shorts', 'VBZ'), ('why', 'WRB'), ('couldn', 'NN'), ('i', 'NN'), ('have', 'VBP'), ('the', 'DT'), ('bone', 'NN'), ('structure', 'NN'), ('of', 'IN'), ('a', 'DT'), ('12', 'CD'), ('year', 'NN'), ('old', 'JJ'), ('boy', 'NN'), ('?', '.')]	too -> to; My -> mai; are -> r; have -> halve; shorts -> shortz; old -> olde; wide -> wyden; hips -> hipps; the -> the a; a -> a a; rock -> roc; bone -> bown; why -> y;
1962234982	sadness	@cheesetal i miss coffee	@ cheesetal i mis coffee	@ cheesetal i mis coffee	@ cheesetal i mis coffey	@ cheesetal eye mis coffey	@ cheesetal i miss cozfee	@ cheesetal i msss coffee	@ cheeetal i miss codfee	@ cheesetal miss coffee	@ i coffee	cheesetal i	1.0	0.6	[('@', 'JJ'), ('cheesetal', 'NN'), ('i', 'NN'), ('miss', 'VBP'), ('coffee', 'NN')]	i -> eye; coffee -> coffey; miss -> mis;
1960322294	sadness	Ughh none of my apps are working ! phone why do you hate me !	Ughh none of my apps are working ! phone y due you hate me !	Ughh nun of my apps are working ! fone why do you haight me !	Ughh none of my apps r werking ! fone y do you hate mi !	Ughh nun of my apps are werking ! fone y due u haight mi !	Ughh none of my aps are woroking ! phone why do you hate me !	Uhgh none of my aps are working ! phone why o you hte me !	Ugqh nne of my apps azre waorking ! phne why od you haste me !	Ughh none of my are ! phone why do you hate me !	Ughh of my are ! why do you me !	of my ! why you me !	0.5333333333333333	0.6666666666666666	[('Ughh', 'NNP'), ('none', 'NN'), ('of', 'IN'), ('my', 'PRP$'), ('apps', 'NN'), ('are', 'VBP'), ('working', 'VBG'), ('!', '.'), ('phone', 'NN'), ('why', 'WRB'), ('do', 'VBP'), ('you', 'PRP'), ('hate', 'VB'), ('me', 'PRP'), ('!', '.')]	you -> u; hate -> haight; me -> mi; none -> nun; why -> y; working -> werking; phone -> fone; do -> due;
1961528337	sadness	@msignorile Weather sucks up here	@ msignorile Weather sucks up hear	@ msignorile Weather sucks upp here	@ msignorile Weather sucks upp hear	@ msignorile whether sucks upp hear	@ msignorile Weather sucks up hre	@ msignorile Wyather sucks up hgere	@ msingorile Wather suwcks up here	@ msignorile Weather sucks up	@ Weather up here	msignorile Weather up	0.8333333333333334	0.5	[('@', 'NN'), ('msignorile', 'NN'), ('Weather', 'NN'), ('sucks', 'VBZ'), ('up', 'RP'), ('here', 'RB')]	here -> hear; Weather -> whether; up -> upp;
1957472414	sadness	it's overwhelming how i'm finally catching up with my cousin/bff since i was three who i haven't seen in years. ah, memories. miss her	it 's overwhelming howe i 'm finally catching up with mai cousin/bff since i was three who eye have n't seen in years . ah , memories . miss her	it 's overwhelming how eye 'm final e catching upp with mai cousin/bff since i was three who i have n't scene in years . awe , memories . miss her	it 's overwhelming how i 'm final e catching upp withe my cousin/bff since i was three hoo eye halve n't seen in yours . awe , memories . mis her	it 's overwhelming howe eye 'm final e catching upp withe mai cousin/bff since eye waas three hoo eye halve n't scene in yours . awe , memories . mis her	it y's overwvelming how i 'm finally catching up with my cousin/bff since i was three who i have 't seen in years . ah , memories . miss her	it 's overwhelming how i e'm fnially catching up with my couscin/bff since i was three who i have n't seben in yaers . hah , memories . mis her	it s' overwyelming how i gm fipnally catcihng up with my couscn/bff since i aws three who i haev nt' seen in yers . oh , memonries . mis her	it 's overwhelming how i 'm catching up with my cousin/bff since was three who i have n't seen in . ah , memories . miss her	it overwhelming how i up with my cousin/bff since was three who n't in years . , memories . miss her	it how up with my cousin/bff since three who in . , . miss her	0.5666666666666667	0.5	[('it', 'PRP'), ("'s", 'VBZ'), ('overwhelming', 'JJ'), ('how', 'WRB'), ('i', 'JJ'), ("'m", 'VBP'), ('finally', 'RB'), ('catching', 'VBG'), ('up', 'RP'), ('with', 'IN'), ('my', 'PRP$'), ('cousin/bff', 'NN'), ('since', 'IN'), ('i', 'NN'), ('was', 'VBD'), ('three', 'CD'), ('who', 'WP'), ('i', 'VBP'), ('have', 'VBP'), ("n't", 'RB'), ('seen', 'VBN'), ('in', 'IN'), ('years', 'NNS'), ('.', '.'), ('ah', …	miss -> mis; my -> mai; ah -> awe; who -> hoo; i -> eye; was -> waas; i -> eye; i -> eye; with -> withe; have -> halve; how -> howe; finally -> final e; up -> upp; years -> yours; seen -> scene;
1963043557	sadness	Pouring outside.. Cleaning out my locker.. My bookbag is heavy and my back and arms are killing me	Pouring outside .. Cleaning out my locker .. mai bookbag is heavy and my back a and arms are killing me	Pouring outside .. Cleaning out my locker .. mai bookbag is heavy a and my back a and armes are killing me	poring outside .. Cleaning out my laugher .. My bookbag is heavy and mai bak and armes r killing me	poring outside .. Cleaning out mai laugher .. mai bookbag is heavy and mai bak a and armes r killing mi	Pouring outside .. Cleaning out my locker .. yM bookbag is heavy and my back and arms aer killing me	Puring outside .. Cleaning out my locker .. bMy boobag is heavy and my back and alrms are kiwling me	Pogring oytside .. Clcaning out my lcker .. My bookbag uis hewvy and my bavck and aims lre kiling me	Pouring outside .. Cleaning out my locker My bookbag heavy and my back and arms are killing me	outside Cleaning out my locker .. My bookbag is and my and killing me	outside .. out my locker heavy and my and me	0.7	0.55	[('Pouring', 'VBG'), ('outside', 'JJ'), ('..', 'NNP'), ('Cleaning', 'NNP'), ('out', 'RP'), ('my', 'PRP$'), ('locker', 'NN'), ('..', 'NNP'), ('My', 'NNP'), ('bookbag', 'NN'), ('is', 'VBZ'), ('heavy', 'JJ'), ('and', 'CC'), ('my', 'PRP$'), ('back', 'NN'), ('and', 'CC'), ('arms', 'NNS'), ('are', 'VBP'), ('killing', 'VBG'), ('me', 'PRP')]	back -> bak; and -> a and; locker -> laugher; my -> mai; me -> mi; arms -> armes; are -> r; Pouring -> poring; my -> mai; My -> mai;
1963473694	sadness	twitter is trippin right now with my pic	twitter is trippin right now with mai pic	twitter is trippin right gnau with mai pic	twitter is trippin write now with mai pic	twitter is trippin write gnau with mai pick	twitter s trippin right now with my pic	twitter is trippin rght iow with my pic	twitter si trikpin rikght now with my pc	is trippin right now with my pic	twitter is now with my pic	is now with my	0.75	0.625	[('twitter', 'NN'), ('is', 'VBZ'), ('trippin', 'JJ'), ('right', 'RB'), ('now', 'RB'), ('with', 'IN'), ('my', 'PRP$'), ('pic', 'NN')]	my -> mai; right -> write; pic -> pick; now -> gnau;
1962586757	sadness	@RobPattzNews DIE! gosh.... i will die 'til movie awards	@ RobPattzNews DIE ! gosh .... i wil die 'til movie awards	@ RobPattzNews DIE ! gosh .... i wil die 'til move e awards	@ RobPattzNews dye ! ghosh .... i will dye 'til move e awards	@ RobPattzNews dye ! ghosh .... eye wil dye 'til move e awards	@ RobPattzNews DIE ! gsoh .... i will die 'til movie awards	@ RobPattzNews xIE ! gosh .d.. i will dqie 'til movie awiards	@ RobPattzNews DkIE ! gush .... i will die 'il mbovie aawrds	@ RobPattzNews DIE ! gosh .... i will die 'til awards	@ DIE ! i will die movie awards	@ ! i will 'til awards	0.8333333333333334	0.5	[('@', 'JJ'), ('RobPattzNews', 'NNP'), ('DIE', 'NNP'), ('!', '.'), ('gosh', 'NN'), ('....', 'NN'), ('i', 'NN'), ('will', 'MD'), ('die', 'VB'), ("'til", 'NNP'), ('movie', 'NN'), ('awards', 'NNS')]	movie -> move e; DIE -> dye; will -> wil; die -> dye; gosh -> ghosh; i -> eye;
1961648374	sadness	Bloody exams next week	Bloody exams next week	blood d exams next week	Bloody exams next weak	blood d exams nex week	Bloody exams next week	Bloody exams next webek	Bloody exms next weke	Bloody exams next week	Bloody exams next	Bloody next	0.75	0.75	[('Bloody', 'JJ'), ('exams', 'NNS'), ('next', 'IN'), ('week', 'NN')]	Bloody -> blood d; next -> nex;
1957595865	sadness	Is so freaking bored on the bus. Hate being poor, ï¿½4.80 return for a 10 min train or ï¿½2 return for an HOUR long bus.ipod has no battery 2	Is so freaking bored on the buss . Hate being poor , ï¿½4.80 return for a 10 min train ore ï¿½2 return for an HOUR long bus.ipod has know battery 2	Is so freaking board on the buss . Hate being poore , ï¿½4.80 return for a 10 minh train or ï¿½2 return for ann our long bus.ipod has no battery 2	Is sew freaking board on the a buss . haight being poor , ï¿½4.80 return for a 10 min trane ore ï¿½2 return for ann HOUR long bus.ipod has no batter he 2	Is sew freaking board on the a buss . haight being poore , ï¿½4.80 return fore a a 10 minh trane ore ï¿½2 return fore ann our long bus.ipod has know batter he 2	Is so freaking bored on the bus . Hate bjing poor , ï¿½4.80 return for a 10 imn train or ï¿½2 return for an HUR long bus.ipod has no battery 2	Is eo feaking bored on the bbus . Hate being poir , ï¿½4.80 return for a 10 min trin or ï¿½2 rewurn for an HUOR lovg bus.ipod has no batery 2	s o frekaing blored on the bas . Hae bejng por , ï¿½.480 return for a 10 in tfain or ï¿a½2 return for an HUR loong bus.opod ahs no battery 2	Is so bored on the bus . being poor , ï¿½4.80 return for a 10 min train or ï¿½2 return for an HOUR long bus.ipod no battery 2	so on the . Hate being , for a 10 min or ï¿½2 for an HOUR long bus.ipod has no battery 2	so freaking on the . , for a 10 or for an no battery 2	0.6129032258064516	0.5161290322580645	[('Is', 'VBZ'), ('so', 'RB'), ('freaking', 'JJ'), ('bored', 'VBN'), ('on', 'IN'), ('the', 'DT'), ('bus', 'NN'), ('.', '.'), ('Hate', 'NNP'), ('being', 'VBG'), ('poor', 'JJ'), (',', ','), ('ï¿½4.80', 'JJ'), ('return', 'NN'), ('for', 'IN'), ('a', 'DT'), ('10', 'CD'), ('min', 'NN'), ('train', 'NN'), ('or', 'CC'), ('ï¿½2', 'JJ'), ('return', 'NN'), ('for', 'IN'), ('an', 'DT'), ('HOUR', 'NNP'), ('long'…	poor -> poore; so -> sew; the -> the a; Hate -> haight; battery -> batter he; bored -> board; a -> a a; bus -> buss; train -> trane; or -> ore; HOUR -> our; no -> know; for -> fore; an -> ann; for -> fore; min -> minh;
1965296354	sadness	@SodaKan sorry to hear about the wait list	@ SodaKan sorry to hear about the weight list	@ SodaKan sari to hear about the a wait list	@ SodaKan sorry two here about the a wait list	@ SodaKan sari to here about the a weight liszt	@ SodaKan sorry to hear about the wiat list	@ SoaKan sory to har about the wait list	@ SodKan ssorry to hear about the wat lsit	@ SodaKan sorry to hear about the wait	SodaKan to hear about the list	to about the list	0.6666666666666666	0.6666666666666666	[('@', 'JJ'), ('SodaKan', 'NNP'), ('sorry', 'NN'), ('to', 'TO'), ('hear', 'VB'), ('about', 'IN'), ('the', 'DT'), ('wait', 'NN'), ('list', 'NN')]	the -> the a; list -> liszt; wait -> weight; hear -> here; sorry -> sari;
1694440067	sadness	day started off bad but got better	day started off bad butt got better	day started off bad butt got better	day started off bad butt got bettor	dey started off bad butt gott bettor	day started off bad but got better	day started off iad but got better	dzy stabrted off bad but fgot beter	started off bad but got better	day started off but better	off but better	0.7142857142857143	0.5714285714285714	[('day', 'NN'), ('started', 'VBD'), ('off', 'RP'), ('bad', 'JJ'), ('but', 'CC'), ('got', 'VBD'), ('better', 'JJR')]	got -> gott; day -> dey; better -> bettor; but -> butt;
1960535134	sadness	horrible dreams last night also had one in which i was employed...sigh, if only.	horrible dreams last night also had one in witch i waas employed ... sigh , if only .	horrible dreams last night all so had won in witch i was employed ... psi , if only .	horrible dreams lost night all so had won in witch eye was employed ... sigh , if only .	horrible dreams lost knight all so hadd won in witch eye waas employed ... psi , if only .	horrible dreams lost night also had one in which i bwas employed ... sigh , if only .	horible dreams lat night also qhad one in which i was employed ... sicgh , if oly .	horrible daeams lait night allso hda one in which i aws emzployed ... sioh , if olny .	horrible dreams last also had one in which i employed ... sigh , if only .	dreams last one in which was employed ... sigh , if only .	last one in which i ... , if .	0.6111111111111112	0.5	[('horrible', 'JJ'), ('dreams', 'NNS'), ('last', 'JJ'), ('night', 'NN'), ('also', 'RB'), ('had', 'VBD'), ('one', 'CD'), ('in', 'IN'), ('which', 'WDT'), ('i', 'NN'), ('was', 'VBD'), ('employed', 'VBN'), ('...', ':'), ('sigh', 'RB'), (',', ','), ('if', 'IN'), ('only', 'RB'), ('.', '.')]	was -> waas; had -> hadd; last -> lost; also -> all so; which -> witch; one -> won; i -> eye; sigh -> psi; night -> knight;
1957562993	sadness	@elmers10 miss u more	@ elmers10 mis u more	@ elmers10 miss you more	@ elmers10 miss you moore	@ elmers10 mis you moore	@ elmers10 miss u more	@ elmehs10 mpiss u more	@ elmlers10 mifs u msore	@ elmers10 u more	elmers10 miss more	elmers10 more	1.0	0.6	[('@', 'JJ'), ('elmers10', 'NN'), ('miss', 'NN'), ('u', 'NN'), ('more', 'RBR')]	miss -> mis; more -> moore; u -> you;
1964624994	sadness	@DubarryMcfly really has anyone got through to the finals yet? yeah was it i was stuck in class for most of it loveyoufletch xxxx	@ DubarryMcfly really has anyone got through two the a finals yet ? yeah waas it i was stuck in class for most of it loveyoufletch xxxx	@ DubarryMcfly rylee has anyone got thru to the a finals yet ? yeah waas it i was stuck in klass for most of it loveyoufletch xxxx	@ DubarryMcfly really has any one gott thru to the finals yet ? yeah waas it eye was stucke in klass fore most of it loveyoufletch xxxx	@ DubarryMcfly rylee has any one gott thru two the a finals yett ? yeah waas it eye waas stucke in klass fore most of it loveyoufletch xxxx	@ DubarryMcfly really has anyone got through to the fyinals yet ? yeah was it i was stuck in cass for modst of it loveyoufletch xxxx	@ DubarryMcfly relly has anyone got through to the finals ytt ? yah was it i wqs sutck in class for mots of it lovyoufletch xxxx	@ DubarrkyMcfly really dhas aknyone got through to the fuinals yhet ? yueah qwas it i cas stck in calss for mot of it loveyuofletch xxxx	@ DubarryMcfly really anyone got through to the finals yet ? was it i was stuck in class for most of it xxxx	@ really has got through to the yet ? it stuck in class for most of it loveyoufletch	@ anyone through to the ? was it was in for of it	0.6538461538461539	0.5	[('@', 'JJ'), ('DubarryMcfly', 'NNP'), ('really', 'RB'), ('has', 'VBZ'), ('anyone', 'NN'), ('got', 'VBD'), ('through', 'IN'), ('to', 'TO'), ('the', 'DT'), ('finals', 'NNS'), ('yet', 'RB'), ('?', '.'), ('yeah', 'NN'), ('was', 'VBD'), ('it', 'PRP'), ('i', 'NN'), ('was', 'VBD'), ('stuck', 'VBN'), ('in', 'IN'), ('class', 'NN'), ('for', 'IN'), ('most', 'JJS'), ('of', 'IN'), ('it', 'PRP'), ('loveyoufle…	i -> eye; anyone -> any one; to -> two; really -> rylee; through -> thru; for -> fore; was -> waas; class -> klass; got -> gott; was -> waas; yet -> yett; stuck -> stucke; the -> the a;
1963125259	sadness	after bragging about kitten cuteness, my cat never came home i wanna throw up	after bragging about kitten cuteness , my cat never kaim home eye wan na throw up	after bragging about kitten cuteness , my cat never kaim home i wan nah throw upp	after bragging about kitten cuteness , mai kat never kaim home i wan nah throw upp	aft er bragging about kitten cuteness , mai kat never kaim holm eye juan na throw upp	after bragging about kitten cuteness , my cat nepver came home i an na throw up	after bragging about kirten ctueness , my cat never came home i awn na trow up	after braging aobut kvtten ctueness , my cit niever cqme home i wan na throw up	after bragging about kitten cuteness , my never home i wan na throw up	after kitten , my came home i wan na throw up	after cuteness , my cat home na up	0.6875	0.625	[('after', 'IN'), ('bragging', 'VBG'), ('about', 'RB'), ('kitten', 'JJ'), ('cuteness', 'NN'), (',', ','), ('my', 'PRP$'), ('cat', 'NN'), ('never', 'RB'), ('came', 'VBD'), ('home', 'NN'), ('i', 'NN'), ('wan', 'VBP'), ('na', 'TO'), ('throw', 'VB'), ('up', 'RP')]	i -> eye; came -> kaim; wan -> juan; up -> upp; home -> holm; cat -> kat; my -> mai; after -> aft er;
1963160439	sadness	feeling really dizzy not soo good	feeling really dizzy knot soo good	feeling really dizzy not sue good	feeling really dizzy not sue goode	feeling rylee dizzy knot sue good	feeling really daizzy not soo good	feeling rebally dizzy not soo gmood	feeling reially dpizzy nto soo good	feeling dizzy not soo good	feeling not soo good	dizzy soo good	1.0	0.6666666666666666	[('feeling', 'VBG'), ('really', 'RB'), ('dizzy', 'JJ'), ('not', 'RB'), ('soo', 'RB'), ('good', 'JJ')]	not -> knot; really -> rylee; soo -> sue;
1964843242	sadness	@CarsXCollide: no, I fell and effed my arm up today and now I have to do back drive.	@ CarsXCollide : know , I fell and effed my arm upp today and now I have to do back drive .	@ CarsXCollide : no , eye fell a and effed my arm upp today and now I have to do bak drive .	@ CarsXCollide : know , I fel a and effed my arm up today a and now I halve to due back dr .	@ CarsXCollide : know , eye fel a and effed my arm upp today a and gnau I have two due bak dr .	@ CarsXCollide : no , I fll and effed my arm up today and now I have to do bck drive .	@ CarsXCollide : no , I fell and efed my arm p tqday and onw I hwve to eo bak drive .	@ CarrsXCollide : no , I fell and eiffed my rm wp toady and kow I hame to kdo bak dirve .	@ : no , I fell and effed my arm up today and now I have to do back .	@ : no , I fell and my today and I have to drive .	: no , I and effed my and I to .	0.5454545454545454	0.6363636363636364	[('@', 'JJ'), ('CarsXCollide', 'NNP'), (':', ':'), ('no', 'DT'), (',', ','), ('I', 'PRP'), ('fell', 'VBD'), ('and', 'CC'), ('effed', 'VB'), ('my', 'PRP$'), ('arm', 'NN'), ('up', 'RB'), ('today', 'NN'), ('and', 'CC'), ('now', 'RB'), ('I', 'PRP'), ('have', 'VBP'), ('to', 'TO'), ('do', 'VB'), ('back', 'RB'), ('drive', 'NN'), ('.', '.')]	and -> a and; fell -> fel; I -> eye; now -> gnau; do -> due; and -> a and; drive -> dr; to -> two; up -> upp; back -> bak; no -> know;
1961994455	sadness	Rachael makes me want to cry	rachel makes me want to cry	Rachael makes me want to crye	rachel makes me want to crye	Rachael makes mi want two crye	Rachael makes me wgnt to cry	Rachael maues me want to dcry	Rachael mkaes me watt to wry	Rachael makes me to cry	Rachael me want to	me to cry	0.6666666666666666	0.6666666666666666	[('Rachael', 'NNP'), ('makes', 'VBZ'), ('me', 'PRP'), ('want', 'VB'), ('to', 'TO'), ('cry', 'VB')]	cry -> crye; me -> mi; to -> two;
1694856251	sadness	@shotdown Haha, she's up here to stay, it's nearly 2 hours on the coach for her to get here, may not be convenient for an hour of TV!	@ shotdown Haha , xi 's up hear to stay , it 's nearly 2 hours on the coach for her two get hear , may not be convenient for an hour of TV !	@ shotdown Haha , she 's upp hear to stay , it 's nearly 2 hours on the coach for her to get hear , mae knot be convenient for ann our of TV !	@ shotdown Haha , xi 's up hear two stay , it 's near lee 2 ours on the coach for her to goette hear , may knot b convenient fore an our of TV !	@ shotdown Haha , xi 's upp hear two stay , it 's near lee 2 ours on the a coach fore her two goette hear , mae knot b convenient fore ann our of TV !	@ shortdown Haha , she 's up heere to stay , it 's nearly 2 hours on the caoch for her to get here , may not be convenient for an hfur of TV !	@ shordown Hagha , she 's up heye to stay , it s nearly 2 hours on the cqoach for her to gt hre , may njot eb conxenient for an hour of V !	@ shodtdown Hacha , she s' pu hree to sxay , it s nedrly 2 hodrs on the caoch for her to pget hpere , may noot eb covenient for an hoer of V !	@ shotdown Haha , she 's up here to stay , it nearly 2 hours on the for her to get here , may be convenient for an hour of !	Haha , she up here to , it nearly 2 on the for her to here , may be for an of TV !	, she to , it 2 on the for her to , may for an of !	0.5142857142857142	0.4857142857142857	[('@', 'JJ'), ('shotdown', 'JJ'), ('Haha', 'NNP'), (',', ','), ('she', 'PRP'), ("'s", 'VBZ'), ('up', 'RB'), ('here', 'RB'), ('to', 'TO'), ('stay', 'VB'), (',', ','), ('it', 'PRP'), ("'s", 'VBZ'), ('nearly', 'RB'), ('2', 'CD'), ('hours', 'NNS'), ('on', 'IN'), ('the', 'DT'), ('coach', 'NN'), ('for', 'IN'), ('her', 'PRP$'), ('to', 'TO'), ('get', 'VB'), ('here', 'RB'), (',', ','), ('may', 'MD'), ('no…	here -> hear; to -> two; get -> goette; here -> hear; not -> knot; for -> fore; she -> xi; be -> b; for -> fore; may -> mae; the -> the a; up -> upp; hours -> ours; to -> two; hour -> our; an -> ann; nearly -> near lee;
1962262015	sadness	bye bye South Beach....u never let me down	bye bye South Beach .... u never lett me down	bye by South Beach .... u never let me downe	by bye South Beach .... you never let mi down	by by South beech .... u never lett mi down	bye bye South Becah .... u never let me down	bye bye Suth Beaach .... u never elt me down	bye bye Sputh Behch .... u nezver lgt me down	bye South Beach .... u never let me down	bye Beach .... u never me down	bye bye let me down	0.8	0.7	[('bye', 'NN'), ('bye', 'NN'), ('South', 'NNP'), ('Beach', 'NNP'), ('....', 'NNP'), ('u', 'JJ'), ('never', 'RB'), ('let', 'VB'), ('me', 'PRP'), ('down', 'RP')]	me -> mi; bye -> by; bye -> by; Beach -> beech; let -> lett;
1694346632	sadness	@frogworth hey, have a great gig! We'll have to do exchange of tracks via ze emayal I'm all lost in loops right now and still writing xx	@ frogworth hey , have a great gig ! We 'll have to due exchange of tracks via z emayal I 'm all lost in loops write now and still writing xx	@ frogworth hay , halve a great gig ! wee 'll halve to due exchange of tracks via ze emayal I 'm aul lost in loops right now and still writing xx	@ frogworth hay , have a great gig ! wee 'll have to do exchange of trax via z emayal eye 'm aul last in loops write now a and stil writing xx	@ frogworth hay , halve a a grate gig ! wee 'll halve two do exchange of trax via z emayal eye 'm aul last in loops write gnau a and stil writing xx	@ frogworth hey , have a gyeat gig ! We 'll have to do exchange of tracks via ze emayal I 'm all lcst in lops right now and still writing xx	@ frogworth hye , have a gceat gig ! We 'll have to o exchange of tracks via ze emyaal I wm all lwost in loops rzght now and still wrijting xx	@ frogeorth ey , hae a gerat kgig ! We 'll have to od exfchange of trkacks via aze emoayal I p'm all locst in lops rght now and stll writing xx	@ frogworth hey , have a great gig ! We 'll to exchange of tracks via ze emayal I 'm all lost in loops right now and still xx	@ frogworth , have a great gig ! We 'll to of tracks via emayal I all in right now and xx	, a ! We 'll to exchange of via I all in right and still xx	0.625	0.53125	[('@', 'JJ'), ('frogworth', 'NN'), ('hey', 'NN'), (',', ','), ('have', 'VBP'), ('a', 'DT'), ('great', 'JJ'), ('gig', 'NN'), ('!', '.'), ('We', 'PRP'), ("'ll", 'MD'), ('have', 'VB'), ('to', 'TO'), ('do', 'VB'), ('exchange', 'NN'), ('of', 'IN'), ('tracks', 'NNS'), ('via', 'IN'), ('ze', 'NN'), ('emayal', 'NN'), ('I', 'PRP'), ("'m", 'VBP'), ('all', 'DT'), ('lost', 'VBN'), ('in', 'IN'), ('loops', 'NNS…	still -> stil; great -> grate; have -> halve; right -> write; ze -> z; a -> a a; to -> two; tracks -> trax; lost -> last; and -> a and; I -> eye; now -> gnau; hey -> hay; all -> aul; have -> halve; We -> wee;
1963421335	sadness	@Jennifalconer would like to swap...i'm sitting with 3 grumpies	@ Jennifalconer would like two swap ... i 'm sitting with 3 grumpies	@ Jennifalconer would lyke two swap ... i 'm sitting withe 3 grumpies	@ Jennifalconer wood lyke to swapp ... eye 'm sitting with 3 grumpies	@ Jennifalconer wood lyke two swapp ... eye 'm sitting withe 3 grumpies	@ Jernifalconer would like to swap ... i 'm sitting with 3 grumpies	@ Jennifalconer would like to swup ... i m sitting with 3 grumies	@ Jennifalconer would lie to swp ... i km siting with 3 grmpies	@ Jennifalconer would like to swap ... 'm sitting with 3 grumpies	Jennifalconer would to swap ... i with 3 grumpies	would to ... with 3 grumpies	0.6153846153846154	0.4615384615384615	[('@', 'JJ'), ('Jennifalconer', 'NNP'), ('would', 'MD'), ('like', 'VB'), ('to', 'TO'), ('swap', 'VB'), ('...', ':'), ('i', 'NN'), ("'m", 'VBP'), ('sitting', 'VBG'), ('with', 'IN'), ('3', 'CD'), ('grumpies', 'NNS')]	with -> withe; i -> eye; would -> wood; swap -> swapp; to -> two; like -> lyke;
1965496030	sadness	@flutters_bye no you didn't send pics. I was supposed to go with but shit got all fucked up.	@ flutters_bye no u did n't send pics . I was supposed to go with butt shit got all fucked up .	@ flutters_bye know u did n't send pics . I was supposed to go with butt shit got aul fucked up .	@ flutters_bye know you did n't send pics . eye was supposed two go withe butt shit got aul fucked upp .	@ flutters_bye know u did n't send pics . eye waas supposed two gogh withe butt shit gott aul fucked upp .	@ flutters_bye no you idd n't send pics . I was swpposed to go with but shit got all fucked up .	@ flutters_bye no you deid d't send pics . I ras supposed to tgo with but shit qgot all fukced up .	@ fluttmers_bye no you id 'nt snd pis . I wds sfpposed to co with but seit got all fuked up .	flutters_bye no you did n't send pics . I was supposed to go with but got all fucked up .	flutters_bye no you pics . I to go with but shit got all up .	@ no you . I to with but all up .	0.5454545454545454	0.5	[('@', 'JJ'), ('flutters_bye', 'VBZ'), ('no', 'DT'), ('you', 'PRP'), ('did', 'VBD'), ("n't", 'RB'), ('send', 'VB'), ('pics', 'NNS'), ('.', '.'), ('I', 'PRP'), ('was', 'VBD'), ('supposed', 'VBN'), ('to', 'TO'), ('go', 'VB'), ('with', 'IN'), ('but', 'CC'), ('shit', 'NNS'), ('got', 'VBD'), ('all', 'DT'), ('fucked', 'VBN'), ('up', 'RP'), ('.', '.')]	you -> u; but -> butt; was -> waas; got -> gott; to -> two; with -> withe; no -> know; all -> aul; I -> eye; up -> upp; go -> gogh;
1962368785	sadness	oh my gosh!!! hollyoaks was so sad tonite	o my gosh ! ! ! hollyoaks was so sad tonite	oh mai gosh ! ! ! hollyoaks was sew sad tonite	o mai gosh ! ! ! hollyoaks was sew sad tonite	o mai ghosh ! ! ! hollyoaks waas sew sad tonight	oh my gosh ! ! ! hollyoaks jas so sad tonite	oh my gsoh ! ! ! holyoaks was os sad tonite	oh my goh ! ! ! holyoaks tas go soad townite	oh my gosh ! ! ! was so sad tonite	oh my ! ! ! hollyoaks so tonite	oh my ! ! !	0.5454545454545454	0.5454545454545454	[('oh', 'UH'), ('my', 'PRP$'), ('gosh', 'NN'), ('!', '.'), ('!', '.'), ('!', '.'), ('hollyoaks', 'NN'), ('was', 'VBD'), ('so', 'RB'), ('sad', 'JJ'), ('tonite', 'NN')]	so -> sew; oh -> o; my -> mai; gosh -> ghosh; tonite -> tonight; was -> waas;
1965737496	sadness	My head hurts	My head hurts	mai head hurts	mai head hurts	mai head hertz	My head hurts	My hebad hurts	My haed htrts	My head hurts	My head	My	0.6666666666666666	0.6666666666666666	[('My', 'PRP$'), ('head', 'NN'), ('hurts', 'NNS')]	hurts -> hertz; My -> mai;
1962110041	sadness	i want my ben and jerrys now lol, TWEET PEOPLE im bored	i want my benne and jerrys now lol , TWEET PEOPLE im bored	i want my ben a and jerrys gnau lol , TWEET PEOPLE im board	i want mai benne and jerrys gnau lol , TWEET PEOPLE imm bored	eye want mai benne a and jerrys gnau lol , TWEET PEOPLE imm board	i wajt my ben and jerrys now lol , TWEET PEOPLE im bored	i watn my ben and jerrys now lol , TWEET PEOPLE mi boerd	i wnat my ben and jearrys now fol , TxEET PEPLE im bored	i want my ben and jerrys now lol , TWEET PEOPLE im	i my and jerrys now lol , TWEET im	my ben and , TWEET PEOPLE im	0.7692307692307693	0.5384615384615384	[('i', 'NN'), ('want', 'VBP'), ('my', 'PRP$'), ('ben', 'NN'), ('and', 'CC'), ('jerrys', 'NN'), ('now', 'RB'), ('lol', 'VBZ'), (',', ','), ('TWEET', 'NNP'), ('PEOPLE', 'NNP'), ('im', 'NN'), ('bored', 'VBD')]	ben -> benne; bored -> board; now -> gnau; i -> eye; im -> imm; and -> a and; my -> mai;
1962409059	sadness	watching the final episode of boys before flowers	watching the a final episode of boys before flowers	watching the a final episode of boyes before flowers	watching the final episode of boyes before flours	watching the a fine hill episode of boyes before flours	woatching the final episode of boys before flowers	watcping the final episode of bosy before flowers	watjching the fidal eppisode of boys before fowers	the final episode of boys before flowers	watching the final of before flowers	the episode of before	0.625	0.5	[('watching', 'VBG'), ('the', 'DT'), ('final', 'JJ'), ('episode', 'NN'), ('of', 'IN'), ('boys', 'NNS'), ('before', 'IN'), ('flowers', 'NNS')]	boys -> boyes; final -> fine hill; the -> the a; flowers -> flours;
1957284632	sadness	just got home. im so effin sad	just got home . imm so effin sad	just got holm . imm so effin sad	just gott home . im sew effin sad	just gott holm . imm sew effin sad	jmust got home . im so effin sad	just got home . im os efin sad	juzst got hoem . m so exffin sad	just got home . im so effin	just got . so effin sad	got home . im	0.875	0.5	[('just', 'RB'), ('got', 'VBD'), ('home', 'RB'), ('.', '.'), ('im', 'VB'), ('so', 'RB'), ('effin', 'JJ'), ('sad', 'NN')]	so -> sew; got -> gott; home -> holm; im -> imm;
1964847148	sadness	Wish you were here, babe	Wish you were hear , babe	Wish u were here , babe	Wish u were hear , babe	wisch u were hear , babe	Wihs you were here , babe	Wsih you wre here , babe	Wish you wre hee , blbe	Wish you here , babe	Wish you here ,	you , babe	0.6666666666666666	0.5	[('Wish', 'JJ'), ('you', 'PRP'), ('were', 'VBD'), ('here', 'RB'), (',', ','), ('babe', 'NN')]	here -> hear; Wish -> wisch; you -> u;
1957316459	sadness	@J2thaESSICA yeah dnt go there.. I have 3 dif apps on my phone for it so sad but there is a reason as to why lol	@ J2thaESSICA yeah dnt go there .. I have 3 diff apps on my fone for it so sad but there is a rees in as to why lol	@ J2thaESSICA yeah dnt gogh there .. I have 3 dif apps on my phone fore it so sad but their is a a rees in as two why lol	@ J2thaESSICA yeah dnt go their .. I have 3 dif apps on mai fone fore it sew sad butt there is a a reason as two why lol	@ J2thaESSICA yeah dnt gogh their .. eye halve 3 diff apps on mai fone fore it sew sad butt their is a a rees in as two why lol	@ J2thaESSICA yeah dnt go tzere .. I have 3 dif apps on my phone for it so sad but there pis a reason as to why lrol	@ J2thaESSICA yeah dt mgo there .. I hve 3 dif apps on my phone for it zso sad but there si a raeson as to why oll	@ J2thayESSICA yeah dmt lgo thore . I hae 3 dif aps on my pwhone for it o sqd but there js a regason as to why wlol	@ yeah dnt there .. I have 3 apps on my phone for it so sad but there is a reason as to why lol	@ yeah there .. I 3 apps on my phone for it but there is a as to why lol	J2thaESSICA I 3 on my for it but there a reason as to why	0.5714285714285714	0.5357142857142857	[('@', 'NN'), ('J2thaESSICA', 'NNP'), ('yeah', 'NN'), ('dnt', 'NN'), ('go', 'VBP'), ('there', 'RB'), ('..', 'RB'), ('I', 'PRP'), ('have', 'VBP'), ('3', 'CD'), ('dif', 'NNS'), ('apps', 'RB'), ('on', 'IN'), ('my', 'PRP$'), ('phone', 'NN'), ('for', 'IN'), ('it', 'PRP'), ('so', 'RB'), ('sad', 'JJ'), ('but', 'CC'), ('there', 'EX'), ('is', 'VBZ'), ('a', 'DT'), ('reason', 'NN'), ('as', 'IN'), ('to', 'TO…	reason -> rees in; my -> mai; but -> butt; a -> a a; there -> their; phone -> fone; dif -> diff; there -> their; for -> fore; have -> halve; so -> sew; I -> eye; to -> two; go -> gogh;
1957632398	sadness	@SeandBlogonaut daddy wanted to buy me shoes, but they were prettie esspensive, so nao I haff to go bearfoot	@ SeandBlogonaut daddy wanted to buy me shoes , but they were prettie esspensive , sew nao eye haff to go bearfoot	@ SeandBlogonaut daddy wanted to by me shoes , but they were prettie esspensive , sew nao eye haff two go bearfoot	@ SeandBlogonaut dad de wanted two buy mi shoes , butt they were prettie esspensive , sew nao I haff two gogh bearfoot	@ SeandBlogonaut dad de wanted two by mi shoes , butt they were prettie esspensive , sew nao eye half two gogh bearfoot	@ SeandBlogonaut dady wanted to bvuy me shoes , but they were prettie esspensive , so nao I haff to go bearfoot	@ SeanBlogonaut daddy wnted to by me soes , but they were prettie esspensive , so no I haff to o bearfoot	@ SeandBolgonaut dddy wated to uby me shes , but they weke prnttie esspensive , so ao I haff to o bearfoot	@ SeandBlogonaut daddy wanted to buy me shoes , but they were esspensive , so I haff to go bearfoot	@ wanted to buy me shoes , but they , so I haff to bearfoot	to me , but they were esspensive , so I to	0.5909090909090909	0.4545454545454545	[('@', 'JJ'), ('SeandBlogonaut', 'NNP'), ('daddy', 'NN'), ('wanted', 'VBD'), ('to', 'TO'), ('buy', 'VB'), ('me', 'PRP'), ('shoes', 'NNS'), (',', ','), ('but', 'CC'), ('they', 'PRP'), ('were', 'VBD'), ('prettie', 'JJ'), ('esspensive', 'JJ'), (',', ','), ('so', 'IN'), ('nao', 'JJ'), ('I', 'PRP'), ('haff', 'VBP'), ('to', 'TO'), ('go', 'VB'), ('bearfoot', 'NN')]	but -> butt; I -> eye; so -> sew; buy -> by; daddy -> dad de; haff -> half; to -> two; go -> gogh; me -> mi; to -> two;
1964601577	sadness	@MalcolmMillion nah i understand you cant cancel i just wanted you to come	@ MalcolmMillion nah i understand you cant cancel i just wanted you two come	@ MalcolmMillion nah i understand u cant cancel i just wanted u two come	@ MalcolmMillion na i understand u kant cancel i just wanted you to cum	@ MalcolmMillion na eye understand u kant cancel eye just wanted u to cum	@ MalcolmMillion nah i understand you cant cancel i just wanted you to ckome	@ MalcolqMillion nah i undezstand you cant cancel i jmust wanted you to come	@ MalclomMillion nah i understand you cat csncel i jut wsnted you to coem	MalcolmMillion nah i understand you cant cancel i just wanted you to come	@ MalcolmMillion understand you cant cancel just you to come	i you just wanted you to come	0.7857142857142857	0.5714285714285714	[('@', 'JJ'), ('MalcolmMillion', 'NNP'), ('nah', 'NN'), ('i', 'NN'), ('understand', 'VBP'), ('you', 'PRP'), ('cant', 'VBP'), ('cancel', 'JJ'), ('i', 'NN'), ('just', 'RB'), ('wanted', 'VBD'), ('you', 'PRP'), ('to', 'TO'), ('come', 'VB')]	you -> u; i -> eye; come -> cum; you -> u; nah -> na; cant -> kant; i -> eye;
1957487615	sadness	@helloinsightful CEREAL DOESNT COME WITH TOYS ANYMORE!. i jus been thinkin i was buyin the wrong kinds say it aint so Mo.	@ helloinsightful CEREAL DOESNT COME WITH TOYS ANYMORE ! . i jus been thinkin eye waas buyin the a wrong kinds say it aint so Mo .	@ helloinsightful CEREAL DOESNT cum WITH TOYS ANYMORE ! . eye jus been thinkin i was buyin the a wrong kines say it aint so mow .	@ helloinsightful CEREAL DOESNT COME WITH TOYS ANYMORE ! . eye jew bin thinkin eye was buyin the wrong kines saye it aint sew mow .	@ helloinsightful CEREAL DOESNT cum withe TOYS ANYMORE ! . eye jew bin thinkin eye waas buyin the a rong kines saye it aint sew mow .	@ helloinsightful CEREAL DOESNT CxME WITH TOYS ANYMORE ! . i jnus been thinkin i was buyin the wrong kids say it aint so Mo .	@ helloisightful CEERAL DESNT COME WITH TOSY ANYMORE ! . i us bene thinkin i was buyin the wrnong knids say it aint so Mo .	@ helloinsightful CqEREAL DOESNT CMOE WIpTH TOoYS ANYMORE ! . i jus been thnkin i wkas buyin the wrong kidns sy it aiqnt pso oM .	@ helloinsightful CEREAL DOESNT COME WITH TOYS ANYMORE ! . i jus been thinkin i buyin the wrong kinds say it Mo .	@ CEREAL DOESNT COME WITH TOYS ANYMORE ! . jus been thinkin buyin the kinds it so .	@ COME TOYS ! . i was buyin the wrong kinds it .	0.7692307692307693	0.5	[('@', 'RB'), ('helloinsightful', 'JJ'), ('CEREAL', 'NNP'), ('DOESNT', 'NNP'), ('COME', 'NNP'), ('WITH', 'NNP'), ('TOYS', 'NNP'), ('ANYMORE', 'NNP'), ('!', '.'), ('.', '.'), ('i', 'JJ'), ('jus', 'VBP'), ('been', 'VBN'), ('thinkin', 'JJ'), ('i', 'NN'), ('was', 'VBD'), ('buyin', 'IN'), ('the', 'DT'), ('wrong', 'JJ'), ('kinds', 'NNS'), ('say', 'VBP'), ('it', 'PRP'), ('aint', 'VBZ'), ('so', 'RB'), ('…	WITH -> withe; was -> waas; been -> bin; the -> the a; wrong -> rong; i -> eye; say -> saye; so -> sew; COME -> cum; i -> eye; jus -> jew; kinds -> kines; Mo -> mow;
1965869195	sadness	OH NO TODAYS JAY LENOS LAST SHOW!!! WE'LL MISS U MR. LENO	o NO TODAYS JAY LENOS LAST SHOW ! ! ! WE 'LL mis U MR. LENO	OH know TODAYS j LENOS LAST SHOW ! ! ! WE 'LL mis U MR. LENO	OH NO two days JAY LENOS lost SHOW ! ! ! WE 'LL mis you MR. lino	o know two days j lee knows LAST chau ! ! ! WE 'LL mis you MR. LENO	OH NO TODAYS JAY LENOS LAST SHOW ! ! ! WE j'LL MISS U MR. LENO	OH NO TkODAYS JAY LENOS LqST SHOW ! ! ! EW LL MISS U MR. LENO	OH ON TODAYS dAY LENOS LgST SHWO ! ! ! WE L'L MISS U R. LNO	OH TODAYS JAY LENOS LAST SHOW ! ! ! WE 'LL MISS MR. LENO	OH NO TODAYS JAY SHOW ! ! ! 'LL MISS LENO	OH TODAYS LENOS ! ! ! MR. LENO	0.75	0.6875	[('OH', 'UH'), ('NO', 'NNP'), ('TODAYS', 'NNP'), ('JAY', 'NNP'), ('LENOS', 'NNP'), ('LAST', 'NNP'), ('SHOW', 'NNP'), ('!', '.'), ('!', '.'), ('!', '.'), ('WE', 'NNP'), ("'LL", 'VBD'), ('MISS', 'NNP'), ('U', 'NNP'), ('MR.', 'NNP'), ('LENO', 'NNP')]	JAY -> j; U -> you; TODAYS -> two days; SHOW -> chau; MISS -> mis; LENOS -> lee knows; NO -> know; OH -> o;
1964455096	sadness	How did I give birth to a SCREAMER?? I hate screaming children!! I guess I hate screaming children besides my own, now.	How did eye give birth two a SCREAMER ? ? I hate screaming children ! ! I guess I hate screaming children besides my oanh , now .	How did I give berth two a scream her ? ? I hate screaming children ! ! I guess I hate screaming children besides mai oanh , gnau .	howe did eye give birth to a a SCREAMER ? ? eye hate screaming children ! ! eye guess I hate screaming children besides mai oanh , gnau .	howe did eye give berth two a a scream her ? ? eye haight screaming children ! ! eye guess eye haight screaming children besides mai oanh , gnau .	How did I give bith to a SCREAMER ? ? I hdte screaming children ! ! I guess I hate screaming children besides my pown , now .	How dd I give birth to a SCREvMER ? ? I hxte screming chldren ! ! I guvess I hate screaming cjhildren besides my own , ow .	How ddi I gve bwrth to a SCREqAMER ? ? I htae screlaming chicdren ! ! I gvuess I htae screming chilhren besides my vwn , nw .	How did I give birth to a ? ? I hate screaming children ! ! I I hate children besides my own , now .	How I birth to a ? ? I hate children ! ! I guess I besides my , now .	How I to a ? ? I ! ! I I besides my , .	0.4642857142857143	0.5	[('How', 'WRB'), ('did', 'VBD'), ('I', 'PRP'), ('give', 'VB'), ('birth', 'NN'), ('to', 'TO'), ('a', 'DT'), ('SCREAMER', 'NNP'), ('?', '.'), ('?', '.'), ('I', 'PRP'), ('hate', 'VBP'), ('screaming', 'VBG'), ('children', 'NNS'), ('!', '.'), ('!', '.'), ('I', 'PRP'), ('guess', 'VBP'), ('I', 'PRP'), ('hate', 'VBP'), ('screaming', 'VBG'), ('children', 'NNS'), ('besides', 'IN'), ('my', 'PRP$'), ('own', …	hate -> haight; SCREAMER -> scream her; I -> eye; birth -> berth; hate -> haight; to -> two; now -> gnau; I -> eye; I -> eye; I -> eye; a -> a a; my -> mai; How -> howe; own -> oanh;
1964582102	sadness	Oh no it's storming... gotta get off the computer.	Oh no it 's storming ... got ta get off the a computer .	o no it 's storming ... gott ta goette off the computer .	o know it 's storming ... gott ta get off the a computer .	o know it 's storming ... gott ta goette off the a compute her .	Oh no it 's storming ... got a get off the computer .	Oh no it 's storming ... gt at egt off the compxuter .	Oh no it x's stbrming ... ot ya gte off the comptuer .	Oh no it 's storming ... got ta get off the .	Oh no it storming ... got off the .	Oh no it ... off the .	0.4615384615384615	0.4615384615384615	[('Oh', 'UH'), ('no', 'DT'), ('it', 'PRP'), ("'s", 'VBZ'), ('storming', 'VBG'), ('...', ':'), ('got', 'VBD'), ('ta', 'JJ'), ('get', 'VB'), ('off', 'RP'), ('the', 'DT'), ('computer', 'NN'), ('.', '.')]	got -> gott; get -> goette; the -> the a; Oh -> o; no -> know; computer -> compute her;
1752506280	sadness	this is how we do itttt	this is how wee do itttt	this is how we due itttt	this is howe we due itttt	this is howe wee due itttt	this os how we do itttt	this s how we o itttt	this si how we od ityttt	this how we do itttt	this how we itttt	this how we	0.5	0.5	[('this', 'DT'), ('is', 'VBZ'), ('how', 'WRB'), ('we', 'PRP'), ('do', 'VBP'), ('itttt', 'VB')]	do -> due; how -> howe; we -> wee;
1963792534	sadness	@VegasRex I wish I had time!! But its back to the airport already!	@ VegasRex eye wish I had time ! ! butt its back to the airport already !	@ VegasRex I wish I had time ! ! butt its bak to the a airport already !	@ VegasRex I wisch eye hadd time ! ! But its back two the a airport already !	@ VegasRex eye wisch eye hadd time ! ! butt its bak two the a airport already !	@ VgeasRex I wish I had time ! ! But its back to the airport alrready !	@ VegasRex I wsh I hd time ! ! But its bakc to the arport alrcady !	@ VeagsRex I wsih I ad tie ! ! But its bcak to the ailrport aleady !	@ VegasRex I I had time ! ! But its back to the airport !	@ I I time ! ! But its to the already !	I I ! ! But its to the !	0.4705882352941176	0.4705882352941176	[('@', 'JJ'), ('VegasRex', 'NNP'), ('I', 'PRP'), ('wish', 'VBP'), ('I', 'PRP'), ('had', 'VBD'), ('time', 'NN'), ('!', '.'), ('!', '.'), ('But', 'CC'), ('its', 'PRP$'), ('back', 'NN'), ('to', 'TO'), ('the', 'DT'), ('airport', 'NN'), ('already', 'RB'), ('!', '.')]	had -> hadd; to -> two; the -> the a; wish -> wisch; But -> butt; back -> bak; I -> eye; I -> eye;
1966221061	sadness	I ripped my favorite pair of jeans.	I ripped my favorite pear of jeans .	eye ripped my favorite pear of jeans .	I ripped mai favorite pear of jeans .	eye ripped mai favorite pear of genes .	I ripped my favorite par of jeans .	I ripped my favvorite pari of jeans .	I rispped my faovorite piar of jdeans .	I ripped my pair of jeans .	I ripped my favorite of .	I my of .	0.5	0.5	[('I', 'PRP'), ('ripped', 'VBD'), ('my', 'PRP$'), ('favorite', 'JJ'), ('pair', 'NN'), ('of', 'IN'), ('jeans', 'NNS'), ('.', '.')]	I -> eye; pair -> pear; my -> mai; jeans -> genes;
1961431802	sadness	ate all my chocolate	ate all my chocolate	eight all my chocolate	ate all mai chocolate	eight all mai chocolate	ate all my chocolate	ate all my choclate	aet all my chbcolate	ate all my chocolate	all my chocolate	all my	0.5	0.75	[('ate', 'NN'), ('all', 'DT'), ('my', 'PRP$'), ('chocolate', 'NN')]	ate -> eight; my -> mai;
1957073201	sadness	what a bad day	what a bad day	what a a bad day	what a bad dey	what a a bad dey	what a bad day	what a bda day	what a ad duay	what a bad day	what a day	what a	0.5	0.5	[('what', 'WP'), ('a', 'DT'), ('bad', 'JJ'), ('day', 'NN')]	a -> a a; day -> dey;
1961083074	sadness	@LiamJHayter Chroma Key coolness ... When are the cumulus seminars going online couldn't see the live feed here	@ LiamJHayter Chroma Key coolness ... When r the cumulous seminars going online could n't see the live feed here	@ LiamJHayter Chroma Key coolness ... When are the a cumulous seminars going online could n't sea the a live feed here	@ LiamJHayter croma Key coolness ... win r the cumulus seminars going online could n't sea the a live feed hear	@ LiamJHayter Chroma quay coolness ... win r the cumulous seminars go in online could n't sea the a liv fede hear	@ LiamJHayter Chroma Key cooness ... When are the cumulus seminars going oline could n't see the live feed here	@ LiamJHayter Chroma Key coloness ... When aoe the cumulus seminars going oneline could n't see the lie fed hee	@ LiaJHayter Chxroma Koy coolness ... When xre the cumulus seiinars going oniline could nt svee the live feed hree	@ LiamJHayter Chroma Key coolness ... When the seminars going online could n't see the live feed here	@ LiamJHayter Key ... When the going online could n't see the live feed	@ Chroma Key ... When the online could see the	0.75	0.6	[('@', 'JJ'), ('LiamJHayter', 'NNP'), ('Chroma', 'NNP'), ('Key', 'NNP'), ('coolness', 'NN'), ('...', ':'), ('When', 'WRB'), ('are', 'VBP'), ('the', 'DT'), ('cumulus', 'JJ'), ('seminars', 'NNS'), ('going', 'VBG'), ('online', 'NN'), ('could', 'MD'), ("n't", 'RB'), ('see', 'VB'), ('the', 'DT'), ('live', 'JJ'), ('feed', 'NN'), ('here', 'RB')]	here -> hear; cumulus -> cumulous; When -> win; see -> sea; the -> the a; are -> r; going -> go in; live -> liv; Key -> quay; feed -> fede;
1964456431	sadness	Yea! Headed home to change and head over to Pelham. Sad thought... suposed to be heading over there for the NKOTB concert...	Yea ! Headed home two change a and head over to Pelham . Sad thought ... suposed to be heading over there fore the NKOTB concert ...	yay ! Headed holm to change and head over two Pelham . Sad thought ... suposed to be heading hove her their for the NKOTB concert ...	Yea ! Headed holm to change a and head hove her two pellum . Sad thought ... suposed to b heading hove her their for the NKOTB concert ...	yay ! Headed holm two change a and head hove her two pellum . Sad thought ... suposed to b hedding hove her their fore the a NKOTB concert ...	Yae ! Headed hhme to change and head over to Pehlam . Sad thought ... suposed to be heading over there for the NKOTB concert ...	Yea ! Htaded home to chnge and hed over to Pehlam . Sda tzought ... suposed to be heding over there for the NKOTB conwert ...	eYa ! Haded howme to chrnge and had over to Penlham . Szad thoght ... spuosed to eb haeding over there for the NhKOTB cocnert ...	Yea ! Headed home to change and head over to Pelham . ... to be heading over there for the NKOTB concert ...	Yea ! to change and over to . thought ... to over there for the NKOTB concert ...	! to and over to . ... to over there for the ...	0.5	0.5384615384615384	[('Yea', 'NN'), ('!', '.'), ('Headed', 'VBD'), ('home', 'NN'), ('to', 'TO'), ('change', 'VB'), ('and', 'CC'), ('head', 'VB'), ('over', 'IN'), ('to', 'TO'), ('Pelham', 'NNP'), ('.', '.'), ('Sad', 'NNP'), ('thought', 'VBD'), ('...', ':'), ('suposed', 'VBN'), ('to', 'TO'), ('be', 'VB'), ('heading', 'VBG'), ('over', 'IN'), ('there', 'EX'), ('for', 'IN'), ('the', 'DT'), ('NKOTB', 'NNP'), ('concert', '…	Pelham -> pellum; to -> two; heading -> hedding; home -> holm; for -> fore; there -> their; to -> two; the -> the a; be -> b; over -> hove her; over -> hove her; Yea -> yay; and -> a and;
1957011291	sadness	@AlexanderGWhite daaammmnnnnn I do wish I was there.	@ AlexanderGWhite daaammmnnnnn eye do wish I was there .	@ AlexanderGWhite daaammmnnnnn I do wisch eye was there .	@ AlexanderGWhite daaammmnnnnn I do wisch eye was their .	@ AlexanderGWhite daaammmnnnnn eye due wish eye waas their .	@ AlexanderGWhite daaammmnnnnn I do wih I was there .	@ AlexanderGWhite daaammmnnnnn I od wish I ws thire .	@ AlexandreGWhite daaammmnnnnn I cdo wwsh I ws there .	@ AlexanderGWhite daaammmnnnnn I wish I was there .	@ AlexanderGWhite I do I was .	@ AlexanderGWhite I I .	0.7	0.6	[('@', 'JJ'), ('AlexanderGWhite', 'NNP'), ('daaammmnnnnn', 'NN'), ('I', 'PRP'), ('do', 'VBP'), ('wish', 'JJ'), ('I', 'PRP'), ('was', 'VBD'), ('there', 'RB'), ('.', '.')]	I -> eye; do -> due; was -> waas; I -> eye; there -> their;
1964120055	sadness	I want to go swimming	I want to gogh swimming	I want to gogh swimming	eye want to gogh swimming	eye want two gogh swimming	I wgant to go swimming	I want to jo swifmming	I wat to og sjimming	I to go swimming	I to go	I to	0.6	0.6	[('I', 'PRP'), ('want', 'VBP'), ('to', 'TO'), ('go', 'VB'), ('swimming', 'NN')]	to -> two; I -> eye; go -> gogh;
1958106051	sadness	@Karina_Escobar some people seem to be getting over it pretty quick and the guys to me didn't seem to care	@ Karina_Escobar some people seem to be getting over it pretty quick a and the guys to me did n't seem two care	@ Karina_Escobar some people seem to b getting over it pretty kwik and the guise two me did n't seem to care	@ Karina_Escobar some people seam two be getting hove her it pretty quick a and the guise to me did n't seam two care	@ Karina_Escobar sum people seam two b getting over it pretty kwik and the a guise to mi did n't seam two caire	@ Karina_Escobar some pepole seem to be getting over it pretty quick and the giuys to me did n't seem to care	@ Karin_Escobar some people seem to eb geting over it pretty qucik and the guys to me ddi n't seem to care	@ Karina_Escobar some pyeople sem to ebe getsting over it prjtty qaick and the guiys to me kdid n't seum to crae	Karina_Escobar some people seem to be getting over it pretty quick and the guys to me n't seem to care	Karina_Escobar some seem to getting over it pretty quick and the to me did to	@ some to over it and the guys to me to	0.5909090909090909	0.6363636363636364	[('@', 'NN'), ('Karina_Escobar', 'NNP'), ('some', 'DT'), ('people', 'NNS'), ('seem', 'VBP'), ('to', 'TO'), ('be', 'VB'), ('getting', 'VBG'), ('over', 'IN'), ('it', 'PRP'), ('pretty', 'RB'), ('quick', 'JJ'), ('and', 'CC'), ('the', 'DT'), ('guys', 'NNS'), ('to', 'TO'), ('me', 'PRP'), ('did', 'VBD'), ("n't", 'RB'), ('seem', 'VB'), ('to', 'TO'), ('care', 'VB')]	be -> b; guys -> guise; care -> caire; quick -> kwik; to -> two; me -> mi; the -> the a; to -> two; seem -> seam; seem -> seam; some -> sum;
1961912050	sadness	GrimeStopper loss client lost their job so we did too. Hope the quote later today turns into more work. Drowned my sorrows w a huge h ...	GrimeStopper loss client last their job so wee did too . Hope the quote later today turns into more work . Drowned mai sorrows w a huge h ...	GrimeStopper loss client lost their job so wee did to . Hope the a quote late her today turns hint to moore work . Drowned my sorrows w a huge h ...	GrimeStopper loss client last there job so wee did to . Hope the a quote late her today turns into more work . Drowned mai sorrows double u a a huge h ...	GrimeStopper loss client last there job sew wee did to . Hope the a quote late her today terns hint to moore werk . Drowned mai sorrows double u a a huge h ...	GrimeStopper loss client lost their ojb so we did too . Hope the quote later toay turns into msre work . Drowned my sorrows w a huge h ...	Grimedtopper loss clent ltost their eob so we ddi atoo . Hope the quote later tdoay turns into more work . Drowned my sorrows w a huae h ...	GrmeStopper loss clnient loft their ojb so we pdid ioo . Hpoe the qulote laetr toay truns into morre work . Drowned my sorrows w a hgue h ...	GrimeStopper loss client lost their job so we did too . Hope the later into more work . Drowned my sorrows w a huge h ...	loss lost their so we too . Hope the later today turns into more . Drowned my a huge ...	GrimeStopper their so we did . the quote into . my a h ...	0.6551724137931034	0.4827586206896552	[('GrimeStopper', 'NNP'), ('loss', 'NN'), ('client', 'NN'), ('lost', 'VBD'), ('their', 'PRP$'), ('job', 'NN'), ('so', 'IN'), ('we', 'PRP'), ('did', 'VBD'), ('too', 'RB'), ('.', '.'), ('Hope', 'VBP'), ('the', 'DT'), ('quote', 'NN'), ('later', 'RB'), ('today', 'NN'), ('turns', 'VBZ'), ('into', 'IN'), ('more', 'JJR'), ('work', 'NN'), ('.', '.'), ('Drowned', 'VBN'), ('my', 'PRP$'), ('sorrows', 'NNS')…	w -> double u; a -> a a; work -> werk; too -> to; into -> hint to; later -> late her; so -> sew; lost -> last; their -> there; we -> wee; my -> mai; more -> moore; the -> the a; turns -> terns;
1962101895	sadness	@msdivineknight wish i could want to stay and play with u guys and enjoy a block party for once	@ msdivineknight wisch i could want to stay and play with u guise and enjoy a block party for once	@ msdivineknight wish eye could want to stay and play withe you guys and enjoy a bloc party for once	@ msdivineknight wish eye could want to stay and play withe u guys a and enjoy a a block parti fore once	@ msdivineknight wisch i could want to stay a and play withe you guise a and enjoy a a bloc parti fore once	@ msdivineknight wish i could want to stay and play with u guys and enjoy a blcok party for once	@ msdbvineknight wihs i could want to stay and play with u gubs and enjoy a blgck paty for once	@ msdcvineknight wish i could want to stay and pay with u gus and enoy a blfck patry for onue	@ msdivineknight wish i could want to stay and play with guys and a block party for once	@ msdivineknight wish could to and with and enjoy a block party for once	@ msdivineknight could to and with and a block for	0.65	0.6	[('@', 'NN'), ('msdivineknight', 'VBD'), ('wish', 'JJ'), ('i', 'NNS'), ('could', 'MD'), ('want', 'VB'), ('to', 'TO'), ('stay', 'VB'), ('and', 'CC'), ('play', 'VB'), ('with', 'IN'), ('u', 'JJ'), ('guys', 'NNS'), ('and', 'CC'), ('enjoy', 'VB'), ('a', 'DT'), ('block', 'NN'), ('party', 'NN'), ('for', 'IN'), ('once', 'RB')]	with -> withe; a -> a a; party -> parti; wish -> wisch; u -> you; and -> a and; for -> fore; guys -> guise; and -> a and; block -> bloc;
1964990283	sadness	I always feel sickly when I wake up. Well got a busy day ahead of me! Yippeee	I always feel siklie when I wake up . Well got a bizzy day ahead of me ! Yippeee	I always feel sickly win I wake up . welle gott a busy dey ahead of me ! Yippeee	eye always feel siklie win I wake up . welle gott a busy dey ahead of me ! Yippeee	eye always feil siklie win eye wake up . welle gott a a bizzy dey ahead of me ! Yippeee	I always feel sickly when I wake up . Well got a busy dday ahead of me ! Yippeee	I always fheel sikcly when I wake up . Wull gxot a busy day ahjead of me ! Ypipeee	I alays fheel sickly when I wae up . Wll ogt a buey ady aghead of me ! Yipeee	I always feel when I wake up . Well a busy day ahead of me ! Yippeee	I sickly when I up . Well a busy day of me !	I when I up . a of me !	0.5263157894736842	0.631578947368421	[('I', 'PRP'), ('always', 'RB'), ('feel', 'VBP'), ('sickly', 'JJ'), ('when', 'WRB'), ('I', 'PRP'), ('wake', 'VBP'), ('up', 'RP'), ('.', '.'), ('Well', 'NNP'), ('got', 'VBD'), ('a', 'DT'), ('busy', 'JJ'), ('day', 'NN'), ('ahead', 'RB'), ('of', 'IN'), ('me', 'PRP'), ('!', '.'), ('Yippeee', 'NN')]	when -> win; got -> gott; busy -> bizzy; I -> eye; feel -> feil; a -> a a; sickly -> siklie; I -> eye; day -> dey; Well -> welle;
1964834848	sadness	Lost his favorite thing he loves to always have on him, his story of the year Key Chain..	last his favorite thing he loves to always halve on him , his story of the year Key Chain ..	Lost his favorite thing he loves two always halve on him , his story of the a year quay Chain ..	Lost his favorite thing hee luvs two always halve on him , his story of the year quay cheyne ..	last his favorite thing hee luvs two always halve on hymn , his storey of the a year quay cheyne ..	Lost his favorite thping he loves to alsways have on him , his story of the year Key Chain ..	Lust his favorite tihng he lves to always have on him , his story of the yrar Kye Chain p.	Lojt his faovrite thing he lvoes to ajlways hoave on him , his stgory of the yaer uey Chin r..	Lost his favorite he loves to have on him , his story of the year Key Chain ..	his favorite thing he loves to always on him , his of the ..	his he to always on him , his of the	0.55	0.5	[('Lost', 'VBN'), ('his', 'PRP$'), ('favorite', 'JJ'), ('thing', 'NN'), ('he', 'PRP'), ('loves', 'VBZ'), ('to', 'TO'), ('always', 'RB'), ('have', 'VB'), ('on', 'IN'), ('him', 'PRP'), (',', ','), ('his', 'PRP$'), ('story', 'NN'), ('of', 'IN'), ('the', 'DT'), ('year', 'NN'), ('Key', 'NNP'), ('Chain', 'NNP'), ('..', 'VBD')]	loves -> luvs; he -> hee; have -> halve; the -> the a; Lost -> last; Key -> quay; him -> hymn; Chain -> cheyne; story -> storey; to -> two;
1962698425	sadness	about to start getting ready for work. took lexi out to the park earlier! wish i could lay around ALL day.	about two start getting ready for work . took lexi out two the park earlier ! wish i could lay around ALL day .	about to start getting reddy for work . tooke lexi out to the parc earlier ! wish i could lei around aul day .	about two start getting ready fore werk . tooke lexi out to the a parc earlier ! wish i could lay around ALL dey .	about two start getting reddy fore werk . took lexi out two the a parc earlier ! wisch eye could lei around aul dey .	about to start getting ready for wrok . took lexi out to the park earlier ! wish i could lay around ALL way .	aobut to satrt getting ready for wurk . took lexi out to the pxrk earlier ! wsih i could yay around ALL dy .	aebout to smart geting rejady for work . took lexi out to the pakk earolier ! wivh i could ly around ALL dhay .	about to getting ready for work . took lexi out to the park earlier ! wish i could around ALL day .	to ready for work . out to the earlier ! wish could lay around ALL day .	to for . out to the ! could lay around ALL .	0.5416666666666666	0.5416666666666666	[('about', 'RB'), ('to', 'TO'), ('start', 'VB'), ('getting', 'VBG'), ('ready', 'JJ'), ('for', 'IN'), ('work', 'NN'), ('.', '.'), ('took', 'VBD'), ('lexi', 'NN'), ('out', 'IN'), ('to', 'TO'), ('the', 'DT'), ('park', 'NN'), ('earlier', 'RBR'), ('!', '.'), ('wish', 'JJ'), ('i', 'NN'), ('could', 'MD'), ('lay', 'VB'), ('around', 'RP'), ('ALL', 'DT'), ('day', 'NN'), ('.', '.')]	day -> dey; to -> two; wish -> wisch; for -> fore; park -> parc; to -> two; ready -> reddy; the -> the a; lay -> lei; i -> eye; work -> werk; ALL -> aul;
1960713922	sadness	Will this rain ever go away, my puppy is getting cabin fever and she doesn't like going out in the rain	Will this rain ever go away , my puppy is getting cabin fever and xi does n't like going out in the rein	Will this rain ever gogh away , my puppy is getting cabin fever and she does n't lyke go in out in the a rein	Will this rein ev er gogh away , my pup he is getting cabin fever and she does n't lyke go in out in the a rain	wil this rein ev er gogh away , mai pup he is getting cab in fever a and xi does n't lyke going out in the a rein	Will this rcin eveer go away , my puppy is getting cabin fever and she does n't like going out in the rain	Will this ramin ever o away , my puppy is getting cabin fver and she deos n't leke gong out in the rain	Will this ran evr go aay , my puppy dis gtting caibn flver and she dos n't liqe gboing out in the raxn	Will this rain ever go away , my is getting fever and she does n't like going out in the rain	Will this away , my puppy is getting fever and she n't out in the rain	Will this , my puppy fever and she out in the	0.6086956521739131	0.5652173913043478	[('Will', 'MD'), ('this', 'DT'), ('rain', 'VB'), ('ever', 'RB'), ('go', 'VB'), ('away', 'RB'), (',', ','), ('my', 'PRP$'), ('puppy', 'JJ'), ('is', 'VBZ'), ('getting', 'VBG'), ('cabin', 'JJ'), ('fever', 'NN'), ('and', 'CC'), ('she', 'PRP'), ('does', 'VBZ'), ("n't", 'RB'), ('like', 'VB'), ('going', 'VBG'), ('out', 'IN'), ('in', 'IN'), ('the', 'DT'), ('rain', 'NN')]	and -> a and; like -> lyke; ever -> ev er; rain -> rein; cabin -> cab in; puppy -> pup he; Will -> wil; rain -> rein; she -> xi; go -> gogh; the -> the a; my -> mai;
1963866828	sadness	But I have to cause I missed a lot of classes	But I have two cause I missed a lot of classes	But I have to cause I missed a lat of class his	butt I have two cause I missed a a lot of classes	butt eye halve two cause eye mist a lot of classes	But I have to casue I missed a lot of classes	But I hve to cause I mizssed a lot of chasses	But I haev to ctause I mkssed a zot of clusses	But I have to I missed a lot of classes	But I to I a lot of classes	But I to I a of	0.4545454545454545	0.9090909090909092	[('But', 'CC'), ('I', 'PRP'), ('have', 'VBP'), ('to', 'TO'), ('cause', 'VB'), ('I', 'PRP'), ('missed', 'VBD'), ('a', 'DT'), ('lot', 'NN'), ('of', 'IN'), ('classes', 'NNS')]	missed -> mist; I -> eye; But -> butt; have -> halve; to -> two; I -> eye;
1694529806	sadness	Mentally exhausted. A cuppa right now with almond biscotti would be really nice.	Mentally exhausted . a a cuppa right now withe almond biscotti would be really nice .	Mentally exhausted . A cuppa right gnau with almond biscotti would b really niece .	Mentally exhausted . A cuppa write gnau with halm and biscotti wood be really niece .	Mentally exhausted . a a cuppa write gnau withe halm and biscotti wood be rylee niece .	Mentally exhausted . A cuppa right new with almond biscotti would be really nime .	Menatlly exhausted . A cpupa right vow with almond biscotti would be relaly ncie .	Mentally exhafsted . A cppa riht now with amlond bsicotti would eb relly ncie .	Mentally exhausted . A cuppa now with almond biscotti would really nice .	exhausted . A now with biscotti would be nice .	. A with would really nice .	0.6666666666666666	0.6	[('Mentally', 'RB'), ('exhausted', 'VBN'), ('.', '.'), ('A', 'DT'), ('cuppa', 'JJ'), ('right', 'NN'), ('now', 'RB'), ('with', 'IN'), ('almond', 'NN'), ('biscotti', 'NNS'), ('would', 'MD'), ('be', 'VB'), ('really', 'RB'), ('nice', 'JJ'), ('.', '.')]	with -> withe; right -> write; almond -> halm and; really -> rylee; nice -> niece; A -> a a; would -> wood; now -> gnau;
1957282284	sadness	Well thats me for the day, watching Panthers tonight beat the Saints (fingers crossed) cause there are no QLD teams playing this round	Well thats me for the day , watching Panthers tonight beet the Saints ( fingers crossed ) cause their are know QLD teams playing this round	Well thats mi for the day , watching Panthers tonite beat the Saints ( fingers crossed ) cause their r know QLD teams playing this round	welle thats mi for the a day , watching Panthers tonight beat the Saints ( fingers crossed ) cars their r know QLD teems playing this round	welle thats mi fore the a dey , watching Panthers tonite beet the a Saints ( fingers crossed ) cars their r know QLD teems playing this round	Well thats me for the day , watching Panthers tonght beat the Saints ( fingers crosed ) casue there are no QLD teams playing this round	Well thats me for the ady , watching Pantehrs tonight beat the Saints ( fingers corssed ) caxse there ae no QLD tems pleaying this rjound	Well tthats me for the ay , watcing Panhers ttnight beat the Sants ( finwgers crossed ) cakse there apre no QxD tems plcying this rund	Well thats me for the day , watching tonight beat the Saints ( fingers crossed ) cause there are no teams playing this	Well thats me for the , watching beat the ( fingers crossed ) cause there no playing this	me for the , beat the ( ) there are no QLD this	0.5769230769230769	0.5	[('Well', 'RB'), ('thats', 'NNS'), ('me', 'PRP'), ('for', 'IN'), ('the', 'DT'), ('day', 'NN'), (',', ','), ('watching', 'VBG'), ('Panthers', 'NNS'), ('tonight', 'VBD'), ('beat', 'IN'), ('the', 'DT'), ('Saints', 'NNP'), ('(', '('), ('fingers', 'NNS'), ('crossed', 'VBN'), (')', ')'), ('cause', 'NN'), ('there', 'EX'), ('are', 'VBP'), ('no', 'DT'), ('QLD', 'NNP'), ('teams', 'NNS'), ('playing', 'VBG')…	tonight -> tonite; are -> r; beat -> beet; day -> dey; the -> the a; there -> their; no -> know; Well -> welle; me -> mi; cause -> cars; teams -> teems; the -> the a; for -> fore;
1961186643	sadness	Missin my boo	Missin my boo	Missin my beu	Missin mai boo	Missin mai beu	Missin my boo	Missin my oo	Massin my bo	Missin my boo	Missin my	my	0.6666666666666666	0.6666666666666666	[('Missin', 'NNP'), ('my', 'PRP$'), ('boo', 'NN')]	my -> mai; boo -> beu;
1753236572	sadness	@DespinaCook or least for the firmware upgrade. just buying some time until I get my tax return really	@ DespinaCook ore least for the firmware upgrade . just buying some time until I get my tacks return really	@ DespinaCook or least fore the a firmware upgrade . just buying some time until I get mai tax return rylee	@ DespinaCook ore leased fore the a firmware upgrade . just buying some time until I get my tacks return rylee	@ DespinaCook ore leased fore the a firmware upgrade . just buying sum time until eye goette mai tacks return rylee	@ DespinaCook or least for the firware ugprade . just buying some time until I get my tax return really	@ DespinaCook or last for the firmware uprade . just buing some time until I gt my atx return really	@ DesipnaCook or lpast for the firmware ugprade . jist byuing some tume until I gt my tjax rteurn rxally	@ DespinaCook or for the firmware upgrade . buying some time until I get my tax return really	DespinaCook or for the upgrade . just buying some until I get my really	DespinaCook or for the firmware . some until I my	0.6	0.5	[('@', 'JJ'), ('DespinaCook', 'NNP'), ('or', 'CC'), ('least', 'JJS'), ('for', 'IN'), ('the', 'DT'), ('firmware', 'NN'), ('upgrade', 'JJ'), ('.', '.'), ('just', 'RB'), ('buying', 'VBG'), ('some', 'DT'), ('time', 'NN'), ('until', 'IN'), ('I', 'PRP'), ('get', 'VBP'), ('my', 'PRP$'), ('tax', 'NN'), ('return', 'NN'), ('really', 'RB')]	least -> leased; tax -> tacks; the -> the a; my -> mai; for -> fore; I -> eye; or -> ore; some -> sum; get -> goette; really -> rylee;
1957353147	sadness	My birthday is now over.	My birthday is gnau over .	My birthday is now hove her .	My birthday is gnau hove her .	mai birthday is gnau hove her .	My brithday is now over .	My birthday ls row over .	My birhtday si nwo over .	My is now over .	My is over .	My over .	0.5	0.5	[('My', 'PRP$'), ('birthday', 'NN'), ('is', 'VBZ'), ('now', 'RB'), ('over', 'IN'), ('.', '.')]	over -> hove her; My -> mai; now -> gnau;
1961577596	sadness	@brett can you fedex me some pizza? I have to cancel my NYC trip until later this summer	@ brett can u fedex me some pizza ? I have to cancel mai NYC trip until later this summer	@ brett can u fedex me some pizza ? I have to cancel my NYC tripp until late her this sommer	@ bret can you fedex me sum pizza a ? eye have to cancel mai NYC trip until late her this summer	@ bret cannes u fedex mi some pizza a ? I halve two cancel my NYC tripp until late her this sommer	@ bkett can you fedex me some pdzza ? I have to cancel my NYC trip until later this summer	@ brett can you fedex me some piza ? I have to cacel my tNYC triip until ltaer this summer	@ brtt can you fdex me some piza ? I hae to caencel my rNYC trup until ltaer this sumer	brett can you fedex me some pizza ? I have to cancel my NYC until later this summer	brett can you me some pizza ? I to cancel my NYC until this	can you me some ? I to my until this	0.5	0.65	[('@', 'JJ'), ('brett', 'NN'), ('can', 'MD'), ('you', 'PRP'), ('fedex', 'VB'), ('me', 'PRP'), ('some', 'DT'), ('pizza', 'NN'), ('?', '.'), ('I', 'PRP'), ('have', 'VBP'), ('to', 'TO'), ('cancel', 'VB'), ('my', 'PRP$'), ('NYC', 'NNP'), ('trip', 'NN'), ('until', 'IN'), ('later', 'RBR'), ('this', 'DT'), ('summer', 'NN')]	pizza -> pizza a; later -> late her; you -> u; have -> halve; summer -> sommer; brett -> bret; can -> cannes; trip -> tripp; to -> two; me -> mi;
1961480390	sadness	43416 I miss you so much my heart is aching without you bub http://is.gd/Ja9I	43416 I mis you sew much my heart is aching without you bub http : //is.gd/Ja9I	43416 I miss you sew much mai heart is aching without you bubb http : //is.gd/Ja9I	43416 I mis you sew much mai hart is aching without you bubb http : //is.gd/Ja9I	43416 eye mis u sew mutch my hart is aching without u bubb http : //is.gd/Ja9I	43416 I miss you os much my hart is aching without you bub http : //is.gd/Ja9I	43416 I msis you o much my hehrt dis aching without you bub htqp : //is.gd/Ja9I	43416 I mimss you o mch my heart si acing without you vbub hetp : //isc.gd/Ja9I	43416 I miss you much my heart is aching without you http : //is.gd/Ja9I	43416 I you so much my aching without you bub :	43416 I you my without you : //is.gd/Ja9I	0.5625	0.5625	[('43416', 'CD'), ('I', 'PRP'), ('miss', 'VBP'), ('you', 'PRP'), ('so', 'RB'), ('much', 'JJ'), ('my', 'PRP$'), ('heart', 'NN'), ('is', 'VBZ'), ('aching', 'VBG'), ('without', 'IN'), ('you', 'PRP'), ('bub', 'VBP'), ('http', 'NNS'), (':', ':'), ('//is.gd/Ja9I', 'NN')]	heart -> hart; you -> u; miss -> mis; so -> sew; much -> mutch; you -> u; bub -> bubb; I -> eye;
1965068782	sadness	All the food in my house has sugar ants in it	All the food in my house has sugar aunts in it	aul the food in mai house has sugar ants in it	All the a food in mai house has sugar aunts in it	aul the a food in mai haus has sugar aunts in it	All the food in my huose has sugar ants in it	All the food in my huose hws sugar anvts in it	All the food in my huse hias sguar abnts in it	All the in my house has sugar ants in it	All the in my sugar ants in it	All the in my in it	0.4545454545454545	0.4545454545454545	[('All', 'PDT'), ('the', 'DT'), ('food', 'NN'), ('in', 'IN'), ('my', 'PRP$'), ('house', 'NN'), ('has', 'VBZ'), ('sugar', 'VBN'), ('ants', 'NNS'), ('in', 'IN'), ('it', 'PRP')]	the -> the a; ants -> aunts; All -> aul; my -> mai; house -> haus;
1964977119	sadness	My car is broken.	My car is broke in .	mai car is broken .	My carr is broke in .	mai carr is broke in .	My car is borken .	My car si bioken .	My acr iis brkoen .	My car broken .	My is .	My .	0.6	0.6	[('My', 'PRP$'), ('car', 'NN'), ('is', 'VBZ'), ('broken', 'VBN'), ('.', '.')]	broken -> broke in; car -> carr; My -> mai;
1965364595	sadness	I miss him ARGH	I miss him ARGH	I miss hymn ARGH	I mis him ARGH	I mis hymn ARGH	I miss him ARGH	I miss him ApRGH	I miss him AgGH	I miss him ARGH	I him ARGH	I him	0.5	0.75	[('I', 'PRP'), ('miss', 'VBP'), ('him', 'PRP'), ('ARGH', 'NNP')]	miss -> mis; him -> hymn;
1964966599	sadness	Not feeling very good at all, why does this have to happen today of all days? Not going to friends tonight	Not feeling very good at all , why does this have to happen today of all dais ? knot going to friends tonight	knot feeling vary good at all , y does this have to happen today of all dais ? Not going two friends tonight	Not feeling very goode at aul , why does this halve two happen today of all days ? knot going to frenz tonite	knot feeling vary good at aul , y does this halve two happen today of aul dais ? Not go in two frenz tonite	Not feeling vqry good at all , why des this have to happen today of all days ? Not going to friends tonight	Nwot feeling vury good at all , why does this hawve to hppen today of all days ? Nt gying to friwnds tonight	wNot feleing vry good at all , why dos this hwave to hmappen toay of all dyas ? Nto ging to frifends tnoight	feeling good at all , why does this have to happen today of all days ? Not going to friends tonight	feeling at all , why does this have to of all days ? going to friends	good at all , why this to of all ? to	0.5652173913043478	0.6086956521739131	[('Not', 'RB'), ('feeling', 'VBG'), ('very', 'RB'), ('good', 'JJ'), ('at', 'IN'), ('all', 'DT'), (',', ','), ('why', 'WRB'), ('does', 'VBZ'), ('this', 'DT'), ('have', 'VBP'), ('to', 'TO'), ('happen', 'VB'), ('today', 'NN'), ('of', 'IN'), ('all', 'DT'), ('days', 'NNS'), ('?', '.'), ('Not', 'RB'), ('going', 'VBG'), ('to', 'TO'), ('friends', 'NNS'), ('tonight', 'NN')]	going -> go in; to -> two; have -> halve; why -> y; very -> vary; all -> aul; days -> dais; tonight -> tonite; friends -> frenz; Not -> knot; to -> two; all -> aul;
1961876436	sadness	Ugh soooo much work to do today while trying to make the 6:10 train to the game... looking like a 4-5 hour Sunday at the office.	Ugh soooo much werk to do today wile trying to make the 6:10 train to the game ... looking like a 4-5 our Sunday at the office .	Ugh soooo much werk two do today while trying two make the 6:10 train to the a game ... looking lyke a 4-5 hour Sunday at the off us .	Ugh soooo much work two due today wile trying to make the 6:10 trane two the a game ... looking like a 4-5 hour Sunday at the a off us .	Ugh soooo mutch werk two due today wile trying two make the a 6:10 trane to the a game ... looking lyke a a 4-5 our Sunday at the a off us .	Ugh soooo much wrk to do today while tyring to make the 6:10 train to the game ... looing like a 4-5 hour Sunday at the office .	gUh soooo muh work to od toay while tyring to make the 6:10 tlain to the game ... lomoking like a 4-5 hor Sunday at the office .	Uh soooo munch wrk to o tdoay while tcrying to mae the 6:10 trin to the gme ... lokoing like a 45 hour Sudnay at the office .	soooo work to do today while trying to make the 6:10 train to the ... looking like a 4-5 hour Sunday at the office .	soooo much work to do while to make the 6:10 to the game ... like a at the office .	to while to make the 6:10 to the ... like a at the .	0.5357142857142857	0.5357142857142857	[('Ugh', 'NNP'), ('soooo', 'NN'), ('much', 'JJ'), ('work', 'NN'), ('to', 'TO'), ('do', 'VB'), ('today', 'NN'), ('while', 'IN'), ('trying', 'VBG'), ('to', 'TO'), ('make', 'VB'), ('the', 'DT'), ('6:10', 'CD'), ('train', 'NN'), ('to', 'TO'), ('the', 'DT'), ('game', 'NN'), ('...', ':'), ('looking', 'VBG'), ('like', 'IN'), ('a', 'DT'), ('4-5', 'JJ'), ('hour', 'NN'), ('Sunday', 'NNP'), ('at', 'IN'), ('…	the -> the a; to -> two; much -> mutch; a -> a a; train -> trane; work -> werk; hour -> our; to -> two; while -> wile; like -> lyke; do -> due; office -> off us; the -> the a; the -> the a;
1962302433	sadness	No running for the past couple of days due to bad knee Still, Guitar Hero Metallica arrived and has kept me amused...Time to ROCK!!!	No running fore the past couple of days due two bad knee Still , Guitar Hero Metallica arrived a and has kept me amused ... Time to ROCK ! ! !	know running for the past couple of days due two bad knee stil , Guitar Hero Metallica arrived a and has kept mi amused ... Time two ROCK ! ! !	know running fore the a past couple of days due to bad nee stil , Guitar hiro Metallica arrived a and has kept mi amused ... Time to roc ! ! !	know running fore the a passed couple of dais do two bad nee stil , Guitar hiro Metallica arrived a and has capped mi amused ... Time two roc ! ! !	No running for the payt couple of days due to bad kee Still , Guitar Heuo Metallica arrived and has kept me amused ... Time to ROCK ! ! !	No runing for the past cwouple of daes due to bad kncee Sttill , Guitar Hmero Metallica arrived and hs kept me avused ... Tmie to ROCK ! ! !	No rundning for the pat cople of dakys fue to zbad knwee Still , Gitar Heo Mextallica arrived and haas kpt me aumsed ... Tiwme to ROgCK ! ! !	No running for the past of days due to knee Still , Guitar Hero arrived and has kept me amused ... Time to ROCK ! ! !	No for the past couple of to Still , Guitar Hero and has kept me ... to ROCK ! ! !	No for the past of to , Hero and me ... to ! ! !	0.5666666666666667	0.5	[('No', 'DT'), ('running', 'NN'), ('for', 'IN'), ('the', 'DT'), ('past', 'JJ'), ('couple', 'NN'), ('of', 'IN'), ('days', 'NNS'), ('due', 'JJ'), ('to', 'TO'), ('bad', 'JJ'), ('knee', 'NN'), ('Still', 'RB'), (',', ','), ('Guitar', 'NNP'), ('Hero', 'NNP'), ('Metallica', 'NNP'), ('arrived', 'VBD'), ('and', 'CC'), ('has', 'VBZ'), ('kept', 'VBN'), ('me', 'PRP'), ('amused', 'VBD'), ('...', ':'), ('Time'…	past -> passed; days -> dais; Hero -> hiro; the -> the a; kept -> capped; and -> a and; No -> know; to -> two; for -> fore; me -> mi; knee -> nee; ROCK -> roc; due -> do; to -> two; Still -> stil;
1963152487	sadness	Also, WHERE IS MY TOY STORY 3 TEASER CARMIKE 14? YOU SAID THERE WOULD BE TOY STORY 3! Movie theater fail	all so , WHERE IS MY TOY STORY 3 TEASER CARMIKE 14 ? YOU SAID their WOULD BE TOY STORY 3 ! Movie theater fail	Also , WHERE IS mai toye STORY 3 TEASER CARMIKE 14 ? u SAID THERE WOULD BE toye STORY 3 ! move e theater fail	Also , WHERE IS mai TOY storey 3 TEASER CARMIKE 14 ? YOU SAID their wood b toye storey 3 ! Movie theater fail	all so , wear IS mai toye STORY 3 tease her CARMIKE 14 ? YOU SAID their wood b toye storey 3 ! move e theatre fail	Also , WHERE IS MY TOY STORY 3 TEASER CARMIKE 14 ? wYOU SAID TrERE WOULD BE TOY STORY 3 ! Movie theater fail	Aelso , WHwERE gIS MY OTY STORY 3 TEASER CArMIKE 14 ? YOU SAID THERE WOULD kE TOY STORY 3 ! Movie thetaer fail	Aso , WHyRE IS MY TeOY STROY 3 TEkSER CAMIKE 14 ? YOU SAID TERE WzOULD BE oTOY SOTRY 3 ! Mowvie theater fasil	Also , IS MY TOY STORY 3 TEASER CARMIKE 14 ? YOU SAID THERE WOULD BE TOY 3 ! Movie theater fail	Also , WHERE 3 TEASER CARMIKE 14 ? SAID THERE BE TOY STORY 3 ! Movie fail	, 3 TEASER CARMIKE 14 ? YOU SAID TOY 3 ! theater	0.7083333333333334	0.625	[('Also', 'RB'), (',', ','), ('WHERE', 'NNP'), ('IS', 'NNP'), ('MY', 'NNP'), ('TOY', 'NNP'), ('STORY', 'NNP'), ('3', 'CD'), ('TEASER', 'NNP'), ('CARMIKE', 'NNP'), ('14', 'CD'), ('?', '.'), ('YOU', 'NN'), ('SAID', 'IN'), ('THERE', 'NNP'), ('WOULD', 'NNP'), ('BE', 'NNP'), ('TOY', 'NNP'), ('STORY', 'NNP'), ('3', 'CD'), ('!', '.'), ('Movie', 'NNP'), ('theater', 'NN'), ('fail', 'NN')]	MY -> mai; Movie -> move e; STORY -> storey; TEASER -> tease her; theater -> theatre; TOY -> toye; WHERE -> wear; TOY -> toye; THERE -> their; WOULD -> wood; BE -> b; Also -> all so;
1960868535	sadness	Tracy and Berwick breaks my achy breaky heart They split ways in the hallways.	tracey and Berwick breaks my achy break key heart They split ways in the hallways .	Tracy and Berwick brakes mai achy breaky heart They split weighs in the hallways .	tracey and burwick brakes my achy breaky hart They split weighs in the hallways .	tracey a and Berwick brakes mai achy break key hart They splitt weighs in the hallways .	Trcay and Berwick braks my achy breaky heart They split ways in the hallways .	Tracy and Brewick braks my avhy braeky heart They split wyas in the hallways .	Tiracy and Brwick brraks my ahcy bureaky haert They split was in the hallways .	Tracy and Berwick breaks my achy breaky They split ways in the .	Tracy and Berwick my They split in the hallways .	and my They in the hallways .	0.6	0.7333333333333333	[('Tracy', 'NN'), ('and', 'CC'), ('Berwick', 'NNP'), ('breaks', 'NNS'), ('my', 'PRP$'), ('achy', 'JJ'), ('breaky', 'JJ'), ('heart', 'NN'), ('They', 'PRP'), ('split', 'VBP'), ('ways', 'NNS'), ('in', 'IN'), ('the', 'DT'), ('hallways', 'NNS'), ('.', '.')]	split -> splitt; and -> a and; heart -> hart; breaky -> break key; breaks -> brakes; my -> mai; ways -> weighs; Tracy -> tracey;
1695546704	sadness	@amandawilk106 yes unfuzzy, i prefer the fuzzy me and clear caleb.. wanna turn back the clock!	@ amandawilk106 yes unfuzzy , i prefer the a fuzzy me and clear caleb .. wan na turn back the kloc !	@ amandawilk106 yes unfuzzy , eye prefer the fuzzy mi and cleere caleb .. wan na turn bak the clock !	@ amandawilk106 yes unfuzzy , i prefer the a fuzzy me and cleere caleb .. wan nah turn bak the a kloc !	@ amandawilk106 yes unfuzzy , eye prefer the a fuzzy mi a and cleere caleb .. juan nah turn bak the a kloc !	@ amandawilk106 ys unfuzzy , i prefer the fuzzy me and clear caleb .. wan na tun back the clock !	@ amandawilk106 yas unfuzzy , i prfeer the fruzzy me and clear caeb .. wan na trn back the clcok !	@ amhandawilk106 yfs unvfuzzy , i prefer the fufzy me and claer caelb w.. wn na turn back the cnock !	@ yes unfuzzy , i prefer the fuzzy me and clear caleb .. wan na turn back the !	yes unfuzzy , i prefer the fuzzy me and na turn back the clock !	, the me and clear wan na back the !	0.6190476190476191	0.4761904761904761	[('@', 'JJ'), ('amandawilk106', 'JJ'), ('yes', 'NNS'), ('unfuzzy', 'JJ'), (',', ','), ('i', 'JJ'), ('prefer', 'VBP'), ('the', 'DT'), ('fuzzy', 'NN'), ('me', 'PRP'), ('and', 'CC'), ('clear', 'JJ'), ('caleb', 'NN'), ('..', 'NNP'), ('wan', 'VBZ'), ('na', 'TO'), ('turn', 'VB'), ('back', 'RP'), ('the', 'DT'), ('clock', 'NN'), ('!', '.')]	wan -> juan; clear -> cleere; me -> mi; and -> a and; back -> bak; the -> the a; na -> nah; clock -> kloc; the -> the a; i -> eye;
1966350864	sadness	@karshka Hey. I won't be coming to town this weekend, because I don't have a day off until next friday.	@ karshka Hey . I wo n't be cumming to town this weekend , because I due n't have a day off until next freidy .	@ karshka Hey . eye woe n't be coming two town this weekend , because I due n't have a dey off until next friday .	@ karshka Hey . eye woe n't b coming to towne this weekend , because eye do n't halve a dey off until next freidy .	@ karshka hay . eye wo n't b cumming two towne this weekend , because eye due n't halve a a dey off until nex freidy .	@ karshka Hey . I wo n't be coming to town this weekend , because I do n't have a may off until netx friday .	@ karshka Hy . I wo gn't le cowming to town this wnekend , because I o n't have a dfay off until next friday .	@ karvshka eHy . I wo ny't eb cming to tosn this weezkend , because I o 't hve a ay off until ncxt friday .	@ karshka Hey . I wo n't coming to this weekend , because I do n't have a day off until next .	Hey . I wo n't be to this weekend , because I n't a day off until .	. I wo to this , because I a day off until .	0.5384615384615384	0.5384615384615384	[('@', 'JJ'), ('karshka', 'NN'), ('Hey', 'NNP'), ('.', '.'), ('I', 'PRP'), ('wo', 'MD'), ("n't", 'RB'), ('be', 'VB'), ('coming', 'VBG'), ('to', 'TO'), ('town', 'NN'), ('this', 'DT'), ('weekend', 'NN'), (',', ','), ('because', 'IN'), ('I', 'PRP'), ('do', 'VBP'), ("n't", 'RB'), ('have', 'VB'), ('a', 'DT'), ('day', 'NN'), ('off', 'IN'), ('until', 'IN'), ('next', 'JJ'), ('friday', 'NN'), ('.', '.')]	Hey -> hay; friday -> freidy; do -> due; day -> dey; a -> a a; I -> eye; coming -> cumming; have -> halve; to -> two; be -> b; I -> eye; town -> towne; next -> nex;
1960211176	sadness	need some Pizza...can't get out of office	need some pizza a ... ca n't get out of office	need sum Pizza ... ca n't goette out of office	need sum pizza a ... ca n't get out of off us	knead sum pizza a ... ca n't goette out of off us	need some Pizza ... ca 'nt get out of office	need some Pfzza ... ca n't et out of ofifce	nehd some Pitza ... ca ng't gt out of ofice	need some Pizza ... ca n't out of office	some Pizza ... ca n't out of	some ... ca out of	0.5	0.5	[('need', 'VB'), ('some', 'DT'), ('Pizza', 'NNP'), ('...', ':'), ('ca', 'MD'), ("n't", 'RB'), ('get', 'VB'), ('out', 'IN'), ('of', 'IN'), ('office', 'NN')]	office -> off us; Pizza -> pizza a; some -> sum; get -> goette; need -> knead;
1962436830	sadness	shit back home in tallcree (rez) now i cant see my boyfriend	shit back home in tallcree ( rez ) now i cant see mai boyfriend	shit bak home in tallcree ( rez ) gnau eye cant see my boyfriend	shit back holm in tallcree ( rez ) gnau eye cant sea my boyfriend	shit bak holm in tallcree ( rez ) gnau eye kant sea mai boyfriend	shit bqck home in tallcree ( rez ) now i cant see my boyfriend	shit back home in talcree ( rez ) unow i cznt sme my boyfriend	shit back hgme in tgllcree ( rgz ) now i cat se my boxfriend	shit home in tallcree ( rez ) now i cant see my boyfriend	back home in tallcree ( rez ) now cant my	back home in ( ) see my	0.7142857142857143	0.5	[('shit', 'NN'), ('back', 'RB'), ('home', 'NN'), ('in', 'IN'), ('tallcree', 'JJ'), ('(', '('), ('rez', 'NN'), (')', ')'), ('now', 'RB'), ('i', 'VBP'), ('cant', 'VBP'), ('see', 'VB'), ('my', 'PRP$'), ('boyfriend', 'NN')]	now -> gnau; home -> holm; cant -> kant; see -> sea; back -> bak; my -> mai; i -> eye;
1956970424	sadness	@BrodyJenner if u watch the hills in london u will realise what tourture it is because were weeks and weeks late i just watch itonlinelol	@ BrodyJenner if u watch the hills in lunden u wil realise what tourture it is because were weekes and weeks late i just watch itonlinelol	@ BrodyJenner if u watch the hills in london you will realise what tourture it is because were weeks a and weekes leight eye just watch itonlinelol	@ BrodyJenner if you wach the a hills in london u wil realise what tourture it is because were weeks and weekes leight eye just wach itonlinelol	@ BrodyJenner if you wach the a hills in lunden you wil realise what tourture it is because were weekes a and weekes leight eye just wach itonlinelol	@ BrodyJenner if u wzatch the hills in london u will realise what tourture it is because were weeks and weks late i just watch itonlinelol	@ BrogyJenner if u watch the hills in london u will rearise what tourture it si because were weqks and weeks late i just wntch itonlinelol	@ BrbdyJenner if u watch the hills in lofdon u will reaclise what tourutre it wis because were weks and weeks lae i jbst wtch itonlnielol	@ BrodyJenner if u watch the hills in london u will what tourture it is because were weeks and late i just itonlinelol	@ if u watch the in london will realise what it is because and late i watch itonlinelol	@ if watch the hills in will what it because and i watch	0.6923076923076923	0.4615384615384615	[('@', 'NN'), ('BrodyJenner', 'NNP'), ('if', 'IN'), ('u', 'JJ'), ('watch', 'VBP'), ('the', 'DT'), ('hills', 'NNS'), ('in', 'IN'), ('london', 'JJ'), ('u', 'NN'), ('will', 'MD'), ('realise', 'VB'), ('what', 'WP'), ('tourture', 'NN'), ('it', 'PRP'), ('is', 'VBZ'), ('because', 'IN'), ('were', 'VBD'), ('weeks', 'NNS'), ('and', 'CC'), ('weeks', 'NNS'), ('late', 'JJ'), ('i', 'NN'), ('just', 'RB'), ('wat…	weeks -> weekes; u -> you; the -> the a; weeks -> weekes; will -> wil; london -> lunden; i -> eye; u -> you; and -> a and; watch -> wach; watch -> wach; late -> leight;
1751288401	sadness	@nursedoublek have someone help you with the makeup...you gots to go out looking fine and have another shot	@ nursedoublek have someone help you with the a makeup ... you gots to go out looking fine a and have another shot	@ nursedoublek halve someone help you withe the makeup ... you gots to go out looking fine a and halve another shot	@ nursedoublek halve someone help u with the a makeup ... you gots two go out looking fine a and have another shott	@ nursedoublek halve someone help u withe the a makeup ... u gots two gogh out looking fein a and halve another shott	@ nuzsedoublek have someone help you with the makeup ... you gots to go out looking fine and have another siot	@ nursedoublek haev someone help you with the makeup ... you gots to og out looikng fqne and hvave another shot	@ nursedoublek hve soyeone hlep you with the mskeup ... you goits to go out looging fsne and hve another soht	@ nursedoublek have someone help you with the makeup ... you gots to go out fine and another shot	have you with the makeup ... you gots to go out fine and another shot	have you with the ... you to out and another	0.5714285714285714	0.5238095238095238	[('@', 'NN'), ('nursedoublek', 'NNS'), ('have', 'VBP'), ('someone', 'NN'), ('help', 'NN'), ('you', 'PRP'), ('with', 'IN'), ('the', 'DT'), ('makeup', 'NN'), ('...', ':'), ('you', 'PRP'), ('gots', 'VBP'), ('to', 'TO'), ('go', 'VB'), ('out', 'RP'), ('looking', 'VBG'), ('fine', 'JJ'), ('and', 'CC'), ('have', 'VBP'), ('another', 'DT'), ('shot', 'NN')]	to -> two; go -> gogh; have -> halve; with -> withe; have -> halve; the -> the a; you -> u; and -> a and; shot -> shott; you -> u; fine -> fein;
1694403147	sadness	@BigHugClub that gets around the problem I had of doing it all myself good idea.	@ BigHugClub that gets around the problem eye had of doing it all myself goode idea .	@ BigHugClub that gets around the problem I hadd of dewing it all myself good idea a .	@ BigHugClub that getz around the a problem eye hadd of dewing it all myself good idea .	@ BigHugClub that getz around the a problem eye hadd of dewing it aul myself goode idea a .	@ BigHugClub that gets around the problem I had of doing it all myself good icdea .	@ BiguHgClub that gest around the problem I phad of doing it all myself godo idba .	@ BiguHgClub that gts around the prblem I ahd of doeng it all myself gosod idae .	BigHugClub that gets around the problem I of doing it all myself good idea .	that gets around the I had of it all myself idea .	that around the I of it all myself .	0.4705882352941176	0.4705882352941176	[('@', 'NN'), ('BigHugClub', 'NNP'), ('that', 'WDT'), ('gets', 'VBZ'), ('around', 'IN'), ('the', 'DT'), ('problem', 'NN'), ('I', 'PRP'), ('had', 'VBD'), ('of', 'IN'), ('doing', 'VBG'), ('it', 'PRP'), ('all', 'DT'), ('myself', 'PRP'), ('good', 'JJ'), ('idea', 'NN'), ('.', '.')]	I -> eye; idea -> idea a; all -> aul; gets -> getz; doing -> dewing; had -> hadd; the -> the a; good -> goode;
1965441073	sadness	@RealAudreyKitch i'd seriously kill for a bath the now. but we only have a shower cubicle. I miss bubble baths!	@ RealAudreyKitch i 'd seriously kill for a bath the gnau . but we only have a a schauer cubicle . I miss bubble baths !	@ RealAudreyKitch i 'd seriously kille for a a bath the now . butt we only have a shower cubicle . eye mis bubble baths !	@ RealAudreyKitch eye 'd seriously kille for a bath the gnau . but wee only have a schauer cubicle . eye mis bubble baths !	@ RealAudreyKitch eye 'd seriously kille fore a a bath the a gnau . butt wee only halve a schauer cubicle . eye mis bubble baths !	@ RealAudreyKitch i 'd seriously kill for a bath the now . but we only have a sower cubicle . I miss bbuble baths !	@ RealAudreyKitch i a'd seroiusly kmill for a bath the now . but we oly habve a shlwer cubicle . I miss bubble bths !	@ ReaAludreyKitch i d seriously kiull for a bkth the now . but we ojnly hae a shaower cbuicle . I msis busbble bths !	@ RealAudreyKitch i 'd seriously kill for a bath the . but we only a shower cubicle . I miss baths !	i 'd seriously for a bath the now . but we only a . I miss !	for a bath the . but we a . I baths !	0.6	0.52	[('@', 'JJ'), ('RealAudreyKitch', 'NNP'), ('i', 'NN'), ("'d", 'VBD'), ('seriously', 'RB'), ('kill', 'VBN'), ('for', 'IN'), ('a', 'DT'), ('bath', 'NN'), ('the', 'DT'), ('now', 'RB'), ('.', '.'), ('but', 'CC'), ('we', 'PRP'), ('only', 'RB'), ('have', 'VBP'), ('a', 'DT'), ('shower', 'JJR'), ('cubicle', 'NN'), ('.', '.'), ('I', 'PRP'), ('miss', 'VBP'), ('bubble', 'JJ'), ('baths', 'NNS'), ('!', '.')]	miss -> mis; but -> butt; we -> wee; shower -> schauer; the -> the a; now -> gnau; i -> eye; have -> halve; kill -> kille; a -> a a; I -> eye; for -> fore;
1694728256	sadness	Hard to start the week after a long fun sunny weekend of tennis, free food and drink, and very nice people. 5 days to go until next round	Hard two start the week aft er a long fun sunny weekend of tennis , free food and drink , and very nice people . 5 days to gogh until next round	Hard two start the week aft er a long fun sunny weekend of tennis , free food and drink , a and vary nice people . 5 dais two go until next round	Hard to start the a week after a a long fun sonny weekend of tennis , freeh food a and drink , and very niece people . 5 days two gogh until nex round	Hard two start the a weak aft er a a long fun sonny weekend of tennis , freeh food a and drink , a and vary niece people . 5 dais two gogh until nex round	Hard to start the week after a long fun sunny weekend of tennis , free food and drink , and very ncie people . 5 days to go until next raund	Hazd to start the week after a long un sunny weekend of tnnis , ffee food and drznk , and very nce peeple . 5 dajys to og until next round	Hadr to stnart the weke after a logn fun sunny weeeknd of tnnis , frfe food and drnk , and vey nihce pjeople . 5 dcays to og until nhxt rovnd	Hard to start the week after a long fun sunny weekend of , free food and drink , and nice people . 5 days to until next round	to start the week after a long of tennis , free food and , and very people . 5 days to until	to the after a sunny of , food and , and . 5 to go until	0.5806451612903226	0.4838709677419355	[('Hard', 'NNP'), ('to', 'TO'), ('start', 'VB'), ('the', 'DT'), ('week', 'NN'), ('after', 'IN'), ('a', 'DT'), ('long', 'JJ'), ('fun', 'NN'), ('sunny', 'JJ'), ('weekend', 'NN'), ('of', 'IN'), ('tennis', 'NN'), (',', ','), ('free', 'JJ'), ('food', 'NN'), ('and', 'CC'), ('drink', 'NN'), (',', ','), ('and', 'CC'), ('very', 'RB'), ('nice', 'JJ'), ('people', 'NNS'), ('.', '.'), ('5', 'CD'), ('days', 'N…	nice -> niece; and -> a and; next -> nex; to -> two; days -> dais; and -> a and; week -> weak; sunny -> sonny; the -> the a; very -> vary; a -> a a; to -> two; go -> gogh; free -> freeh; after -> aft er;
1960753996	sadness	@shutupandspinx3: yay! Lol. Now I know how you felt when I was gone.	@ shutupandspinx3 : yay ! Lol . Now I know how u felt win I was gone .	@ shutupandspinx3 : yea ! Lol . Now eye no how u felt when I was gone .	@ shutupandspinx3 : yay ! Lol . gnau eye no how you felt when eye was gawne .	@ shutupandspinx3 : yea ! Lol . gnau eye no how u felt win eye waas gawne .	@ shutuaandspinx3 : yya ! Lol . Now I know how you felt when I was gone .	@ shutupandspinx3 : yyay ! Lpol . Now I kgnow how you felt when I was gofe .	@ shutupwndspinx3 : yxay ! Ll . iNow I kfnow how you fwelt when I wrs gozne .	@ shutupandspinx3 : yay ! . Now I know how you felt when I was .	@ : ! . Now I how you felt when I gone .	: ! . I how you when I .	0.5	0.6111111111111112	[('@', 'JJ'), ('shutupandspinx3', 'NN'), (':', ':'), ('yay', 'NN'), ('!', '.'), ('Lol', 'NNP'), ('.', '.'), ('Now', 'RB'), ('I', 'PRP'), ('know', 'VBP'), ('how', 'WRB'), ('you', 'PRP'), ('felt', 'VBD'), ('when', 'WRB'), ('I', 'PRP'), ('was', 'VBD'), ('gone', 'VBN'), ('.', '.')]	when -> win; I -> eye; I -> eye; yay -> yea; know -> no; Now -> gnau; you -> u; gone -> gawne; was -> waas;
1962230931	sadness	@sallyorourke What do you mean by your portfolio is sad? No luck here. I've applied about 30 places so far.	@ sallyorourke What do you mien by your portfolio is sad ? No luck here . eye 've applied about 30 places sew far .	@ sallyorourke What due u mean by yore portfolio is sad ? know luck here . I 've applied about 30 places sew far .	@ sallyorourke What due u mien buy yore portfolio is sad ? No luck hear . eye 've applied about 30 place his so far .	@ sallyorourke What due u mien buy yore portfolio is sad ? know luk hear . eye 've applied about 30 place his sew fahr .	@ sallyorourke What do you mean by your portofolio is sad ? No lcuk here . I 've appiled about 30 places so far .	@ sallyorourke What do you mean by your potrfolio ts sad ? No lumk hvre . I 've applied about 30 plkaces o ffr .	@ salmlyorourke What do you mena by your portoflio ls shad ? No lguck hewre . I v'e applied about 30 ploces o fuar .	@ sallyorourke What you mean by your is sad ? No luck here . I 've applied about 30 places so .	@ What you by your portfolio ? No . I 've applied about 30 places so .	What you by your sad ? No . I about 30 .	0.56	0.48	[('@', 'NN'), ('sallyorourke', 'VB'), ('What', 'WP'), ('do', 'VB'), ('you', 'PRP'), ('mean', 'VB'), ('by', 'IN'), ('your', 'PRP$'), ('portfolio', 'NN'), ('is', 'VBZ'), ('sad', 'JJ'), ('?', '.'), ('No', 'DT'), ('luck', 'NN'), ('here', 'RB'), ('.', '.'), ('I', 'PRP'), ("'ve", 'VBP'), ('applied', 'VBN'), ('about', 'IN'), ('30', 'CD'), ('places', 'NNS'), ('so', 'RB'), ('far', 'RB'), ('.', '.')]	so -> sew; far -> fahr; places -> place his; mean -> mien; your -> yore; by -> buy; do -> due; here -> hear; you -> u; luck -> luk; I -> eye; No -> know;
1964983868	sadness	@valerierenee are you having a bad day?	@ valerierenee are u having a bad day ?	@ valerierenee are u having a bad dey ?	@ valerierenee r u having a bad dey ?	@ valerierenee r u halving a a bad dey ?	@ valerierenee are you hnaving a bad day ?	@ valerierenee are you hving a abd day ?	@ valrierenee re you hvaing a hbad day ?	@ valerierenee are you having a day ?	valerierenee are you a bad ?	@ you a ?	0.6666666666666666	0.5555555555555556	[('@', 'JJ'), ('valerierenee', 'NN'), ('are', 'VBP'), ('you', 'PRP'), ('having', 'VBG'), ('a', 'DT'), ('bad', 'JJ'), ('day', 'NN'), ('?', '.')]	you -> u; are -> r; day -> dey; a -> a a; having -> halving;
1964039315	sadness	@millionfagmarch ah, I misunderstood your message. but really dislike the F word in the url good luck with the march	@ millionfagmarch ah , I misunderstood your message . butt really dislike the F word in the url good luk with the march	@ millionfagmarch awe , I misunderstood your message . but rylee dislike the F word in the url good luk withe the a march	@ millionfagmarch awe , eye misunderstood your message . butt rylee dislike the a F word in the url good luk withe the march	@ millionfagmarch awe , eye misunderstood yore message . butt rylee dislike the a F word in the a url goode luk withe the a march	@ millionfagmarch ah , I misunderstood your mssage . but really dislike the F word in the url good luck with the moarch	@ milfionfagmarch nh , I misunderstood your message . but really dhislike the F wond in the url good luck with the march	@ millionafgmarch yah , I misunzerstood your message . but rezally dsilike the F wrod in the rul godo lvuck with the mach	@ millionfagmarch ah , I misunderstood your message . but really dislike the F word in the good with the march	millionfagmarch ah , I your . but dislike the in the url good luck with the	, I your . but the in the good with the	0.5652173913043478	0.4782608695652174	[('@', 'JJ'), ('millionfagmarch', 'NN'), ('ah', 'NN'), (',', ','), ('I', 'PRP'), ('misunderstood', 'VBP'), ('your', 'PRP$'), ('message', 'NN'), ('.', '.'), ('but', 'CC'), ('really', 'RB'), ('dislike', 'VB'), ('the', 'DT'), ('F', 'NNP'), ('word', 'NN'), ('in', 'IN'), ('the', 'DT'), ('url', 'JJ'), ('good', 'JJ'), ('luck', 'NN'), ('with', 'IN'), ('the', 'DT'), ('march', 'NN')]	ah -> awe; good -> goode; luck -> luk; the -> the a; your -> yore; I -> eye; really -> rylee; the -> the a; but -> butt; the -> the a; with -> withe;
1965675495	sadness	@TaLisaDuhhh i miss bein 18	@ TaLisaDuhhh eye miss bein 18	@ TaLisaDuhhh i mis bein 18	@ TaLisaDuhhh eye miss bean 18	@ TaLisaDuhhh eye mis bean 18	@ TaLisaDuhhh i miess bein 18	@ TaLisaDuhhh i mss bein 18	@ TaLsaDuhhh i miss bin 18	TaLisaDuhhh i miss bein 18	@ TaLisaDuhhh bein 18	@ i 18	0.8333333333333334	0.5	[('@', 'JJ'), ('TaLisaDuhhh', 'NNP'), ('i', 'NN'), ('miss', 'VBP'), ('bein', 'NN'), ('18', 'CD')]	miss -> mis; bein -> bean; i -> eye;
1963091362	sadness	@wynstonfernando i have to take 1 class in fall , its cool though.. im okay with that	@ wynstonfernando i halve to take 1 class in fall , its kool though .. im okay with that	@ wynstonfernando i have two take 1 class in faul , its cool tho .. im okay withe that	@ wynstonfernando eye halve two take 1 class in faul , its cool though .. imm okay withe that	@ wynstonfernando eye halve two take 1 klass in faul , its kool tho .. imm okay withe that	@ wynstonfernando i have to tage 1 class in fall , its cool though .. im okay with that	@ wynstnofernando i hve to tae 1 class in fall , its cool though .. im okey with that	@ wynstnofernando i hase to taie 1 calss in fall , its cool though t.. m ofay with that	@ wynstonfernando i have to 1 class in fall , its cool though .. im with that	@ to 1 class in fall , its cool though okay with that	to 1 in , its though .. with that	0.5789473684210527	0.4736842105263157	[('@', 'JJ'), ('wynstonfernando', 'NN'), ('i', 'NNS'), ('have', 'VBP'), ('to', 'TO'), ('take', 'VB'), ('1', 'CD'), ('class', 'NN'), ('in', 'IN'), ('fall', 'NN'), (',', ','), ('its', 'PRP$'), ('cool', 'JJ'), ('though', 'IN'), ('..', 'JJ'), ('im', 'NN'), ('okay', 'NN'), ('with', 'IN'), ('that', 'DT')]	with -> withe; fall -> faul; have -> halve; im -> imm; though -> tho; class -> klass; to -> two; cool -> kool; i -> eye;
1966071238	sadness	@Crimsondreamer no bueno. hollykins needs to feel better asap. p.s. i miss you. you done with uni soon aren't you? SOPROUDOFYOU.	@ Crimsondreamer no bueno . hollykins needs to feel better asap . p.s . eye miss u . you done with u ne soon are n't you ? SOPROUDOFYOU .	@ Crimsondreamer know bueno . hollykins needs to feil better asap . p.s . i miss you . u done withe u ne soon are n't u ? SOPROUDOFYOU .	@ Crimsondreamer know bueno . hollykins needs two feil bettor asap . p.s . i mis u . you done withe uni suen are n't u ? SOPROUDOFYOU .	@ Crimsondreamer know bueno . hollykins needs two feil bettor asap . p.s . eye mis u . u dun withe u ne suen r n't u ? SOPROUDOFYOU .	@ Crimsondreamer no bueno . hollykins needs to feoel better asap . p.s . i miss you . you done with uni soon kare n't you ? SOPROUDOFYOU .	@ Crimsondreamer no baeno . holnykins needs to feel better agsap . .ps . i miss you . you done with uni sown ae n't you ? SOPROUDOFYOU .	@ Crimusondreamer no bmeno . holykins nedes to fewl beutter asap . ps. . i msis you . you doen with ui soeon aer dn't you ? SORPOUDOFYOU .	@ Crimsondreamer no bueno . needs to feel better asap . p.s . i you . you done with uni soon are you ? SOPROUDOFYOU .	@ Crimsondreamer no . to asap . . miss you . you with soon are n't you ? SOPROUDOFYOU .	no . to better . . you . you with are you ? .	0.5862068965517241	0.4827586206896552	[('@', 'JJ'), ('Crimsondreamer', 'NNP'), ('no', 'DT'), ('bueno', 'NN'), ('.', '.'), ('hollykins', 'VBZ'), ('needs', 'NNS'), ('to', 'TO'), ('feel', 'VB'), ('better', 'RB'), ('asap', 'NN'), ('.', '.'), ('p.s', 'NN'), ('.', '.'), ('i', 'VB'), ('miss', 'VBP'), ('you', 'PRP'), ('.', '.'), ('you', 'PRP'), ('done', 'VBN'), ('with', 'IN'), ('uni', 'JJ'), ('soon', 'RB'), ('are', 'VBP'), ("n't", 'RB'), ('y…	you -> u; better -> bettor; done -> dun; are -> r; with -> withe; miss -> mis; no -> know; uni -> u ne; you -> u; you -> u; feel -> feil; to -> two; soon -> suen; i -> eye;
1965558834	sadness	We're going to panahra for dinner. miss you guys.	We 're going to panahra for dinner . mis you guys .	We 're going to panahra fore dinner . miss you guise .	We 're go in two panahra for dinner . miss u guise .	wee 're go in two panahra fore dinner . miss u guise .	We 're gong to panahra for dinner . miss you guys .	We h're gong to pnaahra for dyinner . miss you guys .	We 'ere gonig to plnahra for dnner . mis you geys .	We going to panahra for dinner . miss you guys .	We to for dinner . you guys .	We to for . you .	0.5	0.5833333333333334	[('We', 'PRP'), ("'re", 'VBP'), ('going', 'VBG'), ('to', 'TO'), ('panahra', 'VB'), ('for', 'IN'), ('dinner', 'NN'), ('.', '.'), ('miss', 'VB'), ('you', 'PRP'), ('guys', 'NNS'), ('.', '.')]	to -> two; for -> fore; you -> u; going -> go in; We -> wee; guys -> guise;
[truncated: 682 more rows]
