# Supplementary material for: Performance of Large Language Models Under Input Variability in Health Care Applications: Dataset Development and Experimental Evaluation
Source: JMIR AI. 2026 Feb 20;5:e83640. doi: 10.2196/83640 (PMC12923095; doi:10.2196/83640)
Supplement: Multimedia Appendix 1 [file ai-v5-e83640-s001.zip › combined_tweet_emotions_train_v1_label_selected.csv]

tweet_id	sentiment	content	homo_0.1	homo_0.2	homo_0.3	homo_0.5	typo_0.1	typo_0.3	typo_0.5	removal_0.1	removal_0.3	removal_0.5	valid_type_percentage_x	valid_homo_percentage	pos_tags	homo_substitution
1962833274	happiness	@ebassman I just got two tickets one for speeding and one for tinted windows	@ ebassman I just got to tickets one for speeding and won for tinted windows	@ ebassman eye just gott two tickets one for speeding a and one for tinted windows	@ ebassman eye just gott two tickets one fore speeding a and one fore tinted windows	@ ebassman eye just gott to tickets won fore speeding a and won fore tinted windows	@ ebassman I just got two tikcets one for speeding and one for tinted windows	@ ebrssman I just got two ticekts one for spehding and one for tinted windows	@ ebasqman I juat ot two tikcets one for speeeding and one for tlnted windows	@ ebassman I just two tickets one for speeding and one for windows	@ ebassman I just two one for and one for	I two one for and one for	0.5333333333333333	0.5333333333333333	[('@', 'JJ'), ('ebassman', 'NN'), ('I', 'PRP'), ('just', 'RB'), ('got', 'VBD'), ('two', 'CD'), ('tickets', 'NNS'), ('one', 'CD'), ('for', 'IN'), ('speeding', 'NN'), ('and', 'CC'), ('one', 'CD'), ('for', 'IN'), ('tinted', 'VBN'), ('windows', 'NNS')]	for -> fore; two -> to; for -> fore; got -> gott; I -> eye; one -> won; and -> a and; one -> won;
1694090040	happiness	So happy that it's FINALLY May! The Indy 500. Was there for the horrors of 1973, yet I still remain held captive by Indy's spirit...	So happy that it 's FINALLY May ! The Indy 500 . Was their for the a horrors of 1973 , yet I still remain held captive buy Indy 's spirit ...	So happy that it 's final e mae ! The Indy 500 . Was their fore the horrors of 1973 , yet eye still remain held captive by Indy 's spear hit ...	sew happy that it 's final e May ! The indie 500 . waas their fore the a horrors of 1973 , yett I still remain held captive by Indy 's spear hit ...	sew happy that it 's final e mae ! the a indie 500 . waas their fore the a horrors of 1973 , yett eye stil remain held captive buy indie 's spear hit ...	oo happy that it 's FINALLY May ! The Indy 500 . Was there for the horrors of 1973 , yet I stpill remain held captive by Inxdy 's spirit ...	So happy that it 's FINLLY Mlay ! The Infy 500 . Wfas txere for the horors of 1973 , yet I still reamin held captive by Iny 's stpirit ...	jSo hpapy that it rs FIhALLY Mmay ! The Idy 500 . Wes thcere for the hrorors of 1973 , yet I sdtill reomain hheld capwive by Iny 's sirit ...	So happy that it 's FINALLY May ! The 500 . Was there for the horrors of 1973 , yet I remain held by Indy 's spirit ...	So that it May ! The 500 . for the of 1973 , yet I still held captive by 's spirit ...	that it ! The 500 . for the of 1973 , yet I by 's ...	0.4838709677419355	0.4838709677419355	[('So', 'RB'), ('happy', 'JJ'), ('that', 'IN'), ('it', 'PRP'), ("'s", 'VBZ'), ('FINALLY', 'NNP'), ('May', 'NNP'), ('!', '.'), ('The', 'DT'), ('Indy', 'NNP'), ('500', 'CD'), ('.', '.'), ('Was', 'NNP'), ('there', 'RB'), ('for', 'IN'), ('the', 'DT'), ('horrors', 'NNS'), ('of', 'IN'), ('1973', 'CD'), (',', ','), ('yet', 'CC'), ('I', 'PRP'), ('still', 'RB'), ('remain', 'VBP'), ('held', 'JJ'), ('captiv…	FINALLY -> final e; for -> fore; I -> eye; Was -> waas; Indy -> indie; Indy -> indie; yet -> yett; So -> sew; by -> buy; The -> the a; spirit -> spear hit; still -> stil; there -> their; May -> mae; the -> the a;
1961962578	sadness	Off to play Tennis at Bel Air, courts are wet but, we will play anyway.	Off to play Tennis at Bel Air , courts r wet but , we wil play anyway .	Off to play Tennis at Bel ere , courts r whet butt , we will play anyway .	Off two play Tennis at bell Air , courts are whet butt , wee will play anyway .	Off two play Tennis at bell ere , cortes r whet butt , wee wil play anyway .	Off to play Tenis at Ble Air , courts are wet but , we will play anyway .	Off to paly Tnenis at Bel ir , courts are wt but , we will paly anyway .	Off to ply Tgennis at el xAir , curts re wxt but , we will ply aynway .	Off to play at Bel Air , are wet but , we will play anyway .	Off to at Bel Air , courts wet but , we will .	Off to at , but , we will .	0.5	0.5	[('Off', 'IN'), ('to', 'TO'), ('play', 'VB'), ('Tennis', 'NNP'), ('at', 'IN'), ('Bel', 'NNP'), ('Air', 'NNP'), (',', ','), ('courts', 'NNS'), ('are', 'VBP'), ('wet', 'JJ'), ('but', 'CC'), (',', ','), ('we', 'PRP'), ('will', 'MD'), ('play', 'VB'), ('anyway', 'RB'), ('.', '.')]	wet -> whet; but -> butt; will -> wil; Air -> ere; Bel -> bell; to -> two; courts -> cortes; are -> r; we -> wee;
1750896085	happiness	just got home from dinner and am really really full. my mom said my dad bought me a sony a200k? holyyyyyyy	just gott home from dinner and am really rylee full . my mom said my dad bought me a sony a200k ? holyyyyyyy	just gott home frum dinner and am really really full . mai mom said mai dad bought me a soni a200k ? holyyyyyyy	just gott home from dinner and am rylee rylee full . mai mam said my dad bought mi a soni a200k ? holyyyyyyy	just gott holm frum dinner a and am rylee rylee full . mai mam said mai dad baht mi a a sony a200k ? holyyyyyyy	just gto home from dinner and am really relly full . my mom said my dad bought me a sony a200k ? holyyyyyyy	juts got hme from dinner and zm really relaly full . my mom said my dad bought me a snoy aa00k ? holyyyyyyy	judt geot hme from diwnner and m rally really flul . my qom sid my dad bzought me a sosy a200k ? hoxlyyyyyyy	just got from dinner and am really really . my mom said my dad bought me a sony a200k ? holyyyyyyy	got from and really really full . my mom said my bought me a a200k ?	from and really full . my mom my me a ?	0.6521739130434783	0.5652173913043478	[('just', 'RB'), ('got', 'VBD'), ('home', 'RB'), ('from', 'IN'), ('dinner', 'NN'), ('and', 'CC'), ('am', 'VBP'), ('really', 'RB'), ('really', 'RB'), ('full', 'JJ'), ('.', '.'), ('my', 'PRP$'), ('mom', 'NN'), ('said', 'VBD'), ('my', 'PRP$'), ('dad', 'NN'), ('bought', 'VBD'), ('me', 'PRP'), ('a', 'DT'), ('sony', 'NN'), ('a200k', 'NN'), ('?', '.'), ('holyyyyyyy', 'NN')]	my -> mai; my -> mai; from -> frum; a -> a a; really -> rylee; and -> a and; really -> rylee; home -> holm; me -> mi; got -> gott; bought -> baht; mom -> mam;
1753787855	happiness	Happy Mothers Day to all my fellow mums - have a great day - mine will be spent in my garden with all of my family	Happy Mothers Day to aul my fellow mums - halve a great day - mine will be spent in my garden with aul of my family	Happy Mothers Day two aul my fellow mums - halve a great day - mine will be spent in mai garden with aul of my family	Happy Mothers Day to all my fel low mums - have a grate dey - mine will b spent in mai gard in withe all of mai family	Happy Mothers dey two aul mai fel low mums - halve a a grate day - mine wil b spent in mai gard in with all of mai family	Hzappy Mothers Day to all my fellow mmus - have a great day - mie will be spent in my garden with all of my family	Hpapy Mothers Day to all my fellow myms - hve a great day - mige will e spynt in my gacrden with all of my family	Happy Myothers ay to all my fedllow mus - hve a grheat iday - mie will hbe spient in my gaden with all of my fawmily	Mothers to all my fellow mums - have a great day - mine will spent in my garden with all of my family	Happy Mothers Day to all my mums - a - will in my with all of my family	to all my - a - will in my with all of my	0.5	0.6153846153846154	[('Happy', 'JJ'), ('Mothers', 'NNP'), ('Day', 'NNP'), ('to', 'TO'), ('all', 'DT'), ('my', 'PRP$'), ('fellow', 'NN'), ('mums', 'NNS'), ('-', ':'), ('have', 'VBP'), ('a', 'DT'), ('great', 'JJ'), ('day', 'NN'), ('-', ':'), ('mine', 'NN'), ('will', 'MD'), ('be', 'VB'), ('spent', 'VBN'), ('in', 'IN'), ('my', 'PRP$'), ('garden', 'NN'), ('with', 'IN'), ('all', 'DT'), ('of', 'IN'), ('my', 'PRP$'), ('fami…	my -> mai; Day -> dey; great -> grate; will -> wil; my -> mai; be -> b; fellow -> fel low; to -> two; garden -> gard in; my -> mai; all -> aul; a -> a a; have -> halve;
1962655170	sadness	@wyatthaplo I can haz beer too? Oh wait... I'm a work...	@ wyatthaplo I cannes haz beer too ? Oh wait ... I 'm a werk ...	@ wyatthaplo eye can haz beer to ? Oh wait ... I 'm a a work ...	@ wyatthaplo eye can haz beer too ? Oh weight ... eye 'm a a werk ...	@ wyatthaplo eye cannes haz bere to ? o weight ... I 'm a a werk ...	@ wyatthaplo I can haz beer too ? Oh wait ... I e'm a work ...	@ wytthaplo I can hcaz betr too ? Oh wzit ... I 'm a wobk ...	@ wyatethaplo I can hqaz beer to ? Oh wnit ... I m a wnrk ...	@ I can haz beer ? Oh wait ... I 'm a work ...	wyatthaplo I can haz ? Oh ... I a work ...	I can ? Oh ... I a ...	0.5	0.5625	[('@', 'JJ'), ('wyatthaplo', 'NN'), ('I', 'PRP'), ('can', 'MD'), ('haz', 'VB'), ('beer', 'NN'), ('too', 'RB'), ('?', '.'), ('Oh', 'UH'), ('wait', 'NN'), ('...', ':'), ('I', 'PRP'), ("'m", 'VBP'), ('a', 'DT'), ('work', 'NN'), ('...', ':')]	a -> a a; can -> cannes; beer -> bere; I -> eye; work -> werk; wait -> weight; Oh -> o; too -> to;
1962969582	sadness	@Rckstar53 Why I gotta be all that?... I sad now	@ Rckstar53 Why I got ta b all that ? ... I sad now	@ Rckstar53 Why eye got ta be aul that ? ... I sad gnau	@ Rckstar53 y eye gott ta be all that ? ... I sad gnau	@ Rckstar53 y eye gott ta b aul that ? ... eye sad gnau	@ Rckstar53 Why I got ta lbe all that ? ... I sad now	@ Rckstar53 Why I gto ta e all that ? ... I sad nhow	@ Rcksatr53 Why I tgot cta pbe all that ? ... I sjad nwo	Rckstar53 Why I got ta be all that ? ... I sad now	Rckstar53 Why I ta all that ? ... I now	Why I all that ? ... I	0.5	0.5	[('@', 'JJ'), ('Rckstar53', 'NNP'), ('Why', 'WRB'), ('I', 'PRP'), ('got', 'VBD'), ('ta', 'RB'), ('be', 'VB'), ('all', 'DT'), ('that', 'DT'), ('?', '.'), ('...', ':'), ('I', 'PRP'), ('sad', 'VBP'), ('now', 'RB')]	all -> aul; Why -> y; I -> eye; now -> gnau; got -> gott; I -> eye; be -> b;
1966303776	sadness	@selenagomez bye selena!!! too bad i didnt get to talk to u while u were here	@ selenagomez bye salina ! ! ! too bad i didnt get to talk two u while u were here	@ selenagomez by salina ! ! ! too bad i didnt get two talk to you while u were here	@ selenagomez bye selena ! ! ! to bad eye didnt get two talk two you while u were hear	@ selenagomez bye salina ! ! ! to bad eye didnt goette two talk two you wile you were hear	@ selenagomez ybe selena ! ! ! too bad i didnt wget to talk to u while u were here	@ selnagomez ye solena ! ! ! too bad i dint get to talk to u while u were here	@ selenagomez bye selena ! ! ! oo bbad i dihdnt egt to taklk to u while u weore hlre	selenagomez bye selena ! ! ! too bad i get to talk to u while u were here	selenagomez bye ! ! ! bad i get to to u while were here	@ bye ! ! ! to to u while u	0.7	0.55	[('@', 'JJ'), ('selenagomez', 'NN'), ('bye', 'NN'), ('selena', 'NN'), ('!', '.'), ('!', '.'), ('!', '.'), ('too', 'RB'), ('bad', 'JJ'), ('i', 'NN'), ('didnt', 'VBP'), ('get', 'NN'), ('to', 'TO'), ('talk', 'VB'), ('to', 'TO'), ('u', 'VB'), ('while', 'IN'), ('u', 'JJ'), ('were', 'VBD'), ('here', 'RB')]	selena -> salina; u -> you; too -> to; u -> you; to -> two; to -> two; i -> eye; get -> goette; here -> hear; while -> wile;
1963608834	sadness	found a swing set for sale 2 blocks from home, super cheap. I want it 4 my kids but no one is answering the phone # listed	found a a swing set for sale 2 blocks from home , super cheap . eye want it 4 my kids butt no one is answering the phone # listed	found a swing set for sale 2 blocks from home , soup per cheap . eye want it 4 mai kids but know one is answering the fone # list id	found a swing set fore sail 2 blocs from home , super cheap . eye want it 4 mai kids but know won is answering the a phone # list id	found a a swing sette fore sail 2 blocs from holm , soup per cheap . eye want it 4 mai kids butt know won is answering the a fone # list id	found a swing set for sale 2 blocks from hohme , super cheap . I want it 4 my kids but no one ps answreing the phone # listed	fogund a sing set for sale 2 blccks from home , super ceap . I watn it 4 my kids but no one bis answering the pjone # litsed	fonud a swng nset for sae 2 bolcks from hoem , suepr cheap . I waqt it 4 my kis but no oe kis anwsering the phne # lkisted	found a swing set for sale 2 blocks from home , super cheap . I it 4 my but no one is answering the # listed	found a for 2 from home , cheap . I want it 4 my kids but no the phone #	a for 2 from , . I it 4 my but no is the #	0.5172413793103449	0.5517241379310345	[('found', 'VBD'), ('a', 'DT'), ('swing', 'NN'), ('set', 'NN'), ('for', 'IN'), ('sale', 'NN'), ('2', 'CD'), ('blocks', 'NNS'), ('from', 'IN'), ('home', 'NN'), (',', ','), ('super', 'JJ'), ('cheap', 'NN'), ('.', '.'), ('I', 'PRP'), ('want', 'VBP'), ('it', 'PRP'), ('4', 'CD'), ('my', 'PRP$'), ('kids', 'NNS'), ('but', 'CC'), ('no', 'DT'), ('one', 'NN'), ('is', 'VBZ'), ('answering', 'VBG'), ('the', '…	no -> know; super -> soup per; listed -> list id; but -> butt; for -> fore; sale -> sail; the -> the a; one -> won; phone -> fone; set -> sette; home -> holm; a -> a a; I -> eye; my -> mai; blocks -> blocs;
1753647102	happiness	@wendy_fred6 It's REALLY cool! No, I'm on a PC now, I don't have a Mac well I do but it's ooooooooold I do have an iphone tho	@ wendy_fred6 It 's REALLY kool ! No , I 'm on a PC gnau , I do n't have a mack well I due but it 's ooooooooold I do have an iphone tho	@ wendy_fred6 It 's REALLY cool ! No , I 'm on a PC now , eye due n't halve a a Mac well eye due but it 's ooooooooold I do halve an iphone tho	@ wendy_fred6 It 's rylee kool ! know , I 'm on a PC now , eye do n't have a a mack welle eye due but it 's ooooooooold I due have an iphone though	@ wendy_fred6 It 's rylee kool ! know , eye 'm on a a PC now , eye due n't halve a mack welle eye due butt it 's ooooooooold eye due halve ann iphone though	@ wendy_fred6 It 's REALLY colo ! No , I m on a PC now , I do fn't have a Mac well I do but it 's ooooooooold I do have an iphone tho	@ wendy_fred6 It 's RELALY cool ! No , I 'm on a PC gow , I od nt hae a Mca well I wo but it 's ooooooooold I od have an ipohne toh	@ wend_yfred6 It s' REdALLY cool ! No , I m' on a C nvow , I cdo nt' hgve a wac wel I do but it ds oooooooold I uo hvae an ipone tiho	@ It 's REALLY cool ! No , I 'm on a PC now , I do n't have a Mac I but it 's ooooooooold I do have an tho	@ It 's REALLY cool ! No , I 'm on a PC , I a I but it ooooooooold I have an tho	It ! No , I on a now , I do a I but it I an	0.5714285714285714	0.5714285714285714	[('@', 'NN'), ('wendy_fred6', 'VBD'), ('It', 'PRP'), ("'s", 'VBZ'), ('REALLY', 'JJ'), ('cool', 'JJ'), ('!', '.'), ('No', 'UH'), (',', ','), ('I', 'PRP'), ("'m", 'VBP'), ('on', 'IN'), ('a', 'DT'), ('PC', 'NN'), ('now', 'RB'), (',', ','), ('I', 'PRP'), ('do', 'VBP'), ("n't", 'RB'), ('have', 'VB'), ('a', 'DT'), ('Mac', 'NNP'), ('well', 'NN'), ('I', 'PRP'), ('do', 'VBP'), ('but', 'CC'), ('it', 'PRP')…	a -> a a; cool -> kool; do -> due; an -> ann; well -> welle; No -> know; do -> due; I -> eye; I -> eye; have -> halve; have -> halve; I -> eye; do -> due; REALLY -> rylee; I -> eye; Mac -> mack; tho -> though; but -> butt;
1694856603	happiness	@rewebcoach So far (with the exception of the rain), my morning is Great. But I won't let it dampen my day	@ rewebcoach So far ( with the exception of the rain ) , my mourning is Great . But I wo n't let it dampen mai dey	@ rewebcoach So fahr ( with the a exception of the rain ) , my morning is grate . butt I wo n't let it dampen mai day	@ rewebcoach sew fahr ( with the exception of the a rain ) , my morning is grate . butt eye wo n't lett it dampen mai day	@ rewebcoach sew fahr ( withe the a exception of the a rein ) , mai morning is grate . butt eye woe n't lett it damp in my dey	@ rewebcoach o far ( with the exception of the rain ) , my morying is Great . But I wo n't let it dampen my day	@ rewebcoach oS mfar ( with the exception of the rin ) , my morning s Gerat . But I wo 't lket it daypen my day	@ redwebcoach zSo rfar ( with the exeption of the rani ) , my moning s Gerat . But I wo nt' et it dafpen my dya	rewebcoach So far ( with the exception of the rain ) , my morning is Great . But I wo it dampen my day	rewebcoach ( with the of the rain ) , my is . But I wo n't it my day	( with the of the ) , my . But I wo it my	0.4814814814814814	0.5925925925925926	[('@', 'JJ'), ('rewebcoach', 'NN'), ('So', 'RB'), ('far', 'RB'), ('(', '('), ('with', 'IN'), ('the', 'DT'), ('exception', 'NN'), ('of', 'IN'), ('the', 'DT'), ('rain', 'NN'), (')', ')'), (',', ','), ('my', 'PRP$'), ('morning', 'NN'), ('is', 'VBZ'), ('Great', 'NNP'), ('.', '.'), ('But', 'CC'), ('I', 'PRP'), ('wo', 'MD'), ("n't", 'RB'), ('let', 'VB'), ('it', 'PRP'), ('dampen', 'VB'), ('my', 'PRP$'),…	the -> the a; the -> the a; dampen -> damp in; rain -> rein; But -> butt; day -> dey; wo -> woe; So -> sew; my -> mai; with -> withe; let -> lett; far -> fahr; I -> eye; Great -> grate;
1961286197	sadness	It has been 24 hours now, since I had my dog put to sleep. RIP my old friend.	It has bin 24 hours now , since I had my dog put to sleep . RIP my olde friend .	It has bin 24 hours gnau , since I hadd my dog put to sleep . RIP my olde friend .	It has been 24 ours now , since eye had mai dog put two sleep . RIP mai olde friend .	It has bin 24 ours gnau , since eye hadd mai dog put two sleep . ripp mai olde friend .	It has been 24 hsours now , since I had my ydog put to sleep . RIP my old friend .	It ahs ben 24 hours ow , since I hda my dog put to sleep . tRIP my nld friend .	It mas befen 24 hurs onw , since I qad my deog gut to sieep . IRP my ld frgiend .	It has been 24 hours now , since I had my dog put to . RIP my old .	It has been 24 , since I my to sleep . RIP my old .	It 24 , since I my to . my .	0.5238095238095238	0.4761904761904761	[('It', 'PRP'), ('has', 'VBZ'), ('been', 'VBN'), ('24', 'CD'), ('hours', 'NNS'), ('now', 'RB'), (',', ','), ('since', 'IN'), ('I', 'PRP'), ('had', 'VBD'), ('my', 'PRP$'), ('dog', 'NN'), ('put', 'VBD'), ('to', 'TO'), ('sleep', 'VB'), ('.', '.'), ('RIP', 'NNP'), ('my', 'PRP$'), ('old', 'JJ'), ('friend', 'NN'), ('.', '.')]	RIP -> ripp; hours -> ours; been -> bin; to -> two; old -> olde; my -> mai; now -> gnau; I -> eye; had -> hadd; my -> mai;
1751749047	happiness	Wishing a Happy Mothers Day to all the wonderful Mothers out there.	Wishing a Happy Mothers Day to aul the wonderful Mothers out there .	Wishing a a Happy Mothers Day two all the wonderful Mothers out their .	Wishing a Happy Mothers dey two aul the wonderful Mothers out their .	Wishing a a Happy Mothers dey two aul the a wonderful Mothers out their .	Wishing a Haupy Mothers Day to all the wonderful Mothers out there .	Wising a Happy Motthers Djy to all the wonderful Mohters out there .	Wisxhing a Haipy Motthers Dya to all the woderful Mohters out tehre .	Wishing a Mothers Day to all the wonderful Mothers out there .	a Mothers Day to all the Mothers out .	a to all the out .	0.5384615384615384	0.4615384615384615	[('Wishing', 'VBG'), ('a', 'DT'), ('Happy', 'JJ'), ('Mothers', 'NNP'), ('Day', 'NNP'), ('to', 'TO'), ('all', 'PDT'), ('the', 'DT'), ('wonderful', 'JJ'), ('Mothers', 'NNS'), ('out', 'RP'), ('there', 'RB'), ('.', '.')]	the -> the a; Day -> dey; there -> their; all -> aul; to -> two; a -> a a;
1960866929	sadness	I SO should've gone right now!!! *wish I could alter time!! *	I SO schuld 've gone write now ! ! ! * wish I could alter time ! ! *	eye SO should 've gawne write now ! ! ! * wish eye could alter time ! ! *	eye sew schuld 've gone right gnau ! ! ! * wisch I could altar time ! ! *	eye sew schuld 've gawne write gnau ! ! ! * wisch eye could altar time ! ! *	I SO should 've gne ricght now ! ! ! * wish I could alter time ! ! *	I OS should 'e gone right lnow ! ! ! * wish I could aylter tiqme ! ! *	I ySO should 'wve goen riht nmw ! ! ! * wsih I could aler tie ! ! *	I SO should 've gone right now ! ! ! wish I could time ! ! *	I should 've gone now ! ! ! * I could ! !	I should ! ! ! I could ! !	0.5263157894736842	0.4736842105263157	[('I', 'PRP'), ('SO', 'NNP'), ('should', 'MD'), ("'ve", 'VBP'), ('gone', 'VBN'), ('right', 'RB'), ('now', 'RB'), ('!', '.'), ('!', '.'), ('!', '.'), ('*', 'JJ'), ('wish', 'JJ'), ('I', 'PRP'), ('could', 'MD'), ('alter', 'VB'), ('time', 'NN'), ('!', '.'), ('!', '.'), ('*', 'NN')]	wish -> wisch; should -> schuld; SO -> sew; alter -> altar; I -> eye; right -> write; gone -> gawne; I -> eye; now -> gnau;
1965419079	sadness	Waiting for Danny to text me back,,, xoxo	Waiting for Danny to text me bak , , , xoxo	Waiting fore Danny to text mi back , , , xoxo	Waiting for dannie two text me bak , , , xoxo	weighting fore dannie two text mi bak , , , xoxo	Wating for Danny to text me back , , , xoxo	Waiing for Danny to txt me back , , , xvoxo	Wanting for Dnany to txt me bcak , , , xoox	Waiting for Danny to me back , , , xoxo	for to text me , , , xoxo	for to me , , ,	0.4545454545454545	0.5454545454545454	[('Waiting', 'VBG'), ('for', 'IN'), ('Danny', 'NNP'), ('to', 'TO'), ('text', 'VB'), ('me', 'PRP'), ('back', 'RB'), (',', ','), (',', ','), (',', ','), ('xoxo', 'NN')]	for -> fore; me -> mi; to -> two; Waiting -> weighting; back -> bak; Danny -> dannie;
1962957051	sadness	@BabyStowz yea, feel like im bein ignored	@ BabyStowz yay , feel like im bein ignored	@ BabyStowz yay , feel like imm bein ignored	@ BabyStowz yay , feil lyke im bein ignored	@ BabyStowz yay , feil lyke imm bean ignored	@ BabyStowz yea , febl like im bein ignored	@ BabyStowz pyea , fele like aim bein ignored	@ BabSytowz yea , fnel like nim ben ignored	@ BabyStowz yea , feel like bein ignored	@ yea , feel like ignored	@ , feel like	0.7777777777777778	0.5555555555555556	[('@', 'JJ'), ('BabyStowz', 'NNP'), ('yea', 'NN'), (',', ','), ('feel', 'VBP'), ('like', 'IN'), ('im', 'NN'), ('bein', 'NN'), ('ignored', 'VBD')]	im -> imm; bein -> bean; like -> lyke; yea -> yay; feel -> feil;
1695192982	happiness	Back in from LI 2hours ago n still made it to work yay me	Back in from LI 2hours ago n still made it to work yea me	Back in from LI 2hours ago n stil made it to werk yay mi	bak in from LI 2hours ago n stil made it two werk yay me	bak in frum lee 2hours ago n stil maid it to work yea mi	Back in from LI 2hours ago n still made it to wowrk yay me	Bakc in from LI 2hours ago n sitll mdae it to wrk yay me	Bcak in from zI 2hours ago n spill mawe it to wrk ykay me	in from LI 2hours ago n still made it to work yay me	in from 2hours ago still it to work yay me	in from 2hours ago it to me	0.5	0.7142857142857143	[('Back', 'RB'), ('in', 'IN'), ('from', 'IN'), ('LI', 'NNP'), ('2hours', 'CD'), ('ago', 'IN'), ('n', 'NN'), ('still', 'RB'), ('made', 'VBD'), ('it', 'PRP'), ('to', 'TO'), ('work', 'VB'), ('yay', 'RB'), ('me', 'PRP')]	still -> stil; from -> frum; Back -> bak; me -> mi; yay -> yea; made -> maid; LI -> lee;
1752504587	happiness	loving phuket with melai and badette. i'll be coming home soon imiss everyone	loving phuket withe melai a and badette . i 'll be coming home soon imiss everyone	loving phuket withe melai a and badette . i 'll be coming holm soon imiss everyone	loving phuket withe melai a and badette . i 'll b cumming home suen imiss everyone	loving phuket withe melai a and badette . eye 'll b cumming holm suen imiss everyone	loving phauket with melai and badette . i 'll be coming home soon imss everyone	loving puhket with melai and badette . i 'll e coming home soon imiss eveyone	loaving pmhuket with mglai and badette . i 'll be ceming hdme sxon imfiss everyone	loving with melai and badette . i 'll coming home soon imiss everyone	loving phuket with and badette . i 'll be coming	with and badette . i 'll everyone	0.7333333333333333	0.4666666666666667	[('loving', 'VBG'), ('phuket', 'NN'), ('with', 'IN'), ('melai', 'NN'), ('and', 'CC'), ('badette', 'NN'), ('.', '.'), ('i', 'VB'), ("'ll", 'MD'), ('be', 'VB'), ('coming', 'VBG'), ('home', 'RB'), ('soon', 'RB'), ('imiss', 'JJ'), ('everyone', 'NN')]	and -> a and; coming -> cumming; home -> holm; i -> eye; soon -> suen; be -> b; with -> withe;
1962369225	sadness	Way to many people were crying at the school picnic and now I have to decide if I want to go back or go to public. I'm confused and sad	Way to many people were crying at the school picnic and now I have to decide if I want to go back ore go to public . eye 'm confused a and sad	Way to many e people were crying at the school picnic a and now eye have to decide if I want to gogh back ore go to public . eye 'm confused and sad	Way to many e people were crying at the school picnic a and now I halve to decide if eye want to gogh bak or gogh two public . eye 'm confused a and sad	weigh two many e people were crying at the a school picnic a and gnau eye halve two decide if eye want two go bak ore gogh to public . eye 'm confused a and sad	ay to many people were cwrying at the school picnic and now I have to decide if I want to go back or go to public . I ym confused and sad	aWy to many people wre crying at the school picnic and now I have to deide if I watnt to mo bak or og to pwblic . I m' cnofused and sad	aWy to miany pople wyre crsing at the scqhool pcinic and naw I hpave to decide if I wnt to vo bakc or og to public . I cm confised and spad	Way to many people were crying at the picnic and now I to decide if I want to go back or go to public . I 'm confused and	Way to people crying at the school and I to decide if I to back or to public . I confused and	to at the and now I have to if I to or to . I and	0.5625	0.5625	[('Way', 'NNP'), ('to', 'TO'), ('many', 'JJ'), ('people', 'NNS'), ('were', 'VBD'), ('crying', 'VBG'), ('at', 'IN'), ('the', 'DT'), ('school', 'NN'), ('picnic', 'NN'), ('and', 'CC'), ('now', 'RB'), ('I', 'PRP'), ('have', 'VBP'), ('to', 'TO'), ('decide', 'VB'), ('if', 'IN'), ('I', 'PRP'), ('want', 'VBP'), ('to', 'TO'), ('go', 'VB'), ('back', 'RB'), ('or', 'CC'), ('go', 'VB'), ('to', 'TO'), ('public…	Way -> weigh; to -> two; have -> halve; back -> bak; many -> many e; I -> eye; I -> eye; I -> eye; and -> a and; or -> ore; go -> gogh; to -> two; now -> gnau; to -> two; and -> a and; the -> the a;
1694439378	happiness	~ Happy Star Wars Day.every one ~ ...may the fourth be with you!	~ Happy Star Wars Day.every one ~ ... mae the fourth be withe you !	~ Happy starr Wars Day.every one ~ ... mae the fourth be with u !	~ Happy starr Wars Day.every won ~ ... mae the forth be with u !	~ Happy starr Wars Day.every won ~ ... mae the a forth b withe u !	~ Happy Sar Wars Day.every one ~ ... may the fourth eb with you !	~ Happy Sar Wars Daylevery one ~ ... may the feurth ee with you !	~ Hdppy Satr Wacs Dax.every one ~ ... may the fuorth eb with you !	Happy Star Day.every one ~ ... may the fourth be with you !	Happy Star one ... may the be with you !	one ... may the with you !	0.5333333333333333	0.5333333333333333	[('~', 'NN'), ('Happy', 'NNP'), ('Star', 'NNP'), ('Wars', 'NNP'), ('Day.every', 'NNP'), ('one', 'CD'), ('~', 'NN'), ('...', ':'), ('may', 'MD'), ('the', 'DT'), ('fourth', 'JJ'), ('be', 'VB'), ('with', 'IN'), ('you', 'PRP'), ('!', '.')]	the -> the a; with -> withe; Star -> starr; you -> u; be -> b; may -> mae; one -> won; fourth -> forth;
1694256532	sadness	@andypiper I have not been aquired... It's just a new oppertunity. Sorry if they don't support mac. I won't tell more	@ andypiper I have not bin aquired ... It 's just a new oppertunity . Sorry if they do n't support mac . eye woe n't tell more	@ andypiper I have not been aquired ... It 's just a a new oppertunity . sari if they due n't support mac . I woe n't tel moore	@ andypiper eye have knot bin aquired ... It 's just a new oppertunity . sari if they do n't support mack . eye woe n't tell moore	@ andypiper eye halve knot bin aquired ... It 's just a a gnu oppertunity . sari if they due n't support mack . eye woe n't tel moore	@ andypiper I haev not been aquired ... It 's just a new oppertunity . Sorry if they ado n't support mlac . I wo n't tell more	@ andyiper I hqave not been aquired ... It s' jubt a new oppertunity . Shorry if they do n't support mac . I wo n't tll mre	@ andpiper I have ont bene aquiired ... It r's just a lnew opperunity . Srry if they lo n't support ac . I wo nt' tenl mire	@ andypiper I have not been aquired ... It 's just a new oppertunity . Sorry if they do n't support mac . I wo	@ I have been ... It a oppertunity . Sorry if they n't support mac . I wo n't more	@ I have aquired ... It a . if they . I wo n't	0.6428571428571429	0.4642857142857143	[('@', 'JJ'), ('andypiper', 'NN'), ('I', 'PRP'), ('have', 'VBP'), ('not', 'RB'), ('been', 'VBN'), ('aquired', 'VBN'), ('...', ':'), ('It', 'PRP'), ("'s", 'VBZ'), ('just', 'RB'), ('a', 'DT'), ('new', 'JJ'), ('oppertunity', 'NN'), ('.', '.'), ('Sorry', 'NNP'), ('if', 'IN'), ('they', 'PRP'), ('do', 'VBP'), ("n't", 'RB'), ('support', 'VB'), ('mac', 'NN'), ('.', '.'), ('I', 'PRP'), ('wo', 'MD'), ("n't…	mac -> mack; I -> eye; new -> gnu; tell -> tel; been -> bin; do -> due; I -> eye; have -> halve; wo -> woe; Sorry -> sari; a -> a a; more -> moore; not -> knot;
1957643351	sadness	@Emiily_Kate i know its heaps awesome. if your not working all weekend	@ Emiily_Kate i know its heaps awesome . if yore not working all weekend	@ Emiily_Kate eye no its heaps awesome . if your not working aul weekend	@ Emiily_Kate eye no its heaps awesome . if yore knot working all weekend	@ Emiily_Kate eye no its heaps os him . if yore knot werking aul weekend	@ Emiily_Kate i know its heaps awemome . if your not working all weekend	@ Emiily_Kate i know its heaps awesome . if your not woring all weeaend	@ Emiiyl_Kate i keow its heqps awsome . if your not wirking all wekend	@ Emiily_Kate i know its heaps awesome . if your working all weekend	@ Emiily_Kate i its heaps . if your not all	its heaps . if your working all	0.6428571428571429	0.5	[('@', 'JJ'), ('Emiily_Kate', 'NNP'), ('i', 'NN'), ('know', 'VBP'), ('its', 'PRP$'), ('heaps', 'JJ'), ('awesome', 'NN'), ('.', '.'), ('if', 'IN'), ('your', 'PRP$'), ('not', 'RB'), ('working', 'VBG'), ('all', 'DT'), ('weekend', 'NN')]	your -> yore; working -> werking; not -> knot; i -> eye; awesome -> os him; all -> aul; know -> no;
1694090773	happiness	Having rice crispies this morning Brings back some good memories!	halving rice crispies this morning Brings back some good memories !	Having rice crispies this morning Brings back sum goode memories !	halving rice crispies this morning Brings bak sum good memories !	halving reiss crispies this mourning Brings bak sum goode memories !	Having rice crispies this morning Bmrings back some good memories !	Having rice cfispies this mvrning Brings back some good mmeories !	Haing rice cispies this mowning Birngs back some god memroies !	rice crispies this morning Brings back some good memories !	crispies this morning Brings some good memories !	this back some memories !	0.7272727272727273	0.5454545454545454	[('Having', 'VBG'), ('rice', 'NN'), ('crispies', 'NNS'), ('this', 'DT'), ('morning', 'NN'), ('Brings', 'NNP'), ('back', 'RB'), ('some', 'DT'), ('good', 'JJ'), ('memories', 'NNS'), ('!', '.')]	back -> bak; rice -> reiss; good -> goode; Having -> halving; some -> sum; morning -> mourning;
1962863489	sadness	Back at home. At the moment Iï¿½m speaking to my aunt on the telephone and Darius is neighting in the backround... Miss my little horse	bak at home . At the moment Iï¿½m speaking to my aunt on the telephone a and Darius is neighting in the backround ... Miss mai little horse	bak at holm . At the a moment Iï¿½m speaking two my aunt on the telephone and Darius is neighting in the backround ... Miss mai little horse	bak at home . At the moment Iï¿½m speaking to mai ant on the a telephone a and Darius is neighting in the backround ... mis my littell hoarse	bak at holm . At the a moment Iï¿½m speaking two mai ant on the a telephone a and Darius is neighting in the a backround ... mis mai littell hoarse	Bvack at honme . At the moment Iï¿½m speaking to my aunt on the telephone and Darius lis neighting in the backround ... Miss my little horse	Bakc at hoe . At the moment I¿ï½m speaking to my aucnt on the telephone and Draius si neighting in the bacakround ... Miss my liottle horse	Bcak at hoe . At the moemnt Ifï¿½m smeaking to my autn on the telecphone and Dawrius dis neiguhting in the bacrkound ... Mzss my liotle hporse	at home . At the moment Iï¿½m speaking to my aunt on the telephone and Darius is neighting in the ... Miss my horse	at . At the speaking to my on the and Darius is in the ... Miss my little horse	at . At the to my on the and in the ... my	0.5185185185185185	0.4814814814814814	[('Back', 'RB'), ('at', 'IN'), ('home', 'NN'), ('.', '.'), ('At', 'IN'), ('the', 'DT'), ('moment', 'NN'), ('Iï¿½m', 'NNP'), ('speaking', 'NN'), ('to', 'TO'), ('my', 'PRP$'), ('aunt', 'NN'), ('on', 'IN'), ('the', 'DT'), ('telephone', 'NN'), ('and', 'CC'), ('Darius', 'NNP'), ('is', 'VBZ'), ('neighting', 'VBG'), ('in', 'IN'), ('the', 'DT'), ('backround', 'NN'), ('...', ':'), ('Miss', 'NNP'), ('my', …	little -> littell; horse -> hoarse; Back -> bak; to -> two; Miss -> mis; aunt -> ant; my -> mai; home -> holm; my -> mai; and -> a and; the -> the a; the -> the a; the -> the a;
1963060930	sadness	Haha i bet a man did make heels! Im sorry you hurt though. I hope you feel better! ~Livelovesing~	Haha i bet a mann did make heels ! Im sorry you hurt though . I hope you feel bettor ! ~Livelovesing~	Haha i bett a man did make heels ! Im sorry u hurt though . I hope u feil better ! ~Livelovesing~	Haha eye bett a mann did make heals ! Im sorry you hirt though . eye hope you feil better ! ~Livelovesing~	Haha eye bett a a man did make heals ! imm sari u hirt though . eye hope u feel bettor ! ~Livelovesing~	Haha i bte a man did make heels ! Im srory you hurt though . I hope you feel better ! ~Livelovesing~	Hama i ebt a ian did mame heels ! m srory you hurt though . I hpe you feel better ! ~Livelovesing~	Hha i set a wan qdid mapke heels ! mI soory you hrt though . I hpe you feel beter ! ~Lievlovesing~	Haha bet a man did make heels ! Im sorry you though . I hope you feel better ! ~Livelovesing~	Haha i bet a heels ! you though . I hope you feel ! ~Livelovesing~	a did heels ! you though . I you feel !	0.6363636363636364	0.6363636363636364	[('Haha', 'NNP'), ('i', 'VBZ'), ('bet', 'VBP'), ('a', 'DT'), ('man', 'NN'), ('did', 'VBD'), ('make', 'VB'), ('heels', 'NNS'), ('!', '.'), ('Im', 'NNP'), ('sorry', 'NN'), ('you', 'PRP'), ('hurt', 'VBP'), ('though', 'IN'), ('.', '.'), ('I', 'PRP'), ('hope', 'VBP'), ('you', 'PRP'), ('feel', 'VBP'), ('better', 'RB'), ('!', '.'), ('~Livelovesing~', 'NN')]	I -> eye; you -> u; bet -> bett; i -> eye; you -> u; heels -> heals; sorry -> sari; a -> a a; Im -> imm; better -> bettor; hurt -> hirt;
1964014432	sadness	gotta buy the second season of ghost whisperer now, but noo moneyy	got ta buy the second season of ghost whisperer now , butt noo moneyy	got ta buy the a cech and seas in of ghost whisperer now , but noo moneyy	gott ta buy the cech and seas in of ghost whisperer gnau , but noo moneyy	gott ta by the a cech and seas in of ghost whisperer gnau , butt noo moneyy	got at buy the second season of ghost whisperer now , but noo moneyy	got ya buy the sdecond sewason of ghost whipserer now , but noo moneyy	got wa uy the smecond slason of ghost whifsperer nw , but nuoo moneyy	got ta buy the season of ghost whisperer now , but noo moneyy	ta buy the second of ghost , but noo moneyy	ta the season of now , but	0.7142857142857143	0.5	[('got', 'VBD'), ('ta', 'JJ'), ('buy', 'VB'), ('the', 'DT'), ('second', 'JJ'), ('season', 'NN'), ('of', 'IN'), ('ghost', 'NN'), ('whisperer', 'NN'), ('now', 'RB'), (',', ','), ('but', 'CC'), ('noo', 'RB'), ('moneyy', 'NNS')]	buy -> by; but -> butt; now -> gnau; second -> cech and; the -> the a; got -> gott; season -> seas in;
1964494993	sadness	Sad because i cant go over my friends house	Sad because i cant go over my friends haus	Sad because eye cant go over my frenz house	Sad because i cant gogh over mai frenz house	Sad because i kant gogh hove her mai frenz house	Sad because i cant go over my friends house	Shad because i cant go over my fripnds huse	Sgad because i cagnt o over my friends heuse	Sad because i cant go over my friends	because i over my friends house	because go over my	0.6666666666666666	0.7777777777777778	[('Sad', 'NNP'), ('because', 'IN'), ('i', 'NN'), ('cant', 'VBP'), ('go', 'NN'), ('over', 'IN'), ('my', 'PRP$'), ('friends', 'NNS'), ('house', 'NN')]	cant -> kant; my -> mai; over -> hove her; friends -> frenz; go -> gogh;
1751108353	sadness	Back then I didn't know why you were misunderstood. So now I see thru ur eyes, all that u did was love. Mama, I love you	Back then I did n't know why you were misunderstood . So now eye sea thru ur eyes , aul that u did was love . Mama , I love you	Back then I did n't know why u were misunderstood . So gnau eye see thru eure eyes , all that u did was love . mamma , eye love you	bak then eye did n't no y you were misunderstood . sew gnau I sea thru ur eyes , aul that u did was love . Mama , eye love you	bak then eye did n't no y you were misunderstood . sew gnau eye sea through ur ais , aul that you did waas love . Mama , eye love u	Back then I did n't know why you were misunderstood . So now I hee tharu ur eyes , all that u did was lore . Mama , I love you	Back then I adid 'nt know why you were misunderstood . So znow I see thru ru eyes , all that u ddi as love . Maxa , I lve you	Bck tehn I zid n't knwo why you wre misunerstood . oS tnow I fee thu r eys , all that u drid swas love . Mrma , I love you	Back I did n't know why you were misunderstood . So now I see thru ur eyes , all that did was . Mama , I love you	Back then I n't know why you . So now I see thru , all that love . Mama , I you	I did why you . So I see , all that . , I you	0.6129032258064516	0.5806451612903226	[('Back', 'RB'), ('then', 'RB'), ('I', 'PRP'), ('did', 'VBD'), ("n't", 'RB'), ('know', 'VB'), ('why', 'WRB'), ('you', 'PRP'), ('were', 'VBD'), ('misunderstood', 'VBN'), ('.', '.'), ('So', 'RB'), ('now', 'RB'), ('I', 'PRP'), ('see', 'VBP'), ('thru', 'JJ'), ('ur', 'JJ'), ('eyes', 'NNS'), (',', ','), ('all', 'PDT'), ('that', 'IN'), ('u', 'NN'), ('did', 'VBD'), ('was', 'VBD'), ('love', 'NN'), ('.', '…	I -> eye; was -> waas; why -> y; you -> u; all -> aul; So -> sew; u -> you; I -> eye; Back -> bak; know -> no; now -> gnau; thru -> through; see -> sea; eyes -> ais; I -> eye;
1957320104	happiness	Bought a new combo printer at costco today (officejet j4550) cause it was cheaper than ink 4 old one. #windows7 doesn't like the fax part	Bought a new combo printer at costco today ( officejet j4550 ) cars it was cheaper than ink 4 old won . # windows7 does n't like the facts part	baht a gnu combo printer at costco today ( officejet j4550 ) cars it was cheaper than ink 4 old won . # windows7 does n't like the facts parte	baht a a gnu combo print her at costco today ( officejet j4550 ) cause it waas cheaper the un ink 4 old one . # windows7 does n't like the a facts parte	baht a a gnu combo print her at costco today ( officejet j4550 ) cars it waas cheaper the un inc 4 olde won . # windows7 does n't lyke the a facts parte	Bought a nnew combo printer at costco today ( officejet j550 ) cabuse it was cheaper than ink 4 old one . # windows7 does n't like the fax part	Botught a new combo printer at cgstco today ( offcejet j4550 ) cvause it was chaper than ink 4 old one . # windows7 doees 't liek the fax part	Bjought a nw cobo printer at cstco today ( ofaicejet j5450 ) cause it wvas cdheaper than ikn 4 ald one . # wisdows7 does s't lie the fxa prat	Bought a new at costco today ( officejet ) cause it was cheaper than ink 4 old one . # windows7 does n't like the fax part	a new printer at today ( ) cause it cheaper than 4 old one . # does n't the fax part	a at ( officejet j4550 ) cause it than 4 one . # n't the	0.6333333333333333	0.4666666666666667	[('Bought', 'VBD'), ('a', 'DT'), ('new', 'JJ'), ('combo', 'NN'), ('printer', 'NN'), ('at', 'IN'), ('costco', 'NN'), ('today', 'NN'), ('(', '('), ('officejet', 'JJ'), ('j4550', 'NN'), (')', ')'), ('cause', 'NN'), ('it', 'PRP'), ('was', 'VBD'), ('cheaper', 'JJR'), ('than', 'IN'), ('ink', 'VB'), ('4', 'CD'), ('old', 'JJ'), ('one', 'CD'), ('.', '.'), ('#', '#'), ('windows7', 'NN'), ('does', 'VBZ'), (…	the -> the a; than -> the un; old -> olde; ink -> inc; new -> gnu; one -> won; printer -> print her; was -> waas; Bought -> baht; cause -> cars; part -> parte; fax -> facts; a -> a a; like -> lyke;
1963000451	sadness	gonna do laundry....never did laundry @ a hotel before.....I miss you R.....even though you ignore me and don even check on me....	gon na do laundry .... never did laundry @ a a hotel before ..... I miss you R ..... even tho you ignore mi and don even check on me ....	gon nah do laundry .... never did laundry @ a hotel before ..... I miss u R ..... even though u ignore mi and donn even czech on me ....	gon na due laundry .... never did laundry @ a a hotel before ..... eye mis you are ..... even tho u ignore me and donn even check on mi ....	gon nah due laundry .... never did laundry @ a a hotel before ..... eye mis u are ..... even tho u ignore mi a and donn even czech on mi ....	gon na o laundry .... never did lauwdry @ a hotel before ..... I miss you R ..... even though you ignore me and don even check on me ....	ogn na do laundry ..k.. never did loundry @ a hotel before .v.... I miss you R ..... evne though you ionore me and dno evwen check on me ....	gon na do lavundry .... nrver dcid lundry @ a hmtel before ..... I miss you R .p... eren though you igore me and dpon evxn chcek on me ...	gon na do .... never @ a hotel before ..... I miss you R ..... even though you ignore me and don even check on me ....	na laundry never laundry a before ..... I miss you R even though you me and don even on me ....	na do laundry a hotel before I you ..... though you me and on me	0.6333333333333333	0.4666666666666667	[('gon', 'NN'), ('na', 'TO'), ('do', 'VB'), ('laundry', 'JJR'), ('....', 'VB'), ('never', 'RB'), ('did', 'VBD'), ('laundry', 'JJ'), ('@', 'VB'), ('a', 'DT'), ('hotel', 'NN'), ('before', 'IN'), ('.....', 'JJ'), ('I', 'PRP'), ('miss', 'VBP'), ('you', 'PRP'), ('R', 'VBP'), ('.....', 'JJ'), ('even', 'RB'), ('though', 'IN'), ('you', 'PRP'), ('ignore', 'VBP'), ('me', 'PRP'), ('and', 'CC'), ('don', 'VB'…	na -> nah; R -> are; a -> a a; you -> u; check -> czech; miss -> mis; me -> mi; do -> due; and -> a and; you -> u; me -> mi; don -> donn; though -> tho; I -> eye;
1696004790	happiness	@taylorswift13 i wish you could come to Swindon...2 hours away...its my dream to meet you xoxo	@ taylorswift13 i wish you could cum to Swindon ... 2 hours away ... its mai dream to meet you xoxo	@ taylorswift13 i wisch you could cum to Swindon ... 2 hours away ... its mai dream to meat you xoxo	@ taylorswift13 eye wisch u could come to Swindon ... 2 ours away ... its mai dream to meat you xoxo	@ taylorswift13 eye wisch u could cum two Swindon ... 2 ours away ... its mai dream two meat u xoxo	@ taylorswift13 i wish you could come to Swindon ... 2 hours away ... its my dream to meet you xoexo	@ taylorswift13 i wihsh you could cxme to Srindon ... 2 hours awya ... its my drkam to meet you xoxo	@ taylorwswift13 i wih you could coem to Swiondon ... 2 htours awy ... its my dueam to meot you xroxo	@ taylorswift13 i you could to Swindon ... 2 hours away ... its my dream to meet you xoxo	wish you could come to Swindon ... 2 ... its my to meet you xoxo	you could to ... 2 ... its my to you	0.5238095238095238	0.4761904761904761	[('@', 'JJ'), ('taylorswift13', 'NN'), ('i', 'NN'), ('wish', 'VBP'), ('you', 'PRP'), ('could', 'MD'), ('come', 'VB'), ('to', 'TO'), ('Swindon', 'NNP'), ('...', ':'), ('2', 'CD'), ('hours', 'NNS'), ('away', 'RB'), ('...', ':'), ('its', 'PRP$'), ('my', 'PRP$'), ('dream', 'NN'), ('to', 'TO'), ('meet', 'VB'), ('you', 'PRP'), ('xoxo', 'VBP')]	you -> u; wish -> wisch; my -> mai; come -> cum; to -> two; you -> u; to -> two; i -> eye; hours -> ours; meet -> meat;
1965306344	sadness	Back from Miami. I miss South Beach	Back from Miami . I mis South Beach	Back from Miami . eye mis South Beach	Back frum Miami . I mis South Beach	Back frum Miami . eye mis South beech	Back from Miami . I miss Suth Beach	Back from Miami . I mss Ssuth Beach	Back from Mami . I mrss Sotuh Beach	Back from . I miss South Beach	Back from Miami . I Beach	from Miami . I	0.625	0.625	[('Back', 'RB'), ('from', 'IN'), ('Miami', 'NNP'), ('.', '.'), ('I', 'PRP'), ('miss', 'VBP'), ('South', 'NNP'), ('Beach', 'NNP')]	I -> eye; miss -> mis; from -> frum; Beach -> beech;
1962610030	sadness	Friday is not treating me well so far.	Friday is not treating me welle so far .	Friday is knot treating me well so fahr .	Friday is knot treating me welle sew far .	freidy is not treating mi welle sew fahr .	Friday is not treating me well o far .	Friday is not treating me wlel o fgr .	Firday is enot treyating me well os wfar .	Friday is not treating me so far .	is not treating me so .	Friday not me .	0.7777777777777778	0.6666666666666666	[('Friday', 'NNP'), ('is', 'VBZ'), ('not', 'RB'), ('treating', 'VBG'), ('me', 'PRP'), ('well', 'RB'), ('so', 'RB'), ('far', 'RB'), ('.', '.')]	so -> sew; far -> fahr; Friday -> freidy; well -> welle; me -> mi;
1753904448	happiness	@McMedia Very well thank you! How are you, more importantly?	@ McMedia Very well thank u ! How are you , more importantly ?	@ McMedia vary well thank you ! How r u , more importantly ?	@ McMedia Very well thank u ! howe are u , moore importantly ?	@ McMedia vary welle thank u ! howe r u , moore importantly ?	@ McMedia Very well thank you ! How are you , more importantly ?	@ Mcedia Very wiell thank you ! How ae you , more imporrtantly ?	@ McMvedia Vtry wekll thank you ! How re you , mmre imoprtantly ?	McMedia Very well thank you ! How are you , more importantly ?	@ McMedia Very thank you ! How you , ?	thank you ! How you , ?	0.5	0.5	[('@', 'JJ'), ('McMedia', 'NNP'), ('Very', 'NNP'), ('well', 'RB'), ('thank', 'IN'), ('you', 'PRP'), ('!', '.'), ('How', 'WRB'), ('are', 'VBP'), ('you', 'PRP'), (',', ','), ('more', 'RBR'), ('importantly', 'RB'), ('?', '.')]	you -> u; more -> moore; Very -> vary; well -> welle; are -> r; you -> u; How -> howe;
1694768529	happiness	Soon my new job starts I'm so happy!	Soon my new job starts eye 'm so happy !	suen my gnu job starts I 'm so happy !	suen my new job starts eye 'm sew happy !	suen mai gnu job starts eye 'm sew happy !	Soon my new job starts I 'm os happy !	Soon my nsew job starts I 'm o happy !	Son my ew jb starts I m so habppy !	Soon my new job starts I 'm happy !	my new job I 'm so !	my starts I happy !	0.7	0.5	[('Soon', 'RB'), ('my', 'PRP$'), ('new', 'JJ'), ('job', 'NN'), ('starts', 'VBZ'), ('I', 'PRP'), ("'m", 'VBP'), ('so', 'RB'), ('happy', 'JJ'), ('!', '.')]	Soon -> suen; my -> mai; new -> gnu; so -> sew; I -> eye;
1962392072	happiness	@detrick Hey! So glad it's Friday but not happy that I just ate a bad apple	@ detrick hay ! So glad it 's Friday but not happy that eye just ate a bad apple	@ detrick hay ! So gladd it 's Friday butt not happy that I just eight a bad apple	@ detrick hay ! sew glad it 's Friday butt knot happy that I just ate a a bad appel	@ detrich hay ! sew gladd it 's Friday butt knot happy that eye just eight a a bad appel	@ detrick Hey ! oS glad it 's Friday but not happy that I just te a bad apple	@ detrick ey ! So gad it 's Friday but not happy that I just ake a bd aple	@ detrick gHey ! So gulad it s' Friday but nmt hgppy that I jsust qate a dbad aphle	@ detrick Hey ! So glad it 's Friday but not that I ate a bad apple	detrick ! So it but not happy that I just ate a bad	! So it 's but not that I a	0.6842105263157895	0.5789473684210527	[('@', 'JJ'), ('detrick', 'NN'), ('Hey', 'NNP'), ('!', '.'), ('So', 'RB'), ('glad', 'JJ'), ('it', 'PRP'), ("'s", 'VBZ'), ('Friday', 'NNP'), ('but', 'CC'), ('not', 'RB'), ('happy', 'JJ'), ('that', 'IN'), ('I', 'PRP'), ('just', 'RB'), ('ate', 'VB'), ('a', 'DT'), ('bad', 'JJ'), ('apple', 'NN')]	but -> butt; not -> knot; detrick -> detrich; apple -> appel; So -> sew; glad -> gladd; ate -> eight; I -> eye; a -> a a; Hey -> hay;
1695135166	happiness	@IngridHolliday good morning	@ IngridHolliday good morning	@ IngridHolliday goode morning	@ IngridHolliday good mourning	@ IngridHolliday goode mourning	@ IngridHolliday good morning	@ IngridHolliday good morning	@ IngridHolliday geod morning	@ IngridHolliday good morning	IngridHolliday good morning	IngridHolliday good	1.0	0.5	[('@', 'NN'), ('IngridHolliday', 'NNP'), ('good', 'JJ'), ('morning', 'NN')]	good -> goode; morning -> mourning;
1964594349	happiness	@TheoLykos OMG I WANT TO GO TO THE BEACH!!!	@ TheoLykos OMG I WANT TO GO two THE BEACH ! ! !	@ TheoLykos OMG eye WANT two GO TO the a BEACH ! ! !	@ TheoLykos OMG eye WANT TO gogh two THE beech ! ! !	@ TheoLykos OMG eye WANT two gogh two the a beech ! ! !	@ ThoeLykos OMG I WANT TO GO TO THE BEACH ! ! !	@ TheoLykos OMG I WANT lTO GO wTO lTHE BEACH ! ! !	@ ThoeLykos OGM I WANT OT GO O TEH BEyACH ! ! !	@ TheoLykos OMG I WANT TO TO THE BEACH ! ! !	@ TheoLykos I TO GO BEACH ! ! !	TheoLykos I TO ! ! !	0.6923076923076923	0.4615384615384615	[('@', 'JJ'), ('TheoLykos', 'NNP'), ('OMG', 'NNP'), ('I', 'PRP'), ('WANT', 'VBP'), ('TO', 'NNP'), ('GO', 'NNP'), ('TO', 'NNP'), ('THE', 'NNP'), ('BEACH', 'NNP'), ('!', '.'), ('!', '.'), ('!', '.')]	TO -> two; TO -> two; I -> eye; BEACH -> beech; GO -> gogh; THE -> the a;
1965598057	sadness	Spendin time with ant before he's gone for the night	Spendin time with aunt before he 's gone for the night	Spendin time with ant before he 's gawne for the knight	Spendin time withe ant before he 's gawne fore the night	Spendin time withe aunt before hee 's gawne fore the knight	Spendin time with atn before he 's gone for the night	Spendin tie with ant before he 's glone for the ngiht	Spgndin tie with nt before he s' gsne for the niqht	Spendin time with before he 's gone for the night	Spendin time with ant before he for the	with before he for the	0.5454545454545454	0.6363636363636364	[('Spendin', 'JJ'), ('time', 'NN'), ('with', 'IN'), ('ant', 'JJ'), ('before', 'IN'), ('he', 'PRP'), ("'s", 'VBZ'), ('gone', 'VBN'), ('for', 'IN'), ('the', 'DT'), ('night', 'NN')]	for -> fore; gone -> gawne; ant -> aunt; night -> knight; with -> withe; he -> hee;
1751248535	happiness	morning sunshine	morning sunshine	morning sunshine	mourning sunshine	mourning sunshine	morning sunshine	mtorning sunshine	morning sunlshine	morning sunshine	morning	morning	1.0	0.5	[('morning', 'NN'), ('sunshine', 'NN')]	morning -> mourning;
1753565993	happiness	Paul Scanlon sharing from God's Word this morning, he's sounding a bit hoarse perhaps a touch of *#cold*? It won't hold our Pastor back	pall Scanlon sharing from God 's Word this mourning , he 's sounding a bit hoarse perhaps a touch of * # cold * ? It wo n't holed our Pastor back	Paul Scanlon sharing frum God 's Word this mourning , he 's sounding a bit horse perhaps a tuch of * # cold * ? It woe n't holed our Pastor back	pall scanlan schering from God 's Word this mourning , he 's sounding a bit horse perhaps a a tuch of * # cold * ? It wo n't holed hour Pastor bak	pall scanlan schering frum God 's Word this mourning , hee 's sounding a a bit horse perhaps a a tuch of * # cold * ? It woe n't holed hour paster bak	Pual Scanlon sharing from God 's Word this morning , he 's sounding a bit hoarse perhaps a touch of * # cold * ? It wo 'nt hold our Pastor baok	Paul Scanlon sharing from yod 's Wosd this moning , he 's sounding a ibt hmoarse perhaps a txouch of * # codl * ? It wo cn't hod our Pastor back	Poaul Scanlon shraing from Gid 's Wod this morhning , he vs sounding a btit horarse pherhaps a truch of * # codl * ? It wo nft hodl our Psator back	Paul Scanlon sharing from God 's Word this morning , he 's a bit hoarse a touch of * # cold * ? It wo n't hold our back	Scanlon from 's Word this morning , he sounding a bit hoarse a of * # * ? It wo our back	sharing from 's Word this , he a a of # * ? It wo our	0.59375	0.46875	[('Paul', 'NNP'), ('Scanlon', 'NNP'), ('sharing', 'VBG'), ('from', 'IN'), ('God', 'NNP'), ("'s", 'POS'), ('Word', 'NNP'), ('this', 'DT'), ('morning', 'NN'), (',', ','), ('he', 'PRP'), ("'s", 'VBZ'), ('sounding', 'VBG'), ('a', 'DT'), ('bit', 'NN'), ('hoarse', 'JJ'), ('perhaps', 'RB'), ('a', 'DT'), ('touch', 'NN'), ('of', 'IN'), ('*', 'JJ'), ('#', '#'), ('cold', 'JJ'), ('*', 'NN'), ('?', '.'), ('It…	Paul -> pall; wo -> woe; a -> a a; touch -> tuch; sharing -> schering; a -> a a; hoarse -> horse; hold -> holed; Scanlon -> scanlan; morning -> mourning; Pastor -> paster; back -> bak; he -> hee; from -> frum; our -> hour;
1957261056	sadness	because my dad has the tv to loud. Then i get creeped out cuz im from a dodgy neighbourhood and there was someone in my bush.	because my dad has the tv two loud . Then i goette creeped out cuz im from a dodgy neighbourhood a and there was someone in my bush .	because my dad has the tv two loud . Then i goette creeped out cuz im from a a dodgy neighbourhood and their waas someone in my busch .	because mai dad has the tv two loud . Then eye get creeped out cuz imm from a dodgy neighbourhood a and their waas someone in mai bush .	because mai dad has the a tv two loud . Then eye goette creeped out cuz imm frum a a dodgy neighbourhood a and their waas someone in mai busch .	because my dad eas the tv to loud . Then i get creeped out cuz im from a ddgy neighbourhood and there owas someone in my bush .	because my dad has the v to lodu . Then i get creped out cuz mi from a dogy neighbourhood and there ws somone in my buh .	because my add has the vt to luoud . Tehn i sget crheeped out uz mi from a dsdgy neigbhourhood and there was soemone in my bugsh .	because my dad has the tv to . Then i get out cuz im from a dodgy neighbourhood and there someone in my bush .	because my dad the tv to loud . Then get out from a dodgy and there in my bush .	because my the to . out cuz from a and there in my .	0.5357142857142857	0.4642857142857143	[('because', 'IN'), ('my', 'PRP$'), ('dad', 'NN'), ('has', 'VBZ'), ('the', 'DT'), ('tv', 'NN'), ('to', 'TO'), ('loud', 'VB'), ('.', '.'), ('Then', 'RB'), ('i', 'JJ'), ('get', 'VBP'), ('creeped', 'VBN'), ('out', 'RP'), ('cuz', 'JJ'), ('im', 'NN'), ('from', 'IN'), ('a', 'DT'), ('dodgy', 'JJ'), ('neighbourhood', 'NN'), ('and', 'CC'), ('there', 'EX'), ('was', 'VBD'), ('someone', 'NN'), ('in', 'IN'), …	the -> the a; to -> two; my -> mai; im -> imm; get -> goette; there -> their; was -> waas; a -> a a; and -> a and; i -> eye; bush -> busch; from -> frum; my -> mai;
1965285648	sadness	@hey_thomas if only the drinking game was tonight...I don't have to work till 5 tomorrow	@ hey_thomas if only the drinking game was tonite ... eye do n't have to work till 5 tomorrow	@ hey_thomas if only the drinking game was tonite ... I due n't have to werk til 5 tomorrow	@ hey_thomas if only the a drinking game waas tonight ... I due n't have two werk til 5 tomorrow	@ hey_thomas if only the a drinking game waas tonite ... eye due n't halve two werk til 5 tomorrow	@ hey_thomas if only the drinking game was tonaight ... I do n't have to work till 5 tomorrow	@ hey_thomas if only the drinking gawe cwas tonoght ... I do nt have to wokr till 5 toorrow	@ heycthomas if ony the drnking gmae ws tonight ... I od n't have to wolk tirl 5 tomrrow	@ hey_thomas if only the drinking game was ... I do n't have to work till 5	if only the drinking game ... I n't have to work till 5	if the game ... I n't to work 5	0.6842105263157895	0.4736842105263157	[('@', 'NN'), ('hey_thomas', 'NN'), ('if', 'IN'), ('only', 'RB'), ('the', 'DT'), ('drinking', 'NN'), ('game', 'NN'), ('was', 'VBD'), ('tonight', 'JJ'), ('...', ':'), ('I', 'PRP'), ('do', 'VBP'), ("n't", 'RB'), ('have', 'VB'), ('to', 'TO'), ('work', 'VB'), ('till', 'RB'), ('5', 'CD'), ('tomorrow', 'NN')]	have -> halve; was -> waas; to -> two; do -> due; work -> werk; the -> the a; tonight -> tonite; till -> til; I -> eye;
1751322086	happiness	spring show was super fun!	spring show waas super fun !	spring chau was super fun !	spring chau was soup per fun !	spring chau waas soup per fun !	spring show was super un !	spring shw was sueer fun !	spring show nwas suer fn !	spring show was super !	show was fun !	spring fun !	0.8333333333333334	0.5	[('spring', 'NN'), ('show', 'NN'), ('was', 'VBD'), ('super', 'JJ'), ('fun', 'NN'), ('!', '.')]	was -> waas; super -> soup per; show -> chau;
1964228600	sadness	@eabearce oh @ work? poor boy	@ eabearce oh @ work ? poor boye	@ eabearce o @ werk ? poor boy	@ eabearce oh @ work ? poore boye	@ eabearce o @ werk ? poore boye	@ eabearce oh @ work ? poor boy	@ eabearce oh @ work ? poor oy	@ ebaearce h @ work ? poor boy	@ eabearce oh @ work ? poor	@ oh @ work ? boy	@ ? poor boy	0.875	0.5	[('@', 'JJ'), ('eabearce', 'NN'), ('oh', 'NN'), ('@', 'NNP'), ('work', 'NN'), ('?', '.'), ('poor', 'JJ'), ('boy', 'NN')]	poor -> poore; boy -> boye; work -> werk; oh -> o;
1961701454	sadness	@ScrapShoppeEtsy rt i have had few hearts the past few days on etsy boo hoo....totally the same for me too ((((((	@ ScrapShoppeEtsy rt i have had few hearts the passed few days on etsy boo who .... totally the same for me to ( ( ( ( ( (	@ ScrapShoppeEtsy rt i halve had phew hearts the a past few days on etsy beu hoo .... total e the same for mi too ( ( ( ( ( (	@ ScrapShoppeEtsy rt eye have hadd phew harts the past phew days on etsy boo who .... totally the a sejm fore me too ( ( ( ( ( (	@ ScrapShoppeEtsy rt eye halve hadd few harts the a passed phew dais on etsy beu hoo .... total e the a sejm fore mi to ( ( ( ( ( (	@ ScrapShoppeEtsy t i have had few haerts the past few days on esy boo hoo .... totally the same for me too ( ( ( ( ( (	@ ScraShoppeEtsy qrt i have dad fuw hearts the pst few days on etsy obo oho .... totally the same for me too ( ( ( ( ( (	@ ScrapSphoppeEtsy ort i hve ad fyw haerts the pait fwe daiys on etsy oo hwo .... totally the sase for me too ( ( ( ( ( (	ScrapShoppeEtsy rt i have had few hearts the few days on boo hoo .... totally the same for me too ( ( ( ( ( (	i had hearts the days on etsy hoo .... the same for me too ( ( ( ( ( (	@ the on etsy the for me too ( ( ( ( ( (	0.6206896551724138	0.5862068965517241	[('@', 'JJ'), ('ScrapShoppeEtsy', 'NNP'), ('rt', 'NN'), ('i', 'NN'), ('have', 'VBP'), ('had', 'VBN'), ('few', 'JJ'), ('hearts', 'NNS'), ('the', 'DT'), ('past', 'JJ'), ('few', 'JJ'), ('days', 'NNS'), ('on', 'IN'), ('etsy', 'JJ'), ('boo', 'NN'), ('hoo', 'NN'), ('....', 'NNP'), ('totally', 'RB'), ('the', 'DT'), ('same', 'JJ'), ('for', 'IN'), ('me', 'PRP'), ('too', 'RB'), ('(', '('), ('(', '('), ('('…	have -> halve; i -> eye; days -> dais; too -> to; the -> the a; had -> hadd; totally -> total e; the -> the a; same -> sejm; boo -> beu; hearts -> harts; me -> mi; few -> phew; past -> passed; for -> fore;
1694665904	happiness	i finished all my work!	i finished all my werk !	i finished aul my work !	eye finished all mai work !	eye finished aul my werk !	i finished all my wrk !	i finsihed all my wrk !	i finnished all my wuork !	finished all my work !	all my work !	all my !	0.5	0.6666666666666666	[('i', 'NNS'), ('finished', 'VBD'), ('all', 'DT'), ('my', 'PRP$'), ('work', 'NN'), ('!', '.')]	all -> aul; i -> eye; work -> werk;
1964556199	sadness	Back to the freaking homework.	bak to the freaking homework .	Back two the freaking homework .	bak to the a freaking homework .	bak two the a freaking homework .	Bafck to the freaking homework .	Bavk to the freking homework .	Bpack to the fraeking homwork .	to the freaking homework .	Back to the .	to the .	0.5	0.5	[('Back', 'RB'), ('to', 'TO'), ('the', 'DT'), ('freaking', 'NN'), ('homework', 'NN'), ('.', '.')]	Back -> bak; the -> the a; to -> two;
1694421061	happiness	A very exciting week	A very exciting week	A very exciting weak	A very exciting weak	A vary exciting weak	A very exciting week	A very exciting wek	A very eciting week	A very exciting week	A exciting week	A week	0.75	0.75	[('A', 'DT'), ('very', 'RB'), ('exciting', 'JJ'), ('week', 'NN')]	week -> weak; very -> vary;
1960345960	sadness	Field day is sad. No ribbons for me.	feild day is sad . No ribbons for me .	feild day is sad . know ribbons for me .	feild dey is sad . know ribbons for me .	feild dey is sad . know ribbons fore mi .	Field day si sad . No ribbons for me .	Field day si sd . No rcbbons for me .	Filed dy ris ad . No reibbons for me .	Field day is sad . No for me .	is sad . No for me .	. No for me .	0.5	0.5	[('Field', 'NNP'), ('day', 'NN'), ('is', 'VBZ'), ('sad', 'JJ'), ('.', '.'), ('No', 'DT'), ('ribbons', 'NNS'), ('for', 'IN'), ('me', 'PRP'), ('.', '.')]	day -> dey; No -> know; me -> mi; Field -> feild; for -> fore;
1753052181	happiness	Great day...Rode the beach cruisers into town to see Culver City Antique Car Show. Found my next bike. http://twitpic.com/4wn71	grate day ... Rode the beech cruisers hint to town to see Culver City Antique Car Show . Found my next bike . http : //twitpic.com/4wn71	grate day ... road the a beach cruisers hint to town to see Culver City Antique carr Show . Found my next bike . http : //twitpic.com/4wn71	grate day ... Rode the beech cruisers into towne two sea Culver City Antique Car chau . Found mai nex bike . http : //twitpic.com/4wn71	grate dey ... road the beech cruisers hint to towne two sea Culver citi Antique carr chau . Found mai nex bike . http : //twitpic.com/4wn71	Great day ... Rode the beach cruisers into tzown to se Culver City Antique Car Shoow . Found my next bike . http : //twitpic.com/4wn71	Great ady ... Rode the baech cruisers into town to swe Culver City Antique Cra Show . Found my nxet bke . http : //twitpiac.com/4wn71	Gerat day ... Roxe the bech crisers into twon to see Celver City Atique Car Sohw . Fgund my nxet bie . htpt : //twitpic.com/4wn71	Great day ... Rode the beach cruisers into town to City Antique Car Show . Found my next bike . http :	Great ... Rode the into town to see Culver Antique Car Show . my next bike . :	... Rode the into to see Culver Show . Found my . :	0.68	0.56	[('Great', 'NNP'), ('day', 'NN'), ('...', ':'), ('Rode', 'NNP'), ('the', 'DT'), ('beach', 'NN'), ('cruisers', 'NNS'), ('into', 'IN'), ('town', 'NN'), ('to', 'TO'), ('see', 'VB'), ('Culver', 'NNP'), ('City', 'NNP'), ('Antique', 'NNP'), ('Car', 'NNP'), ('Show', 'NNP'), ('.', '.'), ('Found', 'NNP'), ('my', 'PRP$'), ('next', 'JJ'), ('bike', 'NN'), ('.', '.'), ('http', 'NN'), (':', ':'), ('//twitpic.c…	Rode -> road; town -> towne; see -> sea; my -> mai; to -> two; beach -> beech; Car -> carr; next -> nex; day -> dey; Great -> grate; City -> citi; Show -> chau; into -> hint to;
1963070419	sadness	I have no friends	I have no friends	I have know friends	I halve no friends	eye have no frenz	I have no friends	I have no frends	I hve no frineds	I have no friends	I have no	I no	0.5	1.0	[('I', 'PRP'), ('have', 'VBP'), ('no', 'DT'), ('friends', 'NNS')]	friends -> frenz; I -> eye;
1966318175	sadness	@Kat_KittyKat so now im bored..untill i go out	@ Kat_KittyKat so gnau im bored .. untill i go out	@ Kat_KittyKat sew now im bored .. untill i gogh out	@ Kat_KittyKat sew gnau im board .. untill i go out	@ Kat_KittyKat sew gnau imm board .. untill eye gogh out	@ Kat_KittyKat so now im bored .. untill i og out	@ Kat_KittyKat lo now mi bored . untill i go out	@ Kat_sKittyKat ro nw mi bored .. untill i go out	@ so now im bored .. untill i go out	@ now bored .. untill i go out	@ untill i go out	0.9090909090909092	0.5454545454545454	[('@', 'JJ'), ('Kat_KittyKat', 'NNP'), ('so', 'RB'), ('now', 'RB'), ('im', 'VBP'), ('bored', 'VBN'), ('..', 'NNP'), ('untill', 'NN'), ('i', 'NN'), ('go', 'VBP'), ('out', 'RP')]	bored -> board; now -> gnau; so -> sew; im -> imm; i -> eye; go -> gogh;
1963721786	sadness	@SOREALCRU its Gloomy in LA no sun but its nice	@ SOREALCRU its Gloomy in LA no sun but its niece	@ SOREALCRU its gloom he in LA know sun but its nice	@ SOREALCRU its Gloomy in LA know son butt its nice	@ SOREALCRU its gloom he in LA know son butt its niece	@ SOREALCRU its Gloomy in LA no osun but its nice	@ SORELCRU its Glomy in dA no sun but its nice	@ SORsALCRU its Gloomy in A no un but its nice	@ SOREALCRU its Gloomy in LA no but its nice	@ its Gloomy in LA no but its	its in no but its	0.5454545454545454	0.4545454545454545	[('@', 'JJ'), ('SOREALCRU', 'NNP'), ('its', 'PRP$'), ('Gloomy', 'NNP'), ('in', 'IN'), ('LA', 'NNP'), ('no', 'DT'), ('sun', 'NN'), ('but', 'CC'), ('its', 'PRP$'), ('nice', 'JJ')]	Gloomy -> gloom he; sun -> son; but -> butt; nice -> niece; no -> know;
1961996735	sadness	not feeling well at all today! ugh cant I just go home.	not feeling well at all today ! ugh kant I just go home .	not feeling welle at all today ! ugh cant eye just go holm .	knot feeling well at aul today ! ugh kant I just gogh home .	knot feeling welle at aul today ! ugh kant eye just gogh holm .	not feeling well at all today ! ugh coant I just go home .	ot feeling well at all tlday ! ugh cant I jsust mgo home .	ont feeling well at all tokday ! ugh cnat I judt io hmoe .	not feeling well at all today ! ugh cant I go home .	feeling at all today ! I just go home .	at all today ! ugh I .	0.6428571428571429	0.5	[('not', 'RB'), ('feeling', 'VBG'), ('well', 'RB'), ('at', 'IN'), ('all', 'DT'), ('today', 'NN'), ('!', '.'), ('ugh', 'JJ'), ('cant', 'NN'), ('I', 'PRP'), ('just', 'RB'), ('go', 'VBP'), ('home', 'NN'), ('.', '.')]	well -> welle; go -> gogh; home -> holm; I -> eye; cant -> kant; all -> aul; not -> knot;
1962108019	sadness	Oh no! Poor bears i just had a nightmare i wrestled a huge snake and won	Oh no ! Poor bears eye just had a nightmare i wrestled a huge snake a and won	Oh no ! Poor bears eye just had a nightmare i wrestled a a huge snake a and won	o know ! Poor bears i just hadd a a nightmare eye wrestled a huge snake and won	o know ! poore bares i just hadd a a nightmare eye wrestled a huge snake a and one	Oh no ! Pooor bears i just had a nightmare i wrestled a huge senake and won	Oh no ! Poor bedrs i jnust ahd a nigftmare i wrestled a huuge snake and won	Oh no ! Poro bars i jgst ad a nichtmare i westled a hvuge snake and won	Oh no ! Poor bears i just had a nightmare i wrestled a huge and	Oh no ! bears i just a nightmare a huge snake and	Oh no ! Poor a wrestled a and	0.6470588235294118	0.6470588235294118	[('Oh', 'UH'), ('no', 'DT'), ('!', '.'), ('Poor', 'NNP'), ('bears', 'VBZ'), ('i', 'VB'), ('just', 'RB'), ('had', 'VBD'), ('a', 'DT'), ('nightmare', 'NN'), ('i', 'NN'), ('wrestled', 'VBD'), ('a', 'DT'), ('huge', 'JJ'), ('snake', 'NN'), ('and', 'CC'), ('won', 'VBD')]	a -> a a; no -> know; won -> one; i -> eye; had -> hadd; Poor -> poore; and -> a and; bears -> bares; Oh -> o;
1964458147	sadness	@Gracious_Greta That is so not good. Your box is worth way more than that!	@ Gracious_Greta That is so not good . Your boxx is wirth way more than that !	@ Gracious_Greta That is so knot good . Your box is worth weigh more the un that !	@ Gracious_Greta That is sew not goode . Your box is wirth weigh moore than that !	@ Gracious_Greta That is sew knot goode . yore boxx is wirth weigh moore the un that !	@ Gracious_Greta That tis so not good . Your bx is worth way more than that !	@ Gracoius_Greta Tqhat gis so lot good . Your box is worth wdy more than that !	@ Graciolus_Greta Taht gs o not good . Your bbox s wroth uway more than that !	@ Gracious_Greta That is so not good . Your is way more than that !	That is so not good . Your box worth than that !	That not good . Your than that !	0.7058823529411765	0.5294117647058824	[('@', 'NN'), ('Gracious_Greta', 'NNP'), ('That', 'NNP'), ('is', 'VBZ'), ('so', 'RB'), ('not', 'RB'), ('good', 'JJ'), ('.', '.'), ('Your', 'PRP$'), ('box', 'NN'), ('is', 'VBZ'), ('worth', 'JJ'), ('way', 'NN'), ('more', 'RBR'), ('than', 'IN'), ('that', 'DT'), ('!', '.')]	Your -> yore; worth -> wirth; so -> sew; not -> knot; than -> the un; more -> moore; good -> goode; way -> weigh; box -> boxx;
1966353043	sadness	Going to the dirt track races w Aaron. Having a really good hair day! wish I could wear makeup though	go in two the dirt track races w Aaron . Having a really good hair day ! wish I could wear makeup though	Going two the dirt track races w Aaron . Having a a really good hair day ! wisch I could where makeup though	Going to the dirt trac races w aran . Having a a rylee good hair dey ! wisch I could wear makeup tho	go in two the a dirt trac races double u aran . halving a really goode hare day ! wish I could where makeup tho	Giong to the dirt track races w Aaron . Having a really good hair day ! wish I could wer makeup though	Golng to the dirt track rcaes w Aaxon . Hanving a raelly goqd hair day ! wish I could wear makeup though	Goeng to the drit trcak raecs w Awaron . Haivng a really good harr xday ! wsih I could wkar makeup though	to the dirt races w Aaron . Having a really good hair day ! wish I could wear makeup though	Going to the track Aaron . Having a hair day ! I could makeup though	to the dirt . a really ! I could makeup though	0.5909090909090909	0.7727272727272727	[('Going', 'VBG'), ('to', 'TO'), ('the', 'DT'), ('dirt', 'NN'), ('track', 'NN'), ('races', 'VBZ'), ('w', 'JJ'), ('Aaron', 'NNP'), ('.', '.'), ('Having', 'VBG'), ('a', 'DT'), ('really', 'RB'), ('good', 'JJ'), ('hair', 'NN'), ('day', 'NN'), ('!', '.'), ('wish', 'NN'), ('I', 'PRP'), ('could', 'MD'), ('wear', 'VB'), ('makeup', 'CD'), ('though', 'IN')]	though -> tho; w -> double u; Having -> halving; track -> trac; good -> goode; wear -> where; Aaron -> aran; to -> two; hair -> hare; Going -> go in; the -> the a;
1694438743	happiness	MORNING!!! Hope you all have a lovely holiday Monday whatever you are goin to be up to!	MORNING ! ! ! Hope you all have a a lovely holiday mundi whatever you are goin to be up to !	MORNING ! ! ! Hope u all have a lovely holiday Monday whatever u r goin to b up to !	MORNING ! ! ! Hope you all have a a lovely holliday Monday whatever you are goin two b upp two !	mourning ! ! ! Hope u aul halve a a lovely holliday Monday whatever u r goin two be upp two !	MORNING ! ! ! Hoep you all have a lovely holiday Mnoday whatever you are goin to be up to !	MORNING ! ! ! Hbpe you all hwve a loely hosliday Monday whatever you are gnoin to eb up to !	MONING ! ! ! Hpe you all hvae a losely holqiday Mouday whatever you re gin to oe aup to !	! ! ! you all have a lovely holiday Monday whatever you are goin to be up to !	MORNING ! ! ! Hope you all a Monday whatever you to up to !	! ! ! you all a whatever you to to !	0.4761904761904761	0.6666666666666666	[('MORNING', 'NN'), ('!', '.'), ('!', '.'), ('!', '.'), ('Hope', 'NNP'), ('you', 'PRP'), ('all', 'DT'), ('have', 'VBP'), ('a', 'DT'), ('lovely', 'JJ'), ('holiday', 'NN'), ('Monday', 'NNP'), ('whatever', 'WDT'), ('you', 'PRP'), ('are', 'VBP'), ('goin', 'VBN'), ('to', 'TO'), ('be', 'VB'), ('up', 'RB'), ('to', 'TO'), ('!', '.')]	a -> a a; you -> u; holiday -> holliday; to -> two; are -> r; have -> halve; to -> two; you -> u; up -> upp; all -> aul; MORNING -> mourning;
1750894405	happiness	show time baby! bye bye for now Tweeters	show time baby ! bye by for now Tweeters	show time babe he ! bye bye fore now Tweeters	chau time baby ! by by for now Tweeters	chau time babe he ! bye by fore gnau Tweeters	show time baby ! bye ye for now Tweeters	show ticme bdaby ! bcye bye for now Tweeters	sehow tzime bay ! bye bye for nwo Tweevters	show baby ! bye bye for now Tweeters	show ! bye bye for Tweeters	show time ! for	0.7777777777777778	0.6666666666666666	[('show', 'NN'), ('time', 'NN'), ('baby', 'NN'), ('!', '.'), ('bye', 'NN'), ('bye', 'NN'), ('for', 'IN'), ('now', 'RB'), ('Tweeters', 'NNS')]	now -> gnau; show -> chau; for -> fore; bye -> by; baby -> babe he;
1958109187	sadness	@James_Phelps I was sad yesterday..1 of the guys from my fave band quit the band and they replaced him	@ James_Phelps I was sad yesterday .. 1 of the a guys from my fave band quit the band and they replaced hymn	@ James_Phelps eye was sad yesterday .. 1 of the guys from mai fave band quit the banned and they replaced hymn	@ James_Phelps eye was sad yesterday .. 1 of the guys frum mai fave banned quit the a banned and they replaced hymn	@ James_Phelps eye waas sad yesterday .. 1 of the a guise frum mai fave banned quit the a banned a and they replaced hymn	@ James_Phelps I was sad yestreday .. 1 of the guys from my fave band quit the band and they replaced him	@ Jamves_Phelps I ws sad yesterday .. 1 of the gujs from my ffve band qut the band and they replaced him	@ Jameis_Phelps I lwas ad yessterday . 1 of the gyus from my fave bad qunit the bxand and they rpelaced him	@ James_Phelps I was yesterday 1 of the guys from my fave band quit the band and they replaced him	James_Phelps I yesterday .. 1 of the guys from my the and they replaced him	I sad 1 of the from my the and they him	0.5454545454545454	0.5	[('@', 'NN'), ('James_Phelps', 'NNP'), ('I', 'PRP'), ('was', 'VBD'), ('sad', 'VBN'), ('yesterday', 'NN'), ('..', 'VBZ'), ('1', 'CD'), ('of', 'IN'), ('the', 'DT'), ('guys', 'NNS'), ('from', 'IN'), ('my', 'PRP$'), ('fave', 'JJ'), ('band', 'NN'), ('quit', 'VBD'), ('the', 'DT'), ('band', 'NN'), ('and', 'CC'), ('they', 'PRP'), ('replaced', 'VBD'), ('him', 'PRP')]	band -> banned; him -> hymn; I -> eye; the -> the a; from -> frum; the -> the a; and -> a and; guys -> guise; my -> mai; band -> banned; was -> waas;
1965387343	happiness	Definitely need to work out after this business trip- too much free food and alcohol. I'm sure I've gained a few pounds.	Definitely need to werk out aft er this business trip- too much free food and alcohol . I 'm sure I 've gained a few lbs .	Definitely need to work out aft er this business trip- too much freeh food and alcohol . eye 'm sure I 've gained a a few lbs .	Definitely need two work out aft er this business trip- to much freeh food and alcohol . eye 'm shure I 've gained a a phew pounds .	Definitely knead two werk out aft er this business trip- to mutch freeh food a and alcohol . eye 'm shure eye 've gained a phew lbs .	Definitely need to work out after this bsuiness trep- too much free food and alcohol . I 'm sure I 've gained a few poknds .	Defitnitely need to wcrk out after this bulsiness trp- too much fere food and arlcohol . I m sure I 've gained a ew pounds .	Defiitely need to wozk out after this business tfip- ntoo muth free food and alchol . I dm suhe I nve gatned a fwe poqunds .	Definitely need to work out after this business too free food and alcohol . I 'm I 've gained a few pounds .	Definitely need to out after this free food and alcohol . I I gained a few pounds .	Definitely need to out after this too and . I I a .	0.5769230769230769	0.5384615384615384	[('Definitely', 'RB'), ('need', 'MD'), ('to', 'TO'), ('work', 'VB'), ('out', 'RP'), ('after', 'IN'), ('this', 'DT'), ('business', 'NN'), ('trip-', 'RB'), ('too', 'RB'), ('much', 'JJ'), ('free', 'JJ'), ('food', 'NN'), ('and', 'CC'), ('alcohol', 'NN'), ('.', '.'), ('I', 'PRP'), ("'m", 'VBP'), ('sure', 'JJ'), ('I', 'PRP'), ("'ve", 'VBP'), ('gained', 'VBN'), ('a', 'DT'), ('few', 'JJ'), ('pounds', 'NN…	I -> eye; need -> knead; much -> mutch; free -> freeh; and -> a and; sure -> shure; work -> werk; few -> phew; I -> eye; to -> two; after -> aft er; pounds -> lbs; too -> to;
1961742355	sadness	have to put my dog down tomorrow.	have two put my dog down tomorrow .	halve to put my dog downe tomorrow .	have two put my dog downe tomorrow .	halve two put mai dog downe tomorrow .	have to pt my dog down tomorrow .	hvae to upt my dog down tomorrow .	hae to pot my odg down toyorrow .	have to put my dog down .	have to my down tomorrow .	to my down .	0.5	0.5	[('have', 'VBP'), ('to', 'TO'), ('put', 'VB'), ('my', 'PRP$'), ('dog', 'NN'), ('down', 'RP'), ('tomorrow', 'NN'), ('.', '.')]	have -> halve; down -> downe; my -> mai; to -> two;
1957050890	sadness	@imjustlalayone damn girl I'm so down but ya gotta let me know so I can get my kit together &amp; I got a flyer Any next weekend? I&quot;M DOWN!	@ imjustlalayone damn girl I 'm so down but ya got ta lett me no so I can get my kit together & amp ; I got a flyer Any next weekend ? I & quot ; em downe !	@ imjustlalayone damn girl eye 'm so down but ya gott ta lett mi know sew I can goette my kit together & amp ; I got a a flyer Any nex weekend ? I & quot ; M DOWN !	@ imjustlalayone damn girl I 'm sew down butt ya got ta let mi no so I can get my kitt together & amp ; eye got a a flier n e nex weekend ? I & quot ; em downe !	@ imjustlalayone dam girl eye 'm so down butt ya gott ta lett mi no sew eye cannes goette mai kitt together & amp ; eye gott a a flier Any next weekend ? eye & quot ; em downe !	@ imjustlalayone damn girl I 'm so down but ya got ta let me know so I can egt my kit together & amp ; I got a flyer Any next weeeknd ? I & qut ; M DOWN !	@ imjustalayone damn gril I 'm o down but ya got ta flet me konw so I can lget my kit togeqher & amp ; I zgot a flyer iny net weekend ? I & quot ; M DOWN !	@ imjuastlalayone danm gril I m' o dwon but a gt gta et me kdow so I can gpt my kkit tgoether & acp ; I gto a flyer Agy next wekeend ? I & qot ; M DOWN !	@ imjustlalayone damn girl I 'm so down but ta me know so I can get my kit together & amp ; I got a Any next weekend ? I & quot ; M DOWN !	girl I 'm so down but ya got ta let me I can my kit & amp ; I got a Any ? I & ; DOWN !	I so down but me know I can my & ; I got a weekend ? I & ; !	0.625	0.625	[('@', 'VB'), ('imjustlalayone', 'NN'), ('damn', 'NN'), ('girl', 'NN'), ('I', 'PRP'), ("'m", 'VBP'), ('so', 'RB'), ('down', 'RB'), ('but', 'CC'), ('ya', 'JJ'), ('got', 'VBD'), ('ta', 'JJ'), ('let', 'VB'), ('me', 'PRP'), ('know', 'VB'), ('so', 'RB'), ('I', 'PRP'), ('can', 'MD'), ('get', 'VB'), ('my', 'PRP$'), ('kit', 'NN'), ('together', 'RB'), ('&', 'CC'), ('amp', 'NN'), (';', ':'), ('I', 'PRP'), …	got -> gott; I -> eye; got -> gott; I -> eye; I -> eye; get -> goette; DOWN -> downe; kit -> kitt; my -> mai; can -> cannes; a -> a a; let -> lett; me -> mi; but -> butt; damn -> dam; so -> sew; I -> eye; know -> no; M -> em; flyer -> flier;
1752086903	happiness	@Ms_Nigeria oh yeah I know We met when I was taking out the trash, hhaha	@ Ms_Nigeria o yeah I know We met when I was taking out the a trash , hhaha	@ Ms_Nigeria oh yeah eye know wee met when I waas taking out the trash , hhaha	@ Ms_Nigeria o yeah eye no wee met when I was taking out the a trash , hhaha	@ Ms_Nigeria o yeah eye no wee mette win eye waas taking out the a trash , hhaha	@ Ms_Nigeria oh yeh I kow We met when I was taking out the trash , hhaha	@ Ms_Nigeria oh yeah I know We ymet when I wsa tkaing out the trash , hhhaa	@ MsjNigeria oh yjah I konw We et when I lwas taing out the tcash , htaha	@ oh yeah I know We met when I was out the trash , hhaha	@ Ms_Nigeria oh yeah I We when I out the , hhaha	oh I We when I out the ,	0.5294117647058824	0.5294117647058824	[('@', 'JJ'), ('Ms_Nigeria', 'NNP'), ('oh', 'MD'), ('yeah', 'VB'), ('I', 'PRP'), ('know', 'VBP'), ('We', 'PRP'), ('met', 'VBD'), ('when', 'WRB'), ('I', 'PRP'), ('was', 'VBD'), ('taking', 'VBG'), ('out', 'RP'), ('the', 'DT'), ('trash', 'NN'), (',', ','), ('hhaha', 'NN')]	know -> no; oh -> o; met -> mette; was -> waas; when -> win; We -> wee; I -> eye; I -> eye; the -> the a;
1753713092	happiness	@miraihl Sounds like you're in for a great day! Enjoy	@ miraihl Sounds like you 're in fore a great day ! Enjoy	@ miraihl Sounds lyke u 're in for a great dey ! Enjoy	@ miraihl Sounds lyke you 're in fore a a great dey ! Enjoy	@ miraihl Sounds lyke u 're in fore a a grate dey ! Enjoy	@ mircaihl Sounds like you 're in for a great day ! Enjoy	@ mriaihl Sohnds like you 're in for a great dkay ! Enjoy	@ mirtihl Suonds like you pre in for a grfeat dya ! Enoy	@ miraihl Sounds like you 're in for a great day !	miraihl Sounds like you in for a great !	like you in for a !	0.5384615384615384	0.4615384615384615	[('@', 'JJ'), ('miraihl', 'NN'), ('Sounds', 'VBZ'), ('like', 'IN'), ('you', 'PRP'), ("'re", 'VBP'), ('in', 'IN'), ('for', 'IN'), ('a', 'DT'), ('great', 'JJ'), ('day', 'NN'), ('!', '.'), ('Enjoy', 'NN')]	day -> dey; great -> grate; like -> lyke; you -> u; a -> a a; for -> fore;
1753008418	happiness	@tarabellejeanne awhhh It was so nice to see you.	@ tarabellejeanne awhhh It was sew nice to see you .	@ tarabellejeanne awhhh It waas so niece to see you .	@ tarabellejeanne awhhh It was sew nice to sea u .	@ tarabellejeanne awhhh It waas sew niece two sea u .	@ tarabbllejeanne awhhh It was so nice to see you .	@ taraebllejeanne awhhh It oas so nice to see you .	@ tarabrellejeanne awhhh It wsa os nnce to lsee you .	@ tarabellejeanne awhhh It was nice to see you .	@ awhhh It nice to see you .	awhhh It to you .	0.5454545454545454	0.5454545454545454	[('@', 'JJ'), ('tarabellejeanne', 'NN'), ('awhhh', 'IN'), ('It', 'PRP'), ('was', 'VBD'), ('so', 'RB'), ('nice', 'JJ'), ('to', 'TO'), ('see', 'VB'), ('you', 'PRP'), ('.', '.')]	see -> sea; you -> u; was -> waas; so -> sew; nice -> niece; to -> two;
1965998035	sadness	@RealLifeKaz we cant come toniiiite !! arggh i want to tho have fun for uss. well def see u 2morrow nite tho!	@ RealLifeKaz we kant come toniiiite ! ! arggh i want to tho have fun fore uss . well def see you 2morrow nite tho !	@ RealLifeKaz we cant come toniiiite ! ! arggh i want two though halve fun for uss . well def sea u 2morrow nite though !	@ RealLifeKaz wee kant come toniiiite ! ! arggh i want two tho have fun fore uss . welle def sea you 2morrow night tho !	@ RealLifeKaz wee kant cum toniiiite ! ! arggh eye want two though halve fun fore uss . welle def sea you 2morrow night though !	@ RealoifeKaz we cant come toniiiite ! ! arggh i want to tho have fun for uss . wecl def see u 2morrow nie tho !	@ RealLifeKaz we cnat come toniiiite ! ! atggh i wnat to hto have fun for uss . wexll df see u 2morrow nite wtho !	@ RealLlfeKaz we cart cmoe toniiiite ! ! amrggh i watn to pho hvae fn for us . well edf sree u 2morrow nite to !	RealLifeKaz we cant come toniiiite ! ! arggh i want to have fun for uss . well see u 2morrow nite tho !	@ we come toniiiite ! ! i want to fun for . well def see 2morrow nite !	@ we toniiiite ! ! to fun for . 2morrow nite tho !	0.6923076923076923	0.5	[('@', 'JJ'), ('RealLifeKaz', 'NNP'), ('we', 'PRP'), ('cant', 'VBP'), ('come', 'JJ'), ('toniiiite', 'NN'), ('!', '.'), ('!', '.'), ('arggh', 'NN'), ('i', 'NN'), ('want', 'VBP'), ('to', 'TO'), ('tho', 'VB'), ('have', 'VB'), ('fun', 'NN'), ('for', 'IN'), ('uss', 'NN'), ('.', '.'), ('well', 'RB'), ('def', 'JJ'), ('see', 'VBP'), ('u', 'JJ'), ('2morrow', 'CD'), ('nite', 'JJ'), ('tho', 'NN'), ('!', '.'…	come -> cum; tho -> though; i -> eye; well -> welle; nite -> night; cant -> kant; tho -> though; to -> two; we -> wee; have -> halve; u -> you; for -> fore; see -> sea;
1964118131	happiness	Ready to celebrate the weekend! oh wait, I have 15 more minutes	Ready two celebrate the weekend ! oh wait , I have 15 more minutes	Ready to celebrate the weekend ! o wait , eye have 15 moore minutes	reddy two celebrate the weekend ! o wait , I halve 15 more minutes	reddy two celebrate the a weekend ! o wait , eye halve 15 moore minutes	Ready to ceebrate the weekend ! oh wait , I have 15 more minutes	Ready to cefebrate the weekend ! oh wapit , I have 15 mogre miutes	Rerdy to celexbrate the weekend ! coh wwit , I hace 15 moer mintes	Ready to celebrate the weekend ! oh wait , I have 15 more	Ready to the ! oh , I have 15 minutes	to the weekend ! , I 15	0.5714285714285714	0.5714285714285714	[('Ready', 'JJ'), ('to', 'TO'), ('celebrate', 'VB'), ('the', 'DT'), ('weekend', 'NN'), ('!', '.'), ('oh', 'JJ'), ('wait', 'NN'), (',', ','), ('I', 'PRP'), ('have', 'VBP'), ('15', 'CD'), ('more', 'JJR'), ('minutes', 'NNS')]	Ready -> reddy; to -> two; oh -> o; I -> eye; more -> moore; have -> halve; the -> the a;
1961268054	sadness	I was supported to do things I didn't like,, n when I was about to do what I intrested in,, mom always refused it...	I was supported two do things I did n't lyke , , n when I was about to due what I intrested in , , mom always refused it ...	I waas supported to due things eye did n't like , , n when I waas about to do what eye intrested in , , mam always refused it ...	I waas supported two due things eye did n't like , , en win eye waas about to due what I intrested in , , mom always refused it ...	eye waas supported two due things eye did n't lyke , , en win eye waas about two due what eye intrested in , , mam always refused it ...	I wxas suported to do things I vid n't like , , n when I was about to do what I intrested in , , mom always refused it ...	I was suported to wdo tings I fid nt like , , n when I as abqut to do what I intersted in , , qmom always refused it ...	I woas supdported to no thjings I dnd nt' lyike , , n when I fwas abzut to o what I intested in , , mm aliays rofused it ...	I was supported to do things I did like , , n when I was about to what I in , , mom always refused it ...	I to things I , , n when I was to what I in , , mom always refused it ...	I to I , , n when I to what I in , , it ...	0.4666666666666667	0.4666666666666667	[('I', 'PRP'), ('was', 'VBD'), ('supported', 'VBN'), ('to', 'TO'), ('do', 'VB'), ('things', 'NNS'), ('I', 'PRP'), ('did', 'VBD'), ("n't", 'RB'), ('like', 'VB'), (',', ','), (',', ','), ('n', 'IN'), ('when', 'WRB'), ('I', 'PRP'), ('was', 'VBD'), ('about', 'RB'), ('to', 'TO'), ('do', 'VB'), ('what', 'WP'), ('I', 'PRP'), ('intrested', 'VBD'), ('in', 'IN'), (',', ','), (',', ','), ('mom', 'NN'), ('al…	was -> waas; was -> waas; do -> due; I -> eye; like -> lyke; I -> eye; I -> eye; to -> two; mom -> mam; when -> win; to -> two; n -> en; do -> due; I -> eye;
1960817868	happiness	Such a beautiful day. I just wish I had the energy to enjoy it.	Such a beautiful dey . I just wisch I had the energy to enjoy it .	Such a a beautiful day . eye just wish eye had the energy to enjoy it .	sutch a beautiful day . I just wisch eye hadd the energy two enjoy it .	sutch a a beautiful day . eye just wisch eye hadd the a energy two enjoy it .	Suhc a beautiful day . I just wish I had the energy to ejnoy it .	Such a beauqtiful day . I jubst wish I hda the eenrgy to edjoy it .	Scuh a beatuiful dyy . I jut wiah I hd the eergy to enajoy it .	Such a day . I just wish I the energy to enjoy it .	Such a beautiful day . I I the to it .	a . I I the to it .	0.5	0.625	[('Such', 'JJ'), ('a', 'DT'), ('beautiful', 'JJ'), ('day', 'NN'), ('.', '.'), ('I', 'PRP'), ('just', 'RB'), ('wish', 'VB'), ('I', 'PRP'), ('had', 'VBD'), ('the', 'DT'), ('energy', 'NN'), ('to', 'TO'), ('enjoy', 'VB'), ('it', 'PRP'), ('.', '.')]	to -> two; wish -> wisch; I -> eye; I -> eye; had -> hadd; the -> the a; Such -> sutch; a -> a a;
1966404364	sadness	at hannah montana set.... im missing tennessee ALOT today	at hannah montana a set .... im missing tennessee ALOT today	at hannah montana a sette .... im missing tennessee ALOT today	at hana montana sette .... imm missing tennessee ALOT today	at hana montana a sette .... imm missing tennessee allot today	at hannah montana set .... im missing tennessee ALOT today	at hannah montana st .... wm mcissing tennessee ALOT today	at hannah montana skt .... im misisng tennessee AOLT toady	at montana set .... im missing tennessee ALOT today	at .... im missing tennessee ALOT today	at montana set missing today	0.9	0.5	[('at', 'IN'), ('hannah', 'JJ'), ('montana', 'NN'), ('set', 'VBN'), ('....', 'NNP'), ('im', 'JJ'), ('missing', 'VBG'), ('tennessee', 'NN'), ('ALOT', 'NNP'), ('today', 'NN')]	set -> sette; hannah -> hana; ALOT -> allot; im -> imm; montana -> montana a;
1961530579	sadness	my computer at work is not working...booo... need a new one! TGIF!	my computer at work is not working ... booo ... knead a new won ! TGIF !	mai computer at work is knot working ... booo ... need a new won ! TGIF !	my compute her at work is knot werking ... booo ... need a a new won ! TGIF !	mai compute her at werk is knot werking ... booo ... knead a a gnu won ! TGIF !	my comkputer at work is not working ... booo ... need a nwe one ! TGIF !	my comuter at wofk tis not working ... booo ... need a new one ! TGFI !	my comuter at wrok zis ot worying ... boo ... need a nw one ! TaGIF !	my computer at work not working ... booo ... need a one ! TGIF !	my at is not ... ... need a new one ! !	my at ... ... a one ! !	0.5294117647058824	0.5294117647058824	[('my', 'PRP$'), ('computer', 'NN'), ('at', 'IN'), ('work', 'NN'), ('is', 'VBZ'), ('not', 'RB'), ('working', 'VBG'), ('...', ':'), ('booo', 'NN'), ('...', ':'), ('need', 'VBP'), ('a', 'DT'), ('new', 'JJ'), ('one', 'CD'), ('!', '.'), ('TGIF', 'NN'), ('!', '.')]	new -> gnu; my -> mai; computer -> compute her; need -> knead; work -> werk; not -> knot; one -> won; a -> a a; working -> werking;
1962321145	sadness	@WeeWifie1981 lol, we are staying in, Craig got footy, so Molly and me missing all the good weather, we have no buggy either.	@ WeeWifie1981 lol , we are staying in , Craig got footy , so Molly and mi missing all the goode weather , wee have no buggy either .	@ WeeWifie1981 lol , we r staying in , Craig gott footy , so mali and me missing all the good weather , wee have know bug he either .	@ WeeWifie1981 lol , we r staying in , Craig gott footie , so Molly a and mi missing aul the good whether , wee have no bug he either .	@ WeeWifie1981 lol , wee r staying in , Craig gott footie , so mali a and mi missing aul the a goode whether , wee halve know bug he either .	@ WeeWifzie1981 lol , we are staying in , Craig got footy , so Molly and me missing all the good weather , we hve no buggy either .	@ WeeWiife1981 fol , we are staiyng in , Criag got foty , so Mollly and me misisng all the good weather , we hazve no bgugy either .	@ Weeifie1981 oll , we afre stying in , Crig gto foty , so Mvlly and me mssing all the gogd weahter , we haev no bgugy etiher .	WeeWifie1981 lol , we are staying in , Craig got footy , so and me missing all the weather , we have no buggy either .	lol , we are in , Craig footy , so and me all the , we no buggy either .	, we in , footy , so and me all the , we no .	0.5172413793103449	0.5517241379310345	[('@', 'JJ'), ('WeeWifie1981', 'NNP'), ('lol', 'NN'), (',', ','), ('we', 'PRP'), ('are', 'VBP'), ('staying', 'VBG'), ('in', 'IN'), (',', ','), ('Craig', 'NNP'), ('got', 'VBD'), ('footy', 'RB'), (',', ','), ('so', 'IN'), ('Molly', 'NNP'), ('and', 'CC'), ('me', 'PRP'), ('missing', 'VBG'), ('all', 'PDT'), ('the', 'DT'), ('good', 'JJ'), ('weather', 'NN'), (',', ','), ('we', 'PRP'), ('have', 'VBP'), (…	are -> r; good -> goode; we -> wee; and -> a and; have -> halve; no -> know; me -> mi; footy -> footie; got -> gott; we -> wee; all -> aul; buggy -> bug he; the -> the a; weather -> whether; Molly -> mali;
1753364853	happiness	@RobPattinson444 thank you for accepting my request!! must take care of my little girl, maybe i write back later	@ RobPattinson444 thank you fore accepting my request ! ! must take care of my little girl , maybe i write bak later	@ RobPattinson444 thank u fore accepting my request ! ! must take caire of mai little girl , maybe i write bak later	@ RobPattinson444 thank you fore accepting my request ! ! must take caire of mai littell girl , maybe eye right bak later	@ RobPattinson444 thank u fore accepting mai request ! ! must take caire of mai littell girl , mabey eye right bak late her	@ RobPattinson444 thank you for accepting my request ! ! must take cavre of my liittle girl , maybe i write back later	@ RobPattinson444 thdank you for accepting my rpequest ! ! must take care of my lintle grirl , maybe i write back laetr	@ RobaPttinson444 tdhank you for accpeting my reqquest ! ! must tke cre of my little grl , mabye i write bafk later	@ thank you for accepting my request ! ! must take care of my girl , maybe i write back later	@ thank you for accepting my ! ! must take care of my girl , maybe	you for accepting my request ! ! must of my ,	0.6086956521739131	0.4782608695652174	[('@', 'JJ'), ('RobPattinson444', 'NNP'), ('thank', 'NN'), ('you', 'PRP'), ('for', 'IN'), ('accepting', 'VBG'), ('my', 'PRP$'), ('request', 'NN'), ('!', '.'), ('!', '.'), ('must', 'MD'), ('take', 'VB'), ('care', 'NN'), ('of', 'IN'), ('my', 'PRP$'), ('little', 'JJ'), ('girl', 'NN'), (',', ','), ('maybe', 'RB'), ('i', 'JJ'), ('write', 'VBP'), ('back', 'RB'), ('later', 'RB')]	later -> late her; care -> caire; i -> eye; my -> mai; little -> littell; you -> u; back -> bak; maybe -> mabey; my -> mai; write -> right; for -> fore;
1694421363	happiness	@HellenBach good stuff, cant wait for the results	@ HellenBach good stuff , cant weight for the results	@ HellenBach good stough , cant wait for the a results	@ HellenBach good stough , cant weight for the a results	@ HellenBach goode stuff , kant weight fore the a results	@ HellenBach good stuff , camt wait for the results	@ HellenBach goxd stuff , cant wait for the rbsults	@ HeblenBach good suff , csant wati for the results	@ HellenBach good stuff , cant for the results	@ good , cant wait for the	HellenBach , cant for the	0.7	0.6	[('@', 'JJ'), ('HellenBach', 'NNP'), ('good', 'JJ'), ('stuff', 'NN'), (',', ','), ('cant', 'JJ'), ('wait', 'NN'), ('for', 'IN'), ('the', 'DT'), ('results', 'NNS')]	for -> fore; cant -> kant; the -> the a; wait -> weight; good -> goode;
1957188146	sadness	@narain Dun wanna travel all the way there for lunch now. But yeah i have been there. Nice place. Missing Shan-e-Punjab though...	@ narain Dun wan nah travel aul the way there for lunch now . But yeah i have bin there . Nice place . Missing Shan-e-Punjab though ...	@ narain Dun wan na travel aul the a weigh there fore lunch now . But yeah i have bin there . Nice place . Missing Shan-e-Punjab tho ...	@ narain Dun juan na travel all the a weigh there for lunch gnau . But yeah eye have bin there . niece place . Missing Shan-e-Punjab tho ...	@ narain done wan nah travel aul the a weigh their fore lunch gnau . butt yeah eye have bin their . niece place . Missing Shan-e-Punjab tho ...	@ narain Din wan na travel all the way there for lunch dnow . But yeah i have been tqhere . Nice place . Missing Shan-e-Punjab though ...	@ narain Dun oan na travel all the wy there for lunch nrw . But yeah i hvae been tehre . Nice plce . Mmssing Shan-e-Punjab though ...	@ narain un wan na tavel all the eay there for luch now . But yeih i hvae bene tzere . Niec plcae . Miscing Shan-eP-unjab though ...	narain Dun wan na travel all the way there for lunch now . But yeah i have . Nice place . Missing Shan-e-Punjab though ...	@ narain Dun wan na all the there for lunch . But yeah there . Nice . Missing though ...	narain na all the way for lunch . But . Nice . though ...	0.6428571428571429	0.5714285714285714	[('@', 'NN'), ('narain', 'NN'), ('Dun', 'NNP'), ('wan', 'VBZ'), ('na', 'TO'), ('travel', 'VB'), ('all', 'PDT'), ('the', 'DT'), ('way', 'NN'), ('there', 'RB'), ('for', 'IN'), ('lunch', 'NN'), ('now', 'RB'), ('.', '.'), ('But', 'CC'), ('yeah', 'VBP'), ('i', 'NNS'), ('have', 'VBP'), ('been', 'VBN'), ('there', 'RB'), ('.', '.'), ('Nice', 'JJ'), ('place', 'NN'), ('.', '.'), ('Missing', 'VBG'), ('Shan-…	there -> their; way -> weigh; na -> nah; all -> aul; though -> tho; there -> their; for -> fore; Nice -> niece; i -> eye; But -> butt; now -> gnau; the -> the a; been -> bin; Dun -> done;
1961555230	sadness	@paulo_one yes it went down smooth! Too bad I have to get back to work though how are you enjoying your Friday?	@ paulo_one yes it went down smooth ! Too bad I have to get back to work though howe are u enjoying yore Friday ?	@ paulo_one yes it went down smooth ! Too bad I halve two goette bak to work tho how are you enjoying your Friday ?	@ paulo_one yes it wendt down smooth ! to bad eye halve to get bak to werk tho how are you enjoying your freidy ?	@ paulo_one yes it wendt downe smooth ! to bad eye halve two goette bak two werk tho how are u enjoying your freidy ?	@ paulo_one qes it went down smooth ! Too bad I have to get back to wok though how are you enoying your Friday ?	@ pauol_one yse it went down smroth ! Too bad I haae to fget back to work though how nre you ejoying your Friday ?	@ paulo_one yes it wwent doyn sdmooth ! coo abad I haove to yget baick to wuork though how aae you envjoying your Fpiday ?	@ paulo_one yes it went down smooth ! Too bad I have to back to work though how you your Friday ?	@ paulo_one it down ! Too I to get back to though how are you your ?	@ it ! bad I to to though how you your ?	0.6	0.64	[('@', 'JJ'), ('paulo_one', 'NN'), ('yes', 'NN'), ('it', 'PRP'), ('went', 'VBD'), ('down', 'RB'), ('smooth', 'RB'), ('!', '.'), ('Too', 'NNP'), ('bad', 'JJ'), ('I', 'PRP'), ('have', 'VBP'), ('to', 'TO'), ('get', 'VB'), ('back', 'RB'), ('to', 'TO'), ('work', 'VB'), ('though', 'IN'), ('how', 'WRB'), ('are', 'VBP'), ('you', 'PRP'), ('enjoying', 'VBG'), ('your', 'PRP$'), ('Friday', 'NNP'), ('?', '.')]	back -> bak; Too -> to; you -> u; work -> werk; have -> halve; to -> two; down -> downe; Friday -> freidy; to -> two; though -> tho; I -> eye; went -> wendt; get -> goette;
1694570468	happiness	Welcome new followers also	Welcome new followers also	well come new followers also	well come new followers also	well come new followers all so	Welcome new followers also	Welcome new followers aslo	Welcome tnew followers adlso	Welcome new followers also	new followers also	Welcome followers	1.0	1.0	[('Welcome', 'JJ'), ('new', 'JJ'), ('followers', 'NNS'), ('also', 'RB')]	Welcome -> well come; also -> all so;
1753837126	sadness	@nigs Ah so 15 months. I'm sure he is advanced, and it's not you being biased they seem to grow up faster these days - now I sound old!	@ nigs Ah so 15 months . I 'm shure he is advanced , a and it 's not you being biased they seem to grow up faster these dais - now I sound olde !	@ nigs awe sew 15 months . I 'm shure hee is advanced , and it 's not you being biased they seem two grow up fast her these days - now I sound olde !	@ nigs awe so 15 months . I 'm shure hee is advanced , a and it 's knot you being biased they seem to gro upp fast her these dais - gnau eye sound old !	@ nigs awe sew 15 months . eye 'm shure hee is advanced , a and it 's knot u being biased they seam two gro upp fast her these dais - gnau eye sound olde !	@ niygs Ah so 15 months . I 'm sure he s advanced , and it 's not you being biased they sem to grw up faster these days - now I sound old !	@ nigs hA so 15 mnths . I 'm sue he is advnaced , and it v's not you bekng biased they seem to grow up fster these days - nwo I sfund old !	@ nisg rAh os 15 momnths . I 'm sure he kis advyanced , and it ns ot you bing baised they sem to gerow up fater these dalys - onw I sonud odl !	@ Ah so 15 months . I 'm sure he is , and it 's not you being biased they seem to up faster these days - I sound old !	Ah so 15 months . I 'm he , and it 's not you they to up these days - now I old !	15 . I 'm he , and it you they to up faster these - I !	0.5714285714285714	0.4857142857142857	[('@', 'JJ'), ('nigs', 'NNS'), ('Ah', 'NNP'), ('so', 'RB'), ('15', 'CD'), ('months', 'NNS'), ('.', '.'), ('I', 'PRP'), ("'m", 'VBP'), ('sure', 'JJ'), ('he', 'PRP'), ('is', 'VBZ'), ('advanced', 'JJ'), (',', ','), ('and', 'CC'), ('it', 'PRP'), ("'s", 'VBZ'), ('not', 'RB'), ('you', 'PRP'), ('being', 'VBG'), ('biased', 'VBN'), ('they', 'PRP'), ('seem', 'VBP'), ('to', 'TO'), ('grow', 'VB'), ('up', 'RP…	up -> upp; so -> sew; faster -> fast her; you -> u; I -> eye; seem -> seam; to -> two; grow -> gro; and -> a and; not -> knot; old -> olde; now -> gnau; Ah -> awe; he -> hee; sure -> shure; days -> dais; I -> eye;
1961176044	sadness	@Spiffums I wasn't near him.	@ Spiffums I was n't near hymn .	@ Spiffums eye waas n't near him .	@ Spiffums I was n't neer hymn .	@ Spiffums eye waas n't neer hymn .	@ Spiffums I qwas n't near him .	@ Spiffums I was nt' near him .	@ Spifufms I ywas 'nt near him .	@ I was n't near him .	Spiffums I n't near him .	I near him .	0.5	0.5	[('@', 'NN'), ('Spiffums', 'NNP'), ('I', 'PRP'), ('was', 'VBD'), ("n't", 'RB'), ('near', 'IN'), ('him', 'PRP'), ('.', '.')]	I -> eye; near -> neer; was -> waas; him -> hymn;
1753178035	happiness	Good Morning and Happy Mothers Day everyone	Good mourning and Happy Mothers Day everyone	Good mourning and Happy Mothers Day everyone	goode Morning a and Happy Mothers Day everyone	goode mourning a and Happy Mothers dey everyone	Good Morning and Hapy Mothers Day everyone	Good Morning and Happy Mohers Day eevryone	Glood Mrning and Happy Mtohers aDy everyone	Good and Happy Mothers Day everyone	Good Morning and Happy Mothers	Good and Day	0.8571428571428571	0.5714285714285714	[('Good', 'JJ'), ('Morning', 'NN'), ('and', 'CC'), ('Happy', 'JJ'), ('Mothers', 'NNP'), ('Day', 'NNP'), ('everyone', 'NN')]	Morning -> mourning; and -> a and; Good -> goode; Day -> dey;
1752193282	happiness	A little happy for the wine jeje ok it'sm my free time so who cares, jaja i love this day	A littell happy for the wine jeje ok it'sm my free time so who cares , jaja i love this dey	a a little happy for the wine jeje ok it'sm my free time so hoo kehres , jaja i love this dey	A little happy for the whine jeje ok it'sm mai freeh time so who kehres , jaja eye love this dey	a a littell happy for the a whine jeje ok it'sm mai freeh time sew hoo kehres , jaja eye love this dey	A little happy for the wine jeje ok it'sm my free tiem so who cares , jja i love this day	A little happy for the wine jeej ok it'sm my frze time so who cagres , jaja i lpove this ay	A lbittle hpapy for the wiye jqje ok itvsm my fre tmie so who cbres , jaa i lqove this day	A little for the wine jeje it'sm my free time so who cares , jaja i love this day	A little happy for the my free time so who cares , jaja love this	A happy for the ok my so who , this	0.6190476190476191	0.5714285714285714	[('A', 'DT'), ('little', 'JJ'), ('happy', 'JJ'), ('for', 'IN'), ('the', 'DT'), ('wine', 'NN'), ('jeje', 'NN'), ('ok', 'JJ'), ("it'sm", 'NN'), ('my', 'PRP$'), ('free', 'JJ'), ('time', 'NN'), ('so', 'IN'), ('who', 'WP'), ('cares', 'VBZ'), (',', ','), ('jaja', 'NN'), ('i', 'NN'), ('love', 'VBP'), ('this', 'DT'), ('day', 'NN')]	wine -> whine; A -> a a; day -> dey; my -> mai; i -> eye; so -> sew; cares -> kehres; free -> freeh; little -> littell; who -> hoo; the -> the a;
1694346385	sadness	@emulley I missed you today...I know you must feel very tired. I will give you a massage tonight	@ emulley I missed you today ... I no you must feel very tired . I will give u a massage tonight	@ emulley eye missed you today ... I know you must feel vary tired . I wil give u a massage tonight	@ emulley I mist you today ... eye know u must feil vary tired . I will give you a a massage tonite	@ emulley eye mist u today ... eye no you must feel vary tired . eye wil give u a a massage tonite	@ emulley I missed you today ... I know you must feel very tired . I will give you a msasage tonight	@ emurlley I missed you towday ... I knmw you must fele vey tierd . I will give you a massage tonrght	@ emluley I mised you tkday ... I knsw you must feqel veyr tifred . I will ggve you a mmssage toinght	@ emulley I you today ... I know you must feel tired . I will give you a massage tonight	I missed you today ... I you must feel . I will give you a	I you ... I you must . I will you a	0.5	0.5909090909090909	[('@', 'JJ'), ('emulley', 'NN'), ('I', 'PRP'), ('missed', 'VBD'), ('you', 'PRP'), ('today', 'NN'), ('...', ':'), ('I', 'PRP'), ('know', 'VBP'), ('you', 'PRP'), ('must', 'MD'), ('feel', 'VB'), ('very', 'RB'), ('tired', 'JJ'), ('.', '.'), ('I', 'PRP'), ('will', 'MD'), ('give', 'VB'), ('you', 'PRP'), ('a', 'DT'), ('massage', 'NN'), ('tonight', 'NN')]	very -> vary; I -> eye; know -> no; tonight -> tonite; missed -> mist; I -> eye; I -> eye; will -> wil; you -> u; you -> u; a -> a a;
1962267254	sadness	It's gonna suck being the only sober one tonight	It 's gon na suck being the only sober one tonite	It 's gon na suk being the only sober won tonight	It 's gon na suk being the only sober won tonite	It 's gon nah suk being the a only sober won tonite	It 's gon na suck being the only sober one toinght	It 's gn na suck being the olny sober one tongiht	It as gon na sck bmeing the onyl soober one toight	It gon na suck being the only sober one tonight	It gon na suck the only one tonight	It gon na the one	0.6363636363636364	0.4545454545454545	[('It', 'PRP'), ("'s", 'VBZ'), ('gon', 'JJ'), ('na', 'TO'), ('suck', 'VB'), ('being', 'VBG'), ('the', 'DT'), ('only', 'JJ'), ('sober', 'VB'), ('one', 'CD'), ('tonight', 'NN')]	suck -> suk; tonight -> tonite; na -> nah; one -> won; the -> the a;
1961478356	sadness	it will be my second year that i will not be there	it will be my second year that i will knot be there	it will be my second year that i wil not b there	it will b mai second year that eye will knot be there	it wil b my cech and year that eye wil not be their	it will be my second year that i will nrt be there	it will be my sceond year that i will got be thre	it will ue my second yeear that i will ot e tere	it will be my second year that i will not there	it will my year that will not be	it will my that will not	0.5833333333333334	0.75	[('it', 'PRP'), ('will', 'MD'), ('be', 'VB'), ('my', 'PRP$'), ('second', 'JJ'), ('year', 'NN'), ('that', 'IN'), ('i', 'NN'), ('will', 'MD'), ('not', 'RB'), ('be', 'VB'), ('there', 'RB')]	will -> wil; be -> b; there -> their; will -> wil; i -> eye; second -> cech and;
1960903364	sadness	the mall i once worked at has turned into a very depressing place	the mall i once worked at has turned into a a very depressing place	the a maul i once worked at has turned into a a very depressing place	the a maul eye once worked at has turned hint to a very depressing place	the a maul eye once worked at has turned hint to a a vary depressing place	the mall i once worked at has turned into a vemry depressing place	the mall i one worked at has torned into a very depdessing palce	the mall i oice woked at ahs tunred into a very deperssing plcae	the mall i once worked at has turned into a depressing place	the mall i once worked at into a very	the at has turned into a	0.6923076923076923	0.4615384615384615	[('the', 'DT'), ('mall', 'NN'), ('i', 'NN'), ('once', 'RB'), ('worked', 'VBN'), ('at', 'IN'), ('has', 'VBZ'), ('turned', 'VBN'), ('into', 'IN'), ('a', 'DT'), ('very', 'RB'), ('depressing', 'JJ'), ('place', 'NN')]	i -> eye; into -> hint to; the -> the a; a -> a a; very -> vary; mall -> maul;
1965656114	happiness	@rgoodchild yeah it made a great noise, and tripped the house circuit breaker. Good Times. $200 worth of parts too	@ rgoodchild yeah it maid a great noise , and tripped the house circuit breaker . Good Times . $ 200 wirth of parts to	@ rgoodchild yeah it maid a great noyes , and tripped the house sir kit breaker . goode Times . $ 200 worth of parts to	@ rgoodchild yeah it made a grate noyes , and tripped the a haus sir kit braker . goode Times . $ 200 worth of parts to	@ rgoodchild yeah it maid a a grate noyes , a and tripped the a haus sir kit braker . goode Times . $ 200 wirth of parts to	@ rgoodchild yeah it made a great nosie , and tmipped the house circuit breaker . Godo Times . $ 200 worth of parts too	@ rgoldchild yeah it mahde a grzat nqise , and tripped the house circuit breaker . God Times . $ 200 woth of parts too	@ rgoocdhild yevh it maade a grbat noqise , and tripped the hcuse crcuit brevker . Good Tfmes . $ 200 woth of prts tmo	rgoodchild yeah it made a great noise , and tripped the house circuit breaker . Good . $ 200 of parts too	rgoodchild it made a , and the circuit breaker . Good Times . $ 200 worth of	@ yeah it a , and the . . $ 200 of	0.6	0.48	[('@', 'JJ'), ('rgoodchild', 'NN'), ('yeah', 'NN'), ('it', 'PRP'), ('made', 'VBD'), ('a', 'DT'), ('great', 'JJ'), ('noise', 'NN'), (',', ','), ('and', 'CC'), ('tripped', 'VBD'), ('the', 'DT'), ('house', 'NN'), ('circuit', 'NN'), ('breaker', 'NN'), ('.', '.'), ('Good', 'JJ'), ('Times', 'NNPS'), ('.', '.'), ('$', '$'), ('200', 'CD'), ('worth', 'NN'), ('of', 'IN'), ('parts', 'NNS'), ('too', 'RB')]	too -> to; a -> a a; noise -> noyes; house -> haus; made -> maid; breaker -> braker; great -> grate; and -> a and; worth -> wirth; the -> the a; Good -> goode; circuit -> sir kit;
1753031456	sadness	@jamie_oliver whats for breaky then, russtle something up for my hangover please our jamie lmao	@ jamie_oliver whats for breaky then , russtle something upp for my hangover please our jami lmao	@ jamie_oliver whats for breaky then , russtle something up fore mai hangover please our jami lmao	@ jamie_oliver whats fore breaky then , russtle something upp fore my hangover pleas hour jamie lmao	@ jamie_oliver whats fore break key then , russtle something upp fore mai hangover pleas hour jami lmao	@ jamie_oliver wwhats for breaky then , russtle somyething up for my hangover please our jamie lmao	@ jamie_oliver wats for braaky then , russtle something up for my hangover pslease our jaymie lmao	@ jamie_qliver whts for beaky thn , russtle something up for my hanover plaese our jlmie lsmao	@ jamie_oliver whats for breaky then , russtle up for my hangover our jamie lmao	jamie_oliver for breaky then , something up for my our jamie lmao	for breaky , something up for my our	0.6470588235294118	0.4705882352941176	[('@', 'NN'), ('jamie_oliver', 'NN'), ('whats', 'NNS'), ('for', 'IN'), ('breaky', 'NN'), ('then', 'RB'), (',', ','), ('russtle', 'VB'), ('something', 'NN'), ('up', 'RP'), ('for', 'IN'), ('my', 'PRP$'), ('hangover', 'NN'), ('please', 'VB'), ('our', 'PRP$'), ('jamie', 'NN'), ('lmao', 'NN')]	for -> fore; breaky -> break key; please -> pleas; my -> mai; for -> fore; up -> upp; our -> hour; jamie -> jami;
1752255508	happiness	@Gilamuffin Sounds like a good time, very nice of you. Did you see him, when he played at the Rio or Aladdin? I've seen him live, 3 times	@ Gilamuffin Sounds like a good time , very niece of you . Did u see him , when he played at the a Rio or Aladdin ? I 've scene him live , 3 times	@ Gilamuffin Sounds lyke a a good time , vary nice of you . Did you see hymn , win he played at the Rio or Aladdin ? eye 've seen hymn live , 3 times	@ Gilamuffin Sounds lyke a a goode time , vary niece of u . Did you see him , when hee played at the a reo or Aladdin ? eye 've seen him liv , 3 times	@ Gilamuffin Sounds lyke a a goode time , vary niece of u . Did u sea hymn , win hee played at the a reo ore Aladdin ? eye 've scene hymn liv , 3 times	@ Gilmauffin Sounds like a good time , very nice of you . Did you see him , when he played at the Roi or Aldadin ? I 've seen him live , 3 times	@ Giklamuffin Sounds like a gpod tvme , very nice of you . Dd you se him , when he psayed at the Roi or Aldadin ? I 've sgeen him lve , 3 tmes	@ Giluamuffin Soxunds like a god tiyme , vry nipce of you . Drd you ysee him , when he plpayed at the yRio or Agaddin ? I v'e sene him lve , 3 tives	@ Gilamuffin like a good time , very of you . you see him , when he played at the Rio or Aladdin ? I 've him live , 3 times	@ like a good time , of you . you him , when he at the or ? I him live , 3 times	like a , of you . you him , when he at the or ? I him , 3	0.4571428571428571	0.5142857142857142	[('@', 'JJ'), ('Gilamuffin', 'NNP'), ('Sounds', 'NNP'), ('like', 'IN'), ('a', 'DT'), ('good', 'JJ'), ('time', 'NN'), (',', ','), ('very', 'RB'), ('nice', 'JJ'), ('of', 'IN'), ('you', 'PRP'), ('.', '.'), ('Did', 'VB'), ('you', 'PRP'), ('see', 'VB'), ('him', 'PRP'), (',', ','), ('when', 'WRB'), ('he', 'PRP'), ('played', 'VBD'), ('at', 'IN'), ('the', 'DT'), ('Rio', 'NNP'), ('or', 'CC'), ('Aladdin', …	or -> ore; a -> a a; he -> hee; seen -> scene; good -> goode; see -> sea; I -> eye; you -> u; him -> hymn; like -> lyke; the -> the a; live -> liv; nice -> niece; Rio -> reo; him -> hymn; you -> u; very -> vary; when -> win;
1963552412	sadness	Okay gots to go and now for the first time since it started will miss the Block Party on @retrorewind	Okay gots to gogh and gnau for the first time since it started will miss the Block Party on @ retrorewind	Okay gots to go and now fore the a furst time since it started will miss the bloc Party on @ retrorewind	Okay gots two go a and now for the a furst time since it started will miss the bloc parti on @ retrorewind	Okay gots two gogh a and now fore the a furst time since it started wil mis the a bloc parti on @ retrorewind	Okay gots to go and now for the flrst time since it started will miss the Block Party on @ retroerwind	Okya gts to og and now for the frst tiem since it sarted will miss the Block Party on @ retrorewind	Ovay gost to qgo and fow for the fisst tie since it strted will mis the Bliock Praty on @ retrorewind	Okay gots to and for the first time since it started will miss the Block Party on @ retrorewind	Okay gots to and for the time since it started will the on @ retrorewind	to and for the since it will miss the on	0.5714285714285714	0.5714285714285714	[('Okay', 'NNP'), ('gots', 'NNS'), ('to', 'TO'), ('go', 'VB'), ('and', 'CC'), ('now', 'RB'), ('for', 'IN'), ('the', 'DT'), ('first', 'JJ'), ('time', 'NN'), ('since', 'IN'), ('it', 'PRP'), ('started', 'VBD'), ('will', 'MD'), ('miss', 'VB'), ('the', 'DT'), ('Block', 'NNP'), ('Party', 'NNP'), ('on', 'IN'), ('@', 'NNP'), ('retrorewind', 'NN')]	go -> gogh; miss -> mis; the -> the a; will -> wil; the -> the a; for -> fore; and -> a and; Block -> bloc; first -> furst; to -> two; Party -> parti;
1751820857	happiness	Watching One Fine Day while eating my cereal. Start a good sunday with a good movie	Watching won Fine Day while eating my cereal . Start a good sunday with a goode movie	Watching One fein Day wile eating my cereal . Start a good sunday withe a good movie	Watching won Fine dey while eating my cereal . Start a a good sunday withe a good move e	Watching won fein Day wile eating mai cereal . Start a a good sunday withe a a goode move e	Watching One Fine Day while eating my creal . Start a good sunday with a godo movie	Wactching One Fzine yDay while eating my cereal . Strt a good sunday with a good myovie	Watcjhing One Fnie Duy while earing my ceeal . Stbart a god seunday with a good moie	Watching One Fine Day while eating my cereal . Start a good sunday with a	One while eating my . Start a sunday with a good movie	One Day while my . a with a	0.5882352941176471	0.6470588235294118	[('Watching', 'VBG'), ('One', 'CD'), ('Fine', 'NNP'), ('Day', 'NNP'), ('while', 'IN'), ('eating', 'VBG'), ('my', 'PRP$'), ('cereal', 'NN'), ('.', '.'), ('Start', 'VB'), ('a', 'DT'), ('good', 'JJ'), ('sunday', 'NN'), ('with', 'IN'), ('a', 'DT'), ('good', 'JJ'), ('movie', 'NN')]	movie -> move e; my -> mai; a -> a a; with -> withe; while -> wile; good -> goode; One -> won; Fine -> fein; a -> a a;
1961874823	sadness	I dont feel well i got a dentist appointment later.	eye dont feel well i got a dentist appointment later .	eye dont feel well i gott a dentist appointment later .	eye dont feil well i gott a dentist appointment later .	eye dont feel welle eye gott a a dentist appointment late her .	I dont feel well i got a dentist appontment later .	I dont fnel well i ot a dentist appocintment later .	I dcnt fel wbell i oot a dentist appoitnment later .	I feel well i got a dentist appointment later .	I feel well got a dentist appointment .	I feel a dentist .	0.7272727272727273	0.6363636363636364	[('I', 'PRP'), ('dont', 'VBP'), ('feel', 'RB'), ('well', 'RB'), ('i', 'JJ'), ('got', 'VBD'), ('a', 'DT'), ('dentist', 'NN'), ('appointment', 'NN'), ('later', 'RB'), ('.', '.')]	a -> a a; I -> eye; later -> late her; i -> eye; got -> gott; well -> welle;
1966052256	happiness	Weekends are Great....if you don't have to work them.	Weekends are Great .... if u do n't have to work them .	Weekends are grate .... if u do n't have to werk them .	Weekends r Great .... if you due n't halve two work them .	Weekends r grate .... if u due n't halve two werk them .	Weekends are Great .... if you do h't have to work them .	Weekends are Gkreat .... if you o n't haev to work them .	Weekneds re Gerat ... if you do x't hmve to wok them .	Weekends are Great .... if you do n't to work them .	Weekends are .... if you do to them .	if you n't to them .	0.6153846153846154	0.5384615384615384	[('Weekends', 'NNS'), ('are', 'VBP'), ('Great', 'NNP'), ('....', 'JJ'), ('if', 'IN'), ('you', 'PRP'), ('do', 'VBP'), ("n't", 'RB'), ('have', 'VB'), ('to', 'TO'), ('work', 'VB'), ('them', 'PRP'), ('.', '.')]	are -> r; to -> two; have -> halve; work -> werk; you -> u; Great -> grate; do -> due;
1752019300	happiness	Thanks for the concern, guys. A few stitches later, all is well. Whew.	Thanks fore the concern , guys . A few stitches later , all is welle . Whew .	Thanks fore the a concern , guys . A few stitches later , aul is well . hew .	Thanks for the a concern , guise . A few stitches later , aul is welle . hew .	Thanks fore the a concern , guise . a a phew stitches late her , aul is welle . hew .	Thanks for the cocern , guys . A few stitches later , all is wzll . Whew .	Tmanks for the concern , guvs . A few stitches lapter , all vs well . Wehew .	Thnks for the conern , gyus . A ew sittches lgater , all s wlel . Whgew .	Thanks for the concern , guys . A stitches later , all is . Whew .	Thanks for the , . A later , all is well . .	for the , . A , all . .	0.5	0.5	[('Thanks', 'NNS'), ('for', 'IN'), ('the', 'DT'), ('concern', 'NN'), (',', ','), ('guys', 'NNS'), ('.', '.'), ('A', 'DT'), ('few', 'JJ'), ('stitches', 'NNS'), ('later', 'RB'), (',', ','), ('all', 'DT'), ('is', 'VBZ'), ('well', 'RB'), ('.', '.'), ('Whew', 'NNP'), ('.', '.')]	for -> fore; guys -> guise; well -> welle; later -> late her; Whew -> hew; few -> phew; A -> a a; the -> the a; all -> aul;
1751607757	happiness	@opinionatedant Have a great weekend Mononoke I may be tweeting from inside the movie theater either Monday or Tuesday lol	@ opinionatedant halve a great weekend Mononoke I may be tweeting from inside the movie theater either mundi or Tuesday lol	@ opinionatedant Have a great weekend Mononoke I mae be tweeting frum inside the a move e theater either Monday or Tuesday lol	@ opinionatedant Have a a great weekend Mononoke I mae be tweeting frum inside the a move e theatre either Monday or Tuesday lol	@ opinionatedant halve a a grate weekend Mononoke eye mae be tweeting frum inside the a move e theatre either mundi ore Tuesday lol	@ opinionatedant Have a geat weeeknd Mononoke I may be tweeting from inside the movie theater either Monday or Tuesday lol	@ opinionatedant Hvae a great weekend Moxnonoke I may cbe tweeting from inside the moie theater either Modnay or Tueeday lol	@ opinioatedant Haev a geat wekend Mnoonoke I may be twceting from inside the movie tehater either Moday or Tuebsday llo	opinionatedant Have a great Mononoke I may be tweeting from inside the movie theater either Monday or Tuesday lol	@ Have a great Mononoke I may tweeting from inside the either Monday or lol	a great I may be from inside the either or	0.6190476190476191	0.5714285714285714	[('@', 'NN'), ('opinionatedant', 'NN'), ('Have', 'VBP'), ('a', 'DT'), ('great', 'JJ'), ('weekend', 'NN'), ('Mononoke', 'NNP'), ('I', 'PRP'), ('may', 'MD'), ('be', 'VB'), ('tweeting', 'VBG'), ('from', 'IN'), ('inside', 'IN'), ('the', 'DT'), ('movie', 'NN'), ('theater', 'NN'), ('either', 'DT'), ('Monday', 'NNP'), ('or', 'CC'), ('Tuesday', 'NNP'), ('lol', 'VBP')]	movie -> move e; I -> eye; or -> ore; Have -> halve; a -> a a; may -> mae; theater -> theatre; the -> the a; Monday -> mundi; from -> frum; great -> grate;
1753744820	happiness	On the home stretch now, by Friday night I'll be piss drunk and finished my exams!	On the a holm stretch now , by Friday night I 'll be piss drunk and finished my exams !	On the home stretch now , buy Friday knight eye 'll be piss drunk and finished mai exams !	On the a home stretch now , buy Friday knight eye 'll b piss drunk a and finished my exams !	On the a holm stretch gnau , buy freidy knight eye 'll b piss drunk a and finished mai exams !	On the home stretch now , by Friday night I 'll e piss drtunk and finished my exams !	On the hxome stretch nw , by Ftiday night I 'll be pis drunk and finihsed my eams !	On the hoe srtetch nyow , by Frdiay nkight I 'll eb pius durnk and fiinshed my eixams !	On the home stretch now , by Friday night I 'll be and finished my exams !	On the , by Friday night I 'll piss drunk and my !	On the , by I 'll and my !	0.5263157894736842	0.5263157894736842	[('On', 'IN'), ('the', 'DT'), ('home', 'NN'), ('stretch', 'NN'), ('now', 'RB'), (',', ','), ('by', 'IN'), ('Friday', 'NNP'), ('night', 'NN'), ('I', 'PRP'), ("'ll", 'MD'), ('be', 'VB'), ('piss', 'JJ'), ('drunk', 'NN'), ('and', 'CC'), ('finished', 'VBD'), ('my', 'PRP$'), ('exams', 'NN'), ('!', '.')]	night -> knight; I -> eye; by -> buy; now -> gnau; the -> the a; my -> mai; and -> a and; be -> b; home -> holm; Friday -> freidy;
1964365572	happiness	Doesn't have to go to work tomorrow! Good times! Revision though	Does n't have to go two work tomorrow ! Good times ! Revision though	Does n't have two go two work tomorrow ! goode times ! Revision though	Does n't halve two gogh two work tomorrow ! Good times ! Revision though	Does n't halve two gogh two werk tomorrow ! goode times ! Revision tho	Does n't have to go to work tomorrow ! Gogd times ! Revision though	Dos n't have to go to wxork tomorrow ! Good tiees ! Recision though	Doqes 't hve to xo to work timorrow ! Gowod times ! Revivion though	Does have to go to work tomorrow ! Good times ! Revision though	Does have to to ! Good times ! Revision though	have to to ! times ! though	0.6428571428571429	0.5	[('Does', 'VBZ'), ("n't", 'RB'), ('have', 'VB'), ('to', 'TO'), ('go', 'VB'), ('to', 'TO'), ('work', 'VB'), ('tomorrow', 'NN'), ('!', '.'), ('Good', 'JJ'), ('times', 'NNS'), ('!', '.'), ('Revision', 'NNP'), ('though', 'IN')]	Good -> goode; go -> gogh; work -> werk; to -> two; though -> tho; have -> halve; to -> two;
1753772803	happiness	@davidleibrandt good to know you had fun	@ davidleibrandt good two know you had fun	@ davidleibrandt goode two know you had fun	@ davidleibrandt good two know u had fun	@ davidleibrandt goode two no u had fun	@ davidleibrandt good to know you had qfun	@ davidleibrandt good to know you hd fnu	@ davidleibrandt good to knhow you aad fun	@ davidleibrandt to know you had fun	davidleibrandt good to know you fun	@ to you fun	0.75	0.625	[('@', 'JJ'), ('davidleibrandt', 'RB'), ('good', 'JJ'), ('to', 'TO'), ('know', 'VB'), ('you', 'PRP'), ('had', 'VBD'), ('fun', 'NN')]	to -> two; good -> goode; you -> u; know -> no;
1752796056	happiness	@SherylLoch You too! Happy Mom's get to rule and kids have to take it day	@ SherylLoch u too ! Happy Mom 's get to rule and kids have two take it day	@ SherylLoch u too ! Happy mam 's get to reule and kids have two take it day	@ SherylLoch u too ! Happy mam 's get to rule a and kids halve two take it day	@ SherylLoch You to ! Happy mam 's goette two reule a and kids halve two take it dey	@ SherylLoch You too ! Happy Mom 's get to rule and kids hve to take it day	@ SherylLoch You ttoo ! Happy Mmo 's get to rule and kdis have to txake it day	@ SheroylLoch You atoo ! Hapy Mqom 's gt to rule and kjds haze to tkae it day	@ You too ! Happy Mom 's get to rule and kids to take it day	@ SherylLoch You too ! 's get to and have to take it	You ! Mom 's to and to take it	0.6111111111111112	0.5555555555555556	[('@', 'NN'), ('SherylLoch', 'NNP'), ('You', 'PRP'), ('too', 'RB'), ('!', '.'), ('Happy', 'JJ'), ('Mom', 'NNP'), ("'s", 'POS'), ('get', 'NN'), ('to', 'TO'), ('rule', 'VB'), ('and', 'CC'), ('kids', 'NNS'), ('have', 'VBP'), ('to', 'TO'), ('take', 'VB'), ('it', 'PRP'), ('day', 'NN')]	to -> two; get -> goette; Mom -> mam; too -> to; and -> a and; rule -> reule; to -> two; have -> halve; day -> dey;
1963605675	sadness	Missed the UPS guy again! Ugh so sad But i got some cool stuff today that i'm super excited about! And looking forward to tonight too	Missed the a UPS guy again ! Ugh so sad But i gott some cool stuff today that i 'm super excited about ! a and looking forward to tonight too	Missed the a UPS guy again ! Ugh sew sad But i got some kool stuff today that i 'm super excited about ! And looking for word two tonight to	mist the UPS guy again ! Ugh so sad butt eye gott sum cool stuff today that i 'm super excited about ! a and looking forward two tonite to	mist the a UPS gae again ! Ugh sew sad butt eye gott sum kool stough today that eye 'm soup per excited about ! And looking for word two tonight to	Missed the UPS gy again ! Ugh so dsad But i got some cool sutff today that i 'm super excited about ! And looking forward to tonight too	Missed the PS uy azain ! Uh qo sda But i ogt some cool syuff today that i 'm super excited about ! And looking forward to tongiht too	Meissed the PS xuy aain ! ngh bo sad But i yot some cool stfuf toqay that i 'm spper excxited about ! And looking frward to tonght oto	Missed the UPS guy again ! Ugh so sad But got some cool that i 'm super excited about ! And looking forward to tonight too	the UPS ! Ugh so sad But got some cool stuff that 'm excited about ! And looking forward to	the guy ! But some that excited about ! And forward to tonight too	0.6896551724137931	0.5862068965517241	[('Missed', 'VBN'), ('the', 'DT'), ('UPS', 'NNP'), ('guy', 'NN'), ('again', 'RB'), ('!', '.'), ('Ugh', 'NNP'), ('so', 'RB'), ('sad', 'JJ'), ('But', 'CC'), ('i', 'JJ'), ('got', 'VBD'), ('some', 'DT'), ('cool', 'JJ'), ('stuff', 'NN'), ('today', 'NN'), ('that', 'IN'), ('i', 'NN'), ("'m", 'VBP'), ('super', 'JJ'), ('excited', 'VBN'), ('about', 'IN'), ('!', '.'), ('And', 'CC'), ('looking', 'VBG'), ('fo…	stuff -> stough; to -> two; cool -> kool; the -> the a; guy -> gae; got -> gott; some -> sum; i -> eye; so -> sew; too -> to; super -> soup per; Missed -> mist; forward -> for word; i -> eye; But -> butt;
1964544908	sadness	@Amanduuhhh Omg same here! They hurt so much	@ Amanduuhhh Omg sejm here ! They hurt so much	@ Amanduuhhh Omg same hear ! They hurt sew much	@ Amanduuhhh Omg sejm hear ! They hurt so mutch	@ Amanduuhhh Omg sejm hear ! They hirt sew mutch	@ Amanduuhhh Og same here ! They hurt so much	@ Amanuduhhh Omg same here ! They hurt os much	@ Amanduuhhh Omg same hgere ! They hurrt o muhc	@ Amanduuhhh Omg same ! They hurt so much	Omg same here ! They so much	Amanduuhhh here ! They much	0.8	0.5	[('@', 'JJ'), ('Amanduuhhh', 'NNP'), ('Omg', 'NNP'), ('same', 'JJ'), ('here', 'RB'), ('!', '.'), ('They', 'PRP'), ('hurt', 'VBD'), ('so', 'RB'), ('much', 'JJ')]	same -> sejm; much -> mutch; so -> sew; here -> hear; hurt -> hirt;
1963819206	sadness	too tired, i canï¿½t stay awake..but i must finish work for sunday	too tired , eye canï¿½t stay awake .. but i must finnish work for sunday	too tired , eye canï¿½t stay awake .. butt i must finnish work for sunday	too tired , i canï¿½t stay awake .. butt eye must finnish werk fore sunday	to tired , eye canï¿½t stay awake .. butt eye must finnish werk fore sunday	too tired , i canï¿½t sctay awake .. but i must finish work for sunday	too tired , i canï¿½t stay aowake . but i must finish wvork for sunday	oo tired , i canï¿½t sty awake n. but i must fiish work for snuday	tired , i canï¿½t stay awake .. but i must work for sunday	too , canï¿½t stay awake but must finish for sunday	too , i awake but must for	0.7333333333333333	0.4666666666666667	[('too', 'RB'), ('tired', 'JJ'), (',', ','), ('i', 'JJ'), ('canï¿½t', 'VBP'), ('stay', 'JJ'), ('awake', 'VBP'), ('..', 'NNS'), ('but', 'CC'), ('i', 'NN'), ('must', 'MD'), ('finish', 'VB'), ('work', 'NN'), ('for', 'IN'), ('sunday', 'NN')]	for -> fore; but -> butt; finish -> finnish; i -> eye; too -> to; i -> eye; work -> werk;
1964875146	sadness	God! They look stumpy... I'm not sharing my toes tonight	God ! They look stumpy ... I 'm not sharing my tows tonight	God ! They look stumpy ... I 'm not sharing mai tows tonite	God ! They look stumpy ... eye 'm knot schering my toes tonite	God ! They look stumpy ... eye 'm knot schering mai tows tonite	God ! They look stumpy ... I 'm nto sharing my toes tonight	Gdo ! They loko stumpy ... I 'm not sahring my topes tonight	kGod ! They look swumpy ... I m' nt shcring my tes tonight	God ! They look stumpy ... I 'm not sharing my toes	God ! They look ... I my toes tonight	! They ... I sharing my	0.6153846153846154	0.4615384615384615	[('God', 'NNP'), ('!', '.'), ('They', 'PRP'), ('look', 'VBP'), ('stumpy', 'JJ'), ('...', ':'), ('I', 'PRP'), ("'m", 'VBP'), ('not', 'RB'), ('sharing', 'VBG'), ('my', 'PRP$'), ('toes', 'NNS'), ('tonight', 'VBD')]	not -> knot; I -> eye; sharing -> schering; toes -> tows; tonight -> tonite; my -> mai;
1963373312	happiness	Only two weeks left at my middle school gig. Full-time work over the summer, but Teaching Credential begins at the end of August!	Only to weeks left at mai middle school gig . Full-time work over the summer , but Teaching Credential begins at the end of aug !	Only two weeks left at my middle school gig . full time werk over the sommer , butt Teaching Credential begins at the ende of August !	Only to weeks left at mai middle school gig . full time work hove her the a sommer , but Teaching Credential begins at the a end of aug !	Only to weekes left at mai middle school gig . full time werk hove her the a sommer , butt Teaching Credential begins at the a ende of aug !	Olny two weeks left at my middle school gig . Full-time work over the summer , but Tecahing Creential begins at the end of August !	Olny two wgeeks left at my middle school igg . Full-time wrok over the summer , but Teaching Creential bewgins at the ned of Auust !	Obly two weks left at my midle scool gyg . Fullntime wozrk over the smummer , but Teahcing Credntial beins at the ned of Auugst !	Only two weeks at my middle school . Full-time work over the summer , but Credential begins at the end of August !	two at my school . Full-time work over the summer , but Teaching begins at the of !	two at my . over the summer , but at the of !	0.5384615384615384	0.4615384615384615	[('Only', 'RB'), ('two', 'CD'), ('weeks', 'NNS'), ('left', 'VBD'), ('at', 'IN'), ('my', 'PRP$'), ('middle', 'JJ'), ('school', 'NN'), ('gig', 'NN'), ('.', '.'), ('Full-time', 'JJ'), ('work', 'NN'), ('over', 'IN'), ('the', 'DT'), ('summer', 'NN'), (',', ','), ('but', 'CC'), ('Teaching', 'NNP'), ('Credential', 'NNP'), ('begins', 'VBZ'), ('at', 'IN'), ('the', 'DT'), ('end', 'NN'), ('of', 'IN'), ('Aug…	over -> hove her; work -> werk; weeks -> weekes; the -> the a; August -> aug; Full-time -> full time; end -> ende; two -> to; my -> mai; summer -> sommer; but -> butt; the -> the a;
1966124715	happiness	best show of my life. mcfly rocks my world i wanna meet you guys ;;	best show of my life . mcfly rocks my whirled i wan nah meet you guys ; ;	best chau of mai life . mcfly rocks my whirled i juan na meet you guys ; ;	beste show of my life . mcfly rox my world eye juan nah meet you guys ; ;	best chau of mai life . mcfly rox mai whirled eye juan nah meat you guys ; ;	best show of my life . mcfly rocks my world i wan na mjeet you guys ; ;	bset show of my lie . mcfly rojks my wodrld i bwan na meet you guys ; ;	bgst show of my lqfe . mfly rcoks my wurld i an na met you gys ; ;	best show of my life . mcfly rocks my wan na meet you guys ; ;	best show of my . rocks my i na you guys ; ;	of my . my na you guys ; ;	0.5555555555555556	0.6666666666666666	[('best', 'JJS'), ('show', 'NN'), ('of', 'IN'), ('my', 'PRP$'), ('life', 'NN'), ('.', '.'), ('mcfly', 'NN'), ('rocks', 'NNS'), ('my', 'PRP$'), ('world', 'NN'), ('i', 'NN'), ('wan', 'VBP'), ('na', 'TO'), ('meet', 'VB'), ('you', 'PRP'), ('guys', 'NNS'), (';', ':'), (';', ':')]	show -> chau; wan -> juan; na -> nah; meet -> meat; my -> mai; i -> eye; my -> mai; rocks -> rox; world -> whirled;
1961699242	sadness	Damn...the right side of my earphones just stopped working all of a sudden. Now I need to buy new ones...	Damn ... the right side of my earphones just stopped working all of a a sudden . Now I need to buy gnu ones ...	Damn ... the right sighed of my earphones just stopped working aul of a a sudden . gnau I need to buy gnu ones ...	Damn ... the a right side of mai earphones just stopped werking aul of a a sudden . Now I need two by new ones ...	dam ... the write sighed of mai earphones just stopped working aul of a a sudden . gnau eye knead two by gnu ones ...	Damn ... the right side of my earphones jst stopped wotking all of a sudden . Now I need to buy new ones ...	Daamn ... the rieht sdie of my earpbhones just stjpped woorking all of a sdden . Now I need to buy new ones ...	Dgmn ... the rihgt smde of my earnphones jutt stoppped wrking all of a sdden . Nwo I nebd to byuy new oes ...	Damn ... the right side of my earphones just stopped working all of a sudden . Now I need to ones ...	... the of my just working all of a sudden . I need to buy ones ...	... the of my earphones all of a . I to ...	0.5416666666666666	0.5833333333333334	[('Damn', 'NN'), ('...', ':'), ('the', 'DT'), ('right', 'JJ'), ('side', 'NN'), ('of', 'IN'), ('my', 'PRP$'), ('earphones', 'NNS'), ('just', 'RB'), ('stopped', 'VBD'), ('working', 'VBG'), ('all', 'DT'), ('of', 'IN'), ('a', 'DT'), ('sudden', 'JJ'), ('.', '.'), ('Now', 'RB'), ('I', 'PRP'), ('need', 'VBP'), ('to', 'TO'), ('buy', 'VB'), ('new', 'JJ'), ('ones', 'NNS'), ('...', ':')]	Now -> gnau; a -> a a; Damn -> dam; all -> aul; right -> write; to -> two; my -> mai; new -> gnu; I -> eye; side -> sighed; buy -> by; need -> knead;
1965219511	sadness	One of the most random phone calls ever. My god kill me now.	One of the most random fone calls ever . My god kill me gnau .	One of the a most random phone calls ever . My god kille me gnau .	One of the most random fone calls ev er . mai god kill mi gnau .	won of the a most random fone calls ev er . mai god kille mi gnau .	One of the most random pheone calls ever . wy god kill me now .	One of the mnost random pone calls evyer . My od kill me tnow .	One of the mot radnom phne cxalls evpr . sy god kil me aow .	One of the most random phone calls ever . My kill me .	One of the phone ever . god me now .	One of the phone . me .	0.6	0.5333333333333333	[('One', 'CD'), ('of', 'IN'), ('the', 'DT'), ('most', 'RBS'), ('random', 'JJ'), ('phone', 'NN'), ('calls', 'VBZ'), ('ever', 'RB'), ('.', '.'), ('My', 'NNP'), ('god', 'NN'), ('kill', 'VB'), ('me', 'PRP'), ('now', 'RB'), ('.', '.')]	the -> the a; kill -> kille; One -> won; now -> gnau; ever -> ev er; me -> mi; phone -> fone; My -> mai;
1963609230	sadness	I miss Heroes already Come one fall!	I miss Heroes already cum one fall !	eye miss Heroes already cum one fall !	eye miss Heroes already Come won fall !	I mis heros already Come won faul !	I miss Hmeroes already Come one fall !	I mims Heroes already Come one fall !	I mis Hreoes adlready Cbome one fall !	I miss Heroes Come one fall !	I miss Heroes already one !	I miss one !	0.625	0.75	[('I', 'PRP'), ('miss', 'VBP'), ('Heroes', 'NNP'), ('already', 'RB'), ('Come', 'NNP'), ('one', 'CD'), ('fall', 'NN'), ('!', '.')]	miss -> mis; one -> won; Heroes -> heros; fall -> faul;
1965736126	sadness	Missed the play	Missed the play	mist the play	mist the play	mist the a play	Missed the play	Missed the pay	Mssed the pbay	Missed the play	Missed the	the	0.6666666666666666	0.6666666666666666	[('Missed', 'VBN'), ('the', 'DT'), ('play', 'NN')]	Missed -> mist; the -> the a;
1694275953	happiness	Java Concurrency in Practice is probably the best Java book I've ever bought. There's a recipe in there for interrupting blocking IO ops	Java Concurrency in Practice is probably the beste Java book I 've ev er bought . There 's a recipe in there fore interrupting blocking IO ops	Java Concurrency in Practice is probably the beste java a book I 've ever bought . their 's a a recipe in their for interrupting blocking IO ops	Java Concurrency in Practice is probably the a beste java a book eye 've ever bought . There 's a a recipe in their fore interrupting blocking hi ho ops	java a Concurrency in Practice is probably the a beste java a book eye 've ev er baht . their 's a a recipe in their fore interrupting blocking hi ho ops	Java Concurrency in Practice is prmbably the best Java book I 've evter bought . There 's a recipe in there for interrupting blocking IO ops	Jva Concrrency in Practice kis probably the best Jaa bgook I 've ever bught . There 's a recipe in there for interhupting blocking O ops	Jaua Concurrency in Prattice si proabbly the bgest Jvaa bok I g've ekver boguht . There s a rdcipe in there for interrupting bolcking IO ops	Java Concurrency in Practice probably the best Java book I 've bought . There 's a recipe in there for blocking IO ops	Java Concurrency in Practice the book I bought . There 's a in there for interrupting blocking IO	Java in is the best book I . There a in there for	0.6538461538461539	0.4615384615384615	[('Java', 'NNP'), ('Concurrency', 'NNP'), ('in', 'IN'), ('Practice', 'NNP'), ('is', 'VBZ'), ('probably', 'RB'), ('the', 'DT'), ('best', 'JJS'), ('Java', 'JJ'), ('book', 'NN'), ('I', 'PRP'), ("'ve", 'VBP'), ('ever', 'RB'), ('bought', 'VBN'), ('.', '.'), ('There', 'EX'), ("'s", 'VBZ'), ('a', 'DT'), ('recipe', 'NN'), ('in', 'IN'), ('there', 'EX'), ('for', 'IN'), ('interrupting', 'VBG'), ('blocking',…	Java -> java a; bought -> baht; IO -> hi ho; ever -> ev er; Java -> java a; there -> their; best -> beste; the -> the a; I -> eye; a -> a a; There -> their; for -> fore;
1957636726	sadness	@rawrgoesaimee Ah bibisita ka kina GQ bukas o sasama ka sa Rushers EB? I won't be able to visit Jumpstart tom coz I have something to do	@ rawrgoesaimee awe bibisita ka kina GQ bukas o sasama ka sa Rushers EB ? I wo n't be abel to visit Jumpstart tom cause I have something to do	@ rawrgoesaimee Ah bibisita ka kina GQ bukas o sasama ka sa Rushers EB ? I wo n't b abel to visit Jumpstart thom coz eye halve something to due	@ rawrgoesaimee awe bibisita ka kina GQ bukas owe sasama kah sa Rushers ebb ? I wo n't be abel two visit Jumpstart tom cause eye have something two do	@ rawrgoesaimee Ah bibisita kah kina GQ bukas owe sasama kah sa Rushers ebb ? eye woe n't b abel two visit Jumpstart thom cause eye halve something two due	@ rawgoesaimee yh bibisita ka kina GQ bukas o sasama ka sa Rushers EB ? I wo e't be able to visit Jumpstart tom coz I have something to do	@ rawrgoesaimee Ah bihbisita ka kina uQ bckas o sasama xa as Rushers EB ? I wo 't jbe able to vsit Jumpstart tom coz I have something to do	@ rawrgoesaimee Ah bibiista wka klna Q bukas o ssaama ka a Rushers B ? I wo 'nt tbe aole to viit Jupmstart om coz I have something to yo	@ rawrgoesaimee Ah ka GQ bukas o sasama ka sa EB ? I wo n't be able to visit Jumpstart tom coz I have something to do	rawrgoesaimee Ah bibisita ka o sa Rushers EB ? I wo n't able to visit Jumpstart coz I have to do	@ bukas o ka sa Rushers ? I wo able to Jumpstart I to do	0.8	0.5333333333333333	[('@', 'JJ'), ('rawrgoesaimee', 'NN'), ('Ah', 'NNP'), ('bibisita', 'NN'), ('ka', 'NN'), ('kina', 'NNP'), ('GQ', 'NNP'), ('bukas', 'NN'), ('o', 'NN'), ('sasama', 'NN'), ('ka', 'NN'), ('sa', 'NN'), ('Rushers', 'NNP'), ('EB', 'NNP'), ('?', '.'), ('I', 'PRP'), ('wo', 'MD'), ("n't", 'RB'), ('be', 'VB'), ('able', 'JJ'), ('to', 'TO'), ('visit', 'VB'), ('Jumpstart', 'NNP'), ('tom', 'NN'), ('coz', 'NN'), …	wo -> woe; coz -> cause; to -> two; to -> two; o -> owe; I -> eye; EB -> ebb; tom -> thom; ka -> kah; ka -> kah; do -> due; have -> halve; I -> eye; be -> b; able -> abel;
1753757494	happiness	Good morning, to all the mommies happy mothers day. Now I am off the pull the cats tail. I know she likes it	Good morning , to all the mommies happy mothers day . Now I am off the pull the a cats tail . I no she lykes it	Good morning , two aul the a mommies happy mothers day . Now I am off the pull the cats tail . I no xi likes it	Good mourning , to all the a mommies happy mothers dey . Now eye am off the pull the katz tale . I no she lykes it	goode mourning , two aul the mommies happy mothers dey . Now eye am off the a pull the a katz tale . eye no she lykes it	Good mordning , to all the mommies happy mothers day . Now I am off the pall the cats tail . I know she ltikes it	Good morning , to all the mcmmies hamppy mothers day . now I am off the pull the cyts tjail . I kniow she lieks it	Geood mlrning , to all the momies hpapy mofthers eday . ow I ham off the purll the ctas tial . I knw she lfikes it	Good morning , to all the happy mothers day . Now I am off the pull the cats . I she likes it	Good morning , to all the mothers day . I off the the cats . I she it	, to all the . I off the the . I she it	0.5	0.6153846153846154	[('Good', 'JJ'), ('morning', 'NN'), (',', ','), ('to', 'TO'), ('all', 'PDT'), ('the', 'DT'), ('mommies', 'NNS'), ('happy', 'JJ'), ('mothers', 'NNS'), ('day', 'NN'), ('.', '.'), ('Now', 'RB'), ('I', 'PRP'), ('am', 'VBP'), ('off', 'IN'), ('the', 'DT'), ('pull', 'NN'), ('the', 'DT'), ('cats', 'NNS'), ('tail', 'VBP'), ('.', '.'), ('I', 'PRP'), ('know', 'VBP'), ('she', 'PRP'), ('likes', 'VBZ'), ('it',…	morning -> mourning; day -> dey; know -> no; the -> the a; I -> eye; tail -> tale; the -> the a; I -> eye; cats -> katz; to -> two; all -> aul; likes -> lykes; Good -> goode;
1963135154	sadness	Rest in peace marshall	Rest in peace marshall	wrest in peace marshall	Rest in peace marshal	wrest in peace marshal	Rest in peace marshall	Rest in peace marsthall	Ret in pesace marshall	Rest in peace marshall	in peace marshall	Rest in	0.75	0.75	[('Rest', 'NNP'), ('in', 'IN'), ('peace', 'NN'), ('marshall', 'NN')]	Rest -> wrest; marshall -> marshal;
1696175856	happiness	all pugged in and ready to go. device updates on, so feel free to bombard me at any time. Time to actually get something done.	all pugged in a and ready to go . device updates on , so feel free two bombard me at any time . Time to actually get something dun .	all pugged in and reddy to gogh . device updates on , so feil free to bombard mi at any time . Time to actually goette something dun .	all pugged in and reddy two gogh . devise updates on , sew feil free two bombard mi at any time . Time to actually get something dun .	aul pugged in a and reddy two gogh . devise updates on , so feil freeh two bombard mi at n e time . Time two actually goette something dun .	all pugged in and ready to go . deice updates on , so fmel free to bombard me at any time . Tme to actually get something done .	all pugged in and reday to go . deivce updates on , so fel fee to bombard me at any tme . Tiem to actaully gst soething done .	all puged in and raedy to zgo . delvice udpates on , so fesel free to boumbard me at any tioe . Tcme to actulaly gtet soething dnoe .	all pugged in and ready to go . device updates on , so feel free to me at any time . Time to something done .	all in and to go . device on , so feel free to bombard me at any . to .	all in and to . on , so to me at any . to .	0.4827586206896552	0.5172413793103449	[('all', 'DT'), ('pugged', 'VBN'), ('in', 'IN'), ('and', 'CC'), ('ready', 'JJ'), ('to', 'TO'), ('go', 'VB'), ('.', '.'), ('device', 'NN'), ('updates', 'NNS'), ('on', 'IN'), (',', ','), ('so', 'IN'), ('feel', 'JJ'), ('free', 'JJ'), ('to', 'TO'), ('bombard', 'VB'), ('me', 'PRP'), ('at', 'IN'), ('any', 'DT'), ('time', 'NN'), ('.', '.'), ('Time', 'NN'), ('to', 'TO'), ('actually', 'RB'), ('get', 'VB')…	and -> a and; feel -> feil; get -> goette; go -> gogh; done -> dun; all -> aul; to -> two; ready -> reddy; me -> mi; to -> two; to -> two; any -> n e; device -> devise; free -> freeh;
1966335288	sadness	@TheNewBradie my tvs not working i wanna watch vhits :'(	@ TheNewBradie my tvs not working eye wan na watch vhits : ' (	@ TheNewBradie my tvs not werking i juan nah watch vhits : ' (	@ TheNewBradie my tvs knot working eye juan nah watch vhits : ' (	@ TheNewBradie mai tvs knot werking eye juan nah wach vhits : ' (	@ TheNelwBradie my tvs not working i wan na watch vhits : ' (	@ TheewBradie my tvs nzot wokring i wan na watch vhits : ' (	@ TheNekBradie my tsv ot working i ian na watch vohits : ' (	@ TheNewBradie my tvs not working i wan na vhits : ' (	@ TheNewBradie my working na watch vhits : ' (	@ my na vhits : ' (	0.6428571428571429	0.5	[('@', 'NN'), ('TheNewBradie', 'NNP'), ('my', 'PRP$'), ('tvs', 'NN'), ('not', 'RB'), ('working', 'VBG'), ('i', 'NN'), ('wan', 'VBP'), ('na', 'TO'), ('watch', 'VB'), ('vhits', 'NNS'), (':', ':'), ("'", 'POS'), ('(', '(')]	wan -> juan; watch -> wach; na -> nah; i -> eye; working -> werking; not -> knot; my -> mai;
1961553499	sadness	I'm going on an excursion this week, so I won't be twitting....	I 'm going on an excursion this week , so I woe n't b twitting ....	eye 'm go in on ann excursion this week , so I wo n't be twitting ....	I 'm go in on ann excursion this weak , sew I woe n't be twitting ....	eye 'm go in on ann excursion this weak , sew eye woe n't b twitting ....	I 'm going on an excursion this week , so I wo n't be twmtting .o..	I 'm giong on an excursion this wepek , so I wo n't ke twtiting ...	I gm goyng on an excrusion this weke , so I wo 't ue titting .h...	I going on an excursion this week , so I wo n't twitting ....	I going on an excursion this , so I wo ....	I on an this , so I wo	0.5	0.5	[('I', 'PRP'), ("'m", 'VBP'), ('going', 'VBG'), ('on', 'IN'), ('an', 'DT'), ('excursion', 'NN'), ('this', 'DT'), ('week', 'NN'), (',', ','), ('so', 'IN'), ('I', 'PRP'), ('wo', 'MD'), ("n't", 'RB'), ('be', 'VB'), ('twitting', 'VBG'), ('....', 'JJ')]	so -> sew; an -> ann; going -> go in; I -> eye; be -> b; week -> weak; I -> eye; wo -> woe;
1752918006	happiness	I am excited to be home finally a week and a weekend with people i know	I am excited to be home final e a week a and a weekend with people i know	I am excited two be home finally a week and a weekend withe people eye know	I am excited two b home final e a weak and a weekend with people eye know	eye am excited to b home final e a weak a and a a weekend with people eye no	I aam excited to be home finally a week and a weekend with peple i know	I am excited to e hoem fianlly a week and a weekend with people i know	I gm excited to hbe hobe finvlly a week and a weezend with people i kow	I am excited to be home finally a week and a with people know	I excited to be a and a with people i know	I am to a and a with know	0.625	0.75	[('I', 'PRP'), ('am', 'VBP'), ('excited', 'VBN'), ('to', 'TO'), ('be', 'VB'), ('home', 'VBN'), ('finally', 'RB'), ('a', 'DT'), ('week', 'NN'), ('and', 'CC'), ('a', 'DT'), ('weekend', 'NN'), ('with', 'IN'), ('people', 'NNS'), ('i', 'VBP'), ('know', 'VBP')]	and -> a and; week -> weak; finally -> final e; know -> no; a -> a a; I -> eye; be -> b; i -> eye;
1696135315	happiness	@imjustcreative having a F**Kin' great day over there Graham isn't it	@ imjustcreative having a a F * * qin ' great day over there Graham is n't it	@ imjustcreative having a F * * qin ' grate dey over there Graham is n't it	@ imjustcreative having a F * * qin ' great dey hove her their gram is n't it	@ imjustcreative halving a a F * * qin ' grate dey hove her their gram is n't it	@ imjustcreative having a F * * Kin ' grmat day over there Graham nis n't it	@ imjustcreative having a F * * iKn ' gxreat day over there Graham si n't it	@ imjuscreative having a F * * Kin ' grgat ay over there Grham is nvt it	@ imjustcreative having a F * * Kin ' great over there Graham n't it	having a F * * ' day over there Graham n't it	imjustcreative having a F ' over there it	0.7058823529411765	0.4705882352941176	[('@', 'RB'), ('imjustcreative', 'JJ'), ('having', 'VBG'), ('a', 'DT'), ('F', 'NNP'), ('*', 'NNP'), ('*', 'NNP'), ('Kin', 'NNP'), ("'", 'POS'), ('great', 'JJ'), ('day', 'NN'), ('over', 'IN'), ('there', 'EX'), ('Graham', 'NNP'), ('is', 'VBZ'), ("n't", 'RB'), ('it', 'PRP')]	over -> hove her; Graham -> gram; there -> their; day -> dey; great -> grate; Kin -> qin; a -> a a; having -> halving;
1957120981	sadness	I loved johnny carson now I'm going to hate seeing jay leno go	I loved johnny carson now eye 'm going to hate seeing jay leno go	eye loved johnny carson now I 'm going to haight seeing jay lino go	I loved gianni carson now I 'm going two hate seeing j leno gogh	I loved johnny car son gnau eye 'm going two haight seeing jay lino gogh	I loved johnny carson now I 'm going to hate seeing jay leo go	I lvoed jonhny carson onw I 'm going to hate seeeing jay leno go	I lved jowhnny carson nwo I j'm goung to hate seeing ay lmno go	I loved johnny carson I 'm going to hate seeing jay leno go	I johnny now I going to hate seeing jay go	I loved I going to seeing go	0.7857142857142857	0.7857142857142857	[('I', 'PRP'), ('loved', 'VBD'), ('johnny', 'JJ'), ('carson', 'NN'), ('now', 'RB'), ('I', 'PRP'), ("'m", 'VBP'), ('going', 'VBG'), ('to', 'TO'), ('hate', 'VB'), ('seeing', 'VBG'), ('jay', 'NN'), ('leno', 'NN'), ('go', 'VBP')]	hate -> haight; go -> gogh; now -> gnau; to -> two; carson -> car son; leno -> lino; I -> eye;
1694034633	happiness	@ELLISNYC we should all be down to earth. don't none of us walk on water I'm just some horny nerd trying to find my way thru life lol	@ ELLISNYC we should aul be down to earth . do n't none of us walk on water eye 'm just some horny nerd trying to find my weigh thru life lol	@ ELLISNYC we schuld all be down two earth . due n't none of us walk on water I 'm just some horny nerd trying to fined mai weigh thru life lol	@ ELLISNYC wee schuld aul be downe to earth . due n't nun of us wok on water I 'm just some horny nerd trying two find mai way through life lol	@ ELLISNYC wee schuld all b downe two earth . due n't nun of us wok on wat er eye 'm just sum horney nerd trying two fined mai way through life lol	@ ELLISNYC we should all eb down to earth . do n't none of us wak on water I 'm just some horny nerd trwing to find my way thru life lol	@ ELLSNYC we should all eb diown to erath . do n't none of us wlak on water I 'm just some hrrny nekrd trying to fihd my way tru lyfe lol	@ ELbLISNYC we should all ae drwn to earth . od n't nnoe of us wulk on waer I z'm jest some heorny nerd tying to fidn my way thu lfie llo	@ ELLISNYC we should all be to earth . do n't none of us walk on water I 'm just some horny trying to find my way thru lol	ELLISNYC we should all down to . do n't of us on I 'm just some horny nerd to find my thru	we should all to earth . of us on I some horny to find my lol	0.625	0.5625	[('@', 'JJ'), ('ELLISNYC', 'NNP'), ('we', 'PRP'), ('should', 'MD'), ('all', 'DT'), ('be', 'VB'), ('down', 'VBN'), ('to', 'TO'), ('earth', 'VB'), ('.', '.'), ('do', 'VBP'), ("n't", 'RB'), ('none', 'NN'), ('of', 'IN'), ('us', 'PRP'), ('walk', 'VBP'), ('on', 'IN'), ('water', 'NN'), ('I', 'PRP'), ("'m", 'VBP'), ('just', 'RB'), ('some', 'DT'), ('horny', 'NN'), ('nerd', 'RB'), ('trying', 'VBG'), ('to',…	down -> downe; do -> due; some -> sum; walk -> wok; should -> schuld; find -> fined; none -> nun; horny -> horney; water -> wat er; I -> eye; to -> two; be -> b; we -> wee; thru -> through; to -> two; my -> mai;
1957672347	sadness	can't believe I'm peeling from one and a half days of sunshine	ca n't believe I 'm peeling frum one and a half days of sunshine	ca n't believe eye 'm peeling frum one and a half dais of sunshine	ca n't believe I 'm peeling from won and a a haff dais of sunshine	ca n't believe eye 'm peeling frum won a and a a haff dais of sunshine	ca n't believe I 'm peleing from one and a half days of sunshine	ca 't beieve I 'm peling from one and a half days of sutshine	ca un't bflieve I u'm peebling from one and a hlaf dys of sunsxine	ca n't believe I 'm peeling from one and a half days of	ca I peeling from one and a days of sunshine	ca I from one and a of	0.5	0.5	[('ca', 'MD'), ("n't", 'RB'), ('believe', 'VB'), ('I', 'PRP'), ("'m", 'VBP'), ('peeling', 'VBG'), ('from', 'IN'), ('one', 'CD'), ('and', 'CC'), ('a', 'DT'), ('half', 'JJ'), ('days', 'NNS'), ('of', 'IN'), ('sunshine', 'NN')]	and -> a and; one -> won; from -> frum; half -> haff; a -> a a; I -> eye; days -> dais;
1963786938	sadness	#justcause Summer Hours say our day ends at 1pm...doesn't mean I really get to leave at 1.	# justcause Summer Hours say our day ends at 1pm ... does n't mean I really get two leve at 1 .	# justcause sommer ours say our day ends at 1pm ... does n't mean eye really get two leave at 1 .	# justcause Summer ours saye our dey ends at 1pm ... does n't mien I rylee goette two leave at 1 .	# justcause sommer ours saye hour dey ends at 1pm ... does n't mien eye rylee goette two leve at 1 .	# justcause Summer Hours say our day ends at 1pm ... does n't mefn I really get to lbave at 1 .	# juscause Summer Haurs esay our day eds at 1pm ... doks no't mean I really get to leave at 1 .	# justocause Summer Hotrs hay our diay enbds at 1pm ... deos an't mewn I really egt to levae at 1 .	# justcause Summer say our day ends at 1pm ... does n't mean I get to leave at 1 .	# Summer our ends at 1pm ... mean I really get to at 1 .	# justcause our at 1pm ... I to at 1 .	0.5454545454545454	0.5	[('#', '#'), ('justcause', 'NN'), ('Summer', 'NNP'), ('Hours', 'NNP'), ('say', 'VBP'), ('our', 'PRP$'), ('day', 'NN'), ('ends', 'VBZ'), ('at', 'IN'), ('1pm', 'CD'), ('...', ':'), ('does', 'VBZ'), ("n't", 'RB'), ('mean', 'VB'), ('I', 'PRP'), ('really', 'RB'), ('get', 'VB'), ('to', 'TO'), ('leave', 'VB'), ('at', 'IN'), ('1', 'CD'), ('.', '.')]	day -> dey; really -> rylee; mean -> mien; Summer -> sommer; to -> two; get -> goette; our -> hour; I -> eye; leave -> leve; Hours -> ours; say -> saye;
1752474582	happiness	Playing with my puppy	Playing with my puppy	Playing with my pup he	Playing with mai puppy	Playing withe mai puppy	Playing with my puppy	Paying with my puppy	Plying with my pppy	Playing with my puppy	with my puppy	with my	0.5	0.75	[('Playing', 'VBG'), ('with', 'IN'), ('my', 'PRP$'), ('puppy', 'JJ')]	my -> mai; with -> withe;
1752590564	happiness	Looking forward to having Dinner with Family and Friendsss! Happy Mothers Day to all the Moms out there!	Looking forward two having Dinner with Family a and Friendsss ! Happy Mothers Day to all the Moms out there !	Looking forward to having Dinner withe Family and Friendsss ! Happy Mothers dey to aul the a Moms out there !	Looking for word two halving Dinner withe Family a and Friendsss ! Happy Mothers Day to all the a Moms out there !	Looking for word two halving Dinner withe Family a and Friendsss ! Happy Mothers dey two aul the a Moms out their !	Loking forward to having Dinner with Family and Friendsss ! Hapy Mothers Day to all the Moms out there !	Ldooking froward to having Dinner with Faily and Frimndsss ! Hpapy Mothers Day to all the Mims out there !	Looeing foorward to hvaing Dinner with Faily and Frinedsss ! Happy Motsers Dqy to all the Mosms out thre !	forward to having Dinner with Family and Friendsss ! Mothers Day to all the Moms out there !	Looking forward to with Family and Friendsss ! Mothers to all the out !	to having with and ! to all the out !	0.55	0.5	[('Looking', 'VBG'), ('forward', 'RB'), ('to', 'TO'), ('having', 'VBG'), ('Dinner', 'NNP'), ('with', 'IN'), ('Family', 'NNP'), ('and', 'CC'), ('Friendsss', 'NNP'), ('!', '.'), ('Happy', 'JJ'), ('Mothers', 'NNS'), ('Day', 'NNP'), ('to', 'TO'), ('all', 'PDT'), ('the', 'DT'), ('Moms', 'NNP'), ('out', 'IN'), ('there', 'RB'), ('!', '.')]	forward -> for word; to -> two; all -> aul; with -> withe; there -> their; the -> the a; and -> a and; Day -> dey; to -> two; having -> halving;
1696218175	happiness	@Blanquis26 Morning, hope you have a super day...enjoy !	@ Blanquis26 Morning , hope you have a super dey ... enjoy !	@ Blanquis26 mourning , hope u have a a super day ... enjoy !	@ Blanquis26 mourning , hope u halve a soup per day ... enjoy !	@ Blanquis26 mourning , hope u halve a a soup per dey ... enjoy !	@ Blanquis26 Mrning , hope you have a super day ... enjoy !	@ Blanquis26 Morning , hpoe you hvae a saper dbay ... enjoy !	@ Blaquis26 Morning , hoep you haye a sper daay ... ejnoy !	@ Blanquis26 , hope you have a super day ... enjoy !	@ Blanquis26 Morning , you have a ... !	, you a day ... !	0.6153846153846154	0.4615384615384615	[('@', 'JJ'), ('Blanquis26', 'NNP'), ('Morning', 'NNP'), (',', ','), ('hope', 'NN'), ('you', 'PRP'), ('have', 'VBP'), ('a', 'DT'), ('super', 'JJ'), ('day', 'NN'), ('...', ':'), ('enjoy', 'NN'), ('!', '.')]	day -> dey; super -> soup per; a -> a a; Morning -> mourning; have -> halve; you -> u;
1965828636	sadness	@RobertPound not my groom! think i'll die an old maid! lol	@ RobertPound not my groom ! think i 'll dye an olde maid ! lol	@ RobertPound not my groom ! think eye 'll die ann old made ! lol	@ RobertPound not mai groom ! think i 'll dye ann olde made ! lol	@ RobertPound knot mai groome ! think eye 'll dye ann olde made ! lol	@ RobertPound not my groom ! think i 'll hdie an old maid ! lol	@ RobbertPound got my groom ! think i 'll dte an old mad ! lxol	@ RoberPtound nto my groom ! tpink i 'll ie an old mad ! lhol	@ not my groom ! i 'll die an old maid ! lol	my ! think 'll die an old maid ! lol	RobertPound my groom ! 'll an !	0.6666666666666666	0.5333333333333333	[('@', 'NN'), ('RobertPound', 'NNP'), ('not', 'RB'), ('my', 'PRP$'), ('groom', 'NN'), ('!', '.'), ('think', 'VBP'), ('i', 'JJ'), ("'ll", 'MD'), ('die', 'VB'), ('an', 'DT'), ('old', 'JJ'), ('maid', 'NN'), ('!', '.'), ('lol', 'NN')]	old -> olde; not -> knot; groom -> groome; maid -> made; i -> eye; my -> mai; die -> dye; an -> ann;
1694905156	happiness	Last week of class... Well technically classes are over just have two exams and summmmmerrrrr begins...yeahhhhhyaaaaaa	Last weak of class ... Well technically classes are over just have to exams and summmmmerrrrr begins ... yeahhhhhyaaaaaa	Last week of class ... Well technically classes are hove her just halve to exams a and summmmmerrrrr begins ... yeahhhhhyaaaaaa	lost weak of class ... Well technically classes r hove her just halve two exams a and summmmmerrrrr begins ... yeahhhhhyaaaaaa	lost weak of klass ... welle technically class his r hove her just halve to exams a and summmmmerrrrr begins ... yeahhhhhyaaaaaa	Last week of clsas ... Well technically clkasses are over just have two exams and summmmmerrrrr begins ... yeahhhhhyaaaaaa	Lrast week of calss ... Wfll techtically classes are ovfer jugst have two exams and summmmmerrrrr begins ... yeahhhhhyaaaaaa	Last week of class ... Wlel technecally classes aer oier jst hvae two exams and summmmmerrrrr beins ... yeahhhhhyaaaaaa	Last of class ... Well technically classes are over just have two and summmmmerrrrr begins ... yeahhhhhyaaaaaa	week of class ... technically classes are over just two and begins ...	of class ... classes over two and begins ...	0.7368421052631579	0.5263157894736842	[('Last', 'JJ'), ('week', 'NN'), ('of', 'IN'), ('class', 'NN'), ('...', ':'), ('Well', 'NNP'), ('technically', 'RB'), ('classes', 'NNS'), ('are', 'VBP'), ('over', 'RB'), ('just', 'RB'), ('have', 'VB'), ('two', 'CD'), ('exams', 'NNS'), ('and', 'CC'), ('summmmmerrrrr', 'NN'), ('begins', 'NNS'), ('...', ':'), ('yeahhhhhyaaaaaa', 'NN')]	Well -> welle; over -> hove her; week -> weak; have -> halve; class -> klass; two -> to; and -> a and; classes -> class his; are -> r; Last -> lost;
1962266040	sadness	@SoulAfrodisiac I feel you on that one....I moved recently and now the nearest @wholefoods is an hour away	@ SoulAfrodisiac eye feil you on that one .... I moved recently and now the nearest @ wholefoods is an hour away	@ SoulAfrodisiac I feel you on that one .... I moved recently a and gnau the a nearest @ wholefoods is ann hour away	@ SoulAfrodisiac eye feil u on that won .... eye moved recently a and gnau the nearest @ wholefoods is an hour away	@ SoulAfrodisiac eye feil u on that won .... eye moved recently a and gnau the a nearest @ wholefoods is ann our away	@ SoulAfrodisiac I feel you on that one .... I moved recently and now the neacest @ wholefoods is an hour ahway	@ SoultAfrodisiac I feel you on that one .... I mboved recently and nww the nsarest @ wholefoods is an hvour awey	@ SoulAfeodisiac I fejl you on that one ... I mvoed reently and now the nerest @ whflefoods is an hohr alay	SoulAfrodisiac I feel you on that one .... I moved recently and now the @ wholefoods is an hour away	SoulAfrodisiac I you on that one .... I and now the nearest @ is an	I feel you on that one I and the nearest an	0.5909090909090909	0.4545454545454545	[('@', 'JJ'), ('SoulAfrodisiac', 'NNP'), ('I', 'PRP'), ('feel', 'VBP'), ('you', 'PRP'), ('on', 'IN'), ('that', 'DT'), ('one', 'CD'), ('....', 'NN'), ('I', 'PRP'), ('moved', 'VBD'), ('recently', 'RB'), ('and', 'CC'), ('now', 'RB'), ('the', 'DT'), ('nearest', 'JJS'), ('@', 'NN'), ('wholefoods', 'NNS'), ('is', 'VBZ'), ('an', 'DT'), ('hour', 'NN'), ('away', 'RB')]	feel -> feil; you -> u; I -> eye; hour -> our; now -> gnau; the -> the a; one -> won; an -> ann; I -> eye; and -> a and;
1966230114	sadness	Somehow I have managed to sober up and now I remember how crap I felt pre drink	Somehow I have managed two sober up and gnau I remember how crap I felt pre drink	Somehow eye have managed to sober up a and now I remember how crap eye felt pre drink	Somehow I have managed two sober up a and now eye remember how crap eye felt prix drink	Somehow eye halve managed two sober upp a and gnau eye remember how krapp I felt prix drink	Somehow I hane managed to sober up and now I remember how crap I felt pre dbrink	Smehow I have maanged to sjber up and now I remember how crap I flt pme drink	Somkehow I hae managed to soer up and nw I reemmber how carp I fetl rpe drnk	Somehow I have managed to sober up and now I remember how crap I drink	Somehow I have managed to up and now I how I pre	I to sober up and I how I	0.5882352941176471	0.7058823529411765	[('Somehow', 'RB'), ('I', 'PRP'), ('have', 'VBP'), ('managed', 'VBN'), ('to', 'TO'), ('sober', 'VB'), ('up', 'RP'), ('and', 'CC'), ('now', 'RB'), ('I', 'PRP'), ('remember', 'VBP'), ('how', 'WRB'), ('crap', 'NN'), ('I', 'PRP'), ('felt', 'VBD'), ('pre', 'NN'), ('drink', 'NN')]	I -> eye; crap -> krapp; now -> gnau; have -> halve; pre -> prix; I -> eye; up -> upp; and -> a and; to -> two;
1957040172	sadness	I just had to empty my trash on the mac. that was one of THE MOST DIFFICULT things I have ever done in my life. 8,000 pictures are GONE.	eye just had to empty my trash on the mac . that was one of THE MOST DIFFICULT things I have ev er dun in my life . 8,000 pictures are GONE .	I just hadd to empty my trash on the mac . that waas one of THE MOST DIFFICULT things eye halve ever dun in mai life . 8,000 pictures are GONE .	I just had two empty mai trash on the a mac . that waas one of the a MOST DIFFICULT things eye have ev er dun in my life . 8,000 pictures r gawne .	eye just hadd two m t mai trash on the a mack . that waas one of the a MOST DIFFICULT things eye halve ev er dun in mai life . 8,000 pictures r gawne .	I just had to empty my trash on the mac . that was one of THE MOST DIFFICULT thngs I hve ever dnone in my life . 8,000 pictures are GONE .	I juts hxad to empty my trash on the cmac . that wdas one of THE MOST DIFICULT things I hate evre drne in my lpife . 8,000 pictures arre GONE .	I jst ehad to emmty my tyrash on the mca . that hwas one of THE MOgT DIFFCIULT thmings I hqve eevr dbne in my libfe . 8,000 picsures rae GpONE .	I just had to empty my trash on the mac . that was one of THE MOST DIFFICULT things I ever done in my life . 8,000 are .	I just had to my on the . that one of THE DIFFICULT I have ever done in my . 8,000 .	I to my on the . that one of THE I in my . 8,000 .	0.5	0.53125	[('I', 'PRP'), ('just', 'RB'), ('had', 'VBD'), ('to', 'TO'), ('empty', 'VB'), ('my', 'PRP$'), ('trash', 'NN'), ('on', 'IN'), ('the', 'DT'), ('mac', 'NN'), ('.', '.'), ('that', 'WDT'), ('was', 'VBD'), ('one', 'CD'), ('of', 'IN'), ('THE', 'DT'), ('MOST', 'NNP'), ('DIFFICULT', 'NNP'), ('things', 'NNS'), ('I', 'PRP'), ('have', 'VBP'), ('ever', 'RB'), ('done', 'VBN'), ('in', 'IN'), ('my', 'PRP$'), ('l…	my -> mai; ever -> ev er; my -> mai; I -> eye; are -> r; mac -> mack; done -> dun; THE -> the a; the -> the a; have -> halve; GONE -> gawne; empty -> m t; I -> eye; to -> two; had -> hadd; was -> waas;
1957585756	sadness	got paid nowhere near as much as she thought she would	got paid nowhere near as much as xi thought she would	gott paid nowhere neer as much as she thought she would	got paid nowhere neer as mutch as xi thought she would	gott paid nowhere neer as mutch as xi thought xi wood	got puid nowhere near as much as she thought she would	gvt padi nowhere near as mdch as she thought she would	ot pid nohere near sa muhc as she tought she would	got nowhere near as much as she thought she would	paid near as as she thought she would	near as she she would	0.5454545454545454	0.5454545454545454	[('got', 'VBD'), ('paid', 'VBN'), ('nowhere', 'RB'), ('near', 'IN'), ('as', 'RB'), ('much', 'JJ'), ('as', 'IN'), ('she', 'PRP'), ('thought', 'VBD'), ('she', 'PRP'), ('would', 'MD')]	much -> mutch; she -> xi; got -> gott; near -> neer; she -> xi; would -> wood;
1960869075	sadness	@deadlyknitshade OOh but you soon get to meet the dung mice!!	@ deadlyknitshade OOh but you soon get to meat the dung mice ! !	@ deadlyknitshade OOh but you soon goette to meat the dung meiss ! !	@ deadlyknitshade ou but you soon goette two meet the dung meiss ! !	@ deadlyknitshade ou butt you suen goette two meat the dung meiss ! !	@ deadlyknitshade OOh but you soon get to meet the dung mice ! !	@ deadlyknitshade OzOh but you soon et to meqet the dung mice ! !	@ deadlkynitshade OhO but you soon gset to mmeet the dnug mce ! !	@ deadlyknitshade but you soon get to meet the dung mice ! !	deadlyknitshade but you soon to meet the dung ! !	but you to meet the ! !	0.5714285714285714	0.6428571428571429	[('@', 'NN'), ('deadlyknitshade', 'NN'), ('OOh', 'NNP'), ('but', 'CC'), ('you', 'PRP'), ('soon', 'RB'), ('get', 'VB'), ('to', 'TO'), ('meet', 'VB'), ('the', 'DT'), ('dung', 'NN'), ('mice', 'NN'), ('!', '.'), ('!', '.')]	meet -> meat; but -> butt; get -> goette; to -> two; mice -> meiss; OOh -> ou; soon -> suen;
1960162423	sadness	HES BACK!!!!! OH NOES!!!! have you missed me? Work has been insane and the band has really taken off so i haven't had a moment to myself	HES BACK ! ! ! ! ! OH nose ! ! ! ! have you missed me ? Work has been insane a and the band has rylee taken off so i have n't had a a moment to myself	HES bak ! ! ! ! ! OH nose ! ! ! ! halve you missed me ? werk has been insane a and the band has really taken off sew eye have n't had a moment two myself	HES bak ! ! ! ! ! o nose ! ! ! ! have u mist mi ? werk has bin insane and the band has really taken off sew eye have n't had a a moment to myself	HES BACK ! ! ! ! ! o nose ! ! ! ! halve u mist mi ? werk has bin insane a and the a banned has rylee take in off sew eye halve n't hadd a a moment two myself	HES BAK ! ! ! ! ! OH NOES ! ! ! ! have you missed me ? Work has been inasne and the band has really taken off so i hpve in't had a moment to myself	HS BACK ! ! ! ! ! OH NOES ! ! ! ! have you mlissed me ? Work hqas been ionsane and the band rhas relly taen off os i hjve k't had a mmoent to myself	yHES BAiK ! ! ! ! ! OH NES ! ! ! ! have you migssed me ? Wrk hs ben inasne and the bnd ahs retlly toaken off uo i hawve ni't hda a mdoment to mjself	HES ! ! ! ! ! OH ! ! ! ! have you missed me ? Work been insane and the band has really taken off so have n't had a moment to myself	! ! ! ! ! OH ! ! ! ! you missed me ? Work has been insane and the taken off i n't a to myself	! ! ! ! ! OH ! ! ! ! you me ? and the off a moment to	0.5263157894736842	0.5263157894736842	[('HES', 'NNP'), ('BACK', 'NNP'), ('!', '.'), ('!', '.'), ('!', '.'), ('!', '.'), ('!', '.'), ('OH', 'UH'), ('NOES', 'NNP'), ('!', '.'), ('!', '.'), ('!', '.'), ('!', '.'), ('have', 'VBP'), ('you', 'PRP'), ('missed', 'VBN'), ('me', 'PRP'), ('?', '.'), ('Work', 'NN'), ('has', 'VBZ'), ('been', 'VBN'), ('insane', 'JJ'), ('and', 'CC'), ('the', 'DT'), ('band', 'NN'), ('has', 'VBZ'), ('really', 'RB'), …	taken -> take in; really -> rylee; me -> mi; have -> halve; had -> hadd; Work -> werk; so -> sew; have -> halve; been -> bin; i -> eye; the -> the a; you -> u; missed -> mist; band -> banned; OH -> o; to -> two; a -> a a; and -> a and; NOES -> nose;
1960298847	sadness	Didn't bring connector for camera on trip...saving new photos will have to wait another week...	Did n't bring connecter for camera on trip ... saving new photos will have two wait another week ...	Did n't bring connector for kamra on trip ... saving new photos will halve two wait another weak ...	Did n't bring connecter for camera on tripp ... saving gnu photos will have two weight another weak ...	Did n't bring connecter fore kamra on tripp ... saving gnu photos wil halve two weight another weak ...	Duid n't bring connector for chmera on trip ... saving new photos will have to wait another week ...	Ddi n't brhng connector for cmera on trp ... saving new photos will have to wit another week ...	uid dn't bring conenctor for caemra on tirp ... saivng enw photos will hvae to wawt another wmeek ...	Did n't bring connector for camera on trip ... saving photos will have to another week ...	Did connector for camera on trip ... new will to another week ...	bring for on ... will to wait another ...	0.631578947368421	0.5263157894736842	[('Did', 'NNP'), ("n't", 'RB'), ('bring', 'VB'), ('connector', 'NN'), ('for', 'IN'), ('camera', 'NN'), ('on', 'IN'), ('trip', 'NN'), ('...', ':'), ('saving', 'VBG'), ('new', 'JJ'), ('photos', 'NNS'), ('will', 'MD'), ('have', 'VB'), ('to', 'TO'), ('wait', 'VB'), ('another', 'DT'), ('week', 'NN'), ('...', ':')]	connector -> connecter; to -> two; trip -> tripp; wait -> weight; for -> fore; have -> halve; will -> wil; week -> weak; new -> gnu; camera -> kamra;
1695477132	happiness	whos going to see reemer on wednesdayy me and kirsty are going (A) im well exited !!!	whos going to see reemer on wednesdayy me and kirsty are go in ( A ) imm well exited ! ! !	whos going to see reemer on wednesdayy mi a and kirsty r going ( A ) im welle exited ! ! !	whos go in two see reemer on wednesdayy mi a and kirsty are go in ( a a ) im well exited ! ! !	whos go in two sea reemer on wednesdayy mi a and kirsty r go in ( a a ) imm welle exited ! ! !	whos gong to see reemer on wednesdayy me and kissty are going ( A ) im well exited ! ! !	wxos gonig to asee remer on wednesdayy me and kilrsty are going ( A ) im well eixted ! ! !	whs groing to see remer on wedesdayy me and kristy asre ghing ( A ) mi woell eixted ! ! !	whos going to see reemer on wednesdayy me and kirsty are ( A ) im well ! ! !	going to see on me and are ( A ) well exited ! ! !	to on me and ( A ) ! ! !	0.5238095238095238	0.4761904761904761	[('whos', 'NN'), ('going', 'VBG'), ('to', 'TO'), ('see', 'VB'), ('reemer', 'JJR'), ('on', 'IN'), ('wednesdayy', 'NN'), ('me', 'PRP'), ('and', 'CC'), ('kirsty', 'VB'), ('are', 'VBP'), ('going', 'VBG'), ('(', '('), ('A', 'DT'), (')', ')'), ('im', 'NN'), ('well', 'RB'), ('exited', 'JJ'), ('!', '.'), ('!', '.'), ('!', '.')]	going -> go in; to -> two; see -> sea; and -> a and; im -> imm; me -> mi; well -> welle; going -> go in; A -> a a; are -> r;
1965097985	sadness	I miss talkin turkey. I REALLY MISS TALKIN TURKEY.	eye miss talkin turkey . I REALLY MISS TALKIN TURKEY .	I mis talkin turkey . I REALLY mis TALKIN TURKEY .	eye miss talkin turkey . I rylee MISS TALKIN turk he .	eye mis talkin turk he . eye REALLY mis TALKIN turk he .	I mis talkin turkey . I REALLY MISS TALKIN TURKEY .	I miss tlakin turkey . I RxEALLY MISS TALKIN TUKREY .	I miss tjalkin trukey . I REyLLY MgSS TAmLKIN TUsKEY .	I miss talkin turkey . I REALLY TALKIN TURKEY .	I turkey . I REALLY TALKIN TURKEY .	I turkey . I .	0.6363636363636364	0.6363636363636364	[('I', 'PRP'), ('miss', 'VBP'), ('talkin', 'JJ'), ('turkey', 'NN'), ('.', '.'), ('I', 'PRP'), ('REALLY', 'VBP'), ('MISS', 'NNP'), ('TALKIN', 'NNP'), ('TURKEY', 'NNP'), ('.', '.')]	I -> eye; I -> eye; miss -> mis; turkey -> turk he; TURKEY -> turk he; MISS -> mis;
1753517097	happiness	@punnie I don't use it, but I heard that PowerShell is nice	@ punnie eye do n't use it , butt I heard that PowerShell is nice	@ punnie I do n't yous it , butt I herd that PowerShell is nice	@ punnie eye do n't use it , butt eye herd that PowerShell is niece	@ punnie eye due n't yous it , butt eye herd that PowerShell is niece	@ pxnnie I do n't use it , but I hard that PowerShell is nice	@ pmunnie I do n't use it , but I heeard that PowerShell si nce	@ punnie I do 't pse it , but I hard that PowerShell dis ncie	@ punnie I do it , but I heard that PowerShell is nice	punnie I do it , but I that PowerShell is	I it , but I that nice	0.6	0.4666666666666667	[('@', 'JJ'), ('punnie', 'NN'), ('I', 'PRP'), ('do', 'VBP'), ("n't", 'RB'), ('use', 'VB'), ('it', 'PRP'), (',', ','), ('but', 'CC'), ('I', 'PRP'), ('heard', 'VBP'), ('that', 'DT'), ('PowerShell', 'NNP'), ('is', 'VBZ'), ('nice', 'JJ')]	but -> butt; I -> eye; heard -> herd; I -> eye; do -> due; use -> yous; nice -> niece;
1694033843	happiness	Prom was awesome.	Prom was awesome .	Prom waas awesome .	Prom waas awesome .	Prom waas os him .	Prom was awesome .	Prom ws awesome .	Prom wns aweoome .	Prom was awesome .	Prom was .	was .	0.75	0.5	[('Prom', 'NNP'), ('was', 'VBD'), ('awesome', 'VBN'), ('.', '.')]	was -> waas; awesome -> os him;
1960449301	sadness	Lmao i come on mad replies im like damn im missed ... Damn follow friday lmao so im still not important or missed	Lmao i come on mad replies imm like damn im missed ... Damn follow friday lmao so imm still not important or missed	Lmao i come on mad replies im like dam im mist ... Damn follow freidy lmao sew im still not important ore missed	Lmao i come on madd replies imm like dam imm missed ... Damn follow freidy lmao sew im still not important or mist	Lmao eye cum on madd replies im lyke damn imm mist ... dam follow freidy lmao sew imm still not important ore mist	Lmao i come on mad replies im like damn im mised ... Damn follow friday lmao so im still not improtant or missed	Lmao i come on mad repies im like damn im missed ... Dman flolow friday lmao o im stull not impoktant or missed	Lmao i coe on mad replies im like djmn m missed ... Damn fllow firday lmo o m sitll nt important or msised	Lmao i come on mad im like damn im missed ... Damn follow friday lmao im still not important or missed	Lmao i come on mad replies im like im missed ... Damn follow so im or	on mad like im ... Damn follow lmao so important or	0.8260869565217391	0.6956521739130435	[('Lmao', 'NNP'), ('i', 'VBZ'), ('come', 'VBP'), ('on', 'IN'), ('mad', 'JJ'), ('replies', 'NNS'), ('im', 'VBP'), ('like', 'IN'), ('damn', 'NN'), ('im', 'NN'), ('missed', 'VBD'), ('...', ':'), ('Damn', 'NNP'), ('follow', 'VBP'), ('friday', 'JJ'), ('lmao', 'NNS'), ('so', 'RB'), ('im', 'RB'), ('still', 'RB'), ('not', 'RB'), ('important', 'JJ'), ('or', 'CC'), ('missed', 'JJ')]	friday -> freidy; Damn -> dam; missed -> mist; im -> imm; im -> imm; mad -> madd; i -> eye; so -> sew; like -> lyke; missed -> mist; come -> cum; or -> ore;
1958048529	sadness	dam just finished watching Prison Break: the final break...omg i dont think i've cried so hard for a show..Finally understand the finale	damn just finished watching Prison Break : the fine hill break ... omg i dont think i 've cried so hard for a show .. Finally understand the a finale	dam just finished watching Prison brake : the a fine hill brake ... omg i dont think i 've cried so hard fore a a show .. Finally understand the finale	damn just finished watching Prison Break : the fine hill brake ... omg i dont think eye 've cried so hard for a a chau .. final e understand the a finale	damn just finished watching Prison brake : the a fine hill brake ... omg eye dont think eye 've cried sew hard fore a a chau .. final e understand the a finale	dam just finished watching Prison Break : the final break ... mmg i dont think i 've cried so hard for a show .. Finqally undrrstand the finale	dam juit finished wratching Prison Break : the final brak ... mog i dont thnik i 'ive cried rso hard for a show .. Finally understand the fiwnale	dam just finished watching Prwison Berak : the fijnal brak ... omg i dont thnik i 'ev cried oo had for a sohw r. Fnally undyrstand the fniale	dam finished watching Prison Break : the ... omg i dont think i 've cried so hard for a show .. Finally understand the finale	dam watching : the final ... omg i think i 've cried hard for a .. Finally understand the finale	finished watching Prison : the ... dont i cried for a show the finale	0.7857142857142857	0.4642857142857143	[('dam', 'NN'), ('just', 'RB'), ('finished', 'VBN'), ('watching', 'VBG'), ('Prison', 'NNP'), ('Break', 'NNP'), (':', ':'), ('the', 'DT'), ('final', 'JJ'), ('break', 'NN'), ('...', ':'), ('omg', 'NN'), ('i', 'JJ'), ('dont', 'VBP'), ('think', 'VBP'), ('i', 'JJ'), ("'ve", 'VBP'), ('cried', 'VBN'), ('so', 'RB'), ('hard', 'JJ'), ('for', 'IN'), ('a', 'DT'), ('show', 'NN'), ('..', 'NNP'), ('Finally', 'N…	a -> a a; i -> eye; i -> eye; so -> sew; dam -> damn; the -> the a; Break -> brake; for -> fore; the -> the a; final -> fine hill; Finally -> final e; show -> chau; break -> brake;
1751818274	happiness	@Claymoore for sure! You and your wife seem like cool cats.	@ Claymoore for sure ! You and your wife seam like cool cats .	@ Claymoore fore shure ! You and your wife seem like kool cats .	@ Claymoore fore sure ! You a and your wife seam like cool katz .	@ Claymoore fore sure ! You a and yore wife seam lyke kool katz .	@ Claymoore for sure ! You and your wife seem like col cats .	@ Claymoore for suqe ! You and your wief seem like cool cuats .	@ Claytmoore for suge ! You and your wie sepm like cool cts .	Claymoore for sure ! You and your wife seem like cool cats .	@ Claymoore for ! You and your like cats .	for ! You and your like .	0.5	0.6428571428571429	[('@', 'NN'), ('Claymoore', 'NNP'), ('for', 'IN'), ('sure', 'JJ'), ('!', '.'), ('You', 'PRP'), ('and', 'CC'), ('your', 'PRP$'), ('wife', 'NN'), ('seem', 'VBP'), ('like', 'IN'), ('cool', 'NN'), ('cats', 'NNS'), ('.', '.')]	like -> lyke; cool -> kool; for -> fore; your -> yore; seem -> seam; and -> a and; cats -> katz;
1965685020	sadness	Idk i cant do shit	Idk i cant due shit	Idk i cant due shit	Idk i kant due shit	Idk eye kant due shit	dk i cant do shit	Idk i cant od smit	Irdk i ckant do shit	Idk cant do shit	i cant shit	Idk do	1.0	0.6	[('Idk', 'NNP'), ('i', 'NN'), ('cant', 'NN'), ('do', 'VBP'), ('shit', 'VB')]	i -> eye; do -> due; cant -> kant;
1752534982	happiness	that was reallly good	that was reallly good	that was reallly goode	that waas reallly good	that waas reallly goode	that was reallly good	that wls reallly good	that hwas rpeallly good	that was reallly good	that reallly good	that good	0.75	0.5	[('that', 'DT'), ('was', 'VBD'), ('reallly', 'RB'), ('good', 'JJ')]	was -> waas; good -> goode;
1751644958	happiness	@AimeeLady The girls there last night would have let her! And I figure the boys would have enjoyed watching...	@ AimeeLady The girls there last night wood have let her ! a and I figure the boys would have enjoyed watching ...	@ AimeeLady the a girls there lost night would have let her ! And eye figure the boyes would have enjoyed watching ...	@ AimeeLady the a girls there lost knight would halve let her ! And I figure the a boyes wood have enjoyed watching ...	@ AimeeLady the a girls their lost knight wood halve let her ! a and eye figure the a boyes would halve enjoyed watching ...	@ AimeeLady The girls there lmst ngiht would have let her ! And I figure the boys would have enjoyed watching ...	@ AimeeLady The gitls tlere lapst night would havve let her ! And I ffgure the boys would have enjyoed wacthing ...	@ AiemeLady The girls thre lzst nisght would hve lgt her ! And I fiure the bos would have eknjoyed watjhing ...	@ AimeeLady The girls there last night would have let her ! And I the boys would have watching ...	@ AimeeLady The girls night would her ! And I the would have enjoyed ...	The there would her ! And I the would watching ...	0.5909090909090909	0.5909090909090909	[('@', 'NN'), ('AimeeLady', 'NNP'), ('The', 'DT'), ('girls', 'NNS'), ('there', 'RB'), ('last', 'JJ'), ('night', 'NN'), ('would', 'MD'), ('have', 'VB'), ('let', 'VB'), ('her', 'PRP'), ('!', '.'), ('And', 'CC'), ('I', 'PRP'), ('figure', 'VBP'), ('the', 'DT'), ('boys', 'NNS'), ('would', 'MD'), ('have', 'VB'), ('enjoyed', 'VBN'), ('watching', 'NN'), ('...', ':')]	have -> halve; there -> their; the -> the a; And -> a and; have -> halve; I -> eye; boys -> boyes; last -> lost; night -> knight; would -> wood; The -> the a;
1963155342	sadness	Hi, is anybody else having problems with the Karma site? It's not working.	Hi , is anybody else having problems with the Karma sight ? It 's knot working .	Hi , is anybody else having problems withe the Karma sight ? It 's knot working .	Hi , is anybody else having problems withe the a carma sight ? It 's knot working .	high , is anybody else halving problems withe the a carma sight ? It 's knot werking .	Hi , is anybody else having problems with the Kbrma site ? It 's not woxrking .	Hi , si anybody eles having problems with the Karma ste ? It s ot working .	Hi , is aynbody ele haivng probgems with the Kalma sie ? It s' uot wosking .	Hi , is anybody else having with the Karma site ? It 's working .	, anybody else problems with the Karma ? It not working .	Hi , with the site ? It .	0.6470588235294118	0.4705882352941176	[('Hi', 'NNP'), (',', ','), ('is', 'VBZ'), ('anybody', 'NN'), ('else', 'RB'), ('having', 'VBG'), ('problems', 'NNS'), ('with', 'IN'), ('the', 'DT'), ('Karma', 'NNP'), ('site', 'NN'), ('?', '.'), ('It', 'PRP'), ("'s", 'VBZ'), ('not', 'RB'), ('working', 'VBG'), ('.', '.')]	having -> halving; the -> the a; with -> withe; not -> knot; Hi -> high; Karma -> carma; site -> sight; working -> werking;
1957571940	sadness	i lost all my friends, i'm alone and sleepy..i wanna go home	i lost all my friends , i 'm alone a and sleepy .. i wan na go holm	i lost all my friends , eye 'm alone and sleepy .. eye juan na go home	i lost aul mai friends , i 'm alone and sleep he .. eye juan na go home	eye last all my frenz , eye 'm alone and sleep he .. i juan nah gogh holm	i lost all my friends , i 'm alone and sleepy .. i wan na go home	i lost all my fryiends , i m' aolne and sleepy u. i wan na go heome	i lsot all my friends , i y'm aolne and selepy .. i an na og hoje	i lost all my friends , i 'm alone and sleepy wan na go home	all my , i 'm alone and sleepy i wan na go	lost all my friends , and na go	0.7058823529411765	0.7647058823529411	[('i', 'NN'), ('lost', 'VBD'), ('all', 'DT'), ('my', 'PRP$'), ('friends', 'NNS'), (',', ','), ('i', 'JJ'), ("'m", 'VBP'), ('alone', 'JJ'), ('and', 'CC'), ('sleepy', 'JJ'), ('..', 'NN'), ('i', 'NN'), ('wan', 'VBP'), ('na', 'TO'), ('go', 'VB'), ('home', 'NN')]	sleepy -> sleep he; go -> gogh; na -> nah; wan -> juan; home -> holm; i -> eye; i -> eye; friends -> frenz; lost -> last;
1694144284	sadness	@JonathanRKnight without ur tweets i feel lost hit me with something	@ JonathanRKnight without ur tweets i feil lost hit me with something	@ JonathanRKnight without ur tweets i feil last hit me with something	@ JonathanRKnight without eure tweets i feil last hit mi with something	@ JonathanRKnight without eure tweets eye feil last hitt mi with something	@ JonathanRKnight without ur tweets i fsel lost hit me with something	@ JonahtanRKnight without qur twets i feel lost hit me with something	@ JonathanRKnight without ur twets i fieel lot hit me with someehing	@ JonathanRKnight without ur tweets i feel hit me with something	@ without ur i feel hit me with	JonathanRKnight without tweets hit me with	0.75	0.5833333333333334	[('@', 'NN'), ('JonathanRKnight', 'NNP'), ('without', 'IN'), ('ur', 'JJ'), ('tweets', 'NNS'), ('i', 'VBP'), ('feel', 'VBP'), ('lost', 'VBN'), ('hit', 'VB'), ('me', 'PRP'), ('with', 'IN'), ('something', 'NN')]	hit -> hitt; feel -> feil; me -> mi; i -> eye; ur -> eure; lost -> last;
1966355094	sadness	Trying out a new Twitter client, can't seem to get a new theme applied to DestroyTwitter	Trying out a new Twitter client , ca n't seem to goette a new theme applied two DestroyTwitter	Trying out a a new Twitter client , ca n't seem two get a gnu thieme applied to DestroyTwitter	Trying out a gnu Twitter client , ca n't seam to goette a a new theme applied two DestroyTwitter	Trying out a a gnu Twitter client , ca n't seam two goette a a gnu thieme applied two DestroyTwitter	Trying out a new Tcitter client , ca g't seem to get a new theme applied to DestroyTwitter	Tying out a enw Titter client , ca r't seem to get a eew theme applied to DestroyTwitter	Txying out a nwe Twtter client , ca 'nt seme to gzt a new thtme appied to DestryoTwitter	Trying out a client , ca n't seem to get a new theme applied to DestroyTwitter	out a new client , ca n't to get a theme applied to	out a Twitter , ca seem to a to	0.6111111111111112	0.5	[('Trying', 'VBG'), ('out', 'RP'), ('a', 'DT'), ('new', 'JJ'), ('Twitter', 'NNP'), ('client', 'NN'), (',', ','), ('ca', 'MD'), ("n't", 'RB'), ('seem', 'VB'), ('to', 'TO'), ('get', 'VB'), ('a', 'DT'), ('new', 'JJ'), ('theme', 'NN'), ('applied', 'VBN'), ('to', 'TO'), ('DestroyTwitter', 'VB')]	seem -> seam; new -> gnu; a -> a a; a -> a a; theme -> thieme; new -> gnu; to -> two; to -> two; get -> goette;
1752796444	sadness	definitely OD tired..but backstagepazz.com is no joke..i think i want to be a groupie just so i can tell my tale.	definitely OD tired .. but backstagepazz.com is no joke .. i think eye want to be a groupie just sew i can tel my tale .	definitely OD tired .. but backstagepazz.com is know joke .. eye think i want to be a group e just sew i can tell my tail .	definitely OD tired .. butt backstagepazz.com is know joke .. i think eye want two be a groupie just sew i cannes tel mai tale .	definitely OD tired .. butt backstagepazz.com is know joke .. eye think eye want two b a a group e just sew eye cannes tel my tail .	definitely OD tired .. but backstagepazz.com dis no jomke .. i think i wat to be a groupie just so i can tell my tale .	definitely OD tibred . but backttagepazz.com is no joek .. i thnink i want to be a groupie just os i can tell my tzale .	defidnitely OD tired . but backstagepazz.com si no jowe . i tkink i want to e a grupie jut xo i can tell my tle .	definitely OD tired .. but backstagepazz.com is no joke .. i think i want to be a groupie just i can my .	tired but is no joke .. think i want to a groupie i can tell my tale .	but is no i to be a so i can tell my .	0.7307692307692307	0.5384615384615384	[('definitely', 'RB'), ('OD', 'NNP'), ('tired', 'VBD'), ('..', 'NNS'), ('but', 'CC'), ('backstagepazz.com', 'NN'), ('is', 'VBZ'), ('no', 'DT'), ('joke', 'NN'), ('..', 'VBD'), ('i', 'JJ'), ('think', 'VBP'), ('i', 'JJ'), ('want', 'VBP'), ('to', 'TO'), ('be', 'VB'), ('a', 'DT'), ('groupie', 'NN'), ('just', 'RB'), ('so', 'RB'), ('i', 'JJ'), ('can', 'MD'), ('tell', 'VB'), ('my', 'PRP$'), ('tale', 'NN'…	so -> sew; i -> eye; tale -> tail; but -> butt; be -> b; tell -> tel; groupie -> group e; to -> two; i -> eye; i -> eye; can -> cannes; no -> know; a -> a a;
1962697318	sadness	Sims 3 wouldn't work on my old macbook hope to get Sims 2 by tomorrow.	Sims 3 wood n't work on my old macbook hope to goette Sims 2 by tomorrow .	syms 3 would n't work on my old macbook hope to get syms 2 buy tomorrow .	Sims 3 would n't werk on mai olde macbook hope to goette syms 2 by tomorrow .	syms 3 wood n't werk on mai olde macbook hope two goette syms 2 buy tomorrow .	Sims 3 would pn't work on my od macbook hope to get Sims 2 by tomorrow .	Smis 3 would nmt work on my old mcbook hope to egt Sims 2 by tomorrow .	Sfms 3 would p't wohk on my tld mabcook hpoe to gte Sms 2 by toomrrow .	Sims 3 would n't work on my macbook hope to get 2 by tomorrow .	Sims 3 would n't on my to get Sims 2 by .	3 would on my to 2 by .	0.5294117647058824	0.5294117647058824	[('Sims', 'NNS'), ('3', 'CD'), ('would', 'MD'), ("n't", 'RB'), ('work', 'VB'), ('on', 'IN'), ('my', 'PRP$'), ('old', 'JJ'), ('macbook', 'NN'), ('hope', 'NN'), ('to', 'TO'), ('get', 'VB'), ('Sims', 'NNP'), ('2', 'CD'), ('by', 'IN'), ('tomorrow', 'NN'), ('.', '.')]	by -> buy; work -> werk; would -> wood; old -> olde; get -> goette; Sims -> syms; Sims -> syms; my -> mai; to -> two;
1964950178	sadness	im so tired of my responsabilities i wish i was a kid it seems that everyone around me is all about money and not me anymore	im so tired of my responsabilities i wish eye waas a kid it seems that everyone around me is all about money and not mi anymore	im sew tired of my responsabilities i wish i waas a kid it seems that everyone around me is aul about munni and not mi anymore	im so tired of mai responsabilities i wisch eye waas a a kidd it seems that everyone around mi is aul about money and not me anymore	imm sew tired of mai responsabilities eye wisch eye waas a a kidd it seams that everyone around me is all about munni a and not mi anymore	im so tired of my responsabilities i wish i was a kid it seems that everyone around me is all about money and nuot me aonymore	cm so tired of my responsabilities i wih i wsa a kid it semes that everyone around me s all about money and not me anyomre	m yo tred of my reswonsabilities i wirsh i was a kd it soems that everyone around me ps all about mney and nmot me anyore	im so tired of my responsabilities i wish was a kid it seems that everyone around me all about money and me anymore	so of my wish was a kid it seems that everyone around me all about money and me	of my i i a it that around me all about and me	0.5769230769230769	0.6153846153846154	[('im', 'NNS'), ('so', 'RB'), ('tired', 'JJ'), ('of', 'IN'), ('my', 'PRP$'), ('responsabilities', 'NNS'), ('i', 'VBP'), ('wish', 'JJ'), ('i', 'NN'), ('was', 'VBD'), ('a', 'DT'), ('kid', 'NN'), ('it', 'PRP'), ('seems', 'VBZ'), ('that', 'IN'), ('everyone', 'NN'), ('around', 'IN'), ('me', 'PRP'), ('is', 'VBZ'), ('all', 'DT'), ('about', 'IN'), ('money', 'NN'), ('and', 'CC'), ('not', 'RB'), ('me', 'PR…	so -> sew; my -> mai; and -> a and; i -> eye; was -> waas; kid -> kidd; seems -> seams; money -> munni; me -> mi; wish -> wisch; im -> imm; i -> eye; a -> a a;
1957713846	happiness	on later than normal this morning, got attacked by a swarm of mini fly's after opening the veranda last night took an hour to get rid!!	on later than normal this morning , gott attacked by a swarm of mini fly 's after opening the veranda lost night took ann hour to get rid ! !	on late her the un normal this morning , got attacked by a swarm of mini fly 's aft er opening the veranda last knight took ann our to get rid ! !	on late her the un normal this morning , gott attacked by a swarm of mini flye 's aft er opening the a veranda lost knight tooke an hour to get rid ! !	on late her the un normal this mourning , gott attacked buy a a swarm of minnie flye 's after opening the a veranda a lost knight took an our two goette rid ! !	on later than niormal this morning , got attacked by a swarm of mini fly 's after opening the veranda lat niht took an hour to get rid ! !	on later than nromal this morning , ot atntacked by a swram of mini fy 's after opening the vreanda lat night took an heour to get rid ! !	on laetr than noxrmal this morning , gt attatked by a swrm of miin ly 's after opeinng the verwanda lzst nihgt teook an hur to goet id ! !	on later than normal this morning , got attacked by a swarm of mini fly 's after opening the last took an to get rid ! !	on than normal this , got attacked by a of 's after opening the last took an hour to ! !	on than this , by a swarm of 's after the an to ! !	0.5333333333333333	0.6	[('on', 'IN'), ('later', 'JJR'), ('than', 'IN'), ('normal', 'JJ'), ('this', 'DT'), ('morning', 'NN'), (',', ','), ('got', 'VBD'), ('attacked', 'VBN'), ('by', 'IN'), ('a', 'DT'), ('swarm', 'NN'), ('of', 'IN'), ('mini', 'NNP'), ('fly', 'NN'), ("'s", 'POS'), ('after', 'IN'), ('opening', 'VBG'), ('the', 'DT'), ('veranda', 'NN'), ('last', 'JJ'), ('night', 'NN'), ('took', 'VBD'), ('an', 'DT'), ('hour',…	fly -> flye; morning -> mourning; veranda -> veranda a; by -> buy; got -> gott; get -> goette; hour -> our; mini -> minnie; to -> two; last -> lost; than -> the un; night -> knight; later -> late her; a -> a a; the -> the a;
1962783513	sadness	I need hugs from Joe Jonas	eye need hugs from Joe Jonas	I need hugs frum Joe Jonas	I knead hugs frum Joe Jonas	I knead hugs frum jo Jonas	I newed hugs from Joe Jonas	I need hus from Joe Jpnas	I ned husg from Je Jonas	I need hugs from Joe	I need hugs from	I from Joe	0.6666666666666666	0.6666666666666666	[('I', 'PRP'), ('need', 'VBP'), ('hugs', 'NNS'), ('from', 'IN'), ('Joe', 'NNP'), ('Jonas', 'NNP')]	Joe -> jo; from -> frum; need -> knead;
1695963429	happiness	subway im going to get subway.... love it! ate it often when i was in new zealand....	subway im going to get subway .... love it ! ate it often when eye waas in new zealand ....	subway imm going two get subway .... love it ! eight it offen when i was in new zealand ....	sub-way im going two get subway .... love it ! eight it offen when i waas in new zeeland ....	sub-way imm going two goette sub-way .... love it ! ate it often win eye waas in gnu zeeland ....	subway im going to get subway .b.. love it ! ate it often when i was in naew zealand ....	subway zm giong to get subway .e... love it ! ate it otfen when i was in vew zealand ....	sutbway fim gsoing to wget sebway ..z. ldove it ! ate it ofetn when i wias in new zealand ..o.	subway im going to get subway .... love it ! ate it often when i was in new	subway to subway .... love it ! ate it when in new zealand ....	going to love it ! it often when was in	0.7	0.65	[('subway', 'NN'), ('im', 'NN'), ('going', 'VBG'), ('to', 'TO'), ('get', 'VB'), ('subway', 'RB'), ('....', 'JJ'), ('love', 'VBP'), ('it', 'PRP'), ('!', '.'), ('ate', 'VB'), ('it', 'PRP'), ('often', 'RB'), ('when', 'WRB'), ('i', 'NN'), ('was', 'VBD'), ('in', 'IN'), ('new', 'JJ'), ('zealand', 'NN'), ('....', 'NN')]	to -> two; subway -> sub-way; zealand -> zeeland; was -> waas; when -> win; im -> imm; subway -> sub-way; new -> gnu; get -> goette; i -> eye;
1753197101	happiness	@ddlovato demi if you can i think itd be amazing if you covered thats what you get by paramore haha im sure you know it	@ ddlovato demi if you cannes i think itd be amazing if you covered thats what you goette by paramore haha im shure you know it	@ ddlovato demi if you can i think itd be amazing if u covered thats what u goette by paramore haha im shure u know it	@ ddlovato demi if u cannes i think itd b amazing if u covered thats what u goette by paramore haha imm sure u know it	@ ddlovato demi if u cannes eye think itd b amazing if u covered thats what u goette buy paramore haha imm shure u no it	@ ddlovato demi if you can i think itd be amazing if you covered tvats what you get by paramore hkha im sure you knnw it	@ dlovato demi if you can i tthink otd be amalzing if you covered thtas what you et by paramore hha im sre you know it	@ ddzovato demi if you can i tnink pitd eb aamzing if you covred thts what you gtet by payramore haha aim sue you know it	ddlovato demi if you can i think itd amazing if you covered thats what you get by paramore haha im you know it	if you can i think itd amazing if you covered what you by paramore im you know it	demi if you can think if you thats what you by you it	0.6153846153846154	0.4615384615384615	[('@', 'NN'), ('ddlovato', 'NN'), ('demi', 'NN'), ('if', 'IN'), ('you', 'PRP'), ('can', 'MD'), ('i', 'VB'), ('think', 'VB'), ('itd', 'JJ'), ('be', 'VB'), ('amazing', 'VBG'), ('if', 'IN'), ('you', 'PRP'), ('covered', 'VBD'), ('thats', 'NNS'), ('what', 'WP'), ('you', 'PRP'), ('get', 'VBP'), ('by', 'IN'), ('paramore', 'NN'), ('haha', 'NN'), ('im', 'JJ'), ('sure', 'JJ'), ('you', 'PRP'), ('know', 'VBP…	be -> b; you -> u; you -> u; sure -> shure; know -> no; get -> goette; you -> u; im -> imm; can -> cannes; by -> buy; i -> eye; you -> u;
1957064575	sadness	Morning everyone sorry for going early last night had bad news, felt totally crap Today is a new day	Morning everyone sorry for go in early last night had bad news , felt total e crap Today is a new day	Morning everyone sorry fore going earley last night had bad news , felt totally crap Today is a gnu dey	Morning everyone sorry fore going earley last knight had bad news , feldt total e crap Today is a gnu day	Morning everyone sorry fore go in early lost knight hadd bad news , feldt total e krapp Today is a a new dey	Morning everyone sorry for going early last night had bad news , felt totally crjp Today is a naew day	Morning everyone sorry for gong eirly last night ad bad news , felt totally crpa Tboday is a ew day	Morning everyone sorry for going early lbast niht yad bad nerws , fwlt ttoally crjp Today si a ew diy	Morning everyone for going early last night had bad news , felt crap Today is a new day	Morning everyone for going night had bad news , felt crap is a day	sorry for early night bad , felt is a new	0.85	0.7	[('Morning', 'VBG'), ('everyone', 'NN'), ('sorry', 'NN'), ('for', 'IN'), ('going', 'VBG'), ('early', 'JJ'), ('last', 'JJ'), ('night', 'NN'), ('had', 'VBD'), ('bad', 'JJ'), ('news', 'NN'), (',', ','), ('felt', 'VBD'), ('totally', 'RB'), ('crap', 'JJ'), ('Today', 'NNP'), ('is', 'VBZ'), ('a', 'DT'), ('new', 'JJ'), ('day', 'NN')]	totally -> total e; crap -> krapp; had -> hadd; day -> dey; last -> lost; felt -> feldt; night -> knight; going -> go in; a -> a a; for -> fore;
1695620322	happiness	Can't wait to see Set Your Goals at Leeds. Lots of website work to do today and its not on my own	Ca n't wait to see Set Your Goals at Leeds . Lots of website werk two do today and its not on my own	Ca n't wait two see Set Your Goals at leads . Lots of website work to do today a and its knot on mai own	Ca n't weight two see Set Your Goals at Leeds . lats of website werk to due today a and its not on mai own	Ca n't weight two sea sette yore golz at Leeds . Lots of website werk two due today a and its not on mai oanh	aC n't wait to see Set Your Goals at Leeds . Lots of wnebsite work to do today and its not on my own	Ca n't weit to rsee Stet Your Goals at Leeds . Lots of whbsite wrk to o today and its not on my own	a nv't wait to nsee St Your Gols at Lekeds . Ltos of webiste wtork to lo toady and its not on my ewn	Ca n't wait to see Set Your at Leeds . Lots of website work to do and its not on my own	wait to Set Your Goals at . Lots of work to today and its not on my	to Your Goals at Leeds . of to and its on my	0.5833333333333334	0.625	[('Ca', 'NNP'), ("n't", 'RB'), ('wait', 'VBD'), ('to', 'TO'), ('see', 'VB'), ('Set', 'NNP'), ('Your', 'PRP$'), ('Goals', 'NNS'), ('at', 'IN'), ('Leeds', 'NNP'), ('.', '.'), ('Lots', 'NNP'), ('of', 'IN'), ('website', 'JJ'), ('work', 'NN'), ('to', 'TO'), ('do', 'VB'), ('today', 'NN'), ('and', 'CC'), ('its', 'PRP$'), ('not', 'RB'), ('on', 'IN'), ('my', 'PRP$'), ('own', 'JJ')]	Your -> yore; work -> werk; own -> oanh; to -> two; see -> sea; wait -> weight; Set -> sette; my -> mai; and -> a and; do -> due; to -> two; Goals -> golz;
1752800195	happiness	@jmascia yay i found u!! i had a great time tonight!	@ jmascia yay i found u ! ! eye hadd a great time tonight !	@ jmascia yay i found u ! ! i had a a grate time tonite !	@ jmascia yea eye found u ! ! eye had a grate time tonite !	@ jmascia yea eye found you ! ! eye hadd a a grate time tonite !	@ jmascia yay i fovnd u ! ! i had a great time tonight !	@ jmascia fyay i found u ! ! i had a graet time tonight !	@ jmsacia yya i fiund u ! ! i hbad a graet time tfnight !	@ jmascia i found u ! ! i had a time tonight !	@ i ! ! i had a great tonight !	i u ! ! a great !	0.7333333333333333	0.5333333333333333	[('@', 'JJ'), ('jmascia', 'NN'), ('yay', 'NN'), ('i', 'NN'), ('found', 'VBD'), ('u', 'JJ'), ('!', '.'), ('!', '.'), ('i', 'NN'), ('had', 'VBD'), ('a', 'DT'), ('great', 'JJ'), ('time', 'NN'), ('tonight', 'NN'), ('!', '.')]	tonight -> tonite; had -> hadd; a -> a a; i -> eye; yay -> yea; u -> you; i -> eye; great -> grate;
1965383886	sadness	is bored at work	is bored at work	is board at work	is bored at werk	is board at werk	is bored at work	iis bored at work	is boed at wok	is bored at work	bored at work	at work	0.75	0.5	[('is', 'VBZ'), ('bored', 'VBN'), ('at', 'IN'), ('work', 'NN')]	bored -> board; work -> werk;
1750965622	happiness	i cooked breakfast for my mom HAPPY	i cooked breakfast for mai mom HAPPY	i cooked breakfast for my mam HAPPY	i cooked breakfast fore mai mom HAPPY	eye cooked breakfast fore mai mam HAPPY	i cooked breackfast for my mom HAPPY	i cooked breakfast for my mqom HAPPY	i cooked brepakfast for my mm HAcPY	cooked breakfast for my mom HAPPY	i breakfast for my mom	cooked for my	0.7142857142857143	0.5714285714285714	[('i', 'NN'), ('cooked', 'VBD'), ('breakfast', 'NN'), ('for', 'IN'), ('my', 'PRP$'), ('mom', 'NN'), ('HAPPY', 'NNP')]	i -> eye; mom -> mam; for -> fore; my -> mai;
1960598362	sadness	just watched devil wears prada, and i want to live in new york city more than ever. why must i be so poor	just watched devil wears prada , and i want to live in new york city more the un ever . why must i b sew poor	just watched devoll wears prod a , and i want to live in gnu york citi more than ever . why must i be so poore	just watched devoll wares prod a , and i want two liv in new yorke city moore than ever . why must i be sew poor	just watched devoll wears prod a , and eye want two liv in gnu yorke citi moore the un ev er . y must i b so poor	just watched devil wears prada , and i want to live in new yxrk city more than ever . why must i eb so poor	juzst wtached devil wears prada , and i wont to live in new yrok city mobe than ever . why must i be do puoor	just watched deivl wpears purada , and i want to live in new yuork cty mroe than evper . why must i e so pocor	just watched wears prada , and i to live in new york city more than ever . why must be so poor	just watched devil , and want to in new york than ever . why must i be poor	wears , and want to in new city more than . why must	0.68	0.72	[('just', 'RB'), ('watched', 'VBN'), ('devil', 'JJ'), ('wears', 'NNS'), ('prada', 'VBP'), (',', ','), ('and', 'CC'), ('i', 'NN'), ('want', 'VBP'), ('to', 'TO'), ('live', 'VB'), ('in', 'IN'), ('new', 'JJ'), ('york', 'NN'), ('city', 'NN'), ('more', 'RBR'), ('than', 'IN'), ('ever', 'RB'), ('.', '.'), ('why', 'WRB'), ('must', 'MD'), ('i', 'VB'), ('be', 'VB'), ('so', 'RB'), ('poor', 'JJ')]	be -> b; i -> eye; york -> yorke; prada -> prod a; live -> liv; more -> moore; to -> two; why -> y; devil -> devoll; ever -> ev er; than -> the un; new -> gnu; city -> citi;
1961409415	sadness	Ben &amp; Jerry's fail. Got email for free ice cream. Says click here to redeem coupon. When I click, I get error message @cherrygarcia	Ben & amp ; gerry 's fail . Got email for free ice cream . Says klick here to redeem coupon . When eye click , I get error message @ cherrygarcia	benne & amp ; gerry 's faile . Got email fore free ice cream . Says click here two redeem coupon . When I click , I goette error message @ cherrygarcia	benne & amp ; Jerry 's faile . gott email for free ice creme . Says klick hear two redeem coupon . win I klick , I get air her message @ cherrygarcia	benne & amp ; gerry 's faile . gott email fore freeh ice creme . Says klick hear two redeem coupon . win eye klick , eye goette air her message @ cherrygarcia	Ben & mp ; Jerry 's fail . Gt email for free ice cream . Says click here to releem coupon . When I click , I get error message @ cherrygarcia	en & amp ; Jvrry 's fahl . Got email for free ivce cpeam . Soys click hee to redeem coupon . When I click , I gte error message @ cherrydarcia	eBn & apm ; Jderry 's fjil . Gct emial for frbee ize cram . Satys click here to rodeem cojupon . When I click , I get eror message @ cherryzarcia	Ben & amp ; Jerry 's fail . email for free cream . click here to redeem coupon . When I click , I get error message @ cherrygarcia	Ben & ; Jerry 's fail . for free ice cream . Says to redeem coupon . When I , I message	& ; 's fail . for ice cream . to coupon . When I , I	0.625	0.5	[('Ben', 'NNP'), ('&', 'CC'), ('amp', 'NN'), (';', ':'), ('Jerry', 'NNP'), ("'s", 'POS'), ('fail', 'NN'), ('.', '.'), ('Got', 'NNP'), ('email', 'NN'), ('for', 'IN'), ('free', 'JJ'), ('ice', 'NN'), ('cream', 'NN'), ('.', '.'), ('Says', 'VBZ'), ('click', 'NN'), ('here', 'RB'), ('to', 'TO'), ('redeem', 'VB'), ('coupon', 'NN'), ('.', '.'), ('When', 'WRB'), ('I', 'PRP'), ('click', 'VBP'), (',', ','), …	I -> eye; I -> eye; for -> fore; Jerry -> gerry; fail -> faile; click -> klick; cream -> creme; When -> win; get -> goette; Got -> gott; to -> two; click -> klick; Ben -> benne; free -> freeh; error -> air her; here -> hear;
1751680972	happiness	The food here looks amazing! Our dessert is Frozen Grand Marnier Souffle, of course we have to eat @ the bar	The food here looks amazing ! Our dessert is Frozen Grand Marnier Souffle , of course we halve two eat @ the bar	the a food here looks amazing ! Our dessert is froze in grande Marnier Souffle , of course wee have two eat @ the bar	the a food here looks amazing ! Our dessert is froze in Grand Marnier Souffle , of coarse wee have two eat @ the a barre	the a food hear looks amazing ! hour desert is froze in grande Marnier Souffle , of coarse wee halve two eat @ the a barre	The food here looks amazing ! Our dsesert is Frozen Grand Marnier Souffle , of cokurse we have to eat @ the bar	The fod here looks arazing ! Our dssert is Fozen Garnd Marnier Souffle , of ckurse we have to aet @ the bar	The fod here loaoks amaizng ! Our dsesert s Frzoen Grnd Manier Sounfle , of cobrse we hvae to ext @ the bar	The food here looks amazing ! Our Frozen Grand Marnier Souffle , of course we have to eat @ the bar	The food here amazing ! Our is Frozen , of we to eat @ the bar	The ! Our Grand Marnier , of we to @ the	0.6086956521739131	0.5217391304347826	[('The', 'DT'), ('food', 'NN'), ('here', 'RB'), ('looks', 'VBZ'), ('amazing', 'JJ'), ('!', '.'), ('Our', 'PRP$'), ('dessert', 'NN'), ('is', 'VBZ'), ('Frozen', 'NNP'), ('Grand', 'NNP'), ('Marnier', 'NNP'), ('Souffle', 'NNP'), (',', ','), ('of', 'IN'), ('course', 'NN'), ('we', 'PRP'), ('have', 'VBP'), ('to', 'TO'), ('eat', 'VB'), ('@', 'PDT'), ('the', 'DT'), ('bar', 'NN')]	course -> coarse; bar -> barre; here -> hear; the -> the a; to -> two; dessert -> desert; Grand -> grande; have -> halve; Frozen -> froze in; Our -> hour; we -> wee; The -> the a;
1695027023	happiness	@babygirlparis hope you have a great weekend,Paris	@ babygirlparis hope you have a a great weekend , Paris	@ babygirlparis hope you halve a a great weekend , Paris	@ babygirlparis hope u halve a a great weekend , Paris	@ babygirlparis hope u halve a a grate weekend , parris	@ babygirlparis hope you have a gjeat weekend , Paris	@ babygrlparis hope you have a gerat weekend , Paris	@ babygirlparis hoep you hkve a grceat wekend , Paris	@ hope you have a great weekend , Paris	babygirlparis hope you have a , Paris	hope you a , Paris	0.7	0.5	[('@', 'JJ'), ('babygirlparis', 'NN'), ('hope', 'NN'), ('you', 'PRP'), ('have', 'VBP'), ('a', 'DT'), ('great', 'JJ'), ('weekend', 'NN'), (',', ','), ('Paris', 'NNP')]	great -> grate; a -> a a; have -> halve; you -> u; Paris -> parris;
1752895814	happiness	@xxcharrrs aw anytime, boo. I realized that all I need to have some fun are you guys. We should change our pics to the poofy hair ones!	@ xxcharrrs aw anytime , beu . I realized that all I need to have some fun are u guys . We schuld change our pics to the poofy hair ones !	@ xxcharrrs aw anytime , boo . I realized that all I knead to have sum fun r you guys . wee should change hour pics to the a poofy hair ones !	@ xxcharrrs aw anytime , beu . I realized that aul eye knead to halve sum fun are u guys . We schuld change hour pics to the poofy hare ones !	@ xxcharrrs aw anytime , beu . eye realized that aul eye need two halve sum fun r u guise . wee schuld change hour pics two the a poofy hare ones !	@ xxctharrrs aw anytime , boo . I realized that all I need to have some fpun are you guys . We should change our pics to the poofy hair ones !	@ xxcharrrs dw anytime , oo . I realized that all I ned to hame some ufun are you gus . We should cange our pics to the pofy htir ones !	@ xxqharrrs aaw ayntime , qboo . I ryealized that all I nede to haev some fnu asre you gdys . We should cahnge our pcs to the pvofy har oens !	@ aw anytime , boo . I realized that all I need to some fun are you . We should change our pics to the poofy hair ones !	xxcharrrs aw anytime , . I that all I to some fun are you guys . We should our to the !	, . I that all I to some you . We should our to the !	0.5	0.53125	[('@', 'JJ'), ('xxcharrrs', 'NNP'), ('aw', 'NN'), ('anytime', 'RB'), (',', ','), ('boo', 'NN'), ('.', '.'), ('I', 'PRP'), ('realized', 'VBD'), ('that', 'IN'), ('all', 'DT'), ('I', 'PRP'), ('need', 'VBP'), ('to', 'TO'), ('have', 'VB'), ('some', 'DT'), ('fun', 'NN'), ('are', 'VBP'), ('you', 'PRP'), ('guys', 'JJ'), ('.', '.'), ('We', 'PRP'), ('should', 'MD'), ('change', 'VB'), ('our', 'PRP$'), ('pic…	hair -> hare; some -> sum; boo -> beu; I -> eye; We -> wee; you -> u; to -> two; our -> hour; I -> eye; are -> r; all -> aul; to -> two; guys -> guise; the -> the a; should -> schuld; have -> halve;
1964952123	sadness	@AncillaTilia Me tooo!! Wish I could get you here	@ AncillaTilia Me tooo ! ! wisch I could get you here	@ AncillaTilia Me tooo ! ! Wish I could goette u here	@ AncillaTilia Me tooo ! ! wisch eye could goette u here	@ AncillaTilia mi tooo ! ! wisch eye could goette u hear	@ AncillaTilia Me tooo ! ! Wish I could get you hee	@ AncillaTilia e tdooo ! ! Wgish I could get you hee	@ AncilcaTilia eM tooo ! ! Wiysh I could lget you hre	@ Me tooo ! ! Wish I could get you here	tooo ! ! Wish I could you here	@ ! ! I could you	0.5833333333333334	0.5	[('@', 'NN'), ('AncillaTilia', 'NNP'), ('Me', 'NNP'), ('tooo', 'NN'), ('!', '.'), ('!', '.'), ('Wish', 'JJ'), ('I', 'PRP'), ('could', 'MD'), ('get', 'VB'), ('you', 'PRP'), ('here', 'RB')]	I -> eye; here -> hear; Me -> mi; you -> u; get -> goette; Wish -> wisch;
1753838349	happiness	So, I finally got my but on Twitter. Let's hope I make good use of this site	So , I finally got my but on Twitter . lett 's hope I make good use of this sight	So , I final e gott mai but on Twitter . lett 's hope I make good use of this site	sew , I finally gott mai butt on Twitter . lett 's hope I make goode use of this site	So , eye final e gott mai butt on Twitter . lett 's hope eye make goode yous of this sight	So , I fially got my but on Twitter . vLet 's hope I make good use of this site	So , I finlly got my but on Twgitter . Lte 's hope I mke good ues of this scite	qSo , I fially gto my but on Twilter . fLet 's hrpe I maek gvod ues of this siet	So , I finally my but on . Let 's hope I make good use of this site	So , I finally my but on . 's hope I of this site	, I my but on . 's I of this	0.5	0.55	[('So', 'RB'), (',', ','), ('I', 'PRP'), ('finally', 'RB'), ('got', 'VBD'), ('my', 'PRP$'), ('but', 'CC'), ('on', 'IN'), ('Twitter', 'NNP'), ('.', '.'), ('Let', 'NNP'), ("'s", 'POS'), ('hope', 'NN'), ('I', 'PRP'), ('make', 'VBP'), ('good', 'JJ'), ('use', 'NN'), ('of', 'IN'), ('this', 'DT'), ('site', 'NN')]	my -> mai; got -> gott; I -> eye; Let -> lett; site -> sight; finally -> final e; good -> goode; I -> eye; but -> butt; use -> yous;
1958034886	sadness	beautiful day... and im working leaving now so i can get some sun though	beautiful day ... and im working leaving now so eye cannes get some sun though	beautiful dey ... and im working leaving now sew i can get some sun tho	beautiful dey ... a and imm werking leaving now so i can get some sun though	beautiful dey ... a and im werking leaving gnau sew eye cannes goette some sun though	beautiful day ... and im working leaving nwo so i can get some un though	beautiful lday ... and mi working lleaving now vso i can gpt some sun though	beautiful dyy ... and cm woring llaving vow so i can gtet some un though	beautiful ... and im working leaving so i can get some sun though	day ... and working leaving so can some sun though	... and leaving can some sun though	0.6666666666666666	0.8	[('beautiful', 'JJ'), ('day', 'NN'), ('...', ':'), ('and', 'CC'), ('im', 'VB'), ('working', 'VBG'), ('leaving', 'VBG'), ('now', 'RB'), ('so', 'RB'), ('i', 'JJ'), ('can', 'MD'), ('get', 'VB'), ('some', 'DT'), ('sun', 'NN'), ('though', 'IN')]	can -> cannes; working -> werking; i -> eye; so -> sew; day -> dey; now -> gnau; get -> goette; and -> a and;
1960751129	sadness	Why are we busy ugh I have the largest headache	Why are we bizzy ugh I have the largest headache	Why are wee bizzy ugh I have the largest headache	Why are wee busy ugh I halve the a largest headache	y r we bizzy ugh eye have the a largest headache	Why are we buly ugh I have the largest headache	Why are we bsy ugh I hiave the largest hoadache	Why aire we buwsy ugh I heve the laugest heauache	Why are we busy ugh I have the largest	Why we busy ugh I the headache	Why we ugh I the	0.5	0.7	[('Why', 'WRB'), ('are', 'VBP'), ('we', 'PRP'), ('busy', 'JJ'), ('ugh', 'IN'), ('I', 'PRP'), ('have', 'VBP'), ('the', 'DT'), ('largest', 'JJS'), ('headache', 'NN')]	Why -> y; are -> r; busy -> bizzy; I -> eye; the -> the a;
1957183897	sadness	home from ice cream tweet-up (my very first tweet-up!) No pics because my camera battery died last night and i forgot to charge it	home from ice cream tweet-up ( my very first tweet-up ! ) No pics because my camera batter he died last knight and i forgot two charge it	home frum ice cream tweet-up ( mai very first tweet-up ! ) No pics because my camera battery dyed lost night a and i forgot to charge it	holm frum ice cream tweet-up ( my vary first tweet-up ! ) No pics because mai camera batter he dyed lost night and eye forgot to charge it	holm from ice creme tweet-up ( my vary furst tweet-up ! ) know pics because mai kamra batter he dyed lost knight a and eye forgot two charge it	home from ice crxeam tweet-up ( my veury first tweet-up ! ) No pecs because my camera battery died last night and i forgot to charge it	home from ice creeam tweet-up ( my very fisrt twet-up ! ) No pcis because my camera batery died lsat night and i foyrgot to chrage it	hmoe from pce creeam tweet-up ( my veyy frst twelet-up ! ) No piucs because my caera bzttery did ltast night and i focgot to chrge it	home from ice cream tweet-up ( my very first ! ) No pics because my camera died last night and i to charge it	from ice ( my first tweet-up ! ) No pics because my night and i forgot to charge it	from cream ( my ! ) No because my and forgot to it	0.5925925925925926	0.5925925925925926	[('home', 'NN'), ('from', 'IN'), ('ice', 'JJ'), ('cream', 'NN'), ('tweet-up', 'NN'), ('(', '('), ('my', 'PRP$'), ('very', 'RB'), ('first', 'JJ'), ('tweet-up', 'NN'), ('!', '.'), (')', ')'), ('No', 'DT'), ('pics', 'NN'), ('because', 'IN'), ('my', 'PRP$'), ('camera', 'NN'), ('battery', 'NN'), ('died', 'VBD'), ('last', 'JJ'), ('night', 'NN'), ('and', 'CC'), ('i', 'NN'), ('forgot', 'VBP'), ('to', 'TO…	my -> mai; cream -> creme; to -> two; last -> lost; home -> holm; died -> dyed; very -> vary; first -> furst; No -> know; battery -> batter he; night -> knight; camera -> kamra; i -> eye; and -> a and;
1752564275	happiness	@scalzi Happy frickin' birthday! Try not to be too bitter about sharing your day with your lovely wife and all other mothers out there.	@ scalzi Happy frickin ' birthday ! Try not two be too bitter about schering your day with your lovely wife and aul other mothers out there .	@ scalzi Happy frickin ' birthday ! Try not two be to bitar about sharing yore dey withe your lovely wife and all other mothers out there .	@ scalzi Happy frickin ' birthday ! tri not two b to bitar about sharing your day with your lovely wife and aul uther mothers out their .	@ scalzi Happy frickin ' birthday ! tri knot two b to bitar about schering yore dey with yore lovely wife a and aul uther mothers out their .	@ scalzi Happy fickin ' birthday ! Try not to be too bitter about sharing your day with your lovely wie and all otehr mothers out there .	@ scalzi Hppy frickin ' birhtday ! Try pnot to eb coo btiter about sharing your dya with your lovely wife and all other mothers out tuere .	@ sdalzi Heappy frickin ' birtphday ! Tuy nt to be too biqtter about shairng your dy with your lvely wiufe and all oher mjthers out three .	@ scalzi Happy frickin ' ! not to be too bitter about sharing your day with your wife and all other mothers out there .	scalzi ' ! Try not to about sharing your day with your lovely wife and all other out there .	' ! to too about your day with your lovely and all out .	0.6071428571428571	0.5357142857142857	[('@', 'JJ'), ('scalzi', 'NN'), ('Happy', 'JJ'), ('frickin', 'NN'), ("'", "''"), ('birthday', 'NN'), ('!', '.'), ('Try', 'NNP'), ('not', 'RB'), ('to', 'TO'), ('be', 'VB'), ('too', 'RB'), ('bitter', 'JJ'), ('about', 'IN'), ('sharing', 'VBG'), ('your', 'PRP$'), ('day', 'NN'), ('with', 'IN'), ('your', 'PRP$'), ('lovely', 'JJ'), ('wife', 'NN'), ('and', 'CC'), ('all', 'DT'), ('other', 'JJ'), ('mothers…	bitter -> bitar; all -> aul; not -> knot; day -> dey; other -> uther; and -> a and; sharing -> schering; there -> their; too -> to; your -> yore; be -> b; Try -> tri; your -> yore; to -> two;
1751750801	happiness	I know my sunshine did wonderful today I had an alright day! Text me twitterers.	I know my sunshine did wonderful today I had ann alright day ! Text mi twitterers .	I no my sunshine did wonderful today I had ann alright dey ! Text me twitterers .	eye no mai sunshine did wonderful today eye had an alright dey ! Text me twitterers .	eye no mai sunshine did wonderful today eye hadd ann alright dey ! Text mi twitterers .	I know my sunshine did wongerful today I had an alright day ! Text me twitterers .	I knwo my sunshine did wondyerful today I hcad an alright dya ! Text me twitterers .	I knbw my sunhsine ddi wondberful tdoay I ahd an alirght ay ! Text me twtiterers .	I know my sunshine wonderful today I had an alright day ! Text me .	I know my did wonderful I an ! Text me twitterers .	I my I an ! Text me .	0.5294117647058824	0.4705882352941176	[('I', 'PRP'), ('know', 'VBP'), ('my', 'PRP$'), ('sunshine', 'NN'), ('did', 'VBD'), ('wonderful', 'JJ'), ('today', 'NN'), ('I', 'PRP'), ('had', 'VBD'), ('an', 'DT'), ('alright', 'JJ'), ('day', 'NN'), ('!', '.'), ('Text', 'IN'), ('me', 'PRP'), ('twitterers', 'NNS'), ('.', '.')]	my -> mai; me -> mi; an -> ann; know -> no; day -> dey; I -> eye; I -> eye; had -> hadd;
1961487029	sadness	Jeff can't get his visa in time to come visit me! I'm so sad. In other news, I'm going to Lapa tonight to samba the night away.	Jeff ca n't goette his visa in time to come visit me ! I 'm sew sad . In other news , I 'm going to Lapa tonite to samba the night away .	geoff ca n't get his visa a in time to come visit mi ! eye 'm so sad . In other news , I 'm going to Lapa tonight two samba the a knight away .	geoff ca n't get his visa a in time two cum visit mi ! eye 'm sew sad . In uther news , I 'm go in to Lapa tonight to samba the knight away .	geoff ca n't goette his visa a in time two cum visit mi ! eye 'm sew sad . In uther news , eye 'm go in two Lapa tonite two samba the a knight away .	Jeff ca n't get his visa in time to cdome visit me ! I 'm so sad . In other news , I 'm going to Lapa tofight to spmba the night away .	Jeff ca v't gt his visa in time to crme visit me ! I m' cso asd . In onther nebs , I km going to Lapa tonight to saoba the night away .	Jrff ca f't gt his viva in tmme to cobme visit me ! I m' os suad . In ohter nws , I y'm gofing to Lapa tnight to sazmba the niqght aay .	Jeff ca n't get his visa in time to visit me ! I 'm so sad . In other news , I going to Lapa tonight to the night away .	ca his in time to come visit me ! I so sad . In news , I 'm going to tonight to the .	ca his in to visit me ! I . In other , I to to the .	0.5294117647058824	0.4705882352941176	[('Jeff', 'NNP'), ('ca', 'MD'), ("n't", 'RB'), ('get', 'VB'), ('his', 'PRP$'), ('visa', 'NN'), ('in', 'IN'), ('time', 'NN'), ('to', 'TO'), ('come', 'VB'), ('visit', 'IN'), ('me', 'PRP'), ('!', '.'), ('I', 'PRP'), ("'m", 'VBP'), ('so', 'RB'), ('sad', 'JJ'), ('.', '.'), ('In', 'IN'), ('other', 'JJ'), ('news', 'NN'), (',', ','), ('I', 'PRP'), ("'m", 'VBP'), ('going', 'VBG'), ('to', 'TO'), ('Lapa', '…	come -> cum; the -> the a; night -> knight; I -> eye; to -> two; to -> two; to -> two; other -> uther; get -> goette; I -> eye; tonight -> tonite; me -> mi; going -> go in; Jeff -> geoff; so -> sew; visa -> visa a;
1962910835	sadness	I feel actual heartbreak.. @Levanah_Gates last night x	I feel actual heartbreak .. @ Levanah_Gates lost night x	I feel actual heartbreak .. @ Levanah_Gates last knight ex	eye feel actual heartbreak .. @ Levanah_Gates lost knight x	eye feil actual heartbreak .. @ Levanah_Gates lost knight ex	I feel actual heartbreak .. @ Levana_Gates last night x	I feel actual heanrtbreak .. @ Levanah_Gates last niht x	I fel atcual heartbreak .. @ Levanak_Gates last night x	I feel actual heartbreak .. @ Levanah_Gates last x	I feel actual heartbreak .. last x	I actual heartbreak .. night	0.9	0.5	[('I', 'PRP'), ('feel', 'VBP'), ('actual', 'JJ'), ('heartbreak', 'NN'), ('..', 'NNP'), ('@', 'NNP'), ('Levanah_Gates', 'NNP'), ('last', 'JJ'), ('night', 'NN'), ('x', 'NN')]	feel -> feil; night -> knight; x -> ex; last -> lost; I -> eye;
1696133620	happiness	@infovestment LOL, very true. I've been keeping an eye out for that - they arent very tech savvy so I've been alright thus far	@ infovestment LOL , vary true . I 've bin keeping an eye out for that - they arent vary tech savvy so I 've been alright thus far	@ infovestment LOL , vary trew . eye 've been keeping an i out for that - they arent very tech savvy so eye 've bin alright thus far	@ infovestment LOL , very trew . eye 've been keeping an eye out fore that - they arant vary tec savvy so eye 've bin alright thus fahr	@ infovestment LOL , vary trew . eye 've bin keeping ann i out fore that - they arant vary tec savvy sew eye 've bin alright thus fahr	@ infovestment LOL , very tcue . I 've been keeping an eye out for that - they ayent vtry tech savvy so I 've been alright thus far	@ infovesstment LLO , vry true . I 've bedn keeping an eeye out for that - they arent very tceh savvy eso I 've been alright ths afr	@ infovetsment LiOL , vey trzue . I 'ev befn keping an eey out for that - they aernt very tch savvy so I ve been alight thhs ar	infovestment , true . I 've been keeping an eye out for that - they arent very tech savvy so I 've been alright thus far	@ LOL , true . I been keeping an out for that - they arent very savvy I 've thus	@ , true . I an out for that - they so I alright	0.6551724137931034	0.4827586206896552	[('@', 'JJ'), ('infovestment', 'NN'), ('LOL', 'NNP'), (',', ','), ('very', 'RB'), ('true', 'JJ'), ('.', '.'), ('I', 'PRP'), ("'ve", 'VBP'), ('been', 'VBN'), ('keeping', 'VBG'), ('an', 'DT'), ('eye', 'NN'), ('out', 'RP'), ('for', 'IN'), ('that', 'DT'), ('-', ':'), ('they', 'PRP'), ('arent', 'VBP'), ('very', 'RB'), ('tech', 'JJ'), ('savvy', 'NN'), ('so', 'RB'), ('I', 'PRP'), ("'ve", 'VBP'), ('been'…	far -> fahr; been -> bin; so -> sew; tech -> tec; been -> bin; very -> vary; I -> eye; arent -> arant; I -> eye; very -> vary; for -> fore; an -> ann; eye -> i; true -> trew;
1957206063	sadness	lappy charger is completely dead... conserving what's left of the battery until i can afford to buy a new one	lappy charger is completely dead ... conserving what 's left of the a battery until i cannes afford to buy a new one	lappy charger is completely dead ... conserving what 's left of the a batter he until eye can afford to buy a gnu one	lappy charge her is completely dead ... conserving what 's left of the batter he until i cannes afford two by a a gnu one	lappy charge her is completely dead ... conserving what 's left of the a batter he until eye cannes afford two by a a gnu won	lapy charger is completely dead ... conerving what 's left of the battery until i can afford to buy a new one	lpapy charger s comwletely dead ... conserving what l's ldeft of the battery until i can afford to buy a nnew one	lappy charger s comoletely dad ... consrving what z's lqft of the battery until i can afford to bdy a pew one	charger is completely dead ... conserving what 's left of the battery until can afford to buy a new one	lappy completely dead ... what left of the until can to buy a new one	dead ... what of the until can to a new one	0.5909090909090909	0.4545454545454545	[('lappy', 'JJ'), ('charger', 'NN'), ('is', 'VBZ'), ('completely', 'RB'), ('dead', 'JJ'), ('...', ':'), ('conserving', 'VBG'), ('what', 'WP'), ("'s", 'VBZ'), ('left', 'VBN'), ('of', 'IN'), ('the', 'DT'), ('battery', 'NN'), ('until', 'IN'), ('i', 'NNS'), ('can', 'MD'), ('afford', 'VB'), ('to', 'TO'), ('buy', 'VB'), ('a', 'DT'), ('new', 'JJ'), ('one', 'CD')]	buy -> by; new -> gnu; to -> two; the -> the a; one -> won; i -> eye; can -> cannes; a -> a a; battery -> batter he; charger -> charge her;
1695620017	happiness	@EllenMalloy thanks for trying I was hoping Bud Trillin, but the Fest would be honored by any of the guests with whom you hobnobbed.	@ EllenMalloy thanks for trying I was hoping Bud Trillin , butt the Fest wood be honored by any of the guests withe whom you hobnobbed .	@ EllenMalloy thanks for trying I was hoping Bud Trillin , butt the fessed wood be honored by n e of the guests with whom u hobnobbed .	@ EllenMalloy thanks fore trying I waas hoping Bud Trillin , but the Fest wood b honored buy n e of the guests withe whom u hobnobbed .	@ EllenMalloy thanks fore trying eye waas hoping budd Trillin , butt the a fessed wood b honored buy n e of the a guests withe whom u hobnobbed .	@ EllenMalloy thnks for trying I was hoping Bud Trillin , but the Ffest would be honored by any of the gests with whom you hobnobbed .	@ ElleiMalloy thcnks for tjying I was hoing Bd Trillin , but the Fest would be honvored by any of the gusets with whom you hobnobbed .	@ EllenaMlloy thjnks for tying I aws hping Bd Trialin , but the Fet would e hanored by any of the geusts with whom you hobvnobbed .	EllenMalloy for trying I was hoping Bud Trillin , but the Fest would be by any of the guests with whom you hobnobbed .	@ thanks for I Trillin , but the would be by any of the with whom you hobnobbed .	for I , but the would by any of the with whom you .	0.4814814814814814	0.5185185185185185	[('@', 'JJ'), ('EllenMalloy', 'NNP'), ('thanks', 'NNS'), ('for', 'IN'), ('trying', 'VBG'), ('I', 'PRP'), ('was', 'VBD'), ('hoping', 'VBG'), ('Bud', 'NNP'), ('Trillin', 'NNP'), (',', ','), ('but', 'CC'), ('the', 'DT'), ('Fest', 'NNP'), ('would', 'MD'), ('be', 'VB'), ('honored', 'VBN'), ('by', 'IN'), ('any', 'DT'), ('of', 'IN'), ('the', 'DT'), ('guests', 'NNS'), ('with', 'IN'), ('whom', 'WP'), ('yo…	by -> buy; with -> withe; the -> the a; I -> eye; was -> waas; but -> butt; the -> the a; Bud -> budd; would -> wood; you -> u; any -> n e; be -> b; for -> fore; Fest -> fessed;
1964726998	sadness	Har vondt i ryggen My back hurts	Har vondt i ryggen mai back hurts	Har vondt i ryggen My bak hurts	haar vondt eye ryggen My back hurts	Har vondt eye ryggen mai bak hertz	Har vondt i ryggen My back hurts	Har vondt i ryggen yM back hurts	aHr vnodt i rdggen My bgck hurts	Har vondt i ryggen back hurts	vondt i ryggen My back	Har i My	1.0	0.7142857142857143	[('Har', 'NNP'), ('vondt', 'NN'), ('i', 'NN'), ('ryggen', 'VBP'), ('My', 'NNP'), ('back', 'RB'), ('hurts', 'VBZ')]	hurts -> hertz; My -> mai; i -> eye; back -> bak;
1753311096	happiness	the sun is waking me up. what a beautiful day	the sun is waking me upp . what a beautiful day	the a sun is waking me up . what a beautiful dey	the sun is waking mi up . what a a beautiful dey	the a son is waking mi upp . what a a beautiful dey	the sun is waking me up . what a beautiful dya	the sun is waikng me up . what a beauiful dmay	the szun tis wavking me up . what a beadutiful dhay	the sun is waking me up . what a day	the sun me up . what a beautiful	the me up . what a	0.4545454545454545	0.5454545454545454	[('the', 'DT'), ('sun', 'NN'), ('is', 'VBZ'), ('waking', 'VBG'), ('me', 'PRP'), ('up', 'RP'), ('.', '.'), ('what', 'WP'), ('a', 'DT'), ('beautiful', 'JJ'), ('day', 'NN')]	me -> mi; sun -> son; up -> upp; the -> the a; day -> dey; a -> a a;
1753312744	sadness	i have no swine flu! because of the temperature screening here i feel like a criminal with my cold.	eye have no swine flu ! because of the temperature screening here i feel like a criminal with mai cold .	eye have know swine flu ! because of the temperature screening here i feel like a a criminal withe my cold .	eye halve no swine flu ! because of the temperature screening hear eye feil lyke a criminal with my cold .	eye halve know swine flue ! because of the temperature screening hear eye feil lyke a a criminal withe mai cold .	i hage no sine flu ! because of the temperature screening here i feel like a criminal with my cold .	i hage no swine flu ! because of the temperature scrceening here i fael like a crimnial with my cld .	i hahve no swne fu ! because of the tempreature screvning hee i fel like a criqinal with my coyd .	i no swine flu ! because of the temperature here i feel like a criminal with my cold .	i have no ! because of the temperature here like a criminal with my .	no ! because of the like a with my .	0.5238095238095238	0.5714285714285714	[('i', 'NNS'), ('have', 'VBP'), ('no', 'DT'), ('swine', 'NN'), ('flu', 'NN'), ('!', '.'), ('because', 'IN'), ('of', 'IN'), ('the', 'DT'), ('temperature', 'NN'), ('screening', 'VBG'), ('here', 'RB'), ('i', 'JJ'), ('feel', 'VBP'), ('like', 'IN'), ('a', 'DT'), ('criminal', 'NN'), ('with', 'IN'), ('my', 'PRP$'), ('cold', 'NN'), ('.', '.')]	a -> a a; here -> hear; like -> lyke; feel -> feil; my -> mai; flu -> flue; have -> halve; i -> eye; with -> withe; no -> know; i -> eye;
1964620757	sadness	@jerrib247 sorry mom! I didn't mean to. I shouldn't have tweeted that, you are already having a hard day Love you!	@ jerrib247 sorry mom ! I did n't mean to . I schuld n't have tweeted that , you r already having a hard dey Love you !	@ jerrib247 sorry mam ! eye did n't mien two . I schuld n't have tweeted that , you are already having a hard dey Love you !	@ jerrib247 sari mom ! I did n't mien two . I schuld n't have tweeted that , you r already halving a a hard dey Love you !	@ jerrib247 sari mam ! eye did n't mien two . eye schuld n't halve tweeted that , u r already halving a a hard dey Love u !	@ jerrib247 sorry mom ! I did n't mean to . I should nt have tweeted that , you aqre alerady having a hard day Love you !	@ jerrib247 sorry mom ! I idd n't man to . I should nt have tweteed that , you aer already having a havrd day Love you !	@ jerib247 sorry om ! I id ngt men to . I should nt' have teweted that , you aer alrqady haping a had dty Lohe you !	@ jerrib247 sorry mom ! I did n't mean to . I should n't have tweeted that , you are having a day you !	@ sorry mom ! I did n't mean to . I should that , you having a hard you !	! I to . I should that , you already having a you !	0.5714285714285714	0.5	[('@', 'JJ'), ('jerrib247', 'NN'), ('sorry', 'JJ'), ('mom', 'NN'), ('!', '.'), ('I', 'PRP'), ('did', 'VBD'), ("n't", 'RB'), ('mean', 'VB'), ('to', 'TO'), ('.', '.'), ('I', 'PRP'), ('should', 'MD'), ("n't", 'RB'), ('have', 'VB'), ('tweeted', 'VBN'), ('that', 'IN'), (',', ','), ('you', 'PRP'), ('are', 'VBP'), ('already', 'RB'), ('having', 'VBG'), ('a', 'DT'), ('hard', 'JJ'), ('day', 'NN'), ('Love',…	I -> eye; sorry -> sari; to -> two; day -> dey; having -> halving; a -> a a; you -> u; should -> schuld; are -> r; mean -> mien; mom -> mam; you -> u; have -> halve; I -> eye;
1694704945	happiness	excited to jam + and auditions	excited to jam + a and auditions	excited to jam + a and auditions	excited to jamb + a and auditions	excited two jamb + a and auditions	ecited to jam + and auditions	excbted to jm + and auditions	exctied to jam + and audiaions	to jam + and auditions	to + and auditions	excited to and	0.6666666666666666	0.5	[('excited', 'VBN'), ('to', 'TO'), ('jam', 'VB'), ('+', 'NNP'), ('and', 'CC'), ('auditions', 'NNS')]	to -> two; and -> a and; jam -> jamb;
1966039497	sadness	Has been a long day - Matinee and evening show. Will be sad tomorrow: last ever Welsh College show	Has been a long day - Matinee and evening show . Will be sad tomorrow : lost ever welch College show	Has bin a long dey - Matinee a and evening show . Will be sad tomorrow : last ever Welsh College chau	Has bin a a long day - Matinee and evening show . wil be sad tomorrow : last ev er welch College chau	Has bin a a long day - Matinee a and evening chau . wil b sad tomorrow : lost ev er welch colledge chau	cHas been a long day - Matinee and evening show . Will be sad tomorrow : last ever Wehlsh College show	Hsa ben a long dy - Meatinee and evqening shw . Will be sad tomorrow : last ever Welsh College show	as been a log day - Matbinee and evening sow . Will abe sda tomrorow : lats ever Wilsh Colslege shjw	Has been a long day - Matinee and show . Will sad tomorrow : last ever Welsh College show	been a long day - and evening show . Will sad : last Welsh show	a - and show . Will tomorrow : ever College	0.7142857142857143	0.5714285714285714	[('Has', 'NNP'), ('been', 'VBN'), ('a', 'DT'), ('long', 'JJ'), ('day', 'NN'), ('-', ':'), ('Matinee', 'NN'), ('and', 'CC'), ('evening', 'NN'), ('show', 'NN'), ('.', '.'), ('Will', 'MD'), ('be', 'VB'), ('sad', 'JJ'), ('tomorrow', 'NN'), (':', ':'), ('last', 'JJ'), ('ever', 'RB'), ('Welsh', 'NNP'), ('College', 'NNP'), ('show', 'NN')]	be -> b; College -> colledge; Will -> wil; been -> bin; Welsh -> welch; show -> chau; and -> a and; a -> a a; last -> lost; ever -> ev er; show -> chau;
1964299408	sadness	my girl friend also dropped me	my girl friend all so dropped me	mai girl friend also dropped me	mai girl friend also dropped mi	mai girl friend all so dropped mi	my gpirl friend also dropped me	my girl fcriend also dopped me	my grl fjriend alqo dropped me	my girl also dropped me	my friend dropped me	my friend me	0.6666666666666666	0.5	[('my', 'PRP$'), ('girl', 'NN'), ('friend', 'NN'), ('also', 'RB'), ('dropped', 'VBD'), ('me', 'PRP')]	my -> mai; me -> mi; also -> all so;
1751034814	happiness	i just made the best turtle ice cream pie everrrrr btw, happy (soon to be) mothers day!	eye just made the best turtle ice cream pi everrrrr btw , happy ( soon to be ) mothers day !	i just made the a beste turtle ice creme pie everrrrr btw , happy ( soon to b ) mothers day !	eye just made the a best turtle ice creme pie everrrrr btw , happy ( suen two be ) mothers dey !	eye just maid the a beste turtle ice creme pi everrrrr btw , happy ( suen two b ) mothers dey !	i just made the best turtle ice cream pie everrrrr btw , hpppy ( soon to be ) mothers ay !	i just made the bjest trutle ice craem pie everrrrr btw , hasppy ( sron to e ) mothers day !	i jst mdae the btst turtle ice cream peie evrrrrr bwt , hnppy ( soon to eb ) mohers fay !	i just made the best turtle ice cream pie btw , happy ( to be ) mothers day !	i made the ice pie everrrrr btw , ( soon to ) mothers day !	i the btw , happy ( to be ) !	0.7142857142857143	0.4761904761904761	[('i', 'NN'), ('just', 'RB'), ('made', 'VBD'), ('the', 'DT'), ('best', 'JJS'), ('turtle', 'NN'), ('ice', 'NN'), ('cream', 'NN'), ('pie', 'NN'), ('everrrrr', 'NN'), ('btw', 'NN'), (',', ','), ('happy', 'JJ'), ('(', '('), ('soon', 'RB'), ('to', 'TO'), ('be', 'VB'), (')', ')'), ('mothers', 'NNS'), ('day', 'NN'), ('!', '.')]	the -> the a; pie -> pi; be -> b; day -> dey; best -> beste; soon -> suen; to -> two; made -> maid; cream -> creme; i -> eye;
1966070680	sadness	Got rocks. And found my car got birdied this evening.	Got rocks . a and found my car got birdied this evening .	Got rocks . a and found my carr got birdied this evening .	gott rox . And found mai carr got birdied this evening .	gott rox . a and found mai carr gott birdied this evening .	Got rocks . And fund my car got birdied this evening .	Got rocks . And fotnd my cvar gto birdied this eveinng .	Got rokcs . And fond my ar gt birided this eveing .	Got rocks . And found my car got this evening .	rocks . And my got birdied this .	. And my car this .	0.5833333333333334	0.5	[('Got', 'NNP'), ('rocks', 'NNS'), ('.', '.'), ('And', 'CC'), ('found', 'VBD'), ('my', 'PRP$'), ('car', 'NN'), ('got', 'VBD'), ('birdied', 'VBN'), ('this', 'DT'), ('evening', 'NN'), ('.', '.')]	Got -> gott; car -> carr; my -> mai; got -> gott; And -> a and; rocks -> rox;
1961440287	sadness	Wish I was in Chicago.	Wish I waas in Chicago .	wisch I was in Chicago .	wisch I waas in Chicago .	wisch eye waas in Chicago .	Wish I was in Chciago .	Wih I was in Clhicago .	Wsih I kas in Chiacgo .	I was in Chicago .	I in Chicago .	I in .	0.5	0.5	[('Wish', 'JJ'), ('I', 'PRP'), ('was', 'VBD'), ('in', 'IN'), ('Chicago', 'NNP'), ('.', '.')]	was -> waas; I -> eye; Wish -> wisch;
1752894497	happiness	Just got Back from the Gym Wanna chat with some new people Lets talk! haha	Just gott Back from the Gym Wan na chat with some new people letts talk ! haha	Just got Back from the a jim Wan na chat with some new people letts talk ! haha	Just got Back frum the Gym juan nah chat with sum gnu people Lets talk ! haha	Just gott bak frum the jim juan nah chat with sum gnu people letts talk ! haha	Just gto Baqck from the Gym Wan na chat with some new people Lets talk ! haha	Just got Back from the Gym Wan na cht with some new poeple Ltes tllk ! haaha	Jst ogot Bck from the dym Wan na chta with some enw people Ldts trlk ! hlha	Just got Back from the Gym Wan na with some new people talk ! haha	Just from the Wan na chat with some new Lets ! haha	from the na with some new talk !	0.6470588235294118	0.6470588235294118	[('Just', 'RB'), ('got', 'VBN'), ('Back', 'RB'), ('from', 'IN'), ('the', 'DT'), ('Gym', 'NNP'), ('Wan', 'NNP'), ('na', 'TO'), ('chat', 'VB'), ('with', 'IN'), ('some', 'DT'), ('new', 'JJ'), ('people', 'NNS'), ('Lets', 'VBZ'), ('talk', 'NN'), ('!', '.'), ('haha', 'NN')]	na -> nah; some -> sum; new -> gnu; Wan -> juan; Gym -> jim; Lets -> letts; got -> gott; from -> frum; Back -> bak;
1753617156	happiness	@DougieMcfly Haha dude, we have the same b-date :p I'll wish u ur b-day the 3oth November. I'll also turn 16 Can u reply to me please ?	@ DougieMcfly Haha dude , we have the same b-date : pea I 'll wish u eure b-day the 3oth November . eye 'll also turn 16 Can u reply to me please ?	@ DougieMcfly Haha dude , wee have the same b-date : p eye 'll wish u ur b-day the a 3oth November . eye 'll all so turn 16 cannes u reply to me pleas ?	@ DougieMcfly Haha dude , we have the a sejm b-date : pea eye 'll wisch u ur b-day the a 3oth November . I 'll also turn 16 cannes you reply two me pleas ?	@ DougieMcfly Haha dude , wee halve the a sejm b-date : pea eye 'll wisch you eure b-day the a 3oth November . eye 'll all so turn 16 cannes you reply two mi pleas ?	@ DougieMcfly Haha dude , we have the same b-date : p I 'll wish u ur bd-ay the 3oth November . I 'll also turn 16 Can u rkeply to me plase ?	@ DouguieMcfly Haha ddue , we hvae the same b-date : p I 'll widh u ur b-day the 3oth Nfvember . I 'll also turn 16 Cna u rely to me plaese ?	@ DougeiMcfly Haah dued , we haev the saem bddate : p I 'll wihs u ru b-ay the 3oth Novmeber . I 'll alo tunr 16 Can u rply to me plcease ?	@ Haha dude , we have the same b-date : p I 'll wish u b-day the 3oth November . I 'll also turn 16 Can u reply to me ?	Haha , we the b-date : I 'll wish u ur the 3oth . I 'll also 16 Can u reply to me ?	, we the b-date : I 'll the 3oth . I 'll 16 u to me ?	0.5588235294117647	0.5	[('@', 'JJ'), ('DougieMcfly', 'NNP'), ('Haha', 'NNP'), ('dude', 'NN'), (',', ','), ('we', 'PRP'), ('have', 'VBP'), ('the', 'DT'), ('same', 'JJ'), ('b-date', 'NN'), (':', ':'), ('p', 'NN'), ('I', 'PRP'), ("'ll", 'MD'), ('wish', 'VB'), ('u', 'JJ'), ('ur', 'JJ'), ('b-day', 'JJ'), ('the', 'DT'), ('3oth', 'CD'), ('November', 'NNP'), ('.', '.'), ('I', 'PRP'), ("'ll", 'MD'), ('also', 'RB'), ('turn', 'VB…	wish -> wisch; u -> you; ur -> eure; me -> mi; to -> two; I -> eye; we -> wee; same -> sejm; please -> pleas; Can -> cannes; u -> you; have -> halve; p -> pea; I -> eye; also -> all so; the -> the a; the -> the a;
1961816067	happiness	i wish paramore would come to ireland	i wish paramore would come two ireland	i wish paramore wood come to ireland	i wisch paramore would come two ireland	eye wish paramore wood cum two ireland	i wsih paramore would come to ireland	i wsish paramore would coe to ireland	i wih parwamore would cxome to irenand	i wish paramore would to ireland	i would come to ireland	would come to	0.7142857142857143	0.7142857142857143	[('i', 'JJ'), ('wish', 'JJ'), ('paramore', 'NN'), ('would', 'MD'), ('come', 'VB'), ('to', 'TO'), ('ireland', 'VB')]	come -> cum; to -> two; i -> eye; would -> wood;
1960620269	sadness	@CostaVidaFred awwwwww sorry we're going to miss you!	@ CostaVidaFred awwwwww sorry we 're go in to miss you !	@ CostaVidaFred awwwwww sorry wee 're go in to miss you !	@ CostaVidaFred awwwwww sorry wee 're go in two miss you !	@ CostaVidaFred awwwwww sari wee 're go in two mis u !	@ CostaVidaFred awwwwww sorry we 're gqoing to miss you !	@ CostaVqdaFred awwwwww ssorry we 're going to miss you !	@ CosftaVidaFred awwwww saorry we 'er gjoing to miss you !	CostaVidaFred awwwwww sorry we 're going to miss you !	@ awwwwww sorry we going to you !	@ we to you !	0.6363636363636364	0.5454545454545454	[('@', 'NN'), ('CostaVidaFred', 'NNP'), ('awwwwww', 'NN'), ('sorry', 'NN'), ('we', 'PRP'), ("'re", 'VBP'), ('going', 'VBG'), ('to', 'TO'), ('miss', 'VB'), ('you', 'PRP'), ('!', '.')]	we -> wee; going -> go in; miss -> mis; sorry -> sari; you -> u; to -> two;
1965012349	sadness	@miss_r I can't get one either because of the dog. I'm pretty sure the bunny wouldn't survive a struggle with Tom	@ miss_r I ca n't get one either because of the dog . I 'm pretty sure the a bunny wood n't survive a a struggle with Tom	@ miss_r eye ca n't get one either because of the a dog . eye 'm pretty sure the a bunny would n't survive a struggle withe Tom	@ miss_r eye ca n't get won either because of the dog . eye 'm pretty shure the a bunnie wood n't survive a struggle withe Tom	@ miss_r eye ca n't goette won either because of the a dog . eye 'm pretty shure the a bunnie wood n't survive a a struggle withe thom	@ miss_r I ca 't get one either because of the dog . I 'm pretty sure the bunny would n't survive a struggle with Tqom	@ miss_r I ca n't et one either because of the rdog . I g'm pretty sxre the bnuny would n't sruvive a strhggle with Tjm	@ mhiss_r I ca 't egt one either because of the dg . I m' prtety srue the buqnny would 'nt surive a struggle with bom	@ I ca n't get one either because of the dog . I 'm pretty sure the would n't survive a with Tom	@ I ca one either because of the dog . I 'm the bunny would survive a with	I ca one either because of the . I the would a with	0.5	0.4615384615384615	[('@', 'JJ'), ('miss_r', 'NN'), ('I', 'PRP'), ('ca', 'MD'), ("n't", 'RB'), ('get', 'VB'), ('one', 'CD'), ('either', 'CC'), ('because', 'IN'), ('of', 'IN'), ('the', 'DT'), ('dog', 'NN'), ('.', '.'), ('I', 'PRP'), ("'m", 'VBP'), ('pretty', 'JJ'), ('sure', 'JJ'), ('the', 'DT'), ('bunny', 'NN'), ('would', 'MD'), ("n't", 'RB'), ('survive', 'VB'), ('a', 'DT'), ('struggle', 'NN'), ('with', 'IN'), ('Tom'…	I -> eye; I -> eye; the -> the a; with -> withe; would -> wood; Tom -> thom; the -> the a; one -> won; bunny -> bunnie; a -> a a; get -> goette; sure -> shure;
1957327491	sadness	drinking some really nice coffee, got to go to the dentist at 9am this morning	drinking some rylee niece coffee , got to go to the dentist at 9am this morning	drinking some really nice coffee , gott two go to the a dentist at 9am this morning	drinking sum really nice coffee , gott to gogh two the dentist at 9am this mourning	drinking sum rylee nice coffey , gott two gogh two the dentist at 9am this mourning	drigking some really nice coffee , got to go to the denctist at 9am this morning	drinking some relaly nce coffee , got to hgo to the detnist at 9am this mhorning	drinikng some rieally niec cfofee , gto to ko to the denitst at 9am this morling	drinking some coffee , got to go to the dentist at 9am this morning	some nice , got to to the at 9am this morning	some , to to the at 9am this	0.5	0.625	[('drinking', 'VBG'), ('some', 'DT'), ('really', 'RB'), ('nice', 'JJ'), ('coffee', 'NN'), (',', ','), ('got', 'VBD'), ('to', 'TO'), ('go', 'VB'), ('to', 'TO'), ('the', 'DT'), ('dentist', 'NN'), ('at', 'IN'), ('9am', 'CD'), ('this', 'DT'), ('morning', 'NN')]	go -> gogh; morning -> mourning; to -> two; really -> rylee; to -> two; coffee -> coffey; got -> gott; some -> sum;
1751503362	happiness	@tadasauce Have a good time	@ tadasauce Have a goode time	@ tadasauce Have a a good time	@ tadasauce Have a a goode time	@ tadasauce halve a a goode time	@ tadasauce Have a gold time	@ tadanauce Have a godod time	@ tadsaauce Have a good tide	@ Have a good time	@ a good time	tadasauce a good	0.8333333333333334	0.5	[('@', 'NN'), ('tadasauce', 'NNS'), ('Have', 'VBP'), ('a', 'DT'), ('good', 'JJ'), ('time', 'NN')]	Have -> halve; a -> a a; good -> goode;
1753293149	sadness	and to think that all I've ever played for is just fun I suck at marketing and promotion..	and to think that all eye 've ever played for is just fun I suck at marketing a and promotion ..	and two think that all I 've ev er played for is just fun eye suk at marketing and promotion ..	a and to think that aul eye 've ever played fore is just fun eye suck at marketing a and promotion ..	a and two think that aul eye 've ev er played fore is just fun eye suk at marketing a and promotion ..	and to think that all I 've ever played for si juts fun I suck at marketing and promotion ..	and to think that all I v'e emver pdlayed for s jbst fun I suck at mabrketing and promotion ..	and to tsink that all I ve ever payed for ks juts un I sukc at markaeting and promkotion ..	and to think that all I ever played for is just I suck at marketing and promotion ..	and to think that all I for just fun I at marketing and promotion	and to that all I for is I at and	0.55	0.45	[('and', 'CC'), ('to', 'TO'), ('think', 'VB'), ('that', 'IN'), ('all', 'DT'), ('I', 'PRP'), ("'ve", 'VBP'), ('ever', 'RB'), ('played', 'VBN'), ('for', 'IN'), ('is', 'VBZ'), ('just', 'RB'), ('fun', 'NN'), ('I', 'PRP'), ('suck', 'VBP'), ('at', 'IN'), ('marketing', 'NN'), ('and', 'CC'), ('promotion', 'NN'), ('..', 'NNS')]	and -> a and; for -> fore; all -> aul; I -> eye; ever -> ev er; suck -> suk; I -> eye; and -> a and; to -> two;
1964088430	happiness	hahahahaha let's tweet! I have two hours and I need a....	hahahahaha lett 's tweet ! I have two hours and I need a ....	hahahahaha let 's tweet ! I have to ours a and I need a ....	hahahahaha let 's tweet ! I have two ours a and I knead a a ....	hahahahaha lett 's tweet ! eye halve two ours a and eye need a a ....	hahahahaha eet 's tweet ! I have two hours and I need a ....	hahahahaha lte 's teet ! I hae two hours and I need a ..f.	haahhahaha et 's twreet ! I hyave two horus and I nede a ....	hahahahaha let 's tweet ! I two hours and I need a ....	's tweet ! I have two and I a ....	's ! I two and I a	0.5	0.6428571428571429	[('hahahahaha', 'JJ'), ('let', 'NN'), ("'s", 'POS'), ('tweet', 'NN'), ('!', '.'), ('I', 'PRP'), ('have', 'VBP'), ('two', 'CD'), ('hours', 'NNS'), ('and', 'CC'), ('I', 'PRP'), ('need', 'VBP'), ('a', 'DT'), ('....', 'NN')]	a -> a a; have -> halve; hours -> ours; and -> a and; I -> eye; I -> eye; let -> lett;
1965266576	sadness	just watched terminator 2 and i cried, Its the one movie that makes me cry for some reason when arnie dies! im lame!	just watched terminator 2 and i cried , Its the one movie that makes mi cry fore some reason when arney dies ! im lame !	just watched terminate her 2 and eye cried , Its the one move e that makes me cry for some reason win arnie dies ! imm lame !	just watched terminator 2 a and eye cried , Its the won move e that makes me cry for sum rees in win arnie dies ! imm lame !	just watched terminator 2 a and eye cried , Its the a won move e that makes mi crye fore some rees in win arney dise ! imm lame !	just watched tefminator 2 and i cried , Its the one movie that makes me gcry for some reason when arnie dies ! im lame !	jsut watched terimnator 2 and i cried , Its the one myovie that mkes me cyr for some renson when aprnie des ! im lame !	jsut wtched terinator 2 and i cred , Its the one moie that maees me ry for some reson when arynie dips ! dm lgame !	just watched terminator 2 and i cried , Its the one movie that makes me cry for some reason when dies ! !	watched terminator 2 and i , Its the one that me for some when dies ! im !	2 and , Its the one that me for some when ! !	0.5	0.5769230769230769	[('just', 'RB'), ('watched', 'VBN'), ('terminator', 'NN'), ('2', 'CD'), ('and', 'CC'), ('i', 'VB'), ('cried', 'VBN'), (',', ','), ('Its', 'PRP$'), ('the', 'DT'), ('one', 'CD'), ('movie', 'NN'), ('that', 'WDT'), ('makes', 'VBZ'), ('me', 'PRP'), ('cry', 'NN'), ('for', 'IN'), ('some', 'DT'), ('reason', 'NN'), ('when', 'WRB'), ('arnie', 'NN'), ('dies', 'VBZ'), ('!', '.'), ('im', 'JJ'), ('lame', 'NN')…	for -> fore; arnie -> arney; dies -> dise; reason -> rees in; im -> imm; cry -> crye; movie -> move e; i -> eye; one -> won; when -> win; me -> mi; and -> a and; the -> the a;
1753871870	happiness	Happy Mother's Day! What are you doing for your Mama today?	Happy Mother 's Day ! What are you dewing for your Mama today ?	Happy Mother 's dey ! What r you dewing for your Mama today ?	Happy Mother 's dey ! What are you doing fore yore mamma today ?	Happy Mother 's dey ! What r u dewing fore yore mamma today ?	Happy Mother 's Day ! What are you doing for your Mama today ?	Happy Mother 's qDay ! What are you diong for your Maam tiday ?	Hlppy Mohter 's ay ! What ape you donig for your Maja tday ?	Happy Mother 's Day ! What are you doing for your Mama ?	Happy 's ! What you doing for your Mama ?	's ! What you for your ?	0.5	0.5	[('Happy', 'JJ'), ('Mother', 'NNP'), ("'s", 'POS'), ('Day', 'NNP'), ('!', '.'), ('What', 'WP'), ('are', 'VBP'), ('you', 'PRP'), ('doing', 'VBG'), ('for', 'IN'), ('your', 'PRP$'), ('Mama', 'NNP'), ('today', 'NN'), ('?', '.')]	you -> u; your -> yore; are -> r; for -> fore; doing -> dewing; Mama -> mamma; Day -> dey;
1695249697	happiness	@tiffanyq swimming and tanning was heaven! i blasted music while tanning and was in my own world.	@ tiffanyq swimming a and tanning was heaven ! i blasted music while tanning and was in my oanh world .	@ tiffanyq swimming and tanning was heaven ! i blasted muzik while tanning a and waas in my own whirled .	@ tiffanyq swimming and tanning was heaven ! eye blasted music wile tanning a and was in mai oanh whirled .	@ tiffanyq swimming a and tanning waas heaven ! eye blasted muzik wile tanning a and waas in mai oanh whirled .	@ tiffanyq swimming and tanning wes haven ! i blasted music while tanning and was in my own world .	@ tiffanyq swiming and tanning was heaven ! i blasted music while tanning and wfs in my on wonld .	@ tifanyq swmiming and tanoing nwas heaven ! i blafsted music while ttnning and as in my onw wolrd .	@ swimming and tanning was heaven ! i blasted music while tanning and was in my world .	tiffanyq and tanning was heaven ! i music while tanning and in my .	and heaven ! blasted while and was in my .	0.65	0.5	[('@', 'NN'), ('tiffanyq', 'NN'), ('swimming', 'NN'), ('and', 'CC'), ('tanning', 'NN'), ('was', 'VBD'), ('heaven', 'RB'), ('!', '.'), ('i', 'NN'), ('blasted', 'VBD'), ('music', 'NN'), ('while', 'IN'), ('tanning', 'VBG'), ('and', 'CC'), ('was', 'VBD'), ('in', 'IN'), ('my', 'PRP$'), ('own', 'JJ'), ('world', 'NN'), ('.', '.')]	own -> oanh; my -> mai; music -> muzik; and -> a and; world -> whirled; and -> a and; i -> eye; was -> waas; was -> waas; while -> wile;
1966225721	sadness	cars,,,,cars....cars.....I need one. ha ha. The one I found last night, that I wanted so bad! is now sold. And not to me	cars , , , ,cars .... cars ..... I need one . ha ha . The one eye found last night , that I wanted so bad ! is gnau sold . a and not to mi	cars , , , ,cars .... cars ..... I need won . hah hah . The one eye found lost night , that I wanted so bad ! is now sold . a and knot to me	cars , , , ,cars .... cause ..... eye knead won . hah hah . The won eye found last night , that eye wanted so bad ! is gnau sold . And knot to me	cause , , , ,cars .... cause ..... eye knead won . hah hah . the a won eye found lost knight , that eye wanted sew bad ! is now sold . a and knot two mi	cars , , , ,cars .... casr ..a.. I need one . ha bha . The one I found lajt night , that I wanted so bad ! is now sold . And not to me	ccars , , , ,cars .... cabrs ..... I neued one . a a . The one I found last ngiht , that I wannted so blad ! is onw sld . And not to me	cras , , , ,acrs ... cas ..z.. I ned one . a a . The one I fuond lsat niht , that I wated os aad ! es bnow slod . And ont to me	cars , , , ,cars .... cars ..... I one . ha ha . The one I found last , that I wanted so ! is sold . And not to me	, , , cars I need one . ha ha . The one I found , that I ! now . And not to me	, , , I one . . The one I , that I ! . And to me	0.5	0.5277777777777778	[('cars', 'NNS'), (',', ','), (',', ','), (',', ','), (',cars', 'NNS'), ('....', 'VBP'), ('cars', 'NNS'), ('.....', 'VBP'), ('I', 'PRP'), ('need', 'VBP'), ('one', 'CD'), ('.', '.'), ('ha', 'NN'), ('ha', 'NN'), ('.', '.'), ('The', 'DT'), ('one', 'CD'), ('I', 'PRP'), ('found', 'VBD'), ('last', 'JJ'), ('night', 'NN'), (',', ','), ('that', 'IN'), ('I', 'PRP'), ('wanted', 'VBD'), ('so', 'RB'), ('bad',…	last -> lost; to -> two; one -> won; need -> knead; And -> a and; so -> sew; one -> won; I -> eye; ha -> hah; I -> eye; not -> knot; cars -> cause; me -> mi; ha -> hah; night -> knight; I -> eye; cars -> cause; The -> the a;
1966273801	sadness	@wesleyadamquinn i missed the chicago show boo me.	@ wesleyadamquinn i missed the chicago show beu me .	@ wesleyadamquinn i mist the chicago show beu me .	@ wesleyadamquinn eye missed the chicago show beu mi .	@ wesleyadamquinn eye mist the chicago chau beu mi .	@ wesleyadamquinn i mssed the chicago show boo me .	@ weseyadamquinn i missed the chciago shmw boo me .	@ wesleyadamquinn i mivsed the cihcago sohw boo me .	@ wesleyadamquinn i missed the chicago boo me .	i the chicago show boo me .	the chicago boo me .	0.6	0.6	[('@', 'JJ'), ('wesleyadamquinn', 'NN'), ('i', 'NN'), ('missed', 'VBD'), ('the', 'DT'), ('chicago', 'NN'), ('show', 'NN'), ('boo', 'IN'), ('me', 'PRP'), ('.', '.')]	me -> mi; i -> eye; missed -> mist; show -> chau; boo -> beu;
1964556818	sadness	My brain hurts	My brain hurts	My brain hertz	mai brain hurts	mai brain hertz	My brain hurts	My brain hruts	My bain hkurts	My brain hurts	My hurts	My	0.6666666666666666	0.6666666666666666	[('My', 'PRP$'), ('brain', 'NN'), ('hurts', 'NNS')]	hurts -> hertz; My -> mai;
1957090643	sadness	I miss my little Batty, she was only 3 months old when she got sick, she was always so fun and full of life &lt;3 Even at the very end...	I miss my littell Batty , she waas only 3 months old win she got sic , she was always so fun and full of life & lt ; 3 Even at the very end ...	I miss mai little Batty , she waas only 3 months olde win she gott sick , xi was always so fun and full of life & lt ; 3 Even at the a very end ...	I miss mai little Batty , xi waas only 3 months old win xi got sic , she waas always so fun a and full of life & lt ; 3 Even at the a vary ende ...	eye mis mai littell battey , xi waas only 3 months olde win xi got sic , xi waas always sew fun a and full of life & lt ; 3 Even at the a vary ende ...	I miss my ltitle Baty , she was only 3 months old when she got sick , she was always so ftn and flul of life & lt ; 3 Even at the very end ...	I miss my little Baty , she as ocnly 3 months old when she gyt sikc , she aws always os ufn and full of lie & lt ; 3 Evne at the very end ...	I mias my lyttle Bkatty , she aws onlly 3 moqnths omd when she zot sikc , she wrs alawys bo fgn and fll of lief & flt ; 3 Een at the vrey end ...	I my little , she was only 3 months old when she got sick , she was so fun and of life & lt ; 3 Even at the very end ...	I my , she 3 old when she , she always fun and full of & lt ; 3 Even at the very end ...	I my , she 3 when she sick , she and of & ; 3 at the ...	0.5277777777777778	0.5277777777777778	[('I', 'PRP'), ('miss', 'VBP'), ('my', 'PRP$'), ('little', 'JJ'), ('Batty', 'NNP'), (',', ','), ('she', 'PRP'), ('was', 'VBD'), ('only', 'RB'), ('3', 'CD'), ('months', 'NNS'), ('old', 'JJ'), ('when', 'WRB'), ('she', 'PRP'), ('got', 'VBD'), ('sick', 'JJ'), (',', ','), ('she', 'PRP'), ('was', 'VBD'), ('always', 'RB'), ('so', 'RB'), ('fun', 'JJ'), ('and', 'CC'), ('full', 'JJ'), ('of', 'IN'), ('life'…	was -> waas; she -> xi; was -> waas; and -> a and; end -> ende; very -> vary; Batty -> battey; my -> mai; old -> olde; little -> littell; she -> xi; when -> win; the -> the a; I -> eye; miss -> mis; she -> xi; sick -> sic; so -> sew;
1962775756	sadness	@grahamcoltonfan hahah me too!! Except for when Haley gets hit by a car but yay Leyton!	@ grahamcoltonfan hahah mi too ! ! Except for when Haley gets hit by a car butt yay Leyton !	@ grahamcoltonfan hahah mi to ! ! Except for when Haley getz hitt by a car but yay Leyton !	@ grahamcoltonfan hahah mi too ! ! Except for win Haley getz hitt by a a carr but yay Leyton !	@ grahamcoltonfan hahah mi too ! ! Except fore win halley getz hitt buy a a carr butt yay Leyton !	@ grahmacoltonfan hahah me too ! ! Except for when Haley gets hit by a icar but yay Leyton !	@ grahamchltonfan hwhah me too ! ! Except for when Haley gekts ihit by a car but yay Letton !	@ grahacoltonfan hagah me oo ! ! Except for when Haely gts uhit by a cra but ayy Leton !	@ hahah me too ! ! Except for when Haley gets by a car but yay Leyton !	grahamcoltonfan me ! ! Except for when Haley by a but yay Leyton !	me ! ! Except for when by a but !	0.5	0.6	[('@', 'JJ'), ('grahamcoltonfan', 'NN'), ('hahah', 'VB'), ('me', 'PRP'), ('too', 'RB'), ('!', '.'), ('!', '.'), ('Except', 'IN'), ('for', 'IN'), ('when', 'WRB'), ('Haley', 'NNP'), ('gets', 'VBZ'), ('hit', 'VBN'), ('by', 'IN'), ('a', 'DT'), ('car', 'NN'), ('but', 'CC'), ('yay', 'VBP'), ('Leyton', 'NNP'), ('!', '.')]	gets -> getz; by -> buy; but -> butt; car -> carr; hit -> hitt; when -> win; me -> mi; for -> fore; Haley -> halley; a -> a a;
1957142001	sadness	@JoannaAngel I do But Im on a strict diet. . . ugh I feel like if i cheat for one day Ill throw everything up.	@ JoannaAngel I do But Im on a a strict diet . . . ugh eye feel like if eye cheat for one day Ill throw everything up .	@ JoannaAngel I due But imm on a strict diet . . . ugh I feel like if i cheat fore won dey il throw everything up .	@ JoannaAngel eye due butt imm on a strict die it . . . ugh I feel lyke if i cheat for won day Ill throw everything upp .	@ JoannaAngel eye due butt imm on a a strict die it . . . ugh eye feel lyke if eye cheat fore won dey il throw everything upp .	@ JoannaAngel I do But Im on a strict deit . . . ugh I feel like if i cheat for one day Ill thorw everything up .	@ JovannaAngel I do But fm on a strict dit . . . ugh I feel like if i cheat for one day ll tehrow everything pu .	@ JoananAngel I udo But hIm on a stict dite . . . ugh I fbel like if i chaet for one ay ll tihrow eveything p .	@ JoannaAngel I do But on a strict diet . . . ugh I feel like if i cheat for one day Ill throw .	I do But on a strict . . . ugh I feel like if i for one Ill up .	I But on a . . . ugh I like if for one .	0.5	0.5357142857142857	[('@', 'JJ'), ('JoannaAngel', 'NNP'), ('I', 'PRP'), ('do', 'VBP'), ('But', 'CC'), ('Im', 'NNP'), ('on', 'IN'), ('a', 'DT'), ('strict', 'JJ'), ('diet', 'NN'), ('.', '.'), ('.', '.'), ('.', '.'), ('ugh', 'IN'), ('I', 'PRP'), ('feel', 'VBP'), ('like', 'IN'), ('if', 'IN'), ('i', 'JJ'), ('cheat', 'NN'), ('for', 'IN'), ('one', 'CD'), ('day', 'NN'), ('Ill', 'NNP'), ('throw', 'NN'), ('everything', 'NN'),…	one -> won; up -> upp; for -> fore; I -> eye; day -> dey; Ill -> il; But -> butt; a -> a a; I -> eye; like -> lyke; Im -> imm; diet -> die it; i -> eye; do -> due;
1957584973	happiness	@DeadMemoriesX Poor you If I was with you right now; I would probably give you a hug ;D	@ DeadMemoriesX poore you If I was with you right now ; I would probably give you a a hug ; D	@ DeadMemoriesX Poor you If eye was with you right now ; eye wood probably give you a a hug ; D	@ DeadMemoriesX Poor u If I was withe u right gnau ; I wood probably give you a a hug ; D	@ DeadMemoriesX poore you If eye waas withe you write gnau ; eye wood probably give u a hugg ; de	@ DeaMemoriesX Poor you If I ws with you right now ; I would probably give you a hug ; D	@ DeadMemoriesX Por you If I was with you right nw ; I would probdbly gie you a hug ; D	@ DexdMemoriesX Poro you If I aws with you ryght onw ; I would proably gvie you a hgu ; D	@ DeadMemoriesX Poor you If I was with you now ; I would probably you a hug ; D	you If I was with you right ; I would probably you a hug ;	you If I with you ; I would you a ;	0.4761904761904761	0.6666666666666666	[('@', 'NN'), ('DeadMemoriesX', 'NNP'), ('Poor', 'NNP'), ('you', 'PRP'), ('If', 'IN'), ('I', 'PRP'), ('was', 'VBD'), ('with', 'IN'), ('you', 'PRP'), ('right', 'RB'), ('now', 'RB'), (';', ':'), ('I', 'PRP'), ('would', 'MD'), ('probably', 'RB'), ('give', 'VB'), ('you', 'PRP'), ('a', 'DT'), ('hug', 'NN'), (';', ':'), ('D', 'NNP')]	would -> wood; you -> u; I -> eye; Poor -> poore; was -> waas; hug -> hugg; right -> write; I -> eye; with -> withe; now -> gnau; D -> de;
1957508406	happiness	Going back to Manila this evening. All my trips to Cebu are so bitin.	go in back to manilla this evening . All my trips to Cebu are so bitin .	go in back to Manila this evening . aul mai trips to Cebu are so bitin .	Going bak two Manila this evening . aul mai trips to Cebu are sew bitin .	Going bak two manilla this evening . aul mai trips two Cebu r sew bitin .	Going bask to Manila this evening . All my trips to Cebu are so btin .	Ging baxk to Manila this evening . All my trsps to Celu aer so bitin .	Going bamck to Mainla this evaening . All my teips to Cegbu ure pso biqin .	back to Manila this evening . All my trips to Cebu are bitin .	Going to this evening . All my trips to so .	to this . All my to bitin .	0.5625	0.5625	[('Going', 'VBG'), ('back', 'RB'), ('to', 'TO'), ('Manila', 'NNP'), ('this', 'DT'), ('evening', 'NN'), ('.', '.'), ('All', 'DT'), ('my', 'PRP$'), ('trips', 'NNS'), ('to', 'TO'), ('Cebu', 'NNP'), ('are', 'VBP'), ('so', 'RB'), ('bitin', 'JJ'), ('.', '.')]	back -> bak; to -> two; to -> two; so -> sew; are -> r; my -> mai; Manila -> manilla; All -> aul;
1753139144	happiness	@great_northern http://twitpic.com/4wiqv - Awwww she looks like one of my kitty little furry balls are the best!	@ great_northern http : //twitpic.com/4wiqv - Awwww she looks like one of my kitty littell furry balz are the best !	@ great_northern http : //twitpic.com/4wiqv - Awwww xi looks like won of my kit he little frie balls are the best !	@ great_northern http : //twitpic.com/4wiqv - Awwww she looks like won of mai kit he little furry balz r the a best !	@ great_northern http : //twitpic.com/4wiqv - Awwww xi looks lyke won of mai kit he littell frie balz r the a beste !	@ great_northern http : //twitpic.com/4wiqv - Awww she looks like one of my kctty little furry balls are the best !	@ great_torthern hhtp : //twwitpic.com/4wiqv - Awwww she looks like one of my kitty lttle furry bvlls are the best !	@ grejt_northern htp : //twitpicucom/4wiqv - Awgwww she loloks like one of my kktty litle fourry bills ahre the best !	@ great_northern http : //twitpic.com/4wiqv - Awwww she looks like one of my kitty little balls the best !	great_northern : //twitpic.com/4wiqv - Awwww she looks like one of my little are the !	: - she like one of my kitty the !	0.5714285714285714	0.5238095238095238	[('@', 'JJ'), ('great_northern', 'JJ'), ('http', 'NN'), (':', ':'), ('//twitpic.com/4wiqv', 'JJ'), ('-', ':'), ('Awwww', 'NNP'), ('she', 'PRP'), ('looks', 'VBZ'), ('like', 'IN'), ('one', 'CD'), ('of', 'IN'), ('my', 'PRP$'), ('kitty', 'JJ'), ('little', 'JJ'), ('furry', 'NN'), ('balls', 'NNS'), ('are', 'VBP'), ('the', 'DT'), ('best', 'JJS'), ('!', '.')]	balls -> balz; one -> won; best -> beste; like -> lyke; my -> mai; she -> xi; the -> the a; furry -> frie; are -> r; little -> littell; kitty -> kit he;
1962603196	sadness	the dog dug a hole in the backyard well iwas sleeping, now im grounded	the a dog dug a whole in the backyard well iwas sleeping , now im grounded	the dog dug a whole in the backyard well iwas sleeping , gnau imm grounded	the a dog doug a hole in the backyard welle iwas sleeping , gnau imm grounded	the a dog doug a a whole in the a backyard welle iwas sleeping , gnau imm grounded	the dog dug a hole in the bakyard wejl iwas sleeping , now im grounded	the dog edug a hohe in the backyard well iwas sloeeping , nmow im groudned	the odg dgg a hole in the bacmyard wll iwas seeping , now jm gmounded	the dog dug a in the backyard well sleeping , now im grounded	the a in the backyard well iwas sleeping , grounded	the dug a in the sleeping ,	0.6666666666666666	0.5333333333333333	[('the', 'DT'), ('dog', 'NN'), ('dug', 'VBD'), ('a', 'DT'), ('hole', 'NN'), ('in', 'IN'), ('the', 'DT'), ('backyard', 'NN'), ('well', 'NN'), ('iwas', 'NN'), ('sleeping', 'VBG'), (',', ','), ('now', 'RB'), ('im', 'VBZ'), ('grounded', 'VBD')]	a -> a a; hole -> whole; the -> the a; im -> imm; the -> the a; dug -> doug; now -> gnau; well -> welle;
1960517013	sadness	should not have waled past the Quad! I want to be outside having fun.	should knot have whaled past the Quad ! I want to be outside having fun .	should not halve waled past the a Quad ! I want to b outside having fun .	should knot halve waled past the a Quad ! eye want two be outside having fun .	should not halve whaled passed the a Quad ! eye want two b outside halving fun .	should not have wled past the Quad ! I want to be outside having un .	should not have wgled past the Qaud ! I want to eb ouside haivng fun .	should not hoave wkled past the Qad ! I want to eb obutside hazing hun .	should not waled past the ! I want to be outside having fun .	should waled past the ! I to outside having fun .	should past the ! I to having .	0.5625	0.625	[('should', 'MD'), ('not', 'RB'), ('have', 'VB'), ('waled', 'VBN'), ('past', 'IN'), ('the', 'DT'), ('Quad', 'NN'), ('!', '.'), ('I', 'PRP'), ('want', 'VBP'), ('to', 'TO'), ('be', 'VB'), ('outside', 'JJ'), ('having', 'VBG'), ('fun', 'NN'), ('.', '.')]	to -> two; waled -> whaled; past -> passed; be -> b; having -> halving; have -> halve; the -> the a; I -> eye;
1962693688	sadness	Its rained ever day in Miami since I've been here.....	Its reigned ever day in Miami since I 've been here .....	Its rained ever day in Miami since eye 've been hear .....	Its rained ev er dey in Miami since eye 've bin here .....	Its reigned ev er dey in Miami since eye 've bin hear .....	Its rained ever day in Miami since I 'e been here .....	Its rained ever xday in Milami since I 'e been hkre .....	Its raned evre dmy in Moami since I 'ev been here .q...	Its rained day in Miami since I 've been here .....	Its rained day in since I been here	Its in since I been here	0.6666666666666666	0.5	[('Its', 'PRP$'), ('rained', 'JJ'), ('ever', 'RB'), ('day', 'NN'), ('in', 'IN'), ('Miami', 'NNP'), ('since', 'IN'), ('I', 'PRP'), ("'ve", 'VBP'), ('been', 'VBN'), ('here', 'RB'), ('.....', 'JJ')]	I -> eye; ever -> ev er; been -> bin; here -> hear; day -> dey; rained -> reigned;
1957290619	sadness	A sunny morning in the Big K, with lawns to mow and a 2 mile to run to attempt, urgh	A sunny morning in the Big K , with lawns two mow and a 2 mile to run two attempt , urgh	A sunny morning in the Big K , withe lawns two mo and a 2 mile two run to attempt , urgh	a a sunny mourning in the a Big K , withe lawns to mow a and a a 2 mile to run two attempt , urgh	a a sonny mourning in the a Big quay , withe lawns to mo a and a a 2 mile two run two attempt , urgh	A sunny morning in the Big K , with lawns to mow and a 2 mile to run to attempt , urgh	A sujny msorning in the Big K , with lanws to mw and a 2 mlie to rn to attempt , urgh	A snuny maorning in the nBig K , with lkwns to mhow and a 2 mzle to drun to atkempt , ubgh	A sunny in the Big K , with lawns to mow and a 2 to run to attempt , urgh	A in the K , with lawns to and a 2 to run to ,	A in the , with to and a 2 to to ,	0.4545454545454545	0.5454545454545454	[('A', 'DT'), ('sunny', 'JJ'), ('morning', 'NN'), ('in', 'IN'), ('the', 'DT'), ('Big', 'NNP'), ('K', 'NNP'), (',', ','), ('with', 'IN'), ('lawns', 'NNS'), ('to', 'TO'), ('mow', 'VB'), ('and', 'CC'), ('a', 'DT'), ('2', 'CD'), ('mile', 'NN'), ('to', 'TO'), ('run', 'VB'), ('to', 'TO'), ('attempt', 'VB'), (',', ','), ('urgh', 'NN')]	A -> a a; K -> quay; sunny -> sonny; to -> two; a -> a a; and -> a and; the -> the a; morning -> mourning; with -> withe; mow -> mo; to -> two;
1960421383	sadness	If Hamilton gets a hockey team, I really think the name Hamilton should be in the team name. If not, I'll be sad.	If Hamilton getz a a hockey team , I really think the name Hamilton should be in the team name . If knot , I 'll be sad .	If Hamilton gets a a hockey teem , I rylee think the a name Hamilton schuld be in the team name . If knot , I 'll be sad .	If Hamilton getz a a hockey team , eye really think the a name Hamilton schuld be in the teem name . If not , eye 'll b sad .	If Hamilton getz a a hockey teem , eye rylee think the a name Hamilton schuld b in the a teem name . If knot , eye 'll b sad .	If Hamilton gts a hockey team , I really think the name Hamiton should be in the team natme . If not , I 'll be sad .	If Hailton gest a hockey team , I rejlly think the name Hamjlton should le in the team name . If nwot , I 'll be sad .	If Haimlton gest a hickey tema , I reeally tohink the nae Hmailton should e in the taem nabe . If ngt , I 'll e ksad .	If Hamilton gets a hockey , I really think the name Hamilton should be in the name . If , I 'll be sad .	If a , I really think the name Hamilton should be in the . If , I 'll be .	If a , I the should in the . If , I 'll .	0.5	0.4642857142857143	[('If', 'IN'), ('Hamilton', 'NNP'), ('gets', 'VBZ'), ('a', 'DT'), ('hockey', 'NN'), ('team', 'NN'), (',', ','), ('I', 'PRP'), ('really', 'RB'), ('think', 'VBP'), ('the', 'DT'), ('name', 'NN'), ('Hamilton', 'NNP'), ('should', 'MD'), ('be', 'VB'), ('in', 'IN'), ('the', 'DT'), ('team', 'NN'), ('name', 'NN'), ('.', '.'), ('If', 'IN'), ('not', 'RB'), (',', ','), ('I', 'PRP'), ("'ll", 'MD'), ('be', 'VB…	I -> eye; should -> schuld; not -> knot; be -> b; gets -> getz; I -> eye; be -> b; the -> the a; team -> teem; a -> a a; really -> rylee; the -> the a; team -> teem;
1694791379	happiness	Soon we are going to look at a cabaret, it's going to be fun!	Soon wee are go in to look at a cabaret , it 's going to be fun !	Soon we are go in two look at a cabaret , it 's going to b fun !	suen we are go in to look at a cabaret , it 's go in two b fun !	suen wee r go in two look at a a cabaret , it 's go in two b fun !	Soon we are going to look at a cabraet , it 's going to be yun !	Suoon we yre giong to look at a cabaret , it is going to me fun !	Soon we aer gonig to lrok at a cqbaret , it c's gonig to e ufn !	we are going to look at a cabaret , it going to be fun !	Soon we are to at a , it 's to be !	we to at a , it to !	0.5294117647058824	0.5294117647058824	[('Soon', 'RB'), ('we', 'PRP'), ('are', 'VBP'), ('going', 'VBG'), ('to', 'TO'), ('look', 'VB'), ('at', 'IN'), ('a', 'DT'), ('cabaret', 'NN'), (',', ','), ('it', 'PRP'), ("'s", 'VBZ'), ('going', 'VBG'), ('to', 'TO'), ('be', 'VB'), ('fun', 'NN'), ('!', '.')]	to -> two; Soon -> suen; a -> a a; are -> r; going -> go in; to -> two; we -> wee; be -> b; going -> go in;
1962848828	sadness	@MajorSpoilers majorspoilers.com has problems - cannot get the site working	@ MajorSpoilers majorspoilers.com has problems - can knot get the site working	@ MajorSpoilers majorspoilers.com has problems - can not goette the site werking	@ MajorSpoilers majorspoilers.com has problems - cannes knot get the a site werking	@ MajorSpoilers majorspoilers.com has problems - cannes knot goette the a sight werking	@ MajorSpoilers majorspoilers.com has problems - can tot get the site working	@ MajouSpoilers majorspoilers.com ahs problems - can not get the siyte woeking	@ MajzorSpoilers majorspoilers.com hcs prhoblems - can not gte the sie working	@ MajorSpoilers majorspoilers.com has problems - can not the site working	@ MajorSpoilers majorspoilers.com - can get the site	@ problems - can the site	0.75	0.5	[('@', 'JJ'), ('MajorSpoilers', 'NNP'), ('majorspoilers.com', 'NN'), ('has', 'VBZ'), ('problems', 'NNS'), ('-', ':'), ('can', 'MD'), ('not', 'RB'), ('get', 'VB'), ('the', 'DT'), ('site', 'NN'), ('working', 'VBG')]	get -> goette; can -> cannes; site -> sight; not -> knot; the -> the a; working -> werking;
1695961913	happiness	Good morning ! Wishing everyone a great week	Good mourning ! Wishing everyone a great week	Good morning ! Wishing everyone a a grate week	goode morning ! Wishing everyone a great weak	goode mourning ! Wishing everyone a grate weak	Good morning ! Wihing everyone a great week	Good morning ! Wihsing everyone a great wek	God morning ! Wihing eevryone a great weeek	Good morning ! Wishing everyone a great	Good morning ! Wishing a great	Good ! a great	0.75	0.625	[('Good', 'JJ'), ('morning', 'NN'), ('!', '.'), ('Wishing', 'VBG'), ('everyone', 'NN'), ('a', 'DT'), ('great', 'JJ'), ('week', 'NN')]	great -> grate; Good -> goode; week -> weak; morning -> mourning;
1961481653	sadness	@tommcfly Tom , today my school played POV at the break , and I almost cryed ! your show in sao paulo is today ! I wish i could be there!	@ tommcfly Tom , today my school played POV at the a brake , and I almost cryed ! your show in sao paulo is today ! I wish eye could be there !	@ tommcfly Tom , today my school played POV at the a break , a and I almost cryed ! yore chau in sow paulo is today ! I wish eye could be their !	@ tommcfly Tom , today mai school played POV at the a brake , and I almost cryed ! yore show in sow paulo is today ! eye wisch eye could b their !	@ tommcfly thom , today mai school played POV at the a brake , a and eye almost cryed ! yore chau in sow paul aux is today ! eye wisch eye could b their !	@ tommcfly Tom , today my school played POV at the brheak , and I almost cryed ! your show in aso paulo is tday ! I wish i could be there !	@ tmmcfly Tom , today my school plmyed PVO at the brak , and I almost cred ! your show in sao paluo qis today ! I wish i could be tzere !	@ tomcfly Tom , toady my srchool pliyed PtV at the brak , and I ailmost cyred ! your shwo in sao psulo ks twoday ! I wsh i could ce threre !	@ Tom , today my school played POV at the , and I almost cryed ! your show in sao paulo is today ! I wish i could there !	@ Tom , my POV at the break , and I almost cryed ! your in is ! I wish could there !	tommcfly , my POV at the , and I ! your in ! I could !	0.5757575757575758	0.4545454545454545	[('@', 'JJ'), ('tommcfly', 'NN'), ('Tom', 'NNP'), (',', ','), ('today', 'NN'), ('my', 'PRP$'), ('school', 'NN'), ('played', 'VBD'), ('POV', 'NNP'), ('at', 'IN'), ('the', 'DT'), ('break', 'NN'), (',', ','), ('and', 'CC'), ('I', 'PRP'), ('almost', 'RB'), ('cryed', 'VBD'), ('!', '.'), ('your', 'PRP$'), ('show', 'NN'), ('in', 'IN'), ('sao', 'JJ'), ('paulo', 'NN'), ('is', 'VBZ'), ('today', 'NN'), ('!'…	break -> brake; wish -> wisch; I -> eye; my -> mai; i -> eye; I -> eye; the -> the a; your -> yore; paulo -> paul aux; Tom -> thom; sao -> sow; there -> their; show -> chau; and -> a and; be -> b;
1752749982	sadness	@thomasfiss hahaha now ur gonna tweet.... I awoke to 67 the other night haha Man the concerts here suck. Cali's da place 2 be	@ thomasfiss hahaha now ur gon nah tweet .... eye awoke to 67 the other night haha Man the concerts here suk . Cali 's da place 2 be	@ thomasfiss hahaha now eure gon na tweet .... eye awoke two 67 the a other night haha Man the a concerts here suck . Cali 's da place 2 b	@ thomasfiss hahaha gnau eure gon nah tweet .... I awoke two 67 the a other knight haha mann the concerts hear suk . Cali 's da place 2 be	@ thomasfiss hahaha gnau eure gon nah tweet .... eye awoke two 67 the a uther knight haha mann the a concerts hear suk . collie 's da place 2 b	@ thomasfiss hahaha now r gon na tweet ..y. I awoke to 67 the otehr night haha Man the concerts here suck . Cali 's da place 2 be	@ thomasfiss hahaha now pur gon na tweet .l.. I awke to 67 the other night hafha Myan the concrts heere suck . Cai 's da place 2 we	@ thoamsfiss haahha ow hur gvon na tweet ... I awkoe to 67 the otther nihgt hmha Man the concrts here sukc . Cali 's da pace 2 be	@ thomasfiss ur gon na tweet .... I awoke to 67 the other haha Man the concerts here suck . Cali 's da place 2 be	@ gon na tweet I to 67 the other night haha Man the here . Cali 's da 2 be	thomasfiss gon na I to 67 the other haha the . Cali 's 2	0.6896551724137931	0.4827586206896552	[('@', 'JJ'), ('thomasfiss', 'JJ'), ('hahaha', 'NN'), ('now', 'RB'), ('ur', 'JJ'), ('gon', 'NN'), ('na', 'TO'), ('tweet', 'NN'), ('....', 'NN'), ('I', 'PRP'), ('awoke', 'VBD'), ('to', 'TO'), ('67', 'CD'), ('the', 'DT'), ('other', 'JJ'), ('night', 'NN'), ('haha', 'NN'), ('Man', 'NNP'), ('the', 'DT'), ('concerts', 'NNS'), ('here', 'RB'), ('suck', 'VBP'), ('.', '.'), ('Cali', 'NNP'), ("'s", 'POS'), …	now -> gnau; the -> the a; the -> the a; I -> eye; suck -> suk; to -> two; na -> nah; other -> uther; Man -> mann; night -> knight; ur -> eure; Cali -> collie; be -> b; here -> hear;
1752590710	sadness	@LisaBernart Great to meet you! Thanks for the use of your umbrella...I hope you ate and got some sleep!	@ LisaBernart Great two meet u ! Thanks for the use of your umbrella ... I hope you ate and got some sleep !	@ LisaBernart Great to meet u ! Thanks for the a use of your umbrella ... eye hope you eight a and got some sleep !	@ LisaBernart Great two meet you ! Thanks for the yous of your umbrella ... I hope u eight a and gott sum sleep !	@ LisaBernart grate two meat you ! Thanks fore the a use of yore umbrella a ... I hope u eight a and gott sum sleep !	@ LisfaBernart Great to mzet you ! Thanks for the use of your umbrella ... I hope you ate and got some sleep !	@ LisaBernart Geat to met you ! Thhanks for the use of your ubrella ... I hoqpe you ate and cgot some sleep !	@ LisaBrenart Gerat to mete you ! Thtnks for the uase of your umorella ... I hfpe you apte and gct some sxleep !	@ LisaBernart Great to meet you ! Thanks for the use of your ... I hope you ate and some sleep !	LisaBernart to you ! Thanks for the of your ... I you ate and some sleep !	to you ! for the of your ... I you and some !	0.4583333333333333	0.625	[('@', 'JJ'), ('LisaBernart', 'NNP'), ('Great', 'NNP'), ('to', 'TO'), ('meet', 'VB'), ('you', 'PRP'), ('!', '.'), ('Thanks', 'NNS'), ('for', 'IN'), ('the', 'DT'), ('use', 'NN'), ('of', 'IN'), ('your', 'PRP$'), ('umbrella', 'NN'), ('...', ':'), ('I', 'PRP'), ('hope', 'VBP'), ('you', 'PRP'), ('ate', 'JJ'), ('and', 'CC'), ('got', 'VBD'), ('some', 'DT'), ('sleep', 'NN'), ('!', '.')]	got -> gott; the -> the a; your -> yore; and -> a and; to -> two; you -> u; umbrella -> umbrella a; for -> fore; ate -> eight; Great -> grate; meet -> meat; some -> sum;
1961216972	sadness	@MynameisDon I ALWAYS miss out! I wont be able to commence in the foolishness til' the fall But come fall I'll be visiting!! YAY!!	@ MynameisDon I ALWAYS miss out ! I wont be able to commence in the a foolishness till ' the faul But come fall I 'll be visiting ! ! YAY ! !	@ MynameisDon eye ALWAYS miss out ! I wont be abel to commence in the a foolishness till ' the fall butt come faul I 'll be visiting ! ! YAY ! !	@ MynameisDon eye ALWAYS miss out ! eye wont b abel to commence in the a foolishness till ' the a faul But cum faul I 'll be visiting ! ! YAY ! !	@ MynameisDon eye ALWAYS mis out ! eye wont b abel two commence in the a foolishness till ' the a faul butt cum faul eye 'll b visiting ! ! yea ! !	@ MyntameisDon I ALWAYS miss out ! I wotn fe able to commence in the foolishness til ' the fall But come fall I 'll be visiting ! ! YAY ! !	@ MynameisDon I ALbAYS mss out ! I wnot wbe ayble to commence in the foolsihness tli ' the flal But come fll I 'll be visiting ! ! YAY ! !	@ MynfameisDon I AoWAYS mis out ! I wot eb abel to comemnce in the foolihness ttil ' the fall But coue fal I 'll te vixiting ! ! YAY ! !	MynameisDon I ALWAYS miss out ! I be able to commence in the foolishness til ' the fall But come I 'll be visiting ! ! YAY ! !	I out ! I be able to in the til ' the But fall I 'll be ! ! YAY ! !	I out ! I to in the ' the But I 'll ! ! YAY ! !	0.46875	0.5	[('@', 'JJ'), ('MynameisDon', 'NNP'), ('I', 'PRP'), ('ALWAYS', 'NNP'), ('miss', 'VBP'), ('out', 'RP'), ('!', '.'), ('I', 'PRP'), ('wont', 'VBP'), ('be', 'VB'), ('able', 'JJ'), ('to', 'TO'), ('commence', 'VB'), ('in', 'IN'), ('the', 'DT'), ('foolishness', 'NN'), ('til', 'NN'), ("'", "''"), ('the', 'DT'), ('fall', 'NN'), ('But', 'CC'), ('come', 'VBP'), ('fall', 'VBP'), ('I', 'PRP'), ("'ll", 'MD'), …	the -> the a; I -> eye; to -> two; miss -> mis; able -> abel; til -> till; I -> eye; YAY -> yea; be -> b; I -> eye; fall -> faul; be -> b; fall -> faul; the -> the a; But -> butt; come -> cum;
1960555152	sadness	watching chicago. @bambamonline honeyyyy im with you I miss me some hey arnold! and wild thornberrys	watching chicago . @ bambamonline honeyyyy imm withe you I miss me some hey arnold ! and wild thornberrys	watching chicago . @ bambamonline honeyyyy imm with you I miss me some hey arnold ! a and wilde thornburys	watching chicago . @ bambamonline honeyyyy im with u eye miss me some hay arnold ! a and wilde thornburys	watching chicago . @ bambamonline honeyyyy imm withe u eye mis mi some hay arnold ! a and wilde thornburys	watching chihcago . @ bambamonline honeyyyy im with you I miss me some hey arhnold ! and wild thornberrys	wfatching chicago . @ bambmaonline honeyyyy m with you I mirss me some hy anold ! and wild thornberrys	watwhing cihcago . @ bambamnoline honyyyy nm with you I mihss me some vey artnold ! and wild thornberrys	watching chicago . @ bambamonline im with you I miss me some arnold ! and wild thornberrys	chicago . bambamonline honeyyyy with you I miss me some hey ! and	watching . with you I me some ! and	0.5789473684210527	0.5789473684210527	[('watching', 'VBG'), ('chicago', 'NN'), ('.', '.'), ('@', 'JJ'), ('bambamonline', 'NN'), ('honeyyyy', 'NN'), ('im', 'NN'), ('with', 'IN'), ('you', 'PRP'), ('I', 'PRP'), ('miss', 'VBP'), ('me', 'PRP'), ('some', 'DT'), ('hey', 'VBP'), ('arnold', 'JJ'), ('!', '.'), ('and', 'CC'), ('wild', 'JJ'), ('thornberrys', 'NN')]	with -> withe; you -> u; thornberrys -> thornburys; miss -> mis; hey -> hay; im -> imm; wild -> wilde; I -> eye; and -> a and; me -> mi;
1752894556	happiness	Yay my friend Glen is here. Now i'm like this	Yay my friend Glen is here . gnau i 'm like this	Yay mai friend glenn is here . Now i 'm like this	yea mai friend Glen is hear . gnau i 'm like this	yea my friend glenn is hear . gnau eye 'm lyke this	Yay my friend Glen is here . pNow i 'm like this	Yay my frfend Glne is hece . oNw i 'm like this	Yqay my frviend Glen ds here . ow i m like this	Yay my friend Glen here . Now i 'm like this	my friend is . Now 'm like this	my friend Glen . like this	0.6666666666666666	0.5833333333333334	[('Yay', 'NNP'), ('my', 'PRP$'), ('friend', 'NN'), ('Glen', 'NNP'), ('is', 'VBZ'), ('here', 'RB'), ('.', '.'), ('Now', 'RB'), ('i', 'JJ'), ("'m", 'VBP'), ('like', 'IN'), ('this', 'DT')]	here -> hear; Yay -> yea; like -> lyke; i -> eye; Now -> gnau; Glen -> glenn;
1961151822	happiness	@DJClicheDarknes I haven't had a good homemade flour tortilla in ages.	@ DJClicheDarknes I have n't had a a good homemade flour tortilla in ages .	@ DJClicheDarknes I halve n't hadd a a good homemade flour tortilla in ages .	@ DJClicheDarknes eye have n't had a goode home-made flour tortilla in age his .	@ DJClicheDarknes eye halve n't had a a goode home-made flower tortilla in age his .	@ DJClicheDarknes I have n't had a good hbmemade flour tortilla in ages .	@ DJClicheDarknes I hve nt' had a good homemade fnlour tobtilla in ages .	@ DJCliwheDarknes I hve n't hd a good hoemade folur tortilla in ags .	@ DJClicheDarknes I have n't had a good homemade flour tortilla in .	DJClicheDarknes I have n't had a good homemade in .	@ DJClicheDarknes I a in ages .	0.7142857142857143	0.5714285714285714	[('@', 'JJ'), ('DJClicheDarknes', 'NNPS'), ('I', 'PRP'), ('have', 'VBP'), ("n't", 'RB'), ('had', 'VBD'), ('a', 'DT'), ('good', 'JJ'), ('homemade', 'NN'), ('flour', 'NN'), ('tortilla', 'NN'), ('in', 'IN'), ('ages', 'NNS'), ('.', '.')]	ages -> age his; flour -> flower; homemade -> home-made; have -> halve; I -> eye; good -> goode; a -> a a;
1694219104	happiness	Monday morning Lots to go out.. just waiting for a mate to add a style to my table and im set	Monday mourning Lots to go out .. just waiting for a mate to add a style to my table a and im set	Monday morning Lots to gogh out .. just weighting for a mate to add a stile to my table a and im set	mundi morning Lots two go out .. just weighting for a a mate two add a stile to my table and im sette	mundi morning lats two gogh out .. just waiting fore a a mate two ad a a stile to mai table and im set	Monday morning Lots to go out .. just waiting for a mate to add a stsle to my tble and im set	Mnday mroning Loits to go out .. jut watting for a mate to add a stale to my table and im bet	Mqnday mroning Los to lgo out .. jut witing for a mkte to dd a stle to my table and lim ste	Monday morning Lots to out .. just waiting for a mate to add a style to my table and im	morning to go out .. for a to a style to my and im set	morning to go out for a to a to my and	0.5909090909090909	0.7727272727272727	[('Monday', 'NNP'), ('morning', 'NN'), ('Lots', 'NNP'), ('to', 'TO'), ('go', 'VB'), ('out', 'RP'), ('..', 'RB'), ('just', 'RB'), ('waiting', 'VBG'), ('for', 'IN'), ('a', 'DT'), ('mate', 'NN'), ('to', 'TO'), ('add', 'VB'), ('a', 'DT'), ('style', 'NN'), ('to', 'TO'), ('my', 'PRP$'), ('table', 'NN'), ('and', 'CC'), ('im', 'NN'), ('set', 'NN')]	style -> stile; for -> fore; go -> gogh; my -> mai; add -> ad; to -> two; Lots -> lats; to -> two; a -> a a; Monday -> mundi; a -> a a;
1966106197	sadness	says our power went out...which RARELY ever happens...and i hadn't saved my sims game in a while. http://plurk.com/p/x334f	says our pow er wendt out ... which RARELY ev er happens ... and i had n't saved my sims game in a while . http : //plurk.com/p/x334f	says our power went out ... witch RARELY ever happens ... a and eye had n't saved my syms game in a wile . http : //plurk.com/p/x334f	says hour pow er wendt out ... which RARELY ever happens ... a and eye had n't saved mai syms game in a a while . http : //plurk.com/p/x334f	says hour pow er wendt out ... witch RARELY ev er happens ... a and eye hadd n't saved mai syms game in a a wile . http : //plurk.com/p/x334f	sanys our power went out ... which RARELY ever happens ... and i had n't saved my sims game in a whle . http : //plurk.com/p/x334f	says our power went out ... which RAoRELY ezver happens ... and i had 'nt seaved my sizms gaem in a while . htp : //plruk.com/p/x334f	sasy our pewer wnet out ... which RmRELY erer haappens ... and i hhad dn't sraved my sims gave in a whkile . http : //plurk.ocm/p/x334f	our power went out ... which RARELY ever happens ... and i had n't saved my sims game in a . : //plurk.com/p/x334f	says our power out ... which ever happens ... and i n't my in a . http :	says our out ... which ... and my game in a . :	0.5769230769230769	0.4615384615384615	[('says', 'VBZ'), ('our', 'PRP$'), ('power', 'NN'), ('went', 'VBD'), ('out', 'IN'), ('...', ':'), ('which', 'WDT'), ('RARELY', 'NNP'), ('ever', 'RB'), ('happens', 'VBZ'), ('...', ':'), ('and', 'CC'), ('i', 'VB'), ('had', 'VBD'), ("n't", 'RB'), ('saved', 'VBN'), ('my', 'PRP$'), ('sims', 'NNS'), ('game', 'NN'), ('in', 'IN'), ('a', 'DT'), ('while', 'NN'), ('.', '.'), ('http', 'NN'), (':', ':'), ('//…	went -> wendt; a -> a a; our -> hour; i -> eye; sims -> syms; while -> wile; my -> mai; ever -> ev er; had -> hadd; and -> a and; power -> pow er; which -> witch;
1964667316	sadness	to be really really... not bored but bad, i won't know the news but thats ok. BRB x	to be really rylee ... not board but bad , i wo n't know the news but thats ok. BRB x	to be really rylee ... not bored butt bad , eye wo n't know the news but thats ok. BRB ex	to b really rylee ... not bored but bad , eye woe n't know the a news but thats ok. BRB ex	two b rylee rylee ... knot board butt bad , i woe n't no the a news but thats ok. BRB ex	to be really rejally ... not bored but bad , i wo 'nt know the news but thats ok. BRB x	to be raelly really ... nht bored but ad , i wo nt know the news but tahts ok. BRB x	to me rally relly ... ot biored but bad , i wo y't knkow the news but thwts o.k RBB x	to be really ... not but bad , i wo n't know the news but thats ok. BRB x	to really ... but bad , i wo n't the news but ok. BRB x	to really ... but , wo know the but BRB	0.6666666666666666	0.6190476190476191	[('to', 'TO'), ('be', 'VB'), ('really', 'RB'), ('really', 'RB'), ('...', ':'), ('not', 'RB'), ('bored', 'VBN'), ('but', 'CC'), ('bad', 'JJ'), (',', ','), ('i', 'NN'), ('wo', 'MD'), ("n't", 'RB'), ('know', 'VB'), ('the', 'DT'), ('news', 'NN'), ('but', 'CC'), ('thats', 'NNS'), ('ok.', 'VBP'), ('BRB', 'NNP'), ('x', 'NN')]	to -> two; but -> butt; wo -> woe; really -> rylee; know -> no; really -> rylee; be -> b; the -> the a; bored -> board; x -> ex; not -> knot;
1966085239	sadness	It's friday and I'd love to party, but don't have a sitter.	It 's friday a and I 'd love to party , but do n't have a a sitter .	It 's freidy and I 'd love to party , butt do n't halve a sitter .	It 's friday and I 'd love two parti , but due n't halve a sit her .	It 's friday a and eye 'd love two parti , butt due n't halve a a sit her .	It 's fiday and I 'd love to prty , but do n't have a sitter .	It ms frday and I 'd loe to party , but fdo n't hane a sitter .	It s frzday and I 'd loe to patry , but od zn't hive a stiter .	It 's friday and I 'd to party , but n't have a sitter .	It and I 'd to party , but have a sitter .	It and I 'd to , but a .	0.4705882352941176	0.5882352941176471	[('It', 'PRP'), ("'s", 'VBZ'), ('friday', 'JJ'), ('and', 'CC'), ('I', 'PRP'), ("'d", 'MD'), ('love', 'VB'), ('to', 'TO'), ('party', 'NN'), (',', ','), ('but', 'CC'), ('do', 'VBP'), ("n't", 'RB'), ('have', 'VB'), ('a', 'DT'), ('sitter', 'NN'), ('.', '.')]	have -> halve; to -> two; I -> eye; but -> butt; a -> a a; party -> parti; do -> due; sitter -> sit her; and -> a and;
1963037973	happiness	aahhhh the new pics from new moon are brill. I don't think I can wait 5 months	aahhhh the gnu pics from gnu moon are brill . I do n't think I can wait 5 months	aahhhh the new pics from gnu moon are brill . eye do n't think eye can weight 5 months	aahhhh the new pics frum new moone are brill . eye due n't think I cannes weight 5 months	aahhhh the a new pics frum gnu moone r brill . eye due n't think eye cannes weight 5 months	aahhhh the new pics from new mon are brill . I do n't tgink I can wait 5 months	aahhhh the new pics from new moon aer brpll . I o n't thonk I can wit 5 mnoths	ahahhh the nqew piks from enw moon aer brlil . I uo nt' think I can wait 5 mxnths	aahhhh the new pics from are brill . I do n't think I can wait 5 months	aahhhh the new from new brill . I do think I can 5	aahhhh the from brill . I I can 5	0.631578947368421	0.5789473684210527	[('aahhhh', 'VB'), ('the', 'DT'), ('new', 'JJ'), ('pics', 'NNS'), ('from', 'IN'), ('new', 'JJ'), ('moon', 'NN'), ('are', 'VBP'), ('brill', 'VBN'), ('.', '.'), ('I', 'PRP'), ('do', 'VBP'), ("n't", 'RB'), ('think', 'VB'), ('I', 'PRP'), ('can', 'MD'), ('wait', 'VB'), ('5', 'CD'), ('months', 'NNS')]	new -> gnu; can -> cannes; the -> the a; wait -> weight; moon -> moone; from -> frum; I -> eye; are -> r; I -> eye; do -> due;
1694769245	happiness	HAPPY STAR WARS DAY EVERYONE any excuse for a few drinkies eh?	HAPPY STAR WARS DAY EVERYONE any excuse for a a few drinkies eh ?	HAPPY starr WARS dey EVERYONE any excuse for a phew drinkies eh ?	HAPPY starr WARS DAY EVERYONE any excuse fore a a phew drinkies eh ?	HAPPY starr WARS dey EVERYONE n e excuse fore a a phew drinkies eh ?	HAPPY STAR WARS DAY EVERYONE any exucse for a few drinkies eh ?	HAkPPY STAR WARS DtAY EVERYONE any excuse for a few doinkies h ?	HAPPY STAR WrARS AY EoERYONE any exucse for a fnw drynkies eh ?	HAPPY STAR WARS DAY EVERYONE any for a few drinkies eh ?	HAPPY EVERYONE any excuse for a few drinkies ?	HAPPY any excuse for a ?	0.6923076923076923	0.4615384615384615	[('HAPPY', 'NNP'), ('STAR', 'NNP'), ('WARS', 'NNP'), ('DAY', 'NNP'), ('EVERYONE', 'NNP'), ('any', 'DT'), ('excuse', 'NN'), ('for', 'IN'), ('a', 'DT'), ('few', 'JJ'), ('drinkies', 'NNS'), ('eh', 'RB'), ('?', '.')]	a -> a a; DAY -> dey; STAR -> starr; few -> phew; for -> fore; any -> n e;
1964850639	happiness	@Tech_Animated thanks so much for everything you do! i'm so sorry you're hurting	@ Tech_Animated thanks so much for everything u due ! i 'm so sorry you 're hurting	@ Tech_Animated thanks so much fore everything you due ! i 'm so sorry you 're herting	@ Tech_Animated thanks sew much fore everything u do ! i 'm so sorry u 're herting	@ Tech_Animated thanks sew mutch fore everything u due ! i 'm sew sari u 're herting	@ Tech_Animated thanks so mcuh for everything you od ! i 'm so sorry you 're hurting	@ Tech_Animated thanks so much for evedrything you do ! i 'm os sovrry you 'sre hurting	@ Tech_Asnimated tahnks os mch for everything you do ! i m so soarry you 're huting	@ Tech_Animated thanks so much for everything you do ! i sorry you 're hurting	@ Tech_Animated for everything you do ! i 'm so sorry you	thanks for you do ! 'm so you	0.7647058823529411	0.5882352941176471	[('@', 'RB'), ('Tech_Animated', 'NNP'), ('thanks', 'NNS'), ('so', 'RB'), ('much', 'JJ'), ('for', 'IN'), ('everything', 'NN'), ('you', 'PRP'), ('do', 'VBP'), ('!', '.'), ('i', 'VB'), ("'m", 'VBP'), ('so', 'RB'), ('sorry', 'JJ'), ('you', 'PRP'), ("'re", 'VBP'), ('hurting', 'VBG')]	you -> u; sorry -> sari; so -> sew; hurting -> herting; much -> mutch; you -> u; for -> fore; do -> due; so -> sew;
1695191814	happiness	Had such a great weekend! Glad it's sunny out today	Had such a a great weekend ! Glad it 's sunny out today	Had such a grate weekend ! gladd it 's sunny out today	hadd such a a grate weekend ! Glad it 's sonny out today	hadd sutch a a grate weekend ! gladd it 's sonny out today	Had such a great weekend ! Gplad it 's sunny out today	Hrd such a great weekend ! Glda it c's sunny out toeday	Hda such a geeat wnekend ! Gald it 's sfnny out tuday	Had such a great weekend ! Glad it 's sunny out	Had such a ! it 's sunny out	such a weekend ! it out	0.5833333333333334	0.5	[('Had', 'NNP'), ('such', 'PDT'), ('a', 'DT'), ('great', 'JJ'), ('weekend', 'NN'), ('!', '.'), ('Glad', 'NNP'), ('it', 'PRP'), ("'s", 'VBZ'), ('sunny', 'JJ'), ('out', 'IN'), ('today', 'NN')]	Had -> hadd; sunny -> sonny; a -> a a; such -> sutch; great -> grate; Glad -> gladd;
1753115709	happiness	that was a fun bacontaco night	that was a fun bacontaco knight	that waas a fun bacontaco night	that was a a fun bacontaco knight	that waas a a fun bacontaco knight	that was a fun bacontaco nyght	that was a cun bacbontaco night	that wjas a ufn bacntaco night	that a fun bacontaco night	that a fun night	that a night	0.6666666666666666	0.5	[('that', 'DT'), ('was', 'VBD'), ('a', 'DT'), ('fun', 'NN'), ('bacontaco', 'NN'), ('night', 'NN')]	was -> waas; a -> a a; night -> knight;
1695374988	happiness	@DonMcAllister Now I need to find the Keynote one! At least I know where to go! #ScreenCastsOnline	@ DonMcAllister Now I need two find the Keynote won ! At least I know where to go ! # ScreenCastsOnline	@ DonMcAllister Now eye knead two find the Keynote won ! At least I know where to go ! # ScreenCastsOnline	@ DonMcAllister gnau eye knead to find the Keynote one ! At leased eye no where to go ! # ScreenCastsOnline	@ DonMcAllister gnau eye knead to fined the a Keynote won ! At leased eye no wear to gogh ! # ScreenCastsOnline	@ DonMcAllister Now I nued to find the Keynote one ! At least I kow where to go ! # ScreenCastsOnline	@ DoMcAllister Njow I need to find the Keynote noe ! At lesat I know where to o ! # ScreenCastsOnline	@ DonMAllister Nwo I need to fnid the Keyknote oe ! At lewst I knwo where to og ! # ScrenCastsOnline	@ DonMcAllister Now I need to the Keynote one ! At I know where to go ! # ScreenCastsOnline	DonMcAllister I to find the one ! At I know where to go ! #	I to the ! At I where to ! #	0.5238095238095238	0.6190476190476191	[('@', 'JJ'), ('DonMcAllister', 'NNP'), ('Now', 'RB'), ('I', 'PRP'), ('need', 'VBP'), ('to', 'TO'), ('find', 'VB'), ('the', 'DT'), ('Keynote', 'NNP'), ('one', 'NN'), ('!', '.'), ('At', 'IN'), ('least', 'JJS'), ('I', 'PRP'), ('know', 'VBP'), ('where', 'WRB'), ('to', 'TO'), ('go', 'VB'), ('!', '.'), ('#', '#'), ('ScreenCastsOnline', 'NNP')]	find -> fined; least -> leased; know -> no; Now -> gnau; I -> eye; where -> wear; the -> the a; one -> won; go -> gogh; I -> eye; need -> knead;
1964034555	happiness	Meeting went well last night.They shot promo to air this weekend on MTV. i tried to hide but I was too close, I think they caught me.	Meeting went well lost night.They shot promo to air this weekend on MTV . eye tried to hide but I was too close , eye think they caught me .	Meeting went welle lost night.They shot promo to ere this weekend on MTV . i tried two hyde but I was too close , I think they cot me .	Meeting went welle lost night.They shot promo to air this weekend on MTV . eye tried two hide but eye waas too clothes , eye think they cot me .	Meeting wendt welle lost night.They shott promo two air this weekend on MTV . eye tried two hyde butt eye waas to clothes , I think they cot mi .	Mzeeting went well last night.They sht promo to air this weekend on MTV . i tried to hide but I was too close , I think they caught me .	Meeting went well last night.They shot prfmo to iar this wekeend on MTV . i tred to hilde but I wkas txo clse , I think they caught me .	Meteing went webll lat niht.They sot pruomo to uair this wekeend on MVT . i tqried to hide but I was too cose , I tbink they caguht me .	Meeting went well last shot promo to air this weekend on MTV . tried to hide but I was close , I think they caught me .	well last night.They promo to air this weekend on . to but I close , I think they caught me .	Meeting well to this on . to but I close , I they me .	0.6	0.5666666666666667	[('Meeting', 'VBG'), ('went', 'VBD'), ('well', 'RB'), ('last', 'JJ'), ('night.They', 'JJ'), ('shot', 'NN'), ('promo', 'NN'), ('to', 'TO'), ('air', 'NN'), ('this', 'DT'), ('weekend', 'NN'), ('on', 'IN'), ('MTV', 'NNP'), ('.', '.'), ('i', 'NN'), ('tried', 'VBD'), ('to', 'TO'), ('hide', 'VB'), ('but', 'CC'), ('I', 'PRP'), ('was', 'VBD'), ('too', 'RB'), ('close', 'JJ'), (',', ','), ('I', 'PRP'), ('th…	close -> clothes; went -> wendt; caught -> cot; was -> waas; me -> mi; but -> butt; to -> two; too -> to; shot -> shott; well -> welle; i -> eye; to -> two; I -> eye; hide -> hyde; last -> lost;
1965896198	sadness	@glennbeck Missed your show tonight Just HAD to go up to Lake Erie and enjoy the quiet!	@ glennbeck Missed your show tonight Just HAD to gogh up two Lake Erie and enjoy the quiet !	@ glennbeck Missed your show tonite Just hadd to gogh up two Lake Erie and enjoy the quiet !	@ glennbeck Missed your show tonite Just HAD two gogh upp to Lake Erie a and enjoy the a quiet !	@ glennbeck mist yore chau tonite Just hadd two go upp two Lake eerie and enjoy the a quiet !	@ glennbeck Mised your show tonight Jwust HAD to go up to Lake Erie and enjoy the quiet !	@ glendnbeck Meissed your sohw tconight Jut HAD to go up to Lake Erie and enjoy the quiet !	@ glbnnbeck Missed your shmw tonight Just dHAD to ro up to Laek Ekrie and enejoy the quet !	@ glennbeck Missed your show tonight HAD to go up to Erie and enjoy the quiet !	glennbeck your show tonight HAD to up to Erie and enjoy the !	your to go up to Erie and the !	0.631578947368421	0.631578947368421	[('@', 'JJ'), ('glennbeck', 'NN'), ('Missed', 'VBD'), ('your', 'PRP$'), ('show', 'NN'), ('tonight', 'NN'), ('Just', 'NNP'), ('HAD', 'NNP'), ('to', 'TO'), ('go', 'VB'), ('up', 'RP'), ('to', 'TO'), ('Lake', 'NNP'), ('Erie', 'NNP'), ('and', 'CC'), ('enjoy', 'VB'), ('the', 'DT'), ('quiet', 'JJ'), ('!', '.')]	tonight -> tonite; Erie -> eerie; Missed -> mist; your -> yore; to -> two; to -> two; the -> the a; HAD -> hadd; show -> chau; up -> upp;
1965388566	happiness	Thanks to my assignment im off to work today!	Thanks to mai assignment im off to work today !	Thanks to my assignment im off two werk today !	Thanks two mai assignment im off to werk today !	Thanks two mai assignment imm off two werk today !	Thanks to my asisgnment im off to work today !	Teanks to my astsignment im off to wokr today !	Tahnks to my assingment m off to wrok tday !	Thanks to my assignment off to work today !	to my assignment off to today !	to my off to !	0.5	0.5	[('Thanks', 'NNS'), ('to', 'TO'), ('my', 'PRP$'), ('assignment', 'NN'), ('im', 'VB'), ('off', 'RP'), ('to', 'TO'), ('work', 'VB'), ('today', 'NN'), ('!', '.')]	im -> imm; to -> two; to -> two; my -> mai; work -> werk;
1963498476	sadness	FJGKFLD;'Sdh WHY AM I NOT AT HOMETOWN DAYS WITH MY FRIENDS.	FJGKFLD ; 'Sdh WHY AM I NOT AT HOMETOWN DAYS WITH mai FRIENDS .	FJGKFLD ; 'Sdh y AM I knot AT HOMETOWN DAYS WITH MY frenz .	FJGKFLD ; 'Sdh WHY AM eye knot AT HOMETOWN dais withe MY FRIENDS .	FJGKFLD ; 'Sdh y AM eye knot AT HOMETOWN dais withe mai frenz .	FJGKFLD ; 'Sdh WHY AM I NOT AT HOMEpTOWN DAYS WITH MY FRIENDS .	FJGKFLD ; 'Sdh WHY oAM I NOT gT HOMdTOWN DoYS WITH MY FRIENDS .	FJvKFLD ; 'Sdh HY M I iNOT rAT HOMETOWN DAYS WIH vMY FRIENDS .	FJGKFLD ; 'Sdh WHY AM I NOT AT HOMETOWN DAYS WITH FRIENDS .	; 'Sdh WHY AM I NOT HOMETOWN DAYS FRIENDS .	; 'Sdh I NOT AT FRIENDS .	0.7142857142857143	0.5	[('FJGKFLD', 'NNP'), (';', ':'), ("'Sdh", 'CD'), ('WHY', 'NNP'), ('AM', 'VBP'), ('I', 'PRP'), ('NOT', 'NNP'), ('AT', 'NNP'), ('HOMETOWN', 'NNP'), ('DAYS', 'NNP'), ('WITH', 'NNP'), ('MY', 'NNP'), ('FRIENDS', 'NNP'), ('.', '.')]	NOT -> knot; WHY -> y; FRIENDS -> frenz; MY -> mai; WITH -> withe; I -> eye; DAYS -> dais;
1964496089	sadness	why do i even bother anymore? Everyone is makin me feel like im a waste of space	why due eye even bother anymore ? Everyone is makin me feel like im a waste of space	y due eye even bother anymore ? Everyone is makin mi feel like im a waste of space	y due i even bother anymore ? Everyone is mackin mi feel like imm a waste of space	y due eye even bother anymore ? Everyone is mackin mi feil lyke imm a waist of space	why do i even bother anyomre ? Everyone is makin me feel like tim a waste of space	why o i evne bother anymore ? Everyone qs makin me fel like im a waste of spcae	why od i even bother anyomre ? Everyone mis maykin me fel like m a wapste of spwce	why do i even bother anymore ? Everyone is makin me feel like a of space	why do even bother ? makin me feel like a waste of space	why even bother ? me like a of space	0.6111111111111112	0.5555555555555556	[('why', 'WRB'), ('do', 'VBP'), ('i', 'VB'), ('even', 'RB'), ('bother', 'DT'), ('anymore', 'RB'), ('?', '.'), ('Everyone', 'NN'), ('is', 'VBZ'), ('makin', 'VBN'), ('me', 'PRP'), ('feel', 'VBP'), ('like', 'IN'), ('im', 'NN'), ('a', 'DT'), ('waste', 'NN'), ('of', 'IN'), ('space', 'NN')]	like -> lyke; makin -> mackin; waste -> waist; im -> imm; i -> eye; feel -> feil; do -> due; why -> y; me -> mi;
1694013591	happiness	@Gennargh I also have a brain tumor called Jeffery.	@ Gennargh I also have a brain tumor called jefferey .	@ Gennargh I also have a brain toomer called jefferey .	@ Gennargh eye all so have a brain tumor called jefferey .	@ Gennargh eye all so halve a a brain toomer called jefferey .	@ Gennargh I also have a brain tumor claled Jeffery .	@ Gennargh I ajso have a brdain tumor claled Jeffery .	@ Gnenargh I also hve a byrain tamor claled Jeffery .	@ Gennargh I also have a brain tumor called .	@ Gennargh I have a called Jeffery .	I also a tumor .	0.7272727272727273	0.5454545454545454	[('@', 'JJ'), ('Gennargh', 'NNP'), ('I', 'PRP'), ('also', 'RB'), ('have', 'VBP'), ('a', 'DT'), ('brain', 'NN'), ('tumor', 'NN'), ('called', 'VBD'), ('Jeffery', 'NNP'), ('.', '.')]	also -> all so; tumor -> toomer; a -> a a; have -> halve; I -> eye; Jeffery -> jefferey;
1960315113	sadness	is really wishing you would just let me go and let me fight this on my own...i'm tired of feeling like shit because of you!!!	is rylee wishing you would just let me go and lett me fight this on my own ... i 'm tired of feeling lyke shit because of you ! ! !	is really wishing u would just let me gogh and lett mi fight this on mai oanh ... i 'm tired of feeling like shit because of you ! ! !	is rylee wishing u wood just let me gogh a and let mi feit this on mai oanh ... i 'm tired of feeling like shit because of you ! ! !	is rylee wishing u wood just lett mi gogh a and lett mi feit this on mai oanh ... eye 'm tired of feeling lyke shit because of u ! ! !	is really wishing you would jsut let me go and let me fight this on my oan ... i m' tired of feeling like shit because of you ! ! !	bs raelly wishing you would jyust ilet me go and cet me fbight this on my on ... i 'm tired of feling like shit because of you ! ! !	ls renally wiqshing you would judst lte me o and et me fgiht this on my wn ... i m tried of feeing like shrt because of you ! ! !	is you would just let me go and let me this on my own ... i 'm tired of feeling like shit because of you ! ! !	wishing you would me and let me fight this on my ... 'm tired of like because of you ! ! !	you would me and me this on my ... of like because of you ! ! !	0.4516129032258064	0.4838709677419355	[('is', 'VBZ'), ('really', 'RB'), ('wishing', 'VBG'), ('you', 'PRP'), ('would', 'MD'), ('just', 'RB'), ('let', 'VB'), ('me', 'PRP'), ('go', 'VB'), ('and', 'CC'), ('let', 'VB'), ('me', 'PRP'), ('fight', 'VB'), ('this', 'DT'), ('on', 'IN'), ('my', 'PRP$'), ('own', 'JJ'), ('...', ':'), ('i', 'NN'), ("'m", 'VBP'), ('tired', 'VBN'), ('of', 'IN'), ('feeling', 'VBG'), ('like', 'IN'), ('shit', 'NN'), ('b…	me -> mi; i -> eye; me -> mi; you -> u; fight -> feit; really -> rylee; my -> mai; let -> lett; you -> u; let -> lett; like -> lyke; go -> gogh; would -> wood; and -> a and; own -> oanh;
1753757063	happiness	@f2point4 oh, that is very nice!! I will do something nice next week ~ going to Madrid next weekend for few days	@ f2point4 o , that is very nice ! ! I will do something niece next week ~ go in to Madrid next weekend for few days	@ f2point4 o , that is vary niece ! ! I wil do something nice next week ~ going two Madrid next weekend for few days	@ f2point4 o , that is vary niece ! ! eye wil do something niece nex weak ~ going to Madrid next weekend for few days	@ f2point4 o , that is vary niece ! ! eye wil due something niece nex week ~ going two Madrid nex weekend fore phew dais	@ f2point4 oh , that si very nice ! ! I will do sommthing nice net week ~ going to Madrid next weekend for few days	@ fipoint4 oh , that is very nie ! ! I will do something noce npext weke ~ going to Madrid ncext weekend for fzew days	@ f2pint4 oh , that ois vepy nice ! ! I will do somehting ncie next week ~ gioing to Mdarid nfext weetend for ew dahs	@ oh , that is very nice ! ! I will do nice next week ~ to Madrid next weekend for few days	@ f2point4 oh , that ! ! I will something ~ going to next weekend for few days	@ oh , that is ! ! I will something ~ to for	0.6538461538461539	0.5769230769230769	[('@', 'JJ'), ('f2point4', 'NN'), ('oh', 'UH'), (',', ','), ('that', 'WDT'), ('is', 'VBZ'), ('very', 'RB'), ('nice', 'JJ'), ('!', '.'), ('!', '.'), ('I', 'PRP'), ('will', 'MD'), ('do', 'VB'), ('something', 'NN'), ('nice', 'RB'), ('next', 'JJ'), ('week', 'NN'), ('~', 'RB'), ('going', 'VBG'), ('to', 'TO'), ('Madrid', 'NNP'), ('next', 'JJ'), ('weekend', 'NN'), ('for', 'IN'), ('few', 'JJ'), ('days', …	will -> wil; do -> due; nice -> niece; few -> phew; very -> vary; next -> nex; next -> nex; nice -> niece; to -> two; days -> dais; I -> eye; oh -> o; for -> fore;
1965932544	sadness	@pcdnicole so sad u cancelled silverstone show better see u in sandown park!	@ pcdnicole so sad u cancelled silverstone show better sea you in sandown park !	@ pcdnicole so sad u canceled silverstone show bettor see you in sandown park !	@ pcdnicole so sad u canceled silverstone chau bettor sea you in sandown park !	@ pcdnicole sew sad you canceled silverstone chau bettor sea you in sandown parc !	@ pcdnicole fo sd u cancelled silverstone show better see u in sandown park !	@ pcnicole os asd u cancelled silverstone show btter see u in sandown park !	@ pcdnicole eso sad u cancelled silvenstone show bteter dsee u in sanown park !	@ pcdnicole sad u cancelled silverstone show better u in sandown park !	@ pcdnicole u silverstone show u in sandown park !	@ pcdnicole u u in sandown park !	0.8666666666666667	0.5333333333333333	[('@', 'JJ'), ('pcdnicole', 'NN'), ('so', 'RB'), ('sad', 'JJ'), ('u', 'NN'), ('cancelled', 'VBD'), ('silverstone', 'NN'), ('show', 'NN'), ('better', 'RBR'), ('see', 'VBP'), ('u', 'JJ'), ('in', 'IN'), ('sandown', 'JJ'), ('park', 'NN'), ('!', '.')]	cancelled -> canceled; see -> sea; better -> bettor; show -> chau; u -> you; park -> parc; so -> sew; u -> you;
1753773643	happiness	@ManBag79 awww I love me some charlies we are enjoying some lucky food LOL	@ ManBag79 awww I love mi some charlies we are enjoying sum lucky food LOL	@ ManBag79 awww I love me some charlies wee r enjoying some luckie food LOL	@ ManBag79 awww eye love mi some charlies wee r enjoying sum lucky food LOL	@ ManBag79 awww eye love mi sum charlies wee r enjoying sum luckie food LOL	@ ManBag79 awww I love me some cyarlies we are enjoying some lucky food LOL	@ MnaBag79 awww I love me some charlies we are enjoying some lucky food eLOL	@ MaeBag79 awxww I love me some chamlies we aure enjoying some luky ftood LL	@ awww I love me some charlies we enjoying some lucky food LOL	I love me some charlies we are some lucky LOL	@ I me some we some food	0.6666666666666666	0.4666666666666667	[('@', 'JJ'), ('ManBag79', 'NNP'), ('awww', 'NN'), ('I', 'PRP'), ('love', 'VBP'), ('me', 'PRP'), ('some', 'DT'), ('charlies', 'NNS'), ('we', 'PRP'), ('are', 'VBP'), ('enjoying', 'VBG'), ('some', 'DT'), ('lucky', 'JJ'), ('food', 'NN'), ('LOL', 'NNP')]	I -> eye; some -> sum; we -> wee; some -> sum; are -> r; me -> mi; lucky -> luckie;
1960152349	happiness	so happy its friday...not so happy about this rain	so happy its freidy ... not so happy about this rain	sew happy its friday ... knot so happy about this rain	so happy its freidy ... not sew happy about this rein	sew happy its freidy ... knot sew happy about this rein	so happy its friday ... bnot so happy about this rain	os hppy its friday ... not so hxappy about this rain	mo hpapy its ftriday ... nt o hppy about this rain	so its friday ... not so happy about this rain	so its friday ... not so about this	its ... happy about this	0.6363636363636364	0.4545454545454545	[('so', 'RB'), ('happy', 'JJ'), ('its', 'PRP$'), ('friday', 'NN'), ('...', ':'), ('not', 'RB'), ('so', 'RB'), ('happy', 'JJ'), ('about', 'IN'), ('this', 'DT'), ('rain', 'NN')]	friday -> freidy; rain -> rein; so -> sew; not -> knot; so -> sew;
1964708377	happiness	@Nairtseuqe so my son is not the only one! that's really nice to know. he really is good at being three. and dh will be late today	@ Nairtseuqe so my son is not the only one ! that 's really nice two know . he really is good at being three . and dh will b leight today	@ Nairtseuqe so mai son is knot the only one ! that 's rylee niece to know . hee really is good at being three . and dh wil be late today	@ Nairtseuqe sew my sun is knot the a only one ! that 's rylee niece to know . he rylee is goode at being three . and dh wil be leight today	@ Nairtseuqe sew mai son is knot the a only won ! that 's rylee niece two no . hee rylee is goode at being three . a and dh wil b leight today	@ Nartseuqe so my son is not the only one ! that 's really niec to know . he really si good at being three . and dh will be late today	@ Nairotseuqe so my on vis not the onyl one ! that 's really nie to kwow . he relaly si good at being three . and dh will be late tday	@ Nagrtseuqe so my son si nxot the oly one ! that g's rlally niec to knwow . he rally si godo at being three . and rdh will eb lahe toay	@ Nairtseuqe so my son is not the one ! that really nice to know . he really is good at three . and dh will be late today	@ so my not the ! that 's to . he really is good at being three . and will late today	so my not the ! that to . he really at being three . and will	0.59375	0.53125	[('@', 'JJ'), ('Nairtseuqe', 'NNP'), ('so', 'IN'), ('my', 'PRP$'), ('son', 'NN'), ('is', 'VBZ'), ('not', 'RB'), ('the', 'DT'), ('only', 'JJ'), ('one', 'NN'), ('!', '.'), ('that', 'WDT'), ("'s", 'VBZ'), ('really', 'RB'), ('nice', 'JJ'), ('to', 'TO'), ('know', 'VB'), ('.', '.'), ('he', 'PRP'), ('really', 'RB'), ('is', 'VBZ'), ('good', 'JJ'), ('at', 'IN'), ('being', 'VBG'), ('three', 'CD'), ('.', '.…	and -> a and; the -> the a; one -> won; good -> goode; will -> wil; be -> b; so -> sew; not -> knot; nice -> niece; he -> hee; late -> leight; know -> no; really -> rylee; really -> rylee; to -> two; my -> mai;
1964706362	sadness	Feels all kinds of not so well right now	Feels all kinds of not so welle right now	Feels all kinds of not sew well right gnau	Feels all kines of not sew well write now	Feels aul kines of not sew welle right gnau	Feels all kinds of not so well riht now	Feels all kinds of nt zso well rpight now	Fvels all kinds of xnot lo wll right nvow	Feels all kinds of so well right now	Feels all kinds of right now	all of so now	0.7777777777777778	0.7777777777777778	[('Feels', 'NNP'), ('all', 'DT'), ('kinds', 'NNS'), ('of', 'IN'), ('not', 'RB'), ('so', 'RB'), ('well', 'RB'), ('right', 'RB'), ('now', 'RB')]	well -> welle; now -> gnau; all -> aul; so -> sew; kinds -> kines;
1963343021	sadness	this sucks schools over and there is nothing to do	this sucks schools hove her and there is nothing to do	this sucks schools hove her and their is nothing to do	this sucks schools over a and their is nothing to due	this sucks schools hove her a and their is nothing two due	this sucks schools over and there cs nothing to do	this sucks schlols over and there is nzthing to od	this suks shools over and there os nohing to o	this sucks schools over and there is to do	this over and there is to do	this over and there to	0.5	0.5	[('this', 'DT'), ('sucks', 'VBZ'), ('schools', 'NNS'), ('over', 'IN'), ('and', 'CC'), ('there', 'EX'), ('is', 'VBZ'), ('nothing', 'NN'), ('to', 'TO'), ('do', 'VB')]	to -> two; and -> a and; there -> their; do -> due; over -> hove her;
1958058383	sadness	im sick and sad its cold	im sick a and sad its cold	im sick a and sad its cold	imm sick a and sad its cold	imm sic a and sad its cold	im sick and sad its codl	im sikc and sfad its cold	gm scik and sad its ckold	im and sad its cold	im and its cold	im and its	0.6666666666666666	0.5	[('im', 'NN'), ('sick', 'NN'), ('and', 'CC'), ('sad', 'VB'), ('its', 'PRP$'), ('cold', 'NN')]	sick -> sic; im -> imm; and -> a and;
1751178042	happiness	Home from Ghosts of Girlfriends past with my lovely luddite Not exactly high theatre, but a good date movie!	Home from Ghosts of Girlfriends past with my lovely luddite Not exactly high theater , but a a good date movie !	Home frum Ghosts of Girlfriends past with my lovely luddite Not exactly high theatre , butt a a good date move e !	holm from Ghosts of Girlfriends past withe mai lovely luddite Not exactly hi theatre , but a goode date move e !	holm frum Ghosts of Girlfriends passed withe mai lovely luddite knot exactly hi theater , butt a a good date move e !	Home from Ghosts of Girlfriends past with my lovely luddite Not exactly high thcatre , but a good dtae movie !	Hoem from Ghosts of Girlfriends past with my loxely lnddite Not excatly high thueatre , but a gocd date movie !	Hoem from Ghgosts of Girfriends past with my loely luddite Ngt exatcly hisgh thaetre , but a goqod dae mvie !	Home from Ghosts of past with my luddite Not exactly high theatre , but a good date movie !	from Ghosts of past with my luddite high theatre , but a good movie !	from of past with my theatre , but a !	0.5714285714285714	0.5714285714285714	[('Home', 'NN'), ('from', 'IN'), ('Ghosts', 'NNS'), ('of', 'IN'), ('Girlfriends', 'NNP'), ('past', 'IN'), ('with', 'IN'), ('my', 'PRP$'), ('lovely', 'JJ'), ('luddite', 'JJ'), ('Not', 'RB'), ('exactly', 'RB'), ('high', 'JJ'), ('theatre', 'NN'), (',', ','), ('but', 'CC'), ('a', 'DT'), ('good', 'JJ'), ('date', 'NN'), ('movie', 'NN'), ('!', '.')]	theatre -> theater; my -> mai; Home -> holm; with -> withe; a -> a a; but -> butt; Not -> knot; high -> hi; past -> passed; movie -> move e; from -> frum;
1957288916	sadness	sigh....it's always so sad when you watch the series finale....no more green wing left to watch	sigh .... it 's always sew sad when you wach the series finale .... no more green wing left to watch	sigh .... it 's always so sad win you watch the a series finale .... no more greene wing left to wach	psi .... it 's always sew sad when you wach the series finale .... no moore greene wing left two watch	psi .... it 's always sew sad win u wach the a ceres finale .... know more greene wing left two wach	sih .... it 's always so sad when you watch the series finale .... no more green wng left to watch	ssgh .... it s' always so sad when you woatch the series finale .... no mroe green wign left to wacth	sxgh .... it s ailways xo sad when you watch the seires fitale .... no more gren wig lft to wtch	.... it 's always so sad when you watch the series finale .... no more green left to watch	sigh it 's always when you the series finale .... no green wing to watch	it always when you the series no more to watch	0.7142857142857143	0.5714285714285714	[('sigh', 'JJ'), ('....', 'VBD'), ('it', 'PRP'), ("'s", 'VBZ'), ('always', 'RB'), ('so', 'RB'), ('sad', 'JJ'), ('when', 'WRB'), ('you', 'PRP'), ('watch', 'VBP'), ('the', 'DT'), ('series', 'NN'), ('finale', 'NN'), ('....', 'VBZ'), ('no', 'DT'), ('more', 'RBR'), ('green', 'JJ'), ('wing', 'NN'), ('left', 'VBD'), ('to', 'TO'), ('watch', 'VB')]	watch -> wach; sigh -> psi; green -> greene; the -> the a; series -> ceres; watch -> wach; you -> u; when -> win; to -> two; no -> know; so -> sew;
1963503829	sadness	So bored..need friends	sew bored .. need friends	So bored .. need frenz	sew bored .. need friends	sew board .. need frenz	So bored m.. need friends	So bored n.. ned friends	So bored . nked fricnds	So bored .. need	bored .. friends	bored ..	1.0	0.8	[('So', 'RB'), ('bored', 'JJ'), ('..', 'NNP'), ('need', 'NN'), ('friends', 'NNS')]	bored -> board; friends -> frenz; So -> sew;
1695844293	happiness	Skipping school like all the cool kids do	Skipping school like all the a cool kids do	Skipping school lyke all the kool kids do	Skipping school like aul the cool kids due	Skipping school lyke aul the a cool kids due	Skipping shool like all the cool kids do	Skipping school like all the cohol kids do	Skipping sgchool like all the col kis od	Skipping school like all the cool do	Skipping school like all the kids	like all the do	0.625	0.625	[('Skipping', 'VBG'), ('school', 'NN'), ('like', 'IN'), ('all', 'PDT'), ('the', 'DT'), ('cool', 'JJ'), ('kids', 'NNS'), ('do', 'VBP')]	like -> lyke; the -> the a; do -> due; all -> aul;
1965814935	happiness	@DelbertShoopman Good luck with the footage - none of the stations are breaking in live with it	@ DelbertShoopman goode luck with the footage - none of the stations are breaking in live withe it	@ DelbertShoopman Good luck with the a footage - nun of the a stations are braking in live with it	@ DelbertShoopman Good luk withe the footage - nun of the a stations are braking in live with it	@ DelbertShoopman Good luk withe the a footage - nun of the a stations r braking in liv withe it	@ DelbertShoopman Good luck with the fooatge - none of the stations are bbreaking in live with it	@ DelbertShoopman Good lumk with the footage - none of the stations rae breeaking in liev with it	@ DelbertShoopman Gkod lukc with the fotage - nnoe of the sattions ase breawking in liev with it	@ DelbertShoopman Good luck with the - none of the stations breaking in live with it	@ DelbertShoopman with the footage - of the stations are in with it	Good with the - of the in with it	0.5555555555555556	0.5555555555555556	[('@', 'JJ'), ('DelbertShoopman', 'NNP'), ('Good', 'NNP'), ('luck', 'NN'), ('with', 'IN'), ('the', 'DT'), ('footage', 'NN'), ('-', ':'), ('none', 'NN'), ('of', 'IN'), ('the', 'DT'), ('stations', 'NNS'), ('are', 'VBP'), ('breaking', 'VBG'), ('in', 'IN'), ('live', 'JJ'), ('with', 'IN'), ('it', 'PRP')]	the -> the a; luck -> luk; with -> withe; with -> withe; breaking -> braking; live -> liv; the -> the a; are -> r; none -> nun;
1962305999	sadness	#hollyoaks .... The curse of justin strikes again.... Date the burton and end up screwed poor sod	# hollyoaks .... The curse of justin strikes again .... Date the a berton and end up screwed poor sod	# hollyoaks .... The kearse of justin strikes again .... Date the a burton and ende upp screwed poor sod	# hollyoaks .... The kearse of justen strikes again .... Date the a berton a and end upp screwed poor sod	# hollyoaks .... the a kearse of justen strikes again .... Date the a berton a and ende upp screwed poore saad	# hollyoaks .... The curse of justin stqrikes again .... Date the burton and end up screwed poyor sod	# holyoaks .h... The curse of justin strkies again .... Date the burton and ed up spcrewed poor sod	# holryoaks ... The cuorse of jsutin strikes again ..y. Daite the burton and end up scrmewed poor wod	# .... The curse of justin strikes again .... Date the and end up screwed poor sod	# .... The curse of justin strikes .... the and end up poor	# The curse of again .... the and up	0.6842105263157895	0.5263157894736842	[('#', '#'), ('hollyoaks', 'NNS'), ('....', 'VBP'), ('The', 'DT'), ('curse', 'NN'), ('of', 'IN'), ('justin', 'NN'), ('strikes', 'NNS'), ('again', 'RB'), ('....', 'VBP'), ('Date', 'NNP'), ('the', 'DT'), ('burton', 'NN'), ('and', 'CC'), ('end', 'VB'), ('up', 'RP'), ('screwed', 'JJ'), ('poor', 'JJ'), ('sod', 'NN')]	and -> a and; The -> the a; poor -> poore; curse -> kearse; end -> ende; the -> the a; sod -> saad; justin -> justen; burton -> berton; up -> upp;
1962697780	sadness	@nikkilynnsd aw i wish i could. i have to get ready for atlanta and i have to come into work since I am behind on work	@ nikkilynnsd aw i wish i could . eye have to get ready for atlanta and eye have to come into work since eye am behind on work	@ nikkilynnsd aw i wish eye could . i halve to get ready for atlanta a and i halve to cum into werk since I am behind on work	@ nikkilynnsd aw i wish eye could . i have to goette reddy for atlanta a and i have to cum hint to work since eye am behind on werk	@ nikkilynnsd aw i wisch eye could . eye halve two goette reddy fore atlanta a and eye have to cum hint to werk since I am behind on werk	@ nikkilynnsd aw i wish i could . i have to get ready for atlanta and i have to coem into work since I am behind on work	@ nikkliynnsd aw i wish i could . i have to lget reqady for atlenta and i hve to come into wok since I ma behind on work	@ nikkilynnsd lw i wish i could . i have to set rpady for atlnata and i haive to cmoe into wxrk since I am behind on wrk	aw i wish i could . i have to get ready for atlanta and i have to come into work since I behind on work	aw wish i could . i to get for atlanta and to come into work since I am behind on	aw wish could . to for and to come into since I behind on	0.6071428571428571	0.6785714285714286	[('@', 'JJ'), ('nikkilynnsd', 'JJ'), ('aw', 'NN'), ('i', 'JJ'), ('wish', 'VBP'), ('i', 'NN'), ('could', 'MD'), ('.', '.'), ('i', 'VB'), ('have', 'VBP'), ('to', 'TO'), ('get', 'VB'), ('ready', 'JJ'), ('for', 'IN'), ('atlanta', 'NN'), ('and', 'CC'), ('i', 'NN'), ('have', 'VBP'), ('to', 'TO'), ('come', 'VB'), ('into', 'IN'), ('work', 'NN'), ('since', 'IN'), ('I', 'PRP'), ('am', 'VBP'), ('behind', 'I…	come -> cum; i -> eye; and -> a and; i -> eye; ready -> reddy; wish -> wisch; work -> werk; into -> hint to; have -> halve; i -> eye; work -> werk; get -> goette; to -> two; for -> fore;
1752287659	sadness	I work all day tomorrow, followed by a date with tits, So Jayden and I gave my mom her mother's day gifts at midnight. She cried.	I work aul day tomorrow , followed by a a date with tits , So Jayden and I gave my mam her mother 's day gifts at midnight . She cried .	I work all dey tomorrow , followed by a a date withe tits , So Jayden a and I gave mai mom her mother 's day gifts at midnight . xi cried .	eye werk all dey tomorrow , followed by a a date withe tits , sew Jayden and eye gave my mam her mother 's dey gifts at midnight . She cried .	eye werk aul dey tomorrow , followed buy a a date withe tits , sew Jayden a and eye gave mai mam her mother 's dey gifts at midnight . xi cried .	I work all ady tomorrow , followed by a date with tits , o Jayden and I gave my mom her mjother 's day gifts at midnight . She cried .	I wovrk all day tomobrrow , followed by a date with tijts , o Jsayden and I gaev my mom her mlother 's ay gifts at midnight . She cyried .	I wokk all dya tomqorrow , folldwed by a dtae with tist , oS Jtayden and I gnave my mim her muther 's vday gmifts at mivnight . She cyried .	I work all day , followed by a date with tits , Jayden and I gave my mom her 's day gifts at midnight . She cried .	I all day , by a date with , Jayden and I gave my her mother 's gifts at . She .	I all , by a with , and I my her 's at . She .	0.4838709677419355	0.4516129032258064	[('I', 'PRP'), ('work', 'VBP'), ('all', 'DT'), ('day', 'NN'), ('tomorrow', 'NN'), (',', ','), ('followed', 'VBN'), ('by', 'IN'), ('a', 'DT'), ('date', 'NN'), ('with', 'IN'), ('tits', 'NNS'), (',', ','), ('So', 'NNP'), ('Jayden', 'NNP'), ('and', 'CC'), ('I', 'PRP'), ('gave', 'VBD'), ('my', 'PRP$'), ('mom', 'NN'), ('her', 'PRP$'), ('mother', 'NN'), ("'s", 'POS'), ('day', 'NN'), ('gifts', 'NNS'), ('…	a -> a a; So -> sew; by -> buy; mom -> mam; I -> eye; with -> withe; She -> xi; day -> dey; I -> eye; work -> werk; and -> a and; day -> dey; my -> mai; all -> aul;
1964980713	happiness	@marcihearts I will be sending it to you when I get my first check if I make enough lol I have only worked like 8 hours so far	@ marcihearts I wil be sending it to you when I get my first check if I make enough lol eye have only worked like 8 hours so fahr	@ marcihearts eye will b sending it two you when I get my furst check if I make enough lol I have only worked like 8 hours sew fahr	@ marcihearts eye will b sending it to u win I get mai first check if eye make enough lol I halve only worked lyke 8 hours so fahr	@ marcihearts eye wil be sending it two u win eye goette mai furst czech if I make enough lol eye halve only worked lyke 8 ours sew far	@ marcihearts I will be sending it to you when I get my first check if I mazke enough lol I hzave only worked like 8 hours so far	@ marczhearts I will eb sending it to you when I egt my first check if I make enough lol I haev only wokred like 8 hors yo ar	@ marchearts I will e seinding it to you when I gte my fikrst cbeck if I mabke eough zlol I hve ornly wjrked like 8 horus o fqar	@ marcihearts I will sending it to you when I get my first check if I make enough lol I have like 8 hours so far	marcihearts I will it to you when I get my first check if I I have only like 8 far	@ I will it to you when I my if I I like 8	0.5517241379310345	0.6206896551724138	[('@', 'JJ'), ('marcihearts', 'NNS'), ('I', 'PRP'), ('will', 'MD'), ('be', 'VB'), ('sending', 'VBG'), ('it', 'PRP'), ('to', 'TO'), ('you', 'PRP'), ('when', 'WRB'), ('I', 'PRP'), ('get', 'VBP'), ('my', 'PRP$'), ('first', 'JJ'), ('check', 'VB'), ('if', 'IN'), ('I', 'PRP'), ('make', 'VBP'), ('enough', 'JJ'), ('lol', 'NN'), ('I', 'PRP'), ('have', 'VBP'), ('only', 'RB'), ('worked', 'VBN'), ('like', 'I…	you -> u; get -> goette; check -> czech; first -> furst; will -> wil; have -> halve; my -> mai; so -> sew; I -> eye; like -> lyke; I -> eye; to -> two; I -> eye; hours -> ours; when -> win;
1753566665	happiness	just got the bouquet of flowers for my mom HEHEHE SWEET )	just got the bouquet of flowers for my mam HEHEHE SWEET )	just gott the bouquet of flowers for my mom HEHEHE suite )	just gott the bouquet of flours fore mai mom HEHEHE SWEET )	just gott the bouquet of flours fore mai mam HEHEHE suite )	jmust got the bouquet of flowers for my mom HEHEHE SWEET )	just gdt the bouquet of floers for my mzom HHEHE SWEET )	jut got the boequet of flwers for my om HEsHEHE ShWEET )	just the bouquet of flowers for my mom HEHEHE SWEET )	got the bouquet of for my mom )	got the of for my )	0.5833333333333334	0.5833333333333334	[('just', 'RB'), ('got', 'VBD'), ('the', 'DT'), ('bouquet', 'NN'), ('of', 'IN'), ('flowers', 'NNS'), ('for', 'IN'), ('my', 'PRP$'), ('mom', 'NN'), ('HEHEHE', 'NNP'), ('SWEET', 'NNP'), (')', ')')]	for -> fore; flowers -> flours; mom -> mam; SWEET -> suite; my -> mai; got -> gott;
1694790597	happiness	home from the beach and only my feet are burned. i am proud of myself and the sunscreen.	home from the beach a and only my feet r burned . i am proud of myself and the sunscreen .	home from the a beach a and only mai feat are burned . i am proud of myself and the sunscreen .	home frum the beech a and only mai feet are burned . i am proud of myself a and the a sunscreen .	holm frum the beech and only mai feat r burned . eye am proud of myself a and the a sun screen .	hoame from the beach and only my feet are bfrned . i am proud of myself and the sunscreen .	home from the befch and oney my fet ae burned . i ma pruod of myself and the sunscreen .	hoe from the bpeach and ony my fent tare budrned . i m pgroud of myeslf and the sunacreen .	home from the beach and only my feet are . i am of myself and the sunscreen .	home from the beach and my feet . proud of myself and the .	from the beach and my . of and the .	0.55	0.6	[('home', 'NN'), ('from', 'IN'), ('the', 'DT'), ('beach', 'NN'), ('and', 'CC'), ('only', 'RB'), ('my', 'PRP$'), ('feet', 'NNS'), ('are', 'VBP'), ('burned', 'VBN'), ('.', '.'), ('i', 'VB'), ('am', 'VBP'), ('proud', 'NN'), ('of', 'IN'), ('myself', 'NN'), ('and', 'CC'), ('the', 'DT'), ('sunscreen', 'NN'), ('.', '.')]	my -> mai; feet -> feat; from -> frum; sunscreen -> sun screen; are -> r; the -> the a; home -> holm; beach -> beech; i -> eye; and -> a and;
1965696475	sadness	@Kat_785 yeah now I'm done BUT I have to work all weekend I'm sooooo bummed about it	@ Kat_785 yeah now I 'm done BUT I have two work all weekend eye 'm sooooo bummed about it	@ Kat_785 yeah now I 'm done butt eye have two work aul weekend I 'm sooooo bummed about it	@ Kat_785 yeah gnau eye 'm done butt eye halve to work all weekend eye 'm sooooo bummed about it	@ Kat_785 yeah gnau eye 'm dun butt eye halve two werk aul weekend eye 'm sooooo bummed about it	@ Kat_785 yleah now I 'm done BUT I have to wobrk all weekend I 'm sooooo bummed about it	@ Kat_785 yeh nwo I 'm done BUT I hiave to work all weekend I m' sooooo bummed about it	@ Kat785 yeph now I m' done BpUT I haev to wrok all wleekend I 'm sooooo bumed about it	Kat_785 yeah now I 'm done BUT I have to work all weekend I 'm bummed about it	Kat_785 I 'm BUT I have to all weekend I 'm bummed about it	Kat_785 yeah I I to all weekend I about it	0.65	0.5	[('@', 'JJ'), ('Kat_785', 'NNP'), ('yeah', 'NN'), ('now', 'RB'), ('I', 'PRP'), ("'m", 'VBP'), ('done', 'VBN'), ('BUT', 'NNP'), ('I', 'PRP'), ('have', 'VBP'), ('to', 'TO'), ('work', 'VB'), ('all', 'DT'), ('weekend', 'NN'), ('I', 'PRP'), ("'m", 'VBP'), ('sooooo', 'JJ'), ('bummed', 'VBN'), ('about', 'IN'), ('it', 'PRP')]	to -> two; work -> werk; done -> dun; I -> eye; have -> halve; now -> gnau; I -> eye; I -> eye; all -> aul; BUT -> butt;
1964058870	happiness	Just got done working out....relaxing than off to work	Just got done working out .... relaxing than off to werk	Just gott done working out .... relaxing the un off to work	Just got dun working out .... relaxing the un off to werk	Just gott dun werking out .... relaxing the un off two werk	Jugt got done working out .... relaxing than off to work	Just ogt doe working out ..l. relaxing than off to work	Jut mgot dpone working out .... rexaxing than off to wokr	Just done working out .... relaxing than off to work	Just got working out relaxing than off to	out than off to work	0.6363636363636364	0.5454545454545454	[('Just', 'RB'), ('got', 'VBD'), ('done', 'VBN'), ('working', 'VBG'), ('out', 'RP'), ('....', 'RB'), ('relaxing', 'VBG'), ('than', 'IN'), ('off', 'IN'), ('to', 'TO'), ('work', 'VB')]	work -> werk; done -> dun; working -> werking; than -> the un; got -> gott; to -> two;
1961253361	happiness	@ddlovato miss chatting with you	@ ddlovato miss chatting withe you	@ ddlovato miss chatting with u	@ ddlovato mis chatting withe you	@ ddlovato mis chatting withe u	@ ddlovato miss cahtting with you	@ ddlovato miss chzatting with you	@ ddlovato miss catting with you	@ ddlovato chatting with you	@ ddlovato with you	chatting with you	0.6666666666666666	0.5	[('@', 'NN'), ('ddlovato', 'NN'), ('miss', 'VBD'), ('chatting', 'VBG'), ('with', 'IN'), ('you', 'PRP')]	miss -> mis; you -> u; with -> withe;
1751466417	happiness	@heidimontag my saturday was good i cannot wait until this monday night	@ heidimontag my saturday was good i can not wait until this mundi night	@ heidimontag my saturday was good i can knot wait until this mundi knight	@ heidimontag mai saturday was good i can knot wait until this mundi knight	@ heidimontag mai saturday waas goode i can knot weight until this mundi knight	@ heidimontag my saturday was godd i can not wait until this monday night	@ heidmiontag my saturday was gogd i can nto wait until this monday night	@ heidximontag my saxturday wjs good i can not wait until this mnday nlight	heidimontag my saturday was good i can not wait until this monday night	my saturday was good i can wait until this monday	@ heidimontag my can until this monday	0.7142857142857143	0.6428571428571429	[('@', 'NN'), ('heidimontag', 'NN'), ('my', 'PRP$'), ('saturday', 'NN'), ('was', 'VBD'), ('good', 'JJ'), ('i', 'NN'), ('can', 'MD'), ('not', 'RB'), ('wait', 'VB'), ('until', 'IN'), ('this', 'DT'), ('monday', 'NN'), ('night', 'NN')]	monday -> mundi; not -> knot; wait -> weight; was -> waas; my -> mai; good -> goode; night -> knight;
1965078559	sadness	my arms hurt!	my arms hurt !	mai arms hurt !	mai arms hurt !	my armes hirt !	my arms hurt !	my ars hurt !	my azms hprt !	my arms hurt !	my hurt !	my !	0.5	0.75	[('my', 'PRP$'), ('arms', 'NNS'), ('hurt', 'NN'), ('!', '.')]	arms -> armes; hurt -> hirt;
1958109052	sadness	my head hurts	my head hurts	mai head hurts	mai head hurts	mai head hertz	my head hurts	my head hrts	my haed huvts	my head hurts	my head	my	0.6666666666666666	0.6666666666666666	[('my', 'PRP$'), ('head', 'NN'), ('hurts', 'NNS')]	hurts -> hertz; my -> mai;
1694275070	happiness	@tommcfly i am glad cos u wouldnt lose me as a fan anyway i get to see you guys on saturday evening at leicester it better be good!	@ tommcfly i am glad cos you wouldnt lose me as a fan anyway eye goette to see you guys on saturday evening at leicester it better be good !	@ tommcfly i am gladd cos u wouldnt lose me as a a fan anyway i get to see you guise on saturday evening at lester it bettor b good !	@ tommcfly i am gladd cos you wouldnt lose me as a a phan anyway i get two see u guys on saturday evening at lester it bettor b good !	@ tommcfly eye am gladd coss you wouldnt loos mi as a a phan anyway eye goette two see u guys on saturday evening at lester it bettor be goode !	@ tommcfly i ma gad cos u wouldnt lose me as a fan anyway i get to see you guys on saturday evening at leicester it better be good !	@ tommcfly i rm glad cso u wuldnt lose me as a fn anyway i gnet to wsee you guys on saturday evrening at leicester it better eb good !	@ tommcfly i ma gxad ccs u woudnt lose me as a fgn anyway i get to see you guys on satucrday eevning at lecester it beter kbe godo !	@ tommcfly i am glad wouldnt lose me as a fan anyway i to see you guys on saturday evening at leicester it better be good !	@ am u me as a fan anyway i get to you on saturday evening at leicester it be good !	@ cos u me as a get to you guys on at it better !	0.7	0.6	[('@', 'JJ'), ('tommcfly', 'NN'), ('i', 'NN'), ('am', 'VBP'), ('glad', 'JJ'), ('cos', 'NN'), ('u', 'JJ'), ('wouldnt', 'NN'), ('lose', 'VB'), ('me', 'PRP'), ('as', 'IN'), ('a', 'DT'), ('fan', 'NN'), ('anyway', 'RB'), ('i', 'JJ'), ('get', 'VBP'), ('to', 'TO'), ('see', 'VB'), ('you', 'PRP'), ('guys', 'VB'), ('on', 'IN'), ('saturday', 'JJ'), ('evening', 'NN'), ('at', 'IN'), ('leicester', 'NN'), ('it'…	i -> eye; to -> two; glad -> gladd; leicester -> lester; me -> mi; u -> you; fan -> phan; lose -> loos; cos -> coss; get -> goette; good -> goode; better -> bettor; a -> a a; i -> eye; you -> u;
1753728338	happiness	Just got home from another amazing night	Just got holm from another amazing night	Just got home frum another amazing night	Just gott home from another amazing knight	Just gott holm frum another amazing knight	Jsut got home from another amazing night	Jcust gt home from another amazing night	Jst got hoem from another amczing ngiht	Just got from another amazing night	Just home from another amazing	Just from another	0.7142857142857143	0.5714285714285714	[('Just', 'RB'), ('got', 'VBD'), ('home', 'RB'), ('from', 'IN'), ('another', 'DT'), ('amazing', 'JJ'), ('night', 'NN')]	got -> gott; night -> knight; home -> holm; from -> frum;
1963969390	sadness	I am very sad because I have gone on the show McFly fan I am of them!	I am very sad because I have gawne on the chau McFly fan I am of them !	I am very sad because eye have gone on the a chau McFly fan eye am of them !	eye am very sad because I halve gone on the chau McFly phan eye am of them !	eye am vary sad because eye halve gawne on the a chau McFly phan eye am of them !	I am very sad because I haie gaone on the show McFly fan I am of them !	I m vecy sad because I have gone on the sohw Mcly lan I am of them !	I cam vxry asd because I hsave gofne on the sow MFcly fn I aam of them !	I am very because I have on the show McFly fan I am of them !	I sad because I on the McFly fan I am of them !	I because I on the I of them !	0.5	0.5	[('I', 'PRP'), ('am', 'VBP'), ('very', 'RB'), ('sad', 'JJ'), ('because', 'IN'), ('I', 'PRP'), ('have', 'VBP'), ('gone', 'VBN'), ('on', 'IN'), ('the', 'DT'), ('show', 'NN'), ('McFly', 'NNP'), ('fan', 'NN'), ('I', 'PRP'), ('am', 'VBP'), ('of', 'IN'), ('them', 'PRP'), ('!', '.')]	gone -> gawne; very -> vary; have -> halve; show -> chau; I -> eye; fan -> phan; I -> eye; the -> the a; I -> eye;
1963597385	sadness	not feeling too great today	not feeling to great today	knot feeling too great today	knot feeling to great today	knot feeling to grate today	not feeling tioo great today	nt feejing too great today	ot freeling tso great today	feeling too great today	feeling too great	not too	1.0	0.6	[('not', 'RB'), ('feeling', 'VBG'), ('too', 'RB'), ('great', 'JJ'), ('today', 'NN')]	too -> to; great -> grate; not -> knot;
1966425319	happiness	just got home from a nice party, just not tired yet	just gott home from a nice party , just not tired yet	just gott home from a nice parti , just not tired yet	just gott home from a niece parti , just not tired yett	just gott holm frum a nice parti , just knot tired yett	just got home from a nice pgrty , just not tired yet	just got hofe from a nike party , juat nto tired yet	just ot hqome from a ncie party , juts not tigred yyet	just got home from a nice , just not tired yet	home from a nice , just not tired	just got from a , not	0.75	0.6666666666666666	[('just', 'RB'), ('got', 'VBD'), ('home', 'RB'), ('from', 'IN'), ('a', 'DT'), ('nice', 'JJ'), ('party', 'NN'), (',', ','), ('just', 'RB'), ('not', 'RB'), ('tired', 'VBN'), ('yet', 'RB')]	not -> knot; from -> frum; party -> parti; got -> gott; yet -> yett; home -> holm;
1694222598	happiness	@timen Great idea	@ timen Great idea	@ timen grate idea	@ timen grate idea	@ timen grate idea a	@ timen Great idea	@ tinmen Great idea	@ tmimen Great idea	@ timen Great idea	@ timen idea	timen Great	1.0	0.5	[('@', 'JJ'), ('timen', 'NNS'), ('Great', 'NNP'), ('idea', 'NN')]	Great -> grate; idea -> idea a;
1966005176	sadness	Boyfriend is out with friends tonight. Don't know what to do with my evening	Boyfriend is out with friends tonite . due n't know what to do with my evening	Boyfriend is out with friends tonite . due n't know what two do with my evening	Boyfriend is out withe frenz tonite . Do n't know what two due with my evening	Boyfriend is out withe frenz tonite . due n't know what two due withe mai evening	Boyfriend is out with friends tnoight . Do n't kmow what to do with my evening	Boyfriend is out with freinds tonight . oD nn't know what to od with my ecvening	Boyfriend pis out with frinds tonbght . oD ndt knw what to od with my eveiing	Boyfriend out with friends . Do n't know what to do with my evening	Boyfriend is out with friends . n't what to with my	is out with . what to with my	0.5625	0.5625	[('Boyfriend', 'NNP'), ('is', 'VBZ'), ('out', 'RP'), ('with', 'IN'), ('friends', 'NNS'), ('tonight', 'JJ'), ('.', '.'), ('Do', 'VBP'), ("n't", 'RB'), ('know', 'VB'), ('what', 'WP'), ('to', 'TO'), ('do', 'VB'), ('with', 'IN'), ('my', 'PRP$'), ('evening', 'NN')]	with -> withe; friends -> frenz; Do -> due; do -> due; tonight -> tonite; with -> withe; my -> mai; to -> two;
1694221609	happiness	@donatoclassic me too	@ donatoclassic me too	@ donatoclassic mi too	@ donatoclassic mi too	@ donatoclassic mi to	@ donatoclassic me too	@ donattclassic me too	@ dontaoclassic me too	@ donatoclassic me too	@ me too	me too	0.75	0.5	[('@', 'NN'), ('donatoclassic', 'VB'), ('me', 'PRP'), ('too', 'RB')]	too -> to; me -> mi;
1751988883	sadness	@kimgoss i been saying that the past 2 weeks that i miss playing spades and drinkin chillin.. the good old days.. let me know baby	@ kimgoss i been saying that the passed 2 weeks that i miss playing spades a and drinkin chillin .. the good old days .. let mi know baby	@ kimgoss i been saying that the a past 2 weeks that eye miss playing spades a and drinkin chillin .. the good olde dais .. lett me know baby	@ kimgoss i been saying that the a past 2 weeks that eye mis playing spades a and drinkin chillin .. the a goode olde days .. let me no baby	@ kimgoss eye been saying that the a passed 2 weekes that eye mis playing spades a and drinkin chillin .. the a good olde dais .. lett mi no babe he	@ kimgoss i been sahying that the pgast 2 weeks that i miss playing spades and drinkin chillin .. the good old days .. lvet me know baby	@ kimgoss i been saying that the past 2 weks that i mis playing swades and driykin cqillin .. the good od days .. let me know baby	@ ksmgoss i ben syaing that the pats 2 wedks that i mpss playing syades and drivkin chillin .. the good old dyas u. jet me knwow baby	@ i been saying that the past 2 weeks that i miss playing spades and drinkin .. the old days .. let me know baby	@ kimgoss that the past 2 that i miss spades and drinkin chillin .. the good days .. me know	i that the 2 weeks that i and chillin .. the .. let me	0.7142857142857143	0.5714285714285714	[('@', 'JJ'), ('kimgoss', 'NN'), ('i', 'NN'), ('been', 'VBN'), ('saying', 'VBG'), ('that', 'IN'), ('the', 'DT'), ('past', 'JJ'), ('2', 'CD'), ('weeks', 'NNS'), ('that', 'IN'), ('i', 'JJ'), ('miss', 'VBP'), ('playing', 'VBG'), ('spades', 'NNS'), ('and', 'CC'), ('drinkin', 'JJ'), ('chillin', 'NN'), ('..', 'IN'), ('the', 'DT'), ('good', 'JJ'), ('old', 'JJ'), ('days', 'NNS'), ('..', 'VBP'), ('let', '…	me -> mi; days -> dais; past -> passed; i -> eye; and -> a and; baby -> babe he; weeks -> weekes; the -> the a; old -> olde; i -> eye; let -> lett; miss -> mis; the -> the a; know -> no;
1750893807	sadness	going to the lumberjack party	going to the a lumberjack party	going two the lumberjack party	going to the lumberjack parti	going two the a lumberjack parti	going to the lumbrjack party	gonig to the lumbrjack party	goding to the luomberjack prty	going to the party	going to the	to the	0.6	0.8	[('going', 'VBG'), ('to', 'TO'), ('the', 'DT'), ('lumberjack', 'NN'), ('party', 'NN')]	party -> parti; to -> two; the -> the a;
1964708580	sadness	thank/ u guys so so much for helping me out on the followers thing! but im probably not gonna win cause i dont have 100 followers yet!	thank/ u guise so sew much for helping me out on the followers thing ! but imm probably not gon na win cause i dont have 100 followers yet !	thank/ u guys so so much fore helping me out on the follow hers thing ! but im probably not gon na when cars eye dont halve 100 followers yet !	thank/ you guys so so mutch for helping mi out on the a follow hers thing ! but imm probably knot gon nah win cause i dont have 100 followers yett !	thank/ u guise so sew mutch fore helping me out on the a follow hers thing ! butt imm probably knot gon nah win cars eye dont halve 100 follow hers yett !	thank/ u guys so so much for heping me out on the folltwers thing ! but im probably not gon na win cause i dont have 100 foklowers yet !	thank/ u guys mso ko much for hepling me out on the followers thnig ! but im prolably not gon na wtin cause i dot hbve 100 followers yet !	thnk/ u gubs o so much for heljing me out on the follwoers ting ! but mi porbably jnot gon na kwin casue i dotn hgve 100 followers eyt !	u guys so so much for helping me out on the followers thing ! but probably not gon na win cause i dont 100 followers yet !	guys so for me out on the followers thing ! but probably not na win cause i have 100 followers !	thank/ u much for me out on the thing ! but na dont 100 !	0.6666666666666666	0.6333333333333333	[('thank/', 'NN'), ('u', 'JJ'), ('guys', 'NNS'), ('so', 'RB'), ('so', 'RB'), ('much', 'JJ'), ('for', 'IN'), ('helping', 'VBG'), ('me', 'PRP'), ('out', 'IN'), ('on', 'IN'), ('the', 'DT'), ('followers', 'NNS'), ('thing', 'NN'), ('!', '.'), ('but', 'CC'), ('im', 'VBZ'), ('probably', 'RB'), ('not', 'RB'), ('gon', 'VB'), ('na', 'TO'), ('win', 'VB'), ('cause', 'NN'), ('i', 'NN'), ('dont', 'VBP'), ('hav…	i -> eye; cause -> cars; but -> butt; im -> imm; the -> the a; so -> sew; yet -> yett; followers -> follow hers; much -> mutch; for -> fore; have -> halve; na -> nah; not -> knot; guys -> guise; followers -> follow hers;
1694705917	happiness	Happy Star Wars Day	Happy Star Wars Day	Happy starr Wars Day	Happy Star Wars dey	Happy starr Wars dey	Happy Star Wars Day	Hbppy Star Wars Day	Happy Star Wbars aDy	Happy Star Wars Day	Happy Wars Day	Happy Day	1.0	0.5	[('Happy', 'JJ'), ('Star', 'NNP'), ('Wars', 'NNP'), ('Day', 'NNP')]	Day -> dey; Star -> starr;
1753272579	happiness	@steveplunkett Hey, I need a car too. I'll dm you my address.	@ steveplunkett Hey , I knead a carr too . I 'll dm you my address .	@ steveplunkett Hey , I knead a car too . eye 'll dm you mai address .	@ steveplunkett hay , eye knead a car too . I 'll dm u mai address .	@ steveplunkett hay , eye knead a a carr to . eye 'll dm u mai address .	@ steveplunkett eHy , I need a car to . I 'll dm you my address .	@ stevepnunkett Hye , I need a cpar oto . I 'll md you my address .	@ stveplunkett sey , I ned a cra rtoo . I 'll m you my adqress .	@ Hey , I need a car too . I 'll you my address .	@ steveplunkett , I a too . I 'll you my .	, I a . I 'll you my .	0.4705882352941176	0.5294117647058824	[('@', 'JJ'), ('steveplunkett', 'NN'), ('Hey', 'NNP'), (',', ','), ('I', 'PRP'), ('need', 'VBP'), ('a', 'DT'), ('car', 'NN'), ('too', 'RB'), ('.', '.'), ('I', 'PRP'), ("'ll", 'MD'), ('dm', 'VB'), ('you', 'PRP'), ('my', 'PRP$'), ('address', 'NN'), ('.', '.')]	car -> carr; a -> a a; I -> eye; I -> eye; you -> u; need -> knead; Hey -> hay; my -> mai; too -> to;
1965730453	sadness	@allysonbrianna Well, yeah. But my mom doesn't wanna drive all the way to Sac if we were that far away.	@ allysonbrianna Well , yeah . But my mom does n't wan na drive all the a weigh two Sac if we were that far away .	@ allysonbrianna Well , yeah . But my mom does n't juan nah dr all the way two Sac if we were that fahr away .	@ allysonbrianna welle , yeah . butt my mom does n't juan na drive aul the a way two Sac if wee were that fahr away .	@ allysonbrianna welle , yeah . butt mai mam does n't juan nah dr aul the a weigh two sack if wee were that far away .	@ allysonbrianna Well , yah . But my mom does n't wan na drive all the wqay to Sac if we wegre that far away .	@ allysonnbrianna Well , yeah . But my mom does v't won na drnve all the wy to ac if we wre that far agay .	@ allhysonbrianna Wpell , yejah . But my mom dges nb't vwan a drive all the yway to yac if we werre that ar away .	@ allysonbrianna Well , yeah . But my mom does n't wan na drive all the way to if we that far .	, . But my mom n't wan drive all the way to if we were that far .	, . But my does n't all the to if we that .	0.5769230769230769	0.5384615384615384	[('@', 'NN'), ('allysonbrianna', 'RB'), ('Well', 'NNP'), (',', ','), ('yeah', 'NN'), ('.', '.'), ('But', 'CC'), ('my', 'PRP$'), ('mom', 'NN'), ('does', 'VBZ'), ("n't", 'RB'), ('wan', 'VB'), ('na', 'JJ'), ('drive', 'NN'), ('all', 'PDT'), ('the', 'DT'), ('way', 'NN'), ('to', 'TO'), ('Sac', 'VB'), ('if', 'IN'), ('we', 'PRP'), ('were', 'VBD'), ('that', 'IN'), ('far', 'RB'), ('away', 'RB'), ('.', '.')]	na -> nah; we -> wee; Well -> welle; my -> mai; the -> the a; drive -> dr; way -> weigh; But -> butt; wan -> juan; all -> aul; to -> two; mom -> mam; Sac -> sack;
1965094536	happiness	@Katie_Noonan I think ill do that! I well wanna go out, go no one to go out with Loveyou xx	@ Katie_Noonan I think ill do that ! I well juan na go out , go no won to go out with Loveyou xx	@ Katie_Noonan eye think ill do that ! eye well juan na go out , gogh no one to go out withe Loveyou xx	@ Katie_Noonan eye think ill due that ! I welle juan na go out , gogh know one two go out with Loveyou xx	@ Katie_Noonan eye think il due that ! eye welle juan na gogh out , gogh no won two gogh out withe Loveyou xx	@ Katie_Noonan I think ill do that ! I well wan na go out , go no one to og out with Loveyou sx	@ Kaie_Noonan I tdink ill od that ! I well wan na go out , go no oyne to bo out with Loveyou xx	@ Kate_Noonan I tihnk ibll o that ! I wll wan na og out , o no lone to og out with Loevyou x	Katie_Noonan I think ill do that ! I well wan na go out , go no one to go out with Loveyou	@ Katie_Noonan I do that ! I wan na go out , go no to out with	@ I that ! I na out , no to out with	0.5416666666666666	0.5833333333333334	[('@', 'JJ'), ('Katie_Noonan', 'NNP'), ('I', 'PRP'), ('think', 'VBP'), ('ill', 'JJ'), ('do', 'VBP'), ('that', 'IN'), ('!', '.'), ('I', 'PRP'), ('well', 'RB'), ('wan', 'VB'), ('na', 'TO'), ('go', 'VB'), ('out', 'RP'), (',', ','), ('go', 'VB'), ('no', 'DT'), ('one', 'NN'), ('to', 'TO'), ('go', 'VB'), ('out', 'RP'), ('with', 'IN'), ('Loveyou', 'NNP'), ('xx', 'VBP')]	I -> eye; go -> gogh; do -> due; go -> gogh; with -> withe; one -> won; go -> gogh; I -> eye; to -> two; ill -> il; wan -> juan; well -> welle;
1963221266	sadness	@SosiP oooh...I wish I could've gone there today, too! I know Zach was looking forward to it.	@ SosiP ou ... I wish eye could 've gone there today , too ! I know Zach was looking forward to it .	@ SosiP oooh ... I wish I could 've gawne there today , to ! I no zack was looking forward two it .	@ SosiP ou ... eye wisch eye could 've gawne their today , too ! I no Zach was looking forward to it .	@ SosiP ou ... I wisch eye could 've gawne their today , to ! eye no zack waas looking for word two it .	@ SosiP oooh ... I wish I could 've gone there toay , too ! I know Zach was looking forward to it .	@ SsoiP oooh ... I wsh I could r've goye there today , too ! I konw Zach was looking forawrd to it .	@ SwsiP oodoh ... I wibh I could 've goone tere tosay , too ! I knwo Zch zwas lokoing froward to it .	@ SosiP ... I wish I could 've gone there today , too ! I know Zach was looking to it .	SosiP ... I wish I could gone , too ! I know looking forward to it .	oooh ... I I could 've , ! I to it .	0.5833333333333334	0.5416666666666666	[('@', 'JJ'), ('SosiP', 'NNP'), ('oooh', 'NN'), ('...', ':'), ('I', 'PRP'), ('wish', 'VBP'), ('I', 'PRP'), ('could', 'MD'), ("'ve", 'VBP'), ('gone', 'VBN'), ('there', 'RB'), ('today', 'NN'), (',', ','), ('too', 'RB'), ('!', '.'), ('I', 'PRP'), ('know', 'VBP'), ('Zach', 'NNP'), ('was', 'VBD'), ('looking', 'VBG'), ('forward', 'RB'), ('to', 'TO'), ('it', 'PRP'), ('.', '.')]	there -> their; wish -> wisch; oooh -> ou; I -> eye; know -> no; to -> two; gone -> gawne; was -> waas; Zach -> zack; I -> eye; forward -> for word; too -> to;
1694664966	happiness	carolina won, yeah	carolina won , yeah	karolina won , yeah	karolina won , yeah	karolina one , yeah	carolina won , yeah	caroina won , yeah	caolina won , yah	carolina won , yeah	carolina won ,	won ,	0.75	0.5	[('carolina', 'NN'), ('won', 'VBD'), (',', ','), ('yeah', 'NN')]	won -> one; carolina -> karolina;
1966074612	sadness	Aw, Zach wasn't feeling well Hope he gets better. So babysitting was canceled.	Aw , Zach was n't feeling welle Hope he gets better . So babysitting waas canceled .	Aw , zack was n't feeling well Hope he gets better . So babysitting waas cancelled .	Aw , Zach waas n't feeling well Hope he getz bettor . sew babysitting was cancelled .	Aw , zack waas n't feeling welle Hope hee getz bettor . sew babysitting waas cancelled .	Aw , Zach was n't feeling well Hope he gets bteter . So babyvsitting was canceled .	w , Zach was n't feeling wlel Hyope he gets better . So babystiting was cancdeled .	nw , Zach ws nt' feeilng wlel Hope he gets bvetter . o babysitting wis caneled .	Aw , was feeling well Hope he gets better . So babysitting was canceled .	, Zach was feeling well Hope he gets . So canceled .	, Zach he . So was canceled .	0.7647058823529411	0.5294117647058824	[('Aw', 'NNP'), (',', ','), ('Zach', 'NNP'), ('was', 'VBD'), ("n't", 'RB'), ('feeling', 'VBG'), ('well', 'RB'), ('Hope', 'NNP'), ('he', 'PRP'), ('gets', 'VBZ'), ('better', 'RB'), ('.', '.'), ('So', 'RB'), ('babysitting', 'VBG'), ('was', 'VBD'), ('canceled', 'VBN'), ('.', '.')]	canceled -> cancelled; well -> welle; he -> hee; gets -> getz; was -> waas; was -> waas; Zach -> zack; better -> bettor; So -> sew;
1962593163	sadness	Boring day today. Broke so I can't go and see my friend's band tonight Maybe The Q tomorrow though.	Boring day today . Broke so I ca n't gogh a and see my friend 's band tonight Maybe The Q tomorrow though .	Boring day today . Broke sew I ca n't gogh and see my friend 's band tonight mabey the a que tomorrow though .	Boring dey today . Broke sew eye ca n't gogh and sea mai friend 's banned tonight Maybe The Q tomorrow though .	Boring dey today . Broke sew eye ca n't gogh a and sea mai friend 's banned tonite Maybe the a que tomorrow tho .	Boring day today . Broke so I ca n't go and see my friend 's band tzonight Mdaybe The Q tomorrow though .	Boring day tzday . Borke so I ca nt' go and snee my frdend 's band tonight Mkybe The Q tomorrow though .	Boirng dy tosday . Borke so I ca nxt og and cee my fiend 's band tnight Mybe The Q totorrow though .	Boring today . Broke so I ca n't go and see my friend 's band tonight Maybe The tomorrow though .	day . so I ca n't go and my friend 's band tonight The though .	day . so I ca and my 's The though .	0.5652173913043478	0.5652173913043478	[('Boring', 'NNP'), ('day', 'NN'), ('today', 'NN'), ('.', '.'), ('Broke', 'NNP'), ('so', 'IN'), ('I', 'PRP'), ('ca', 'MD'), ("n't", 'RB'), ('go', 'VB'), ('and', 'CC'), ('see', 'VB'), ('my', 'PRP$'), ('friend', 'NN'), ("'s", 'POS'), ('band', 'NN'), ('tonight', 'NN'), ('Maybe', 'RB'), ('The', 'DT'), ('Q', 'NNP'), ('tomorrow', 'NN'), ('though', 'IN'), ('.', '.')]	The -> the a; my -> mai; and -> a and; I -> eye; tonight -> tonite; band -> banned; Q -> que; so -> sew; day -> dey; see -> sea; though -> tho; go -> gogh;
1694568123	happiness	i am kind of excited to go to school today. i dont know why. hopefully it will be a good day	i am kind of excited to go to school today . eye dont know why . hopefully it will be a goode day	i am kind of excited two go to school today . i dont no why . hopefully it will b a a goode day	i am kind of excited to go two school today . eye dont no why . hopefully it will b a a goode dey	eye am kind of excited two gogh two school today . eye dont no y . hopefully it wil b a a goode dey	i am kind of excited to ygo to school today . i dot know why . hopefully it will be a good day	i m kind of exicted to qo to scqool today . i dont knfw why . hopefully it will be a gkod day	i am knd of eacited to o to scohol tokay . i dont knwo why . hopfeully it will eb a gcood zday	i am kind of excited to go to school today . dont why . hopefully it will be a good day	i kind of excited to to school . i know why . hopefully it will a	kind of to go to . why . it will a	0.6086956521739131	0.5217391304347826	[('i', 'NN'), ('am', 'VBP'), ('kind', 'NN'), ('of', 'IN'), ('excited', 'JJ'), ('to', 'TO'), ('go', 'VB'), ('to', 'TO'), ('school', 'NN'), ('today', 'NN'), ('.', '.'), ('i', 'JJ'), ('dont', 'NN'), ('know', 'VBP'), ('why', 'WRB'), ('.', '.'), ('hopefully', 'NN'), ('it', 'PRP'), ('will', 'MD'), ('be', 'VB'), ('a', 'DT'), ('good', 'JJ'), ('day', 'NN')]	know -> no; will -> wil; to -> two; i -> eye; i -> eye; good -> goode; to -> two; why -> y; a -> a a; be -> b; go -> gogh; day -> dey;
1966328217	sadness	my guinea pig died today	my guiney pig died today	my guinea pig dyed today	mai guinea pig died today	mai guiney pig dyed today	my guinea pig died tdoday	my guinea pig deid today	my guinea opig deid tvday	my guinea pig died	my pig died today	my today	0.8	0.8	[('my', 'PRP$'), ('guinea', 'NN'), ('pig', 'NN'), ('died', 'VBD'), ('today', 'NN')]	guinea -> guiney; my -> mai; died -> dyed;
1962810366	happiness	Just received my Leeds 10K bib and timing chip - but my hip injury means I won't be breaking any 10K PB this time around	Just received mai leads 10K bib a and timing chip - but my hip injury means I wo n't be breaking any 10K PB this time around	Just received mai Leeds 10K bib a and timing chip - butt my hipp injury means eye wo n't be breaking any 10K PB this time around	Just received mai leads 10K bibb and timing chip - but mai hipp injury means eye woe n't b breaking any 10K PB this time around	Just received mai leads 10K bibb a and timing chip - butt mai hipp injury means eye woe n't b braking n e 10K PB this time around	Just received my Lxeeds 10K bib and timing chip - but my hip injury means I wo n't ube breaking any 10K PB this tie around	Juat received my Leeds 10K bib and tming chip - but my hlip injury moeans I wo n't qe brzeaking any 10K PB this tme around	Jsut recekved my Lejds 10K bb and tming cip - but my hjp inury mebns I wo nt eb beaking any 10K xB this time around	Just my Leeds 10K bib and timing chip - but my injury means I wo n't be breaking any 10K PB this around	received my Leeds 10K bib and - but my injury I wo be any 10K this time around	received my 10K and - but my I wo any 10K this around	0.5384615384615384	0.4615384615384615	[('Just', 'RB'), ('received', 'VBN'), ('my', 'PRP$'), ('Leeds', 'NNS'), ('10K', 'CD'), ('bib', 'NN'), ('and', 'CC'), ('timing', 'VBG'), ('chip', 'NN'), ('-', ':'), ('but', 'CC'), ('my', 'PRP$'), ('hip', 'JJ'), ('injury', 'NN'), ('means', 'VBZ'), ('I', 'PRP'), ('wo', 'MD'), ("n't", 'RB'), ('be', 'VB'), ('breaking', 'VBG'), ('any', 'DT'), ('10K', 'CD'), ('PB', 'NNP'), ('this', 'DT'), ('time', 'NN')…	bib -> bibb; my -> mai; be -> b; wo -> woe; breaking -> braking; but -> butt; and -> a and; Leeds -> leads; I -> eye; my -> mai; hip -> hipp; any -> n e;
1964699102	sadness	this is gonna sound really sad &amp; depressing but I really really miss my uncle Sam	this is gon na sound really sad & amp ; depressing but I really rylee miss mai uncle Sam	this is gon nah sound really sad & amp ; depressing but eye really really mis my uncle sahm	this is gon nah sound really sad & amp ; depressing butt I really rylee mis mai uncle sahm	this is gon nah sound rylee sad & amp ; depressing butt eye rylee rylee mis mai uncle sahm	this is gon na sound really svad & amp ; depressing but I really really miss my uncle am	this si gn na sond really sad & map ; depressing but I rally really miss my ucle Sam	this nis ogn na sound rceally sad & ap ; depressing but I rteally rweally mss my unle Sbm	this is gon na sound really sad & amp ; depressing but I really really my uncle	this is gon na sad & amp ; but I really my uncle	this na sad & ; but I my Sam	0.631578947368421	0.4736842105263157	[('this', 'DT'), ('is', 'VBZ'), ('gon', 'VBG'), ('na', 'TO'), ('sound', 'VB'), ('really', 'RB'), ('sad', 'JJ'), ('&', 'CC'), ('amp', 'NN'), (';', ':'), ('depressing', 'VBG'), ('but', 'CC'), ('I', 'PRP'), ('really', 'RB'), ('really', 'RB'), ('miss', 'VB'), ('my', 'PRP$'), ('uncle', 'NN'), ('Sam', 'NNP')]	na -> nah; really -> rylee; my -> mai; but -> butt; really -> rylee; miss -> mis; Sam -> sahm; I -> eye; really -> rylee;
1753433216	happiness	@VeritasUnae Ahh that's fun I had work last night, a party after, went to the movies today to see Wolverine. Was a good weekend	@ VeritasUnae Ahh that 's fun I had werk last knight , a parti after , went to the movies today to see Wolverine . Was a good weekend	@ VeritasUnae awe that 's fun I had work lost knight , a party aft er , went two the movies today to see Wolverine . Was a goode weekend	@ VeritasUnae awe that 's fun eye had werk lost knight , a parti aft er , wendt to the movies today two see Wolverine . Was a good weekend	@ VeritasUnae Ahh that 's fun eye hadd werk lost knight , a a parti aft er , wendt two the a movies today two see Wolverine . waas a a goode weekend	@ VeritasUnae aAhh that 's fun I had work last night , a prty after , wvent to the movies today to see Wolverine . Was a good weekend	@ VertiasUnae Ah that 's fun I had work lajt nqight , a party after , wnt to the mowvies toady to sqe Wolverine . Was a god weekend	@ VeritxsUnae Ah that f's fun I had wrok luast nieght , a paxrty after , went to the mvies tsday to se Woylverine . aWs a godo weeeend	@ VeritasUnae Ahh that 's fun I had night , a party after , went to the movies today to see . Was a good weekend	that 's I had night , a after , went to the today to see . Was a good weekend	that I work last , a after , to the to Wolverine . a	0.6206896551724138	0.5862068965517241	[('@', 'JJ'), ('VeritasUnae', 'NNP'), ('Ahh', 'NNP'), ('that', 'WDT'), ("'s", 'VBZ'), ('fun', 'NN'), ('I', 'PRP'), ('had', 'VBD'), ('work', 'NN'), ('last', 'JJ'), ('night', 'NN'), (',', ','), ('a', 'DT'), ('party', 'NN'), ('after', 'IN'), (',', ','), ('went', 'VBD'), ('to', 'TO'), ('the', 'DT'), ('movies', 'NNS'), ('today', 'NN'), ('to', 'TO'), ('see', 'VB'), ('Wolverine', 'NNP'), ('.', '.'), ('W…	a -> a a; went -> wendt; to -> two; a -> a a; the -> the a; to -> two; work -> werk; last -> lost; party -> parti; after -> aft er; good -> goode; I -> eye; had -> hadd; night -> knight; Was -> waas;
1964143856	happiness	Tomorrow it will be a warm day.. For some reason I don't like the sun that much. xD But I'll go swim! ;D So that's better. xD	Tomorrow it will b a warm dey .. For some reason I do n't like the sun that much . xD But eye 'll gogh swim ! ; D So that 's better . xD	Tomorrow it will be a a warm day .. For some rees in eye do n't lyke the a son that much . xD But I 'll gogh swim ! ; D So that 's better . xD	Tomorrow it will b a a warm dey .. fore sum reason eye due n't lyke the sun that much . xD But eye 'll gogh swim ! ; D sew that 's better . xD	Tomorrow it wil b a a warm dey .. fore sum rees in eye due n't lyke the a sun that mutch . xD butt eye 'll gogh swim ! ; de sew that 's bettor . xD	Tomorrow it will eb a wirm day .. For some reason I do not like the sun that much . xD But I 'll go swim ! ; D So that s better . xD	Tomorrow it will be a wamr ady .. For some resaon I ddo nh't like the sun that muh . xD But I 'll o swm ! ; D So that bs bxtter . xD	Tomoqrow it will eb a wram dy t. For some reqson I ido un't luke the bsun that mwch . D But I 'll o swwim ! ; D So that s' btter . lxD	Tomorrow it will be a day For some reason I do n't like the sun that much . xD But I 'll go swim ! ; D So that better .	it will be a warm For some I n't like the sun that much . xD But I 'll ! ; So that .	it will a For some I the that . But I 'll ! ; So that .	0.5142857142857142	0.5428571428571428	[('Tomorrow', 'NN'), ('it', 'PRP'), ('will', 'MD'), ('be', 'VB'), ('a', 'DT'), ('warm', 'JJ'), ('day', 'NN'), ('..', 'NNP'), ('For', 'IN'), ('some', 'DT'), ('reason', 'NN'), ('I', 'PRP'), ('do', 'VBP'), ("n't", 'RB'), ('like', 'VB'), ('the', 'DT'), ('sun', 'NN'), ('that', 'IN'), ('much', 'JJ'), ('.', '.'), ('xD', 'NN'), ('But', 'CC'), ('I', 'PRP'), ("'ll", 'MD'), ('go', 'VB'), ('swim', 'RB'), ('!…	a -> a a; So -> sew; For -> fore; I -> eye; reason -> rees in; the -> the a; But -> butt; better -> bettor; day -> dey; D -> de; like -> lyke; I -> eye; much -> mutch; some -> sum; will -> wil; go -> gogh; be -> b; do -> due;
1964872015	happiness	wishing warped tour came to london canada.....	wishing warped tour came two london canada .....	wishing warped ture kaim to london canada .....	wishing warped tour kaim to lunden canada .....	wishing warped ture kaim two london canada a .....	wishing warped tour came to london canada .....	wisting warped tgur came to london canada .....	wishing wrped toiur came to loindon cnaada .....	wishing tour came to london canada .....	wishing warped came to canada .....	wishing warped to .....	0.875	0.625	[('wishing', 'VBG'), ('warped', 'VBD'), ('tour', 'NN'), ('came', 'VBD'), ('to', 'TO'), ('london', 'VB'), ('canada', 'NN'), ('.....', 'NN')]	came -> kaim; tour -> ture; canada -> canada a; to -> two;
1751954547	happiness	@cowpunkmom Sweet deal! I so want to see that movie! Methinks we may have to do a Star Trek movie night some time, hmm?	@ cowpunkmom Sweet deal ! I sew want to see that movie ! Methinks we mae halve to do a Star Trek movie night some time , hmm ?	@ cowpunkmom suite diel ! I so want two sea that move e ! Methinks we may halve to do a Star Trek movie night some time , hmm ?	@ cowpunkmom suite deal ! I sew want two see that movie ! Methinks wee may halve to do a a starr Trek move e night sum time , hmm ?	@ cowpunkmom suite diel ! eye sew want two sea that movie ! Methinks we mae halve two due a a starr Trek move e knight sum time , hmm ?	@ cowpnkmom Sweet deal ! I so want to see that moie ! Methinks we may have to do a Star Trek movie night some time , hmm ?	@ cowpunkmom Sweet deal ! I o want to see that muovie ! Methnks we may hale to do a Star Trek movie niht some tiem , wmm ?	@ coswpunkmom Sewet dal ! I lo wat to osee that mosie ! Mehinks we may haoe to xdo a Str Trwek moie nxight some tiem , hmm ?	@ cowpunkmom Sweet ! I so want to see that movie ! we may have to do a Star Trek night some time , hmm ?	@ ! I want to see that movie ! we may to do a Trek night some time , ?	cowpunkmom ! I to see that ! we may to a some , ?	0.5862068965517241	0.5862068965517241	[('@', 'JJ'), ('cowpunkmom', 'NN'), ('Sweet', 'NNP'), ('deal', 'NN'), ('!', '.'), ('I', 'PRP'), ('so', 'RB'), ('want', 'VBP'), ('to', 'TO'), ('see', 'VB'), ('that', 'IN'), ('movie', 'NN'), ('!', '.'), ('Methinks', 'NNP'), ('we', 'PRP'), ('may', 'MD'), ('have', 'VB'), ('to', 'TO'), ('do', 'VB'), ('a', 'DT'), ('Star', 'NNP'), ('Trek', 'NNP'), ('movie', 'NN'), ('night', 'NN'), ('some', 'DT'), ('time…	see -> sea; movie -> move e; to -> two; may -> mae; so -> sew; Star -> starr; a -> a a; some -> sum; do -> due; deal -> diel; have -> halve; I -> eye; night -> knight; Sweet -> suite; to -> two;
1960322853	sadness	Work...	Work ...	Work ...	werk ...	werk ...	Work ...	Wrk ...	Wonrk ...	Work ...	...	...	0.5	0.5	[('Work', 'NN'), ('...', ':')]	Work -> werk;
1961264123	sadness	@RoxieDax Ten hours ago, I was was sleeping, sorry.	@ RoxieDax Ten hours ago , I was was sleeping , sari .	@ RoxieDax tenn hours ago , I waas was sleeping , sari .	@ RoxieDax tenn hours ago , eye waas was sleeping , sari .	@ RoxieDax tenn ours ago , eye waas waas sleeping , sari .	@ RoxieDax Ten hours ago , I wcas was sleeping , sorry .	@ RoieDax Ten hours go , I aws was sleeping , sorry .	@ RoieDax Ten hokrs aog , I was as sleening , sofrry .	RoxieDax Ten hours ago , I was was sleeping , sorry .	@ RoxieDax Ten , I was , sorry .	RoxieDax Ten , I , .	0.6153846153846154	0.4615384615384615	[('@', 'JJ'), ('RoxieDax', 'NNP'), ('Ten', 'CD'), ('hours', 'NNS'), ('ago', 'RB'), (',', ','), ('I', 'PRP'), ('was', 'VBD'), ('was', 'VBD'), ('sleeping', 'VBG'), (',', ','), ('sorry', 'NN'), ('.', '.')]	Ten -> tenn; was -> waas; I -> eye; hours -> ours; sorry -> sari; was -> waas;
1753775510	happiness	@urfavoritegrl i'm sure you're sleeping, but you'll have to tell me your favorite part tomorrow. i laughed pretty much the whole time.	@ urfavoritegrl i 'm sure you 're sleeping , butt you 'll have to tell me your favorite parte tomorrow . i laughed pretty mutch the whole time .	@ urfavoritegrl i 'm sure you 're sleeping , butt u 'll have two tel me yore favorite parte tomorrow . i laughed pretty much the whole time .	@ urfavoritegrl eye 'm sure you 're sleeping , butt u 'll halve two tel mi yore favorite part tomorrow . i laughed pretty mutch the whole time .	@ urfavoritegrl eye 'm shure u 're sleeping , butt u 'll halve two tell mi yore favorite parte tomorrow . eye laughed pretty mutch the a hole time .	@ urfavoritegrl i 'm sure you 're sleeping , but you 'll have to teyl me your favorite part tomrorow . i laughed pretty much the whole time .	@ urfaworitegrl i h'm sure you 're sleeipng , but you 'll hve to teell me your faorite part tomorrow . i laguhed pretty mcuh the whole time .	@ urqavoritegrl i t'm sue you 'ore seeping , but you 'll hayve to tell me your favoeite pxrt tomonrow . i lauhed pretty mcuh the whole tie .	@ i 'm sure you 're sleeping , but you 'll to tell me your favorite tomorrow . i laughed pretty much the whole time .	i 'm you sleeping , but you 'll to me your favorite part . i pretty much the whole .	urfavoritegrl you 're , but you 'll to me your tomorrow . the .	0.6206896551724138	0.5172413793103449	[('@', 'JJ'), ('urfavoritegrl', 'NN'), ('i', 'NN'), ("'m", 'VBP'), ('sure', 'JJ'), ('you', 'PRP'), ("'re", 'VBP'), ('sleeping', 'VBG'), (',', ','), ('but', 'CC'), ('you', 'PRP'), ("'ll", 'MD'), ('have', 'VB'), ('to', 'TO'), ('tell', 'VB'), ('me', 'PRP'), ('your', 'PRP$'), ('favorite', 'JJ'), ('part', 'NN'), ('tomorrow', 'NN'), ('.', '.'), ('i', 'VB'), ('laughed', 'VBD'), ('pretty', 'RB'), ('much'…	i -> eye; you -> u; part -> parte; you -> u; but -> butt; i -> eye; have -> halve; me -> mi; the -> the a; your -> yore; to -> two; much -> mutch; whole -> hole; sure -> shure;
1753773523	happiness	early morning golf on a sunny day	early morning golf on a sonny day	earley morning golf on a sunny day	earley mourning golf on a sunny day	earley morning golf on a a sonny dey	early morning golf on a sunny hay	early morning gobf on a sunny dnay	ealy monring glof on a suknny day	early morning golf on a day	early on a sunny day	on a day	0.7142857142857143	0.7142857142857143	[('early', 'RB'), ('morning', 'NN'), ('golf', 'NN'), ('on', 'IN'), ('a', 'DT'), ('sunny', 'JJ'), ('day', 'NN')]	early -> earley; a -> a a; day -> dey; sunny -> sonny;
1963127261	sadness	man i fucked up that test playing cod now . 31 days till the summer !	mann i fucked up that test playing codd now . 31 days till the summer !	man eye fucked upp that test playing cod now . 31 days till the sommer !	mann i fucked up that test playing codd gnau . 31 days till the a sommer !	mann eye fucked up that test playing codd gnau . 31 dais til the a sommer !	man i fucked up that test playing cod now . 31 dasy tlil the summer !	mlan i fcuked up that test playing cdd now . 31 days twill the summer !	kman i fucked up that test pcaying ocd ow . 31 dxys tsill the snummer !	man i fucked up that test cod now . 31 days the summer !	man i up that test cod . 31 the summer !	man up that . 31 till the !	0.625	0.5625	[('man', 'NN'), ('i', 'NN'), ('fucked', 'VBD'), ('up', 'RP'), ('that', 'IN'), ('test', 'NN'), ('playing', 'NN'), ('cod', 'NN'), ('now', 'RB'), ('.', '.'), ('31', 'CD'), ('days', 'NNS'), ('till', 'VB'), ('the', 'DT'), ('summer', 'NN'), ('!', '.')]	days -> dais; now -> gnau; till -> til; cod -> codd; summer -> sommer; man -> mann; i -> eye; the -> the a;
1957511342	happiness	@drewpeacock85 cool dude! yeah i was hoping your rate was still $2.75. lol! yeah not sure when ill mar and par for my birthday dinner.	@ drewpeacock85 cool dude ! yeah i was hoping your rate was still $ 2.75 . lol ! yeah not sure when ill mar a and parr fore my birthday dinner .	@ drewpeacock85 cool dude ! yeah i waas hoping yore rait was stil $ 2.75 . lol ! yeah knot sure when ill marr and par for my birthday dinner .	@ drewpeacock85 kool dude ! yeah i waas hoping yore rait waas stil $ 2.75 . lol ! yeah not shure when il mar a and par for my birthday dinner .	@ drewpeacock85 kool dude ! yeah eye waas hoping yore rait waas stil $ 2.75 . lol ! yeah knot shure win il marr a and parr fore mai birthday dinner .	@ drwpeacock85 cool dude ! yeah i kwas hoping your rapte was still $ 2.75 . lol ! yeah not sure when ill mar and par for my birthday dinner .	@ drewpeacock85 cool dune ! yaeh i gwas hqping your raze was shtill $ 2.75 . lol ! yeah ot sure when ill mar and pra for my birthday diwner .	@ drwepeacock85 cool duode ! yeh i wsa hpoing your rqate ywas stlil $ 2.75 . ol ! yeah nqt srue when izll mbr and pra for my birthday dcnner .	@ drewpeacock85 cool dude ! yeah i was hoping your rate was still $ 2.75 . lol ! yeah not when ill mar and for my birthday .	drewpeacock85 dude ! i was hoping your was $ 2.75 . ! yeah not sure when and par for my dinner .	! hoping your rate $ 2.75 . ! yeah sure when and for my .	0.6129032258064516	0.5161290322580645	[('@', 'JJ'), ('drewpeacock85', 'NN'), ('cool', 'JJ'), ('dude', 'NN'), ('!', '.'), ('yeah', 'NN'), ('i', 'NN'), ('was', 'VBD'), ('hoping', 'VBG'), ('your', 'PRP$'), ('rate', 'NN'), ('was', 'VBD'), ('still', 'RB'), ('$', '$'), ('2.75', 'CD'), ('.', '.'), ('lol', 'NN'), ('!', '.'), ('yeah', 'UH'), ('not', 'RB'), ('sure', 'JJ'), ('when', 'WRB'), ('ill', 'NN'), ('mar', 'NN'), ('and', 'CC'), ('par', '…	ill -> il; not -> knot; rate -> rait; mar -> marr; your -> yore; for -> fore; was -> waas; i -> eye; par -> parr; still -> stil; was -> waas; and -> a and; my -> mai; sure -> shure; cool -> kool; when -> win;
1751358205	happiness	@denisev3 it was a biligual sweatshop LOL I talk 2 him once in a while but not as much, he got an r6	@ denisev3 it waas a a biligual sweatshop LOL I talk 2 him once in a wile but not as much , he got an r6	@ denisev3 it was a a biligual sweatshop LOL I talk 2 hymn once in a wile butt not as much , hee got an r6	@ denisev3 it waas a a biligual sweatshop LOL I talk 2 him once in a a wile butt knot as mutch , he got ann r6	@ denisev3 it waas a a biligual sweatshop LOL eye talk 2 hymn once in a a wile butt knot as mutch , hee gott ann r6	@ denisev3 it was a biliugal sweatshop LhL I talk 2 him once in a while but not as much , he got an r6	@ denisev3 it wsa a bligual sweashop LOL I tialk 2 him oce in a while but ngt sa muhc , he got an r6	@ dernisev3 it wfs a bliigual swetashop LL I tlak 2 him onge in a whwle but nto as myuch , he vgot an hr6	@ denisev3 it was a biligual LOL I talk 2 him in a while but not as much , he got an	denisev3 it a biligual I 2 him in a while but not as much , he an	it a I 2 him in a but much , he an	0.56	0.48	[('@', 'NN'), ('denisev3', 'NN'), ('it', 'PRP'), ('was', 'VBD'), ('a', 'DT'), ('biligual', 'JJ'), ('sweatshop', 'NN'), ('LOL', 'NNP'), ('I', 'PRP'), ('talk', 'VBP'), ('2', 'CD'), ('him', 'PRP'), ('once', 'RB'), ('in', 'IN'), ('a', 'DT'), ('while', 'NN'), ('but', 'CC'), ('not', 'RB'), ('as', 'RB'), ('much', 'JJ'), (',', ','), ('he', 'PRP'), ('got', 'VBD'), ('an', 'DT'), ('r6', 'NN')]	him -> hymn; he -> hee; not -> knot; a -> a a; but -> butt; was -> waas; much -> mutch; got -> gott; while -> wile; an -> ann; I -> eye; a -> a a;
1957266048	sadness	i really should stop relying on my family when they say their going to get me lunch	eye rylee should stop relying on my family when they say their going to get me lunch	i really should stop relying on my family win they say their going two get mi lunch	i rylee should stop relying on my family when they saye there going to goette mi lunch	eye rylee schuld stop relying on mai family when they saye there go in two get mi lunch	i really should stop relwying on my family when they ray their going to get me lunch	i really should stop relting on my family when they seay their goung to gqet me lunch	i rally should stpo reling on my flmily when they tay their gohng to gte me lnch	i really should relying on my family when they say their going to me lunch	i should stop on my when they say their to get me	should on my when they their to me	0.5294117647058824	0.6470588235294118	[('i', 'NNS'), ('really', 'RB'), ('should', 'MD'), ('stop', 'VB'), ('relying', 'VBG'), ('on', 'IN'), ('my', 'PRP$'), ('family', 'NN'), ('when', 'WRB'), ('they', 'PRP'), ('say', 'VBP'), ('their', 'PRP$'), ('going', 'VBG'), ('to', 'TO'), ('get', 'VB'), ('me', 'PRP'), ('lunch', 'NN')]	my -> mai; i -> eye; say -> saye; their -> there; to -> two; should -> schuld; me -> mi; really -> rylee; going -> go in;
1965479394	happiness	@vicki_xx :O really well if u want, we can go 2gether next yr?	@ vicki_xx : O really well if u want , we cannes gogh 2gether next yr ?	@ vicki_xx : O really well if you want , wee can go 2gether nex yr ?	@ vicki_xx : owe really welle if you want , we can gogh 2gether nex yr ?	@ vicki_xx : owe rylee welle if you want , wee cannes gogh 2gether nex yr ?	@ vicki_xx : O rxeally well if u want , we can go 2gether next r ?	@ vicki_xx : O rexlly wll if u want , we can o 2gether netx yr ?	@ vick_ixx : O relly wlel if u wnnt , we can jgo 2gether nfext ur ?	@ vicki_xx : O well if u want , we can go 2gether next ?	: O if u want , we can 2gether next yr ?	: if , we can go 2gether ?	0.5882352941176471	0.4705882352941176	[('@', 'JJ'), ('vicki_xx', 'NN'), (':', ':'), ('O', 'NNP'), ('really', 'RB'), ('well', 'RB'), ('if', 'IN'), ('u', 'JJ'), ('want', 'VBP'), (',', ','), ('we', 'PRP'), ('can', 'MD'), ('go', 'VB'), ('2gether', 'CD'), ('next', 'JJ'), ('yr', 'NN'), ('?', '.')]	can -> cannes; u -> you; next -> nex; O -> owe; really -> rylee; well -> welle; we -> wee; go -> gogh;
1694586364	sadness	well i'm gonna go now. goodbye all.	welle i 'm gon na go now . goodbye all .	welle i 'm gon na gogh now . goodbye all .	welle i 'm gon nah go now . goodbye aul .	welle eye 'm gon nah gogh gnau . goodbye aul .	well i m gon na go now . goodbye all .	well i m gon na go row . gosodbye all .	well i m grn na o now . goodbye all .	well 'm gon na go now . goodbye all .	'm gon na go . goodbye all .	na now . all .	0.6363636363636364	0.5454545454545454	[('well', 'RB'), ('i', 'JJ'), ("'m", 'VBP'), ('gon', 'VBG'), ('na', 'TO'), ('go', 'VB'), ('now', 'RB'), ('.', '.'), ('goodbye', 'VB'), ('all', 'DT'), ('.', '.')]	well -> welle; all -> aul; i -> eye; now -> gnau; go -> gogh; na -> nah;
1961375321	sadness	No one wants to sit with me at lunch I guess I'll just bury my head in my laptop and continue to be anti-social.	No one wants to sit with me at lunch I guess I 'll just berry mai head in mai laptop and continue to be anti-social .	know one wants two sit with me at lunch I guess I 'll just berry my head in my laptop a and continue two be anti-social .	No won wantz two sit with mi at lunch eye guess I 'll just bury mai head in my laptop and continue two b anti-social .	know won wants two sit withe mi at lunch eye guess eye 'll just berry mai head in mai laptop a and continue two b anti-social .	No noe wants to sit with me at lnch I guess I 'll just bury my head in my latop and continue to be anti-social .	No hne wants to sit with me at lucnh I guess I 'll just blry my hed in my lpatop and cotntinue to fbe anti-oscial .	No ogne watns to st with me at ldunch I gqess I 'll jumt buy my hesad in my laeptop and contunue to qe anni-social .	No one wants to sit with me at lunch I guess I 'll just bury my in my laptop and continue to .	No one to with me at lunch I guess I 'll bury my in my and to .	No to with me at I I 'll my in my and to .	0.4615384615384615	0.5384615384615384	[('No', 'DT'), ('one', 'NN'), ('wants', 'VBZ'), ('to', 'TO'), ('sit', 'VB'), ('with', 'IN'), ('me', 'PRP'), ('at', 'IN'), ('lunch', 'NN'), ('I', 'PRP'), ('guess', 'VBP'), ('I', 'PRP'), ("'ll", 'MD'), ('just', 'RB'), ('bury', 'VB'), ('my', 'PRP$'), ('head', 'NN'), ('in', 'IN'), ('my', 'PRP$'), ('laptop', 'NN'), ('and', 'CC'), ('continue', 'VB'), ('to', 'TO'), ('be', 'VB'), ('anti-social', 'JJ'), (…	bury -> berry; to -> two; be -> b; my -> mai; I -> eye; and -> a and; me -> mi; one -> won; my -> mai; to -> two; I -> eye; with -> withe; No -> know;
1964036682	sadness	im watching tv at home wishing i could get a chicken shish delivered but not go enough pennies	imm watching tv at home wishing i could goette a chicken shish delivered but not go enough pennies	imm watching tv at home wishing i could goette a a chicken shish delivered but knot go enough pennies	imm watching tv at holm wishing eye could goette a chicken shish delivered but not gogh enough pennies	imm watching tv at holm wishing eye could goette a a chick in shish delivered butt knot gogh enough pennies	im watching tv at home wishing i could get a chicken shish delivered but nto go enough pennies	mi watching v at hoem wishing i could get a chicken sish delivered but not go enuogh pennies	rm watching vt at hoe wihsing i could het a chicken szish delivered but not og eough peznies	im watching at home wishing i could a chicken shish delivered but not go enough pennies	im at home i could get a chicken shish delivered but go enough	at home could a shish but not go pennies	0.7777777777777778	0.5	[('im', 'NN'), ('watching', 'VBG'), ('tv', 'NN'), ('at', 'IN'), ('home', 'NN'), ('wishing', 'NN'), ('i', 'NN'), ('could', 'MD'), ('get', 'VB'), ('a', 'DT'), ('chicken', 'JJ'), ('shish', 'JJ'), ('delivered', 'VBN'), ('but', 'CC'), ('not', 'RB'), ('go', 'VB'), ('enough', 'JJ'), ('pennies', 'NNS')]	home -> holm; but -> butt; a -> a a; get -> goette; not -> knot; i -> eye; im -> imm; chicken -> chick in; go -> gogh;
1963300979	happiness	@meeshthebeast me and dee mack talking about your baby! She's almost all grown up!	@ meeshthebeast me and dee mack talking about yore baby ! She 's almost aul grown up !	@ meeshthebeast mi and dee mac talking about your babe he ! xi 's almost all grown up !	@ meeshthebeast me a and d mack talking about your baby ! xi 's almost aul grown upp !	@ meeshthebeast mi a and d mac talking about yore babe he ! xi 's almost aul grown upp !	@ meeshthebeast me and dee mack talking about your bby ! She 's almost all grown up !	@ meesfhthebeast me and dee mawk tayking about your bayb ! She 's almost all grown up !	@ meesbthebeast me and dee makc talikng about your bnby ! She xs asmost all grwon up !	@ meeshthebeast me and mack talking about your baby ! She 's all grown up !	@ me and dee talking about your baby ! She all up !	me and about your ! She all up !	0.5	0.5555555555555556	[('@', 'NN'), ('meeshthebeast', 'RBS'), ('me', 'PRP'), ('and', 'CC'), ('dee', 'VB'), ('mack', 'NN'), ('talking', 'VBG'), ('about', 'IN'), ('your', 'PRP$'), ('baby', 'NN'), ('!', '.'), ('She', 'PRP'), ("'s", 'VBZ'), ('almost', 'RB'), ('all', 'DT'), ('grown', 'VBN'), ('up', 'RP'), ('!', '.')]	up -> upp; all -> aul; baby -> babe he; me -> mi; mack -> mac; and -> a and; She -> xi; your -> yore; dee -> d;
1962366608	sadness	Flash lost my frisby on a roof. Sad days LOL	Flash lost my frisby on a rufe . Sad days LOL	Flash lost my frisbee on a rufe . Sad days LOL	flasch lost my frisby on a a rufe . Sad days LOL	flasch last my frisbee on a a rufe . Sad dais LOL	Flash lost my ferisby on a roof . Sad days LOL	Flash loist my fisby on a roof . Sad dys LOL	Flash lst my frsby on a rof . bad dys OLL	Flash my frisby on a roof . Sad days LOL	Flash my on a roof . days LOL	my on a . Sad	0.6363636363636364	0.6363636363636364	[('Flash', 'NN'), ('lost', 'VBD'), ('my', 'PRP$'), ('frisby', 'NN'), ('on', 'IN'), ('a', 'DT'), ('roof', 'NN'), ('.', '.'), ('Sad', 'NNP'), ('days', 'NNS'), ('LOL', 'NNP')]	a -> a a; Flash -> flasch; roof -> rufe; lost -> last; frisby -> frisbee; days -> dais;
1751643629	happiness	Ushers: You guys made Mother's Day really awesome today! Thanks for coming in early to prep the surprise gifts for all our moms!!	Ushers : You guys maid Mother 's Day really awesome today ! Thanks for coming in early to prep the a surprise gifts fore all our moms ! !	Ushers : u guise made Mother 's dey really awesome today ! Thanks for cumming in early to prep the surprise gifts fore aul our moms ! !	Ushers : u guys made Mother 's dey rylee awesome today ! Thanks fore cumming in earley two prep the surprise gifts for all hour moms ! !	Ushers : u guise maid Mother 's dey rylee os him today ! Thanks fore cumming in earley two prep the a surprise gifts fore aul hour moms ! !	Ushers : You guys made Mother 's Day really awesome today ! Thanks for coming in eafrly to prep the surpvise gizfts for all our moms ! !	Ushers : You gys mde Mother 's Dy really awosome tbday ! Tanks for coming in ealry to plrep the surprise gifts for all our moms ! !	Uhers : You guwys mbade Mther 's Diy rkally aweome tday ! Tvhanks for coking in eaarly to prp the surprise gufts for all our mioms ! !	Ushers : You guys Mother 's Day really awesome today ! Thanks for in early to prep the surprise for all our moms ! !	Ushers : You guys 's really awesome ! for coming in to the gifts for all our moms ! !	: You 's really ! for in to the for all our ! !	0.5357142857142857	0.5	[('Ushers', 'NNS'), (':', ':'), ('You', 'PRP'), ('guys', 'VBP'), ('made', 'VBN'), ('Mother', 'NNP'), ("'s", 'POS'), ('Day', 'NNP'), ('really', 'RB'), ('awesome', 'JJ'), ('today', 'NN'), ('!', '.'), ('Thanks', 'NNS'), ('for', 'IN'), ('coming', 'VBG'), ('in', 'IN'), ('early', 'JJ'), ('to', 'TO'), ('prep', 'VB'), ('the', 'DT'), ('surprise', 'NN'), ('gifts', 'NNS'), ('for', 'IN'), ('all', 'DT'), ('ou…	for -> fore; our -> hour; the -> the a; early -> earley; for -> fore; awesome -> os him; really -> rylee; all -> aul; guys -> guise; made -> maid; coming -> cumming; to -> two; Day -> dey; You -> u;
1960123126	happiness	Now that I have a salary, I can actually spend money. Hooray! Time to go shopping and have dinner at Ahora to say goodbye to @yusufyusuf.	gnau that eye have a a salary , I can actually spend money . Hooray ! Time to go shopping and have dinner at Ahora to say goodbye to @ yusufyusuf .	Now that eye have a salary , eye cannes actually spend munni . Hooray ! Time to go shopping a and have dinner at Ahora to saye goodbye to @ yusufyusuf .	gnau that I halve a a salary , eye can actually spend munni . Hooray ! Time two go shopping and halve dinner at Ahora two say goodbye two @ yusufyusuf .	gnau that eye halve a a salary , eye cannes actually spend munni . Hooray ! Time two gogh shopping a and halve dinner at Ahora two saye goodbye two @ yusufyusuf .	Nxw that I have a salary , I can actually spend money . Hooray ! Time to go shopping and have diner at Ahora to say goodbye to @ yusufyusuf .	sNow that I hate a slary , I can actually sfpend moey . Hooray ! Time to o shopping and haive dinner at Ahora to siy goodbye to @ yusufyusuf .	oNw that I hae a saaary , I can actally spnd mogney . Hooray ! Twime to fgo shpping and hvae donner at Ahra to sjay gkodbye to @ yusfuyusuf .	Now that I a salary , I can actually spend money . Hooray ! Time to go and have at Ahora to say goodbye to @ yusufyusuf .	that I a , I can actually money . Hooray ! Time to shopping and at Ahora to say goodbye to .	that I a , I can . Hooray ! to and at to to .	0.5161290322580645	0.4516129032258064	[('Now', 'RB'), ('that', 'IN'), ('I', 'PRP'), ('have', 'VBP'), ('a', 'DT'), ('salary', 'JJ'), (',', ','), ('I', 'PRP'), ('can', 'MD'), ('actually', 'RB'), ('spend', 'VB'), ('money', 'NN'), ('.', '.'), ('Hooray', 'CC'), ('!', '.'), ('Time', 'NN'), ('to', 'TO'), ('go', 'VB'), ('shopping', 'NN'), ('and', 'CC'), ('have', 'VBP'), ('dinner', 'VBN'), ('at', 'IN'), ('Ahora', 'NNP'), ('to', 'TO'), ('say',…	to -> two; go -> gogh; I -> eye; say -> saye; to -> two; I -> eye; have -> halve; money -> munni; Now -> gnau; have -> halve; to -> two; can -> cannes; a -> a a; and -> a and;
1753903203	happiness	instant-messaging with two of my favourite conversation guys	instant-messaging withe two of my favourite conversation guys	instant-messaging with two of mai favourite conversation guise	instant-messaging withe two of my favourite conversation guise	instant-messaging withe to of mai favourite conversation guise	instant-messaging with two of my favourite conersation guys	instant-emssaging with two of my favourite conmversation guys	instantmessaging with two of my favokrite convesration gutys	with two of my favourite conversation guys	instant-messaging with two of my conversation	with two of my	0.5	0.5	[('instant-messaging', 'JJ'), ('with', 'IN'), ('two', 'CD'), ('of', 'IN'), ('my', 'PRP$'), ('favourite', 'JJ'), ('conversation', 'NN'), ('guys', 'NNS')]	with -> withe; guys -> guise; two -> to; my -> mai;
1962028666	sadness	i feel super sick	i feel super sick	i feel soup per sick	i feel super sic	i feil soup per sick	i feel super sick	i fiel super sick	i feel super syck	i feel super sick	i feel super	super sick	1.0	1.0	[('i', 'NN'), ('feel', 'VBP'), ('super', 'JJ'), ('sick', 'NN')]	super -> soup per; feel -> feil;
1694238126	happiness	@Mintyboi i can smack your head for you	@ Mintyboi i can smack your head fore you	@ Mintyboi i cannes smack your head for u	@ Mintyboi i cannes smack yore head fore you	@ Mintyboi eye cannes smack yore head fore u	@ Mintyboi i can smack your head for you	@ Mintyboi i can smack your had for you	@ Mitnyboi i can samck your hed for you	@ i can smack your head for you	Mintyboi i can your for you	can your for you	0.5555555555555556	0.5555555555555556	[('@', 'JJ'), ('Mintyboi', 'NNP'), ('i', 'NN'), ('can', 'MD'), ('smack', 'VB'), ('your', 'PRP$'), ('head', 'NN'), ('for', 'IN'), ('you', 'PRP')]	can -> cannes; i -> eye; for -> fore; your -> yore; you -> u;
1966224172	sadness	Burning my tongue on Won Ton soup	Burning my tongue on one Ton soup	Burning my tongue on Won tonne soup	berning my tongue on Won tonne soup	berning my tung on one tonne soup	Burning my tognue on Won Ton soup	Burning my tongue on Won Tn soap	Buirning my tngue on Wn Ton sopu	Burning my tongue on Won Ton	Burning my tongue on soup	my tongue on	0.7142857142857143	0.7142857142857143	[('Burning', 'VBG'), ('my', 'PRP$'), ('tongue', 'NN'), ('on', 'IN'), ('Won', 'NNP'), ('Ton', 'NNP'), ('soup', 'NN')]	Won -> one; tongue -> tung; Ton -> tonne; Burning -> berning;
1695883380	happiness	despite rain, having a fantastic day	despite rein , having a fantastic day	despite rein , having a fantastic day	despite rain , halving a a fantastic day	despite rein , halving a a fantastic dey	despite rain , hvaing a fantastic day	despite rian , having a fantpstic day	despite rin , hxaving a fankastic pday	despite , having a fantastic day	despite rain , having a	despite , a	0.5714285714285714	0.5714285714285714	[('despite', 'IN'), ('rain', 'NN'), (',', ','), ('having', 'VBG'), ('a', 'DT'), ('fantastic', 'JJ'), ('day', 'NN')]	a -> a a; day -> dey; rain -> rein; having -> halving;
1962015449	sadness	@risquethaianna i cant go swimmin any more	@ risquethaianna i kant go swimmin any more	@ risquethaianna eye cant gogh swimmin any more	@ risquethaianna i kant gogh swimmin any more	@ risquethaianna eye cant gogh swimmin n e moore	@ risquethaianna i cant og swimmin any more	@ risquethaianna i cant go swmimin any mzore	@ risuqethaianna i caint lgo ssimmin any more	@ risquethaianna i cant go swimmin any	@ risquethaianna go swimmin any more	cant swimmin any more	0.875	0.625	[('@', 'JJ'), ('risquethaianna', 'NN'), ('i', 'NN'), ('cant', 'VBP'), ('go', 'VB'), ('swimmin', 'JJ'), ('any', 'DT'), ('more', 'JJR')]	any -> n e; i -> eye; more -> moore; go -> gogh;
1957383729	sadness	@Kingsrockandrol I'm a bit down zoe cos I'm off to bed soon, so I will miss this gorgeous weather, were having what you up too today? X	@ Kingsrockandrol I 'm a bit downe zoe cos I 'm off two bed soon , so I will miss this gorgeous whether , were having what you up too today ? X	@ Kingsrockandrol I 'm a a bit downe zoe cos I 'm off to bed suen , so I will mis this gorgeous whether , were halving what you up too today ? ex	@ Kingsrockandrol I 'm a bit down zoe coss eye 'm off two bed soon , so eye wil mis this gorgeous weather , were halving what u upp too today ? ex	@ Kingsrockandrol eye 'm a a bit downe zoe coss eye 'm off two bed suen , sew eye wil mis this gorgeous whether , were halving what u upp to today ? ex	@ Kingsrojckandrol I 'm a bit down zoe cos I 'm off to bed soon , so I will msis this gorgeous weather , were having what you up too tomay ? X	@ Kingsrovkandrol I 'm a bst down zoe ocs I m off to ebd soon , so I will miss this gogreous werther , weer habing what you up too today ? X	@ Kingsrokcandrol I m' a it down oe cts I s'm off to bd soyn , so I will miss this gorgous wather , wjere hving what you up oto toady ? X	@ Kingsrockandrol I 'm a bit down zoe cos I 'm off to bed soon , so I will this gorgeous weather , were what you up too today ?	Kingsrockandrol I a down cos I off to bed soon , so I will miss this gorgeous weather , what you up ?	I a down I off to , so I will this , what you up ?	0.5151515151515151	0.5151515151515151	[('@', 'JJ'), ('Kingsrockandrol', 'NNP'), ('I', 'PRP'), ("'m", 'VBP'), ('a', 'DT'), ('bit', 'NN'), ('down', 'RP'), ('zoe', 'NNP'), ('cos', 'NN'), ('I', 'PRP'), ("'m", 'VBP'), ('off', 'IN'), ('to', 'TO'), ('bed', 'VB'), ('soon', 'RB'), (',', ','), ('so', 'IN'), ('I', 'PRP'), ('will', 'MD'), ('miss', 'VB'), ('this', 'DT'), ('gorgeous', 'JJ'), ('weather', 'NN'), (',', ','), ('were', 'VBD'), ('having…	I -> eye; you -> u; I -> eye; a -> a a; will -> wil; cos -> coss; too -> to; so -> sew; X -> ex; I -> eye; up -> upp; miss -> mis; having -> halving; down -> downe; to -> two; soon -> suen; weather -> whether;
[truncated: 586 more rows]
