# Supplementary material for: Performance of Large Language Models Under Input Variability in Health Care Applications: Dataset Development and Experimental Evaluation
Source: JMIR AI. 2026 Feb 20;5:e83640. doi: 10.2196/83640 (PMC12923095; doi:10.2196/83640)
Supplement: Multimedia Appendix 1 [file ai-v5-e83640-s001.zip › combined_tweet_emotions_validation_v1_label_selected.csv]

tweet_id	sentiment	content	homo_0.1	homo_0.2	homo_0.3	homo_0.5	typo_0.1	typo_0.3	typo_0.5	removal_0.1	removal_0.3	removal_0.5	valid_type_percentage_x	valid_homo_percentage	pos_tags	homo_substitution
1957492899	sadness	@xBellaMariex Hello Bella, why r you going to delete your account..?	@ xBellaMariex Hello Bella , why r you go in to delete yore account .. ?	@ xBellaMariex Hello bela , why are u going to delete your account .. ?	@ xBellaMariex Hello bela , why are u go in to delete yore account .. ?	@ xBellaMariex Hello bela , y are u go in two delete yore account .. ?	@ xBellaMariex Hello Bella , why r you going to delete your account m. ?	@ xBellaMariex Hlelo Beulla , why r you going to deqlete your account .. ?	@ xBelvlaMariex Hsllo Bela , why r you gong to deelete your account g. ?	@ xBellaMariex Hello Bella , why r you to your account .. ?	@ xBellaMariex Bella , why r you to your ?	, why you to your account ?	0.6	0.4666666666666667	[('@', 'JJ'), ('xBellaMariex', 'NNP'), ('Hello', 'NNP'), ('Bella', 'NNP'), (',', ','), ('why', 'WRB'), ('r', 'NN'), ('you', 'PRP'), ('going', 'VBG'), ('to', 'TO'), ('delete', 'VB'), ('your', 'PRP$'), ('account', 'NN'), ('..', 'NN'), ('?', '.')]	going -> go in; your -> yore; to -> two; r -> are; why -> y; you -> u; Bella -> bela;
1957681870	sadness	Had a crazy night, lost keys, walked home, missed my papi's calls from the swizzy. I'm sad	Had a crazy night , lost keys , walked home , missed my papi 's calls frum the a swizzy . I 'm sad	hadd a crazy night , lost keys , walked holm , mist mai papi 's calls from the swizzy . eye 'm sad	Had a a crazy night , last keys , walked holm , mist mai papi 's calls frum the swizzy . eye 'm sad	hadd a a crazy knight , last keyes , walked holm , mist mai papi 's calls frum the a swizzy . eye 'm sad	Had a crazy nght , lost keys , walked home , missed my ppi 's calls from the swizzy . I 'm sad	Had a crazy night , lsost kes , wahlked hoem , massed my pbpi 's calls from the swizzy . I m' sad	kHad a carzy nght , lsot keeys , wlaked hmoe , missed my papi 's clls from the swzizy . I zm asd	Had a crazy night , lost keys , walked home , my papi 's calls from the swizzy . I sad	Had a crazy night , , , my papi 's from the swizzy . I sad	a , , walked , my 's from the . I	0.5652173913043478	0.4782608695652174	[('Had', 'VBD'), ('a', 'DT'), ('crazy', 'JJ'), ('night', 'NN'), (',', ','), ('lost', 'VBN'), ('keys', 'NNS'), (',', ','), ('walked', 'VBD'), ('home', 'NN'), (',', ','), ('missed', 'VBD'), ('my', 'PRP$'), ('papi', 'NN'), ("'s", 'POS'), ('calls', 'NNS'), ('from', 'IN'), ('the', 'DT'), ('swizzy', 'NN'), ('.', '.'), ('I', 'PRP'), ("'m", 'VBP'), ('sad', 'JJ')]	my -> mai; keys -> keyes; home -> holm; lost -> last; the -> the a; missed -> mist; from -> frum; a -> a a; Had -> hadd; I -> eye; night -> knight;
1752674242	happiness	probably one of the best surprises ever...you really are amazing	probably won of the best surprises ever ... you really are amazing	probably one of the a best surprises ever ... you rylee are amazing	probably won of the best surprises ev er ... u really r amazing	probably won of the a beste surprises ev er ... u rylee are amazing	pronbably one of the best surprises ever ... you really are amazing	pyrobably one of the bejt surprises ever ... you relaly aer amazing	proabbly one of the bmest surpcrises ever ... you relaly ae azazing	one of the best surprises ever ... you really are amazing	one of the best ever ... you are	one of the ... you amazing	0.5833333333333334	0.5833333333333334	[('probably', 'RB'), ('one', 'CD'), ('of', 'IN'), ('the', 'DT'), ('best', 'JJS'), ('surprises', 'NNS'), ('ever', 'RB'), ('...', ':'), ('you', 'PRP'), ('really', 'RB'), ('are', 'VBP'), ('amazing', 'VBG')]	ever -> ev er; best -> beste; one -> won; you -> u; the -> the a; really -> rylee;
1753648370	happiness	had the best weekend EVER XXXXXXXXXXXXXXXXXXXXXX	had the a best weekend EVER XXXXXXXXXXXXXXXXXXXXXX	had the beste weekend EVER XXXXXXXXXXXXXXXXXXXXXX	hadd the a best weekend EVER XXXXXXXXXXXXXXXXXXXXXX	hadd the a beste weekend EVER XXXXXXXXXXXXXXXXXXXXXX	had the best wekeend EVER XXXXXXXXXXXXXXXXXXXXXX	had the best wetkend EVoER XXXXXXXXXXXXXXXXXXXXXX	had the best wxekend EpVER XXXXXXXXXXXXXXXXXXXXXX	had the best weekend XXXXXXXXXXXXXXXXXXXXXX	had the weekend EVER	had the EVER	0.8333333333333334	0.6666666666666666	[('had', 'VBD'), ('the', 'DT'), ('best', 'JJS'), ('weekend', 'NN'), ('EVER', 'NNP'), ('XXXXXXXXXXXXXXXXXXXXXX', 'NNP')]	the -> the a; had -> hadd; best -> beste;
1752226658	happiness	Happy Mother's Day to all my fellow Montreal Blockheads who are moms I'll join the club...one day! LOL	Happy Mother 's Day to all my fellow Montreal Blockheads who r moms I 'll join the club ... won day ! LOL	Happy Mother 's Day two aul my fel low Montreal Blockheads hoo are moms I 'll join the clubb ... one day ! LOL	Happy Mother 's Day to all mai fel low Montreal Blockheads hoo are moms eye 'll join the a clubb ... one dey ! LOL	Happy Mother 's dey two aul mai fel low Montreal Blockheads hoo r moms eye 'll join the a clubb ... won dey ! LOL	Happy Mother 's kay to all my fellow Montreal Blockheads who gre moms I 'll join the club ... one day ! LOL	Happy Mther 's Dry to all my fcllow Mnotreal Blohckheads who are moms I 'll jfoin the club ... one dmy ! LOL	Happy Mvther 's ay to all my fellow Moqntreal Blokcheads who abre muoms I 'll jin the cub ... one sday ! LxOL	Happy 's to all my fellow Montreal Blockheads who are moms I 'll join the club ... one day ! LOL	's Day to all my fellow Blockheads who I 'll join the ... one ! LOL	's to all my who I 'll the ... one !	0.5217391304347826	0.5217391304347826	[('Happy', 'JJ'), ('Mother', 'NNP'), ("'s", 'POS'), ('Day', 'NNP'), ('to', 'TO'), ('all', 'DT'), ('my', 'PRP$'), ('fellow', 'JJ'), ('Montreal', 'NNP'), ('Blockheads', 'NNP'), ('who', 'WP'), ('are', 'VBP'), ('moms', 'NNS'), ('I', 'PRP'), ("'ll", 'MD'), ('join', 'VB'), ('the', 'DT'), ('club', 'NN'), ('...', ':'), ('one', 'CD'), ('day', 'NN'), ('!', '.'), ('LOL', 'NN')]	the -> the a; all -> aul; my -> mai; fellow -> fel low; are -> r; I -> eye; club -> clubb; Day -> dey; to -> two; day -> dey; who -> hoo; one -> won;
1694627470	happiness	I'm currently enjoying NOT being at work this bank holiday Frasier and Jeremy Kyle so far. Enjoy the extra day off Tweeters!	I 'm currently enjoying NOT being at werk this banc holiday Frasier and Jeremy Kyle so far . Enjoy the a extra day off Tweeters !	I 'm currently enjoying NOT being at work this bank holiday Frasier a and Jeremy Kyle sew fahr . Enjoy the a xtra day off Tweeters !	eye 'm currently enjoying knot being at werk this banc holliday frazier and Jeremy kile so far . Enjoy the extra day off Tweeters !	eye 'm currently enjoying knot being at werk this banc holliday frazier a and Jeremy Kyle sew fahr . Enjoy the a xtra dey off Tweeters !	I 'm currently enjoying NOT bing at work this bank holiday Frasier and Jeremy Kyle so fra . Enjoy the etxra day off Tweeters !	I m currently enjoying NTO being at wozrk this bank holiday Fasier and Jeremy Kyle oo far . Enjoy the extra nay off Tweters !	I m currnetly enjoying NT bieng at wrk this bank hloiday Fraier and Jekemy Ksyle so far . Enjoy the ektra ady off Twepters !	I currently enjoying NOT being at work this bank holiday Frasier and Jeremy so far . Enjoy the extra day off !	I 'm currently being at this bank and Kyle far . Enjoy the extra day off Tweeters !	I enjoying at this holiday and Kyle far . Enjoy the off !	0.68	0.52	[('I', 'PRP'), ("'m", 'VBP'), ('currently', 'RB'), ('enjoying', 'VBG'), ('NOT', 'NNP'), ('being', 'VBG'), ('at', 'IN'), ('work', 'NN'), ('this', 'DT'), ('bank', 'NN'), ('holiday', 'NN'), ('Frasier', 'NNP'), ('and', 'CC'), ('Jeremy', 'NNP'), ('Kyle', 'NNP'), ('so', 'RB'), ('far', 'RB'), ('.', '.'), ('Enjoy', 'VB'), ('the', 'DT'), ('extra', 'JJ'), ('day', 'NN'), ('off', 'IN'), ('Tweeters', 'NNS'), …	I -> eye; extra -> xtra; NOT -> knot; work -> werk; and -> a and; Frasier -> frazier; holiday -> holliday; bank -> banc; the -> the a; far -> fahr; so -> sew; day -> dey;
1753118799	happiness	off to a date with vaahedh! -_- well...atleast its the last one	off to a date with vaahedh ! -_- welle ... atleast its the lost one	off to a date withe vaahedh ! -_- welle ... atleast its the lost one	off two a a date withe vaahedh ! -_- well ... atleast its the lost won	off two a a date withe vaahedh ! -_- welle ... atleast its the a lost won	off to a dtae with vaahedh ! -_- well ... atleast its the last one	off to a dtae with vahedh ! --_ well ... atleast its the last one	soff to a dacte with vahedh ! j_- wlll ... alteast its the lst oe	to a with vaahedh ! -_- well ... atleast its the last one	to a with ! ... atleast its the last one	to a with ! ... its the	0.5333333333333333	0.4666666666666667	[('off', 'RB'), ('to', 'TO'), ('a', 'DT'), ('date', 'NN'), ('with', 'IN'), ('vaahedh', 'NN'), ('!', '.'), ('-_-', 'NN'), ('well', 'RB'), ('...', ':'), ('atleast', 'VBZ'), ('its', 'PRP$'), ('the', 'DT'), ('last', 'JJ'), ('one', 'NN')]	last -> lost; with -> withe; a -> a a; to -> two; the -> the a; one -> won; well -> welle;
1752384050	happiness	I am back from the best party ever	I am back from the a best party ever	eye am back from the beste party ever	I am back frum the best parti ever	I am back frum the a beste parti ever	I am back from the best patry ever	I am bak from the best praty ever	I am bak from the bepst panty evr	I am from the best party ever	I am back from the ever	I from the ever	0.625	0.875	[('I', 'PRP'), ('am', 'VBP'), ('back', 'RB'), ('from', 'IN'), ('the', 'DT'), ('best', 'JJS'), ('party', 'NN'), ('ever', 'RB')]	party -> parti; from -> frum; the -> the a; best -> beste;
1961238727	happiness	Back in Manchester. Whats with the weather? Sweaty	Back in Manchester . Whats with the weather ? sweat he	bak in Manchester . Whats with the whether ? Sweaty	bak in Manchester . Whats with the a weather ? sweat he	bak in Manchester . Whats withe the a whether ? sweat he	Back in Manchester . Whats with the werather ? Sweaty	Bavk in Manchester . Whtas with the weather ? Swaty	Basck in Manhester . Whtas with the weaher ? Swaty	Back in . Whats with the weather ? Sweaty	in . with the weather ? Sweaty	in . with the ?	0.5	0.5	[('Back', 'RB'), ('in', 'IN'), ('Manchester', 'NNP'), ('.', '.'), ('Whats', 'NNS'), ('with', 'IN'), ('the', 'DT'), ('weather', 'NN'), ('?', '.'), ('Sweaty', 'NN')]	Sweaty -> sweat he; weather -> whether; Back -> bak; with -> withe; the -> the a;
1965854423	sadness	absolutely gutted that i'm not going to badu tonight. you guys have fun...! just got home and need to head downtown now. gd this heat!	absolutely gutted that i 'm not going to badu tonite . you guise have fun ... ! just got home a and need to head downtown now . gd this heat !	absolutely gutted that eye 'm not going two badu tonight . you guys have fun ... ! just got holm and knead to head down town gnau . gd this heat !	absolutely gutted that i 'm knot go in to badu tonite . u guys have fun ... ! just gott holm and knead to head down town gnau . gd this heat !	absolutely gutted that eye 'm knot go in two badu tonite . u guise halve fun ... ! just gott holm a and knead two head down town gnau . gd this heat !	absolutely gutted that i 'm not going to badu tonight . you guys have fun ... ! jut got hmoe and need to head downtown now . gd this heat !	absolutely gcutted that i 'm nt going to badu toight . you gwys have fun ... ! juts gt home and need to head dowtnown now . gd this helt !	abzsolutely gtuted that i 'm neot gwing to budu tonight . you guys have fnu ... ! juts gwot heome and nede to hdead downetown nwo . d this heta !	absolutely gutted that i 'm not going to badu tonight . you have fun ... ! just got home and need to head now . this heat !	absolutely gutted that i 'm to badu . you ... ! home and need to head downtown now . gd this !	gutted that going to . you fun ... ! and to . this heat !	0.6451612903225806	0.4838709677419355	[('absolutely', 'RB'), ('gutted', 'VBD'), ('that', 'IN'), ('i', 'NN'), ("'m", 'VBP'), ('not', 'RB'), ('going', 'VBG'), ('to', 'TO'), ('badu', 'VB'), ('tonight', 'NN'), ('.', '.'), ('you', 'PRP'), ('guys', 'VBP'), ('have', 'VBP'), ('fun', 'NN'), ('...', ':'), ('!', '.'), ('just', 'RB'), ('got', 'VBD'), ('home', 'NN'), ('and', 'CC'), ('need', 'NN'), ('to', 'TO'), ('head', 'VB'), ('downtown', 'RB'),…	tonight -> tonite; and -> a and; need -> knead; you -> u; going -> go in; i -> eye; got -> gott; to -> two; home -> holm; to -> two; not -> knot; downtown -> down town; have -> halve; now -> gnau; guys -> guise;
1694294199	happiness	Great long-weekend so far Going for a run now - no Judo tonight Then off to Blue Water for some &quot;Retail Therapy&quot;	Great long-weekend so far Going for a a run gnau - no Judo tonight Then off to Blue Water for sum & quot ; Retail Therapy & quot ;	grate long-weekend so far go in for a run now - no Judo tonight Then off two bleu Water fore sum & quot ; Retail Therapy & quot ;	grate long-weekend sew far go in for a a run now - know Judo tonite Then off two Blue Water fore some & quot ; Retail Therapy & quot ;	grate long-weekend sew fahr go in fore a a run gnau - know Judo tonite Then off two bleu wat er fore sum & quot ; Retail Therapy & quot ;	Great long-weekend so far Going for a xun now - no Judo tonight Then off to Blue Water for some & quot ; Rteail Thezapy & quot ;	Great long-wkekend os nfar Govng for a run nkow - no Judo todight Then off to Blue Water for some & quto ; Retail Therapy & qut ;	Gerat long-weekend o fr Gooing for a urn ow - no Judo tonght Then off to Blze Wdater for some & qaot ; Rewail Tterapy & qiot ;	long-weekend so far for a run now - no tonight Then off to Blue Water for some & quot ; Retail Therapy & quot ;	Going for a run now - no tonight off to Blue Water for some & quot ; Therapy & ;	for a - no off to Blue for some & ; Retail & ;	0.5714285714285714	0.5	[('Great', 'JJ'), ('long-weekend', 'NN'), ('so', 'RB'), ('far', 'RB'), ('Going', 'VBG'), ('for', 'IN'), ('a', 'DT'), ('run', 'NN'), ('now', 'RB'), ('-', ':'), ('no', 'DT'), ('Judo', 'NNP'), ('tonight', 'VBD'), ('Then', 'RB'), ('off', 'IN'), ('to', 'TO'), ('Blue', 'NNP'), ('Water', 'NNP'), ('for', 'IN'), ('some', 'DT'), ('&', 'CC'), ('quot', 'NN'), (';', ':'), ('Retail', 'NNP'), ('Therapy', 'NNP')…	Great -> grate; to -> two; no -> know; Water -> wat er; Going -> go in; now -> gnau; Blue -> bleu; so -> sew; for -> fore; tonight -> tonite; far -> fahr; a -> a a; for -> fore; some -> sum;
1963276292	sadness	back garden times. my feet hurt	back garden times . mai feet hurt	back garden times . mai feet hurt	back gard in times . mai feet hurt	bak garden times . mai feat hirt	back grden times . my feet hurt	back garden tixes . my fet hurt	back glarden tpmes . my fexet hut	garden times . my feet hurt	garden times . my feet	back . my	0.7142857142857143	0.7142857142857143	[('back', 'RB'), ('garden', 'NN'), ('times', 'NNS'), ('.', '.'), ('my', 'PRP$'), ('feet', 'NNS'), ('hurt', 'VBP')]	feet -> feat; hurt -> hirt; back -> bak; my -> mai;
1752796705	happiness	@xodedexo18 Of course you can come join our sleep-over!! Can you bring me a big dill pickle?!	@ xodedexo18 Of coarse you can come join our sleep-over ! ! Can you bring me a big dille pickle ? !	@ xodedexo18 Of course you cannes come join our sleep-over ! ! Can u bring me a a big dill pickel ? !	@ xodedexo18 Of coarse u cannes cum join hour sleep-over ! ! cannes you bring me a a big dill pickle ? !	@ xodedexo18 Of coarse u cannes cum join hour sleep-over ! ! cannes u bring mi a a big dille pickel ? !	@ xodedexo18 Of course you can come join our sleep-over ! ! Can you bling me a ibg dill pickle ? !	@ xodoedexo18 Of course you can cmoe join our sleep-over ! ! Can you bring me a ibg dixl peickle ? !	@ xonedexo18 Of coeurse you can coem jsoin our sleekp-over ! ! Can you brang me a blig dnill pwckle ? !	@ xodedexo18 Of course you can come our ! ! Can you bring me a big dill pickle ? !	Of you can join our ! ! Can you me a big dill ? !	Of you can our ! ! Can you me a ? !	0.4545454545454545	0.5	[('@', 'JJ'), ('xodedexo18', 'NN'), ('Of', 'IN'), ('course', 'NN'), ('you', 'PRP'), ('can', 'MD'), ('come', 'VB'), ('join', 'VB'), ('our', 'PRP$'), ('sleep-over', 'NN'), ('!', '.'), ('!', '.'), ('Can', 'MD'), ('you', 'PRP'), ('bring', 'VB'), ('me', 'PRP'), ('a', 'DT'), ('big', 'JJ'), ('dill', 'NN'), ('pickle', 'NN'), ('?', '.'), ('!', '.')]	our -> hour; dill -> dille; you -> u; Can -> cannes; course -> coarse; pickle -> pickel; me -> mi; you -> u; come -> cum; a -> a a; can -> cannes;
1960446097	sadness	Its time for me to pack up at work now and have not had much time for twitter! Thank you for any follow fridays. Be back later!	Its time for me to pack up at work now and have not had much time for twitter ! Thank you for n e follow fridays . b bak later !	Its time for me two pac up at work now a and have not had much time fore twitter ! Thank you fore any follow fridays . Be bak later !	Its time fore me two pac upp at work now a and have not hadd much time for twitter ! Thank u fore any follow fridays . Be back late her !	Its time for mi two pac up at werk gnau a and halve knot hadd mutch time for twitter ! Thank u fore any follow fridays . b bak late her !	Its tme for me to pcak up at work now and have not cad much time for twitter ! Thank you for any follow fridays . Be back later !	Its tqime for me to pack up at work nkw and hvae nt had mtuch twme for twidtter ! Thdank you for any follow fridays . Be bsck later !	Its tine for me to pagck up at wrok ow and haxve nft hbad muoch time for twitter ! Thvank you for any fpllow fricays . e bcak laetr !	Its time for me to pack up at work now and have not much time for twitter ! you for any follow . Be back later !	Its time for me to up at now and not had time for twitter ! you for any . back !	Its for me to up at and have for ! you for any . !	0.5333333333333333	0.6333333333333333	[('Its', 'PRP$'), ('time', 'NN'), ('for', 'IN'), ('me', 'PRP'), ('to', 'TO'), ('pack', 'VB'), ('up', 'RP'), ('at', 'IN'), ('work', 'NN'), ('now', 'RB'), ('and', 'CC'), ('have', 'VB'), ('not', 'RB'), ('had', 'VBN'), ('much', 'JJ'), ('time', 'NN'), ('for', 'IN'), ('twitter', 'NN'), ('!', '.'), ('Thank', 'NNP'), ('you', 'PRP'), ('for', 'IN'), ('any', 'DT'), ('follow', 'JJ'), ('fridays', 'NNS'), ('.'…	not -> knot; pack -> pac; now -> gnau; much -> mutch; you -> u; Be -> b; work -> werk; me -> mi; later -> late her; have -> halve; for -> fore; had -> hadd; to -> two; back -> bak; and -> a and;
1965306659	sadness	@mitchelmusso would love to talk to you but i live in England so unfair	@ mitchelmusso would love to talk to u but eye live in England so unfair	@ mitchelmusso wood love to talk to you butt eye live in England so unfair	@ mitchelmusso wood love two talk to u but eye live in England sew unfair	@ mitchelmusso wood love two talk two u butt eye liv in England sew unfair	@ mitchelmusso would love to talk to you but i lcve in England so unfair	@ mitchemusso would lve to talk to you but i lfive in England co unfair	@ mitchemusso would ljve to talk to you but i ltve in Enbgland o ujnfair	mitchelmusso would love to to you but i live in England so unfair	@ mitchelmusso would to to you but live in unfair	would to to you but in unfair	0.6	0.5333333333333333	[('@', 'JJ'), ('mitchelmusso', 'NN'), ('would', 'MD'), ('love', 'VB'), ('to', 'TO'), ('talk', 'VB'), ('to', 'TO'), ('you', 'PRP'), ('but', 'CC'), ('i', 'VB'), ('live', 'VBP'), ('in', 'IN'), ('England', 'NNP'), ('so', 'RB'), ('unfair', 'JJ')]	you -> u; but -> butt; to -> two; live -> liv; i -> eye; to -> two; would -> wood; so -> sew;
1752920849	happiness	Goodnight, good morning and HAPPY MOTHERS DAY! Visit my profile to see my silly offspring.Its funny, the love of my life picks his nose!	Goodnight , good morning a and HAPPY MOTHERS DAY ! Visit my profile to see mai silly offspring.Its funny , the love of mai life picks his nose !	Goodnight , goode mourning and HAPPY MOTHERS DAY ! Visit my profile to see my cilley offspring.Its funny , the love of mai life pix his noes !	Goodnight , goode morning a and HAPPY MOTHERS dey ! Visit mai profile to sea mai silly offspring.Its funny , the love of mai life picks his noes !	Goodnight , goode mourning a and HAPPY MOTHERS dey ! Visit mai profile two sea mai cilley offspring.Its fun he , the a love of mai life pix his noes !	Goodnight , giod morning and HAPPY MOTHERS ADY ! Visit my profile to see my silly offspring.Its fonny , the love of my life picks his nose !	Goodnight , good morning and HAPPY MOTzHERS DAY ! Vsiit my preofile to see my silly offspring.Its funny , the lve of my liofe piicks his nse !	Goodlight , gxod mgorning and HAPPY MOHTERS gAY ! Viqsit my proifle to ese my shilly offsring.Its fuzny , the love of my lie pikcs his nfse !	Goodnight , good morning and HAPPY ! Visit my profile to see my offspring.Its funny , the love of my life picks his nose !	, morning and MOTHERS ! Visit my profile to my silly funny , the love of my his nose !	, and DAY ! my profile to my , the of my his !	0.5714285714285714	0.5	[('Goodnight', 'NNP'), (',', ','), ('good', 'JJ'), ('morning', 'NN'), ('and', 'CC'), ('HAPPY', 'NNP'), ('MOTHERS', 'NNP'), ('DAY', 'NNP'), ('!', '.'), ('Visit', 'NNP'), ('my', 'PRP$'), ('profile', 'NN'), ('to', 'TO'), ('see', 'VB'), ('my', 'PRP$'), ('silly', 'JJ'), ('offspring.Its', 'JJ'), ('funny', 'NN'), (',', ','), ('the', 'DT'), ('love', 'NN'), ('of', 'IN'), ('my', 'PRP$'), ('life', 'NN'), ('…	good -> goode; DAY -> dey; nose -> noes; morning -> mourning; funny -> fun he; see -> sea; the -> the a; my -> mai; my -> mai; silly -> cilley; to -> two; my -> mai; picks -> pix; and -> a and;
1965658823	sadness	@Lilayy same here. like i know there's people who have worse lives than me but i wish i could go back and change some aspects of my life	@ Lilayy sejm hear . like i know there 's people who have worse lives than me butt i wish i could go back and change some aspects of my life	@ Lilayy same hear . lyke eye know there 's people who have worse lives than me but i wish eye could go bak and change some aspects of mai life	@ Lilayy sejm here . lyke i no there 's people hoo have worse lives than mi butt i wisch i could gogh bak and change some aspects of my life	@ Lilayy sejm hear . lyke i no their 's people hoo halve worse lives the un me butt eye wisch eye could go bak a and change sum aspects of mai life	@ Lilayy same hvere . like i know there 's people who have worse ldves than me but i wish i could og back and change some aspects of my life	@ Liayy same here . like i know there 's people who have wdorse lives than me but i wsih i could o bck and chsnge some asects of my lnife	@ Ldilayy sae hecre . like i know there i's people who haie wogse lves than me but i wsih i could dgo bcak and change some aspcets of my lfe	@ Lilayy same here . like i know there 's people who have lives than me but i wish could go back and some aspects of my life	Lilayy same here . like there people who worse than me but i wish i could go back and some of my	. like there who than me but could go back and some of my life	0.6129032258064516	0.6129032258064516	[('@', 'RB'), ('Lilayy', 'NNP'), ('same', 'JJ'), ('here', 'RB'), ('.', '.'), ('like', 'IN'), ('i', 'NN'), ('know', 'VBP'), ('there', 'EX'), ("'s", 'VBZ'), ('people', 'NNS'), ('who', 'WP'), ('have', 'VBP'), ('worse', 'JJR'), ('lives', 'NNS'), ('than', 'IN'), ('me', 'PRP'), ('but', 'CC'), ('i', 'JJ'), ('wish', 'VBP'), ('i', 'NN'), ('could', 'MD'), ('go', 'VB'), ('back', 'RB'), ('and', 'CC'), ('chan…	i -> eye; but -> butt; some -> sum; who -> hoo; my -> mai; there -> their; wish -> wisch; back -> bak; same -> sejm; than -> the un; have -> halve; and -> a and; like -> lyke; i -> eye; here -> hear; know -> no;
1694858848	happiness	@mombloggersclub Good morning	@ mombloggersclub Good morning	@ mombloggersclub Good mourning	@ mombloggersclub Good mourning	@ mombloggersclub goode mourning	@ mombloggersclub Good morning	@ mombllggersclub Good morning	@ mombloggersclub Good monring	@ mombloggersclub Good morning	@ mombloggersclub morning	@ Good	1.0	0.5	[('@', 'JJ'), ('mombloggersclub', 'NN'), ('Good', 'NNP'), ('morning', 'NN')]	morning -> mourning; Good -> goode;
1960381645	sadness	a bird flew into window at my parents house and snapped his poor neck. gotta bury him	a a bird flew into window at my parents house a and snapped his poor neck . got ta bury him	a byrd flu into window at my parents house a and snapped his poor neck . gott ta bury him	a a bird flu into window at mai parents house a and snapped his poor neck . gott ta berry him	a a byrd flew hint to window o at mai parents haus and snapped his poore neck . gott ta berry hymn	a bird flwe into window at my parents house and snapped his poor neck . got a bury him	a bxird flvw into wndow at my pamrents hosue and snapped his poor neck . got at bury him	a brd flcw into wikdow at my patents hosue and scnapped his pxor nelk . gqt ia bury him	a bird flew into window at my and snapped his poor neck . got ta bury him	a flew into at my and his poor neck . ta bury him	a bird into at my and his . him	0.5789473684210527	0.6842105263157895	[('a', 'DT'), ('bird', 'NN'), ('flew', 'VBD'), ('into', 'IN'), ('window', 'NN'), ('at', 'IN'), ('my', 'PRP$'), ('parents', 'NNS'), ('house', 'NN'), ('and', 'CC'), ('snapped', 'VBD'), ('his', 'PRP$'), ('poor', 'JJ'), ('neck', 'NN'), ('.', '.'), ('got', 'VBD'), ('ta', 'JJ'), ('bury', 'NN'), ('him', 'PRP')]	poor -> poore; into -> hint to; window -> window o; got -> gott; house -> haus; a -> a a; bury -> berry; him -> hymn; my -> mai; bird -> byrd;
1961483521	sadness	@cameronmarion me too no one even liked my answers to life last night, pshh	@ cameronmarion me to no one even liked my answers to life lost night , pshh	@ cameronmarion mi to no one even liked my answers two life last night , pshh	@ cameronmarion mi too know won even liked mai answers two life last night , pshh	@ cameronmarion me to know won even leicht mai answers two life lost knight , pshh	@ cameronmarion me to no one even liked my aiswers to life last night , pshh	@ cameronmarion me tco no one evqn liked my answers to lice lajst nght , pshh	@ camreonmarion me oo no one evzn lied my answers to lief ltast night , psehh	@ cameronmarion me too no one liked my to life last night , pshh	cameronmarion me no one my answers to last night , pshh	cameronmarion me no one my answers to ,	0.625	0.5625	[('@', 'JJ'), ('cameronmarion', 'NN'), ('me', 'PRP'), ('too', 'RB'), ('no', 'DT'), ('one', 'CD'), ('even', 'RB'), ('liked', 'VBD'), ('my', 'PRP$'), ('answers', 'NNS'), ('to', 'TO'), ('life', 'NN'), ('last', 'JJ'), ('night', 'NN'), (',', ','), ('pshh', 'NN')]	my -> mai; to -> two; too -> to; night -> knight; liked -> leicht; no -> know; one -> won; last -> lost;
1957735631	sadness	So Tired. It's not right to have to get up so early	sew Tired . It 's not right to have to get up so early	So Tired . It 's not right to halve to get upp so earley	So Tired . It 's not write two have two get upp so early	So Tired . It 's knot write two have to goette upp sew earley	So Tised . It 's not right to have to get up so early	So Tired . It ps not right to have to egt up os emrly	So Tierd . It s' eot rihgt to hve to gcet up io early	So Tired . It not right to have to get up so early	Tired . It not right to have to get up	So . It not to to up	0.6428571428571429	0.7142857142857143	[('So', 'RB'), ('Tired', 'NNP'), ('.', '.'), ('It', 'PRP'), ("'s", 'VBZ'), ('not', 'RB'), ('right', 'JJ'), ('to', 'TO'), ('have', 'VB'), ('to', 'TO'), ('get', 'VB'), ('up', 'RP'), ('so', 'RB'), ('early', 'RB')]	up -> upp; get -> goette; so -> sew; to -> two; not -> knot; early -> earley; right -> write;
1961179186	happiness	@Sak_Pase I guess u ain like me den.. My hair cut short.. lol	@ Sak_Pase eye guess u ain lyke me den .. My hair cut short .. lol	@ Sak_Pase eye guess you ain like me denn .. My hair cut short .. lol	@ Sak_Pase I guess you ain lyke me den .. mai hare kut short .. lol	@ Sak_Pase eye guess you ain lyke me denn .. mai hare kut shortt .. lol	@ Sak_zPase I guess u ain like me den g.. My hair cut short .. lol	@ Sak_Pase I guess u ain like me den . My hair cut soort v. tol	@ Sak_Pase I geuss u ian like me dhn .. My har rcut short j.. lol	Sak_Pase I guess u like me den .. My hair cut short .. lol	@ I guess u like me den .. My cut ..	Sak_Pase I like me den My cut short	0.8125	0.5625	[('@', 'JJ'), ('Sak_Pase', 'NNP'), ('I', 'PRP'), ('guess', 'VBP'), ('u', 'JJ'), ('ain', 'NN'), ('like', 'IN'), ('me', 'PRP'), ('den', 'VBP'), ('..', 'JJ'), ('My', 'NNP'), ('hair', 'NN'), ('cut', 'VBD'), ('short', 'JJ'), ('..', 'NNP'), ('lol', 'NN')]	My -> mai; like -> lyke; cut -> kut; hair -> hare; den -> denn; I -> eye; u -> you; short -> shortt;
1753273079	happiness	SWAY SWAY BABY zommgg love it need more screamo tho boys	SWAY SWAY BABY zommgg love it knead more screamo tho boys	SWAY SWAY BABY zommgg love it need moore screamo tho boyes	SWAY SWAY BABY zommgg love it knead moore screamo tho boyes	SWAY SWAY babe he zommgg love it knead moore screamo though boyes	SWAY SWAY BABY zommgg love it need more scramo tho boys	SWAY SWAY BAYB zommgg love it need more sceamo tho bys	SAY SWfY BABY zmomgg loev it need more scramo hto boys	SWAY SWAY BABY zommgg love it need more tho boys	SWAY BABY zommgg love it more screamo tho	SWAY SWAY it need screamo	0.9090909090909092	0.4545454545454545	[('SWAY', 'NNP'), ('SWAY', 'NNP'), ('BABY', 'NNP'), ('zommgg', 'NNP'), ('love', 'VB'), ('it', 'PRP'), ('need', 'VB'), ('more', 'RBR'), ('screamo', 'JJ'), ('tho', 'NN'), ('boys', 'NNS')]	tho -> though; need -> knead; more -> moore; boys -> boyes; BABY -> babe he;
1964094725	sadness	Gonna miss you Nanna &amp; Bampa, She going to the lake disdrict ): Omg !! got disney channel. Miss you baby matt Love you x Will do mitchel	Gon na mis you Nanna & amp ; Bampa , She going to the lake disdrict ) : Omg ! ! got disney channell . Miss u baby matt Love you x Will due mitchel	Gon nah miss you Nanna & amp ; Bampa , xi going two the lake disdrict ) : Omg ! ! got disney channel . Miss u babe he matt Love you ex Will due mitchel	Gon nah miss u Nanna & amp ; Bampa , xi going two the a lake disdrict ) : Omg ! ! got disney channel . mis u babe he mat Love u x Will due mitchel	Gon nah miss u nana & amp ; Bampa , xi go in two the a lake disdrict ) : Omg ! ! gott disney channell . mis u babe he mat Love u ex wil due mitchell	Gon na mss you Nana & amp ; Bampa , She going to the lake disdrict ) : Omg ! ! got diney channel . Miss you baby matt Lovve you x Will do mitchel	Gon na mimss you Nanna & amp ; Bmapa , She gonig to the lke disdrict ) : Omg ! ! gt diiney channel . Miss you baby matt Loe you x Will fdo miltchel	Gxon na mis you Npanna & mp ; Bmapa , She gosng to the laje disdsict ) : zmg ! ! gto dzsney chnanel . Mxss you bby matt Lvove you x Will o mgtchel	Gon na you Nanna & amp ; Bampa , She going to the disdrict ) : Omg ! ! disney channel . Miss you baby matt Love you x Will mitchel	na miss you Nanna & amp ; , She going to the ) : ! ! disney . you matt Love you Will mitchel	na you & ; Bampa , She to the ) : ! ! . you you Will	0.5428571428571428	0.5428571428571428	[('Gon', 'NNP'), ('na', 'TO'), ('miss', 'VB'), ('you', 'PRP'), ('Nanna', 'NNP'), ('&', 'CC'), ('amp', 'NN'), (';', ':'), ('Bampa', 'NNP'), (',', ','), ('She', 'PRP'), ('going', 'VBG'), ('to', 'TO'), ('the', 'DT'), ('lake', 'JJ'), ('disdrict', 'NN'), (')', ')'), (':', ':'), ('Omg', 'NN'), ('!', '.'), ('!', '.'), ('got', 'VBD'), ('disney', 'JJ'), ('channel', 'NN'), ('.', '.'), ('Miss', 'NNP'), ('yo…	you -> u; matt -> mat; mitchel -> mitchell; to -> two; got -> gott; na -> nah; going -> go in; Miss -> mis; the -> the a; you -> u; channel -> channell; She -> xi; x -> ex; Will -> wil; you -> u; Nanna -> nana; do -> due; baby -> babe he;
1753649014	happiness	@AmyMeredithband amy meredith has a soccer team? well i also have news about soccer. my team won aswell!! xx	@ AmyMeredithband amy meredith has a soccer team ? well eye also have news about sochor . my team won aswell ! ! xx	@ AmyMeredithband amey meredith has a soccer teem ? welle eye also have news about soccer . my teem won aswell ! ! xx	@ AmyMeredithband amey meridith has a soccer teem ? welle eye also have news about soccer . mai teem won aswell ! ! xx	@ AmyMeredithband amey meridith has a sochor teem ? welle eye all so halve news about sochor . mai teem one aswell ! ! xx	@ AmyMeredithband amy meredith has a soccer team ? well i also have news about soccer . my team wno aswell ! ! xx	@ AmyMeredithband kmy meredith has a soccer tam ? well i also have news about socccer . my team wn aspell ! ! x	@ AmyMcredithband amy mecredith hjs a skoccer tam ? wvell i alos hade news about soccer . my tevam whon apwell ! ! xx	@ AmyMeredithband amy meredith has a soccer team ? well i also have news about . my team won ! ! xx	AmyMeredithband amy a soccer team ? i also news about soccer . my aswell ! ! xx	AmyMeredithband meredith has a ? well about . my aswell ! !	0.7083333333333334	0.5416666666666666	[('@', 'JJ'), ('AmyMeredithband', 'NNP'), ('amy', 'NN'), ('meredith', 'NN'), ('has', 'VBZ'), ('a', 'DT'), ('soccer', 'NN'), ('team', 'NN'), ('?', '.'), ('well', 'RB'), ('i', 'RB'), ('also', 'RB'), ('have', 'VBP'), ('news', 'NN'), ('about', 'IN'), ('soccer', 'NN'), ('.', '.'), ('my', 'PRP$'), ('team', 'NN'), ('won', 'VBD'), ('aswell', 'RB'), ('!', '.'), ('!', '.'), ('xx', 'NN')]	soccer -> sochor; amy -> amey; meredith -> meridith; team -> teem; also -> all so; won -> one; i -> eye; soccer -> sochor; my -> mai; team -> teem; well -> welle; have -> halve;
1964762364	sadness	@Bill_Pritchard how come i dont see more of u? how come i dont see u at all is a better question lol. that needs to change mister! im sad	@ Bill_Pritchard how come i dont see more of u ? how come i dont sea u at all is a a bettor question lol . that needs to change mister ! im sad	@ Bill_Pritchard how come eye dont sea more of you ? how come eye dont sea u at all is a a bettor question lol . that needs to change mister ! im sad	@ Bill_Pritchard howe come i dont sea more of you ? how cum eye dont see you at aul is a bettor question lol . that needs to change mr ! imm sad	@ Bill_Pritchard howe cum eye dont sea moore of you ? howe cum eye dont sea you at aul is a a bettor question lol . that needs two change mr ! imm sad	@ Bill_Pritchard how come i dont see moer of u ? how come i dont see u at all is a better question lol . that needs to ckhange mister ! im sad	@ Bill_Pritchard how come i dot see more of u ? how come i dnt see u at all is a better quesmion ltl . that needs to change mister ! m tsad	@ Bilyl_Pritchard how cpome i dnt see more of u ? how covme i dornt see u at all is a bgetter qustion jlol . that needs to cange msiter ! mi fsad	@ Bill_Pritchard how come i dont more of u ? how come i dont see u at all a question lol . that needs to change mister ! im sad	@ Bill_Pritchard how dont of ? how dont see at all is a better lol . that needs to change mister ! im	how dont more of ? how i at all a better . that to mister !	0.6666666666666666	0.5151515151515151	[('@', 'RB'), ('Bill_Pritchard', 'NNP'), ('how', 'WRB'), ('come', 'JJ'), ('i', 'NN'), ('dont', 'VBP'), ('see', 'VBP'), ('more', 'JJR'), ('of', 'IN'), ('u', 'NN'), ('?', '.'), ('how', 'WRB'), ('come', 'JJ'), ('i', 'NN'), ('dont', 'VBP'), ('see', 'VB'), ('u', 'JJ'), ('at', 'IN'), ('all', 'DT'), ('is', 'VBZ'), ('a', 'DT'), ('better', 'JJR'), ('question', 'NN'), ('lol', 'NN'), ('.', '.'), ('that', 'W…	i -> eye; u -> you; how -> howe; i -> eye; how -> howe; mister -> mr; all -> aul; see -> sea; im -> imm; to -> two; u -> you; more -> moore; a -> a a; better -> bettor; see -> sea; come -> cum; come -> cum;
1752160370	happiness	@Mj69Catz thanks let me know which print from my gallery you would like, and we can work the details out	@ Mj69Catz thanks let mi know which print from my gallery you would like , and we can work the a details out	@ Mj69Catz thanks let me know which print from my gallery you wood like , and wee can werk the a details out	@ Mj69Catz thanks lett mi know which print from mai gallery u wood like , and wee can werk the details out	@ Mj69Catz thanks lett mi know witch print frum mai gallery u would lyke , a and wee cannes werk the details out	@ Mj6C9atz thanks let me kynow which print from my gallery you would like , and we can work the details out	@ Mj96Catz thanks lht me kow which prsnt from my gallery you would libke , and we can work the detials out	@ Mjm9Catz thnks et me knmw which prnt from my galery you would live , and we can wokr the dtails out	@ Mj69Catz thanks let me know which from my gallery you would , and we can work the details out	@ me know which print from my you would , and we can the out	me which from my you would , and we can the out	0.4545454545454545	0.6363636363636364	[('@', 'JJ'), ('Mj69Catz', 'NNP'), ('thanks', 'NNS'), ('let', 'VB'), ('me', 'PRP'), ('know', 'VB'), ('which', 'WDT'), ('print', 'NN'), ('from', 'IN'), ('my', 'PRP$'), ('gallery', 'NN'), ('you', 'PRP'), ('would', 'MD'), ('like', 'VB'), (',', ','), ('and', 'CC'), ('we', 'PRP'), ('can', 'MD'), ('work', 'VB'), ('the', 'DT'), ('details', 'NNS'), ('out', 'RP')]	my -> mai; let -> lett; which -> witch; you -> u; and -> a and; like -> lyke; we -> wee; from -> frum; work -> werk; can -> cannes; me -> mi;
1962453784	sadness	Doing dishes...i miss my kitchen team	Doing dish is ... i miss my kitchen team	Doing dishes ... i miss mai kitchen teem	Doing dishes ... i miss my kitsch in teem	Doing dish is ... eye miss mai kitsch in team	Donng dishes ... i miss my kitchen team	Doing dihes ... i miss my kitchen team	Doiing dighes ... i mdiss my kitchen tem	Doing dishes ... i miss my team	Doing dishes ... i miss my	Doing ... my team	0.75	0.875	[('Doing', 'VBG'), ('dishes', 'NNS'), ('...', ':'), ('i', 'NN'), ('miss', 'VBP'), ('my', 'PRP$'), ('kitchen', 'NN'), ('team', 'NN')]	my -> mai; i -> eye; dishes -> dish is; kitchen -> kitsch in;
1957676286	sadness	I wish I had a concept of what time it is right now.... not adjusting well. Obvs.	I wish I hadd a a concept of what time it is right now .... not adjusting well . Obvs .	I wish eye had a a concept of what time it is write gnau .... not adjusting well . Obvs .	eye wish eye hadd a concept of what time it is write gnau .... not adjusting welle . Obvs .	eye wisch eye hadd a a concept of what time it is write gnau .... knot adjusting welle . Obvs .	I wish I had a concept of what time it nis right now .... not adujsting well . Obvs .	I wsih I hd a concept of what time it si rght now .... not adjujting wezll . Obvs .	I wish I hda a cocnept of what time it fis rihgt ow ... nt adusting woll . Ovs .	I wish I a concept of what time it is right now .... not adjusting well . .	I wish I a concept of what time it .... adjusting . Obvs .	I I had a of what it .... . .	0.6	0.45	[('I', 'PRP'), ('wish', 'VBP'), ('I', 'PRP'), ('had', 'VBD'), ('a', 'DT'), ('concept', 'NN'), ('of', 'IN'), ('what', 'WP'), ('time', 'NN'), ('it', 'PRP'), ('is', 'VBZ'), ('right', 'JJ'), ('now', 'RB'), ('....', 'VBZ'), ('not', 'RB'), ('adjusting', 'VBG'), ('well', 'RB'), ('.', '.'), ('Obvs', 'NNP'), ('.', '.')]	right -> write; now -> gnau; I -> eye; well -> welle; wish -> wisch; a -> a a; I -> eye; had -> hadd; not -> knot;
1966094491	sadness	Grandma Caminker passed away today. She will be missed, but may she rest in peace.	Grandma Caminker passed away today . She will be missed , but may xi wrest in peace .	Grandma Caminker passed away today . She wil be mist , butt may she rest in piece .	Grandma Caminker passed away today . She will be mist , butt mae xi rest in piece .	grand ma Caminker passed away today . xi wil be mist , butt mae xi wrest in piece .	Grandma Caminker passed away toyday . She will be missed , but may she rets in peace .	Grandma Camipnker passed away tolay . She will be mtssed , but may she rset in pace .	Graxdma Ctaminker psased afway tvoday . She will xe missed , but may she rezt in pkeace .	Grandma passed away today . She will be , but may she rest in peace .	Grandma passed away . She will be , but may she in .	. She will , but may she in .	0.5	0.6111111111111112	[('Grandma', 'NNP'), ('Caminker', 'NNP'), ('passed', 'VBD'), ('away', 'RB'), ('today', 'NN'), ('.', '.'), ('She', 'PRP'), ('will', 'MD'), ('be', 'VB'), ('missed', 'VBN'), (',', ','), ('but', 'CC'), ('may', 'MD'), ('she', 'PRP'), ('rest', 'VB'), ('in', 'IN'), ('peace', 'NN'), ('.', '.')]	missed -> mist; rest -> wrest; she -> xi; She -> xi; but -> butt; will -> wil; may -> mae; Grandma -> grand ma; peace -> piece;
1957435158	sadness	Why Telstra Why do you are biggest Teleco have to be so greedy we need fast Internet and NO Download Caps!	Why Telstra y do you are biggest Teleco halve to be so greedy we need fast Internet and NO Download Caps !	Why Telstra y due you are biggest Teleco have two be so greedy wee need fast Internet and NO Download Caps !	Why Telstra Why do u are biggest Teleco halve to be sew greed he we knead fast Internet a and NO Download capps !	y Telstra Why due u r biggest Teleco halve to b sew greedy wee knead fast Internet a and NO Download capps !	Why Telstra Why do you are biggest Teleco have to e so greedy we neod fast Internet and NO Download Caps !	Why Telstra Why rdo you are byiggest Tleco have to be wo greedy we need fats Intyernet and O Download Caps !	Why Tehstra Why od you pare bigest Teleco hae to eb do gwreedy we nede fapst Internet and NO Donwload Caps !	Why Why do you are biggest Teleco to be so greedy we need fast Internet and NO Download Caps !	Why Why do you Teleco have to be greedy we need Internet and Download !	Why Why you biggest to we need fast and Caps !	0.6818181818181818	0.6818181818181818	[('Why', 'WRB'), ('Telstra', 'NNP'), ('Why', 'WRB'), ('do', 'VBP'), ('you', 'PRP'), ('are', 'VBP'), ('biggest', 'JJS'), ('Teleco', 'NNP'), ('have', 'VBP'), ('to', 'TO'), ('be', 'VB'), ('so', 'RB'), ('greedy', 'JJ'), ('we', 'PRP'), ('need', 'VBP'), ('fast', 'JJ'), ('Internet', 'NNP'), ('and', 'CC'), ('NO', 'NNP'), ('Download', 'NNP'), ('Caps', 'NNP'), ('!', '.')]	have -> halve; you -> u; and -> a and; Caps -> capps; do -> due; Why -> y; need -> knead; be -> b; we -> wee; so -> sew; are -> r;
1960198392	sadness	Where's poss i miss him	Where 's poss i miss hymn	Where 's poss eye miss him	Where 's poss i mis hymn	wear 's poss eye mis him	Where 's poss i migss him	Where 's poss i msis him	Where 's poss i miss him	Where 's poss i him	Where 's miss him	Where 's him	0.5	0.6666666666666666	[('Where', 'WRB'), ("'s", 'POS'), ('poss', 'NN'), ('i', 'NN'), ('miss', 'VBP'), ('him', 'PRP')]	i -> eye; miss -> mis; Where -> wear;
1961417426	sadness	i could tell its gonna be an angry day...	i could tell its gon na be an angry dey ...	i could tell its gon nah be ann angry day ...	i could tel its gon nah be an angry dey ...	eye could tel its gon na b ann angry e dey ...	i could tell its gon na be an angry bday ...	i could tell its ugon na qbe an agry day ...	i could tell its gno na de an augry dcy ...	i could its gon na be an angry day ...	i could tell its na an day ...	could its na an ...	0.5454545454545454	0.6363636363636364	[('i', 'NN'), ('could', 'MD'), ('tell', 'VB'), ('its', 'PRP$'), ('gon', 'NN'), ('na', 'TO'), ('be', 'VB'), ('an', 'DT'), ('angry', 'JJ'), ('day', 'NN'), ('...', ':')]	be -> b; i -> eye; day -> dey; tell -> tel; an -> ann; angry -> angry e;
1957548511	sadness	@xxsteebiexx lol i know i wld like to get a reply from seann william scott but he dont reply and hes one of my favourite actors	@ xxsteebiexx lol i no i wld like to goette a reply from seann william scott but he dont reply and hes won of my favourite actors	@ xxsteebiexx lol eye know eye wld like to get a reply from seann wm scot but he dont reply and hes won of my favourite actors	@ xxsteebiexx lol i no i wld like two get a reply frum seann william scot butt hee dont reply a and hes one of mai favourite actors	@ xxsteebiexx lol eye no eye wld lyke to goette a a reply frum seann wm scot but hee dont reply a and hes won of mai favourite actors	@ xxseebiexx lol i know i wld like to get a refply from seann william scott but he dnot reply and hes one of my favourite actors	@ xxsteebiexx lol i kxnow i wud like to get a reply from sernn william scott but he dwont reply and ves one of my favourite acqors	@ xxstebiexx lol i kow i hwld like to et a recly from saenn widliam soctt but he dont rply and his one of my favourite acctors	@ xxsteebiexx lol i i wld like to get a from seann william scott but he dont and hes one of my favourite actors	@ xxsteebiexx lol i wld like to get a from seann but he reply and one of my favourite	xxsteebiexx like to a reply from but he dont and one of my	0.6296296296296297	0.5555555555555556	[('@', 'JJ'), ('xxsteebiexx', 'NNP'), ('lol', 'NN'), ('i', 'NN'), ('know', 'VBP'), ('i', 'RB'), ('wld', 'VBP'), ('like', 'IN'), ('to', 'TO'), ('get', 'VB'), ('a', 'DT'), ('reply', 'NN'), ('from', 'IN'), ('seann', 'JJ'), ('william', 'NN'), ('scott', 'NN'), ('but', 'CC'), ('he', 'PRP'), ('dont', 'VBZ'), ('reply', 'NN'), ('and', 'CC'), ('hes', 'VBZ'), ('one', 'CD'), ('of', 'IN'), ('my', 'PRP$'), ('f…	i -> eye; from -> frum; a -> a a; know -> no; he -> hee; one -> won; scott -> scot; get -> goette; my -> mai; and -> a and; i -> eye; like -> lyke; william -> wm;
1753008968	happiness	well Sunday the weather looks great gone take my bike to visite my mom on her day	well Sunday the weather looks grate gone take my bike to visite mai mom on her day	well Sunday the weather looks great gone take mai bike to visite mai mom on her dey	well Sunday the a whether looks great gone take my bike to visite mai mam on her dey	welle Sunday the a whether looks grate gawne take mai bike to visite mai mam on her dey	well Sunday the weahter looks great gone take my bkike to visite my mom on her day	well Snday the weather lokos great gone tabe my bike to vsite my mcom on her day	well Sunday the wather loks geat gnoe tke my bke to vilite my mom on her dya	well the weather looks great gone take my bike to visite my on her day	Sunday the looks great gone take my to my mom on her	the looks my to visite my on her	0.6470588235294118	0.5882352941176471	[('well', 'RB'), ('Sunday', 'NNP'), ('the', 'DT'), ('weather', 'NN'), ('looks', 'VBZ'), ('great', 'JJ'), ('gone', 'VBN'), ('take', 'VB'), ('my', 'PRP$'), ('bike', 'NN'), ('to', 'TO'), ('visite', 'VB'), ('my', 'PRP$'), ('mom', 'NN'), ('on', 'IN'), ('her', 'PRP$'), ('day', 'NN')]	mom -> mam; great -> grate; day -> dey; my -> mai; gone -> gawne; weather -> whether; my -> mai; the -> the a; well -> welle;
1957546602	sadness	@chasssss they got attacked by the club	@ chasssss they gott attacked by the club	@ chasssss they got attacked buy the a club	@ chasssss they got attacked buy the a club	@ chasssss they gott attacked buy the a clubb	@ chasssss they got attacked by the club	@ chasssss they got atutacked by the club	@ cqhasssss they got atstacked by the cub	@ chasssss they attacked by the club	@ they attacked by the club	they got by the	0.625	0.5	[('@', 'NNS'), ('chasssss', 'VBP'), ('they', 'PRP'), ('got', 'VBD'), ('attacked', 'VBN'), ('by', 'IN'), ('the', 'DT'), ('club', 'NN')]	by -> buy; got -> gott; the -> the a; club -> clubb;
1963527707	happiness	leaving florida want to live there forever! Texan*Girl	leaving florida want to live their forever ! Texan * Girl	leaving florida want to live their forever ! techs in * Girl	leaving florida want two liv there forever ! techs in * Girl	leaving florida a want two liv their forever ! techs in * Girl	leaving florida want to live there forever ! Texan * Gkirl	leaving flocrida want to lgive there forever ! Texan * Girl	leaaing florida want to live three forever ! Tfexan * Gqrl	leaving florida want to live there forever ! Texan Girl	leaving florida to live ! Texan * Girl	to there forever ! Texan *	0.8181818181818182	0.4545454545454545	[('leaving', 'VBG'), ('florida', 'NN'), ('want', 'VBP'), ('to', 'TO'), ('live', 'VB'), ('there', 'RB'), ('forever', 'RB'), ('!', '.'), ('Texan', 'NNP'), ('*', 'NNP'), ('Girl', 'NNP')]	to -> two; there -> their; florida -> florida a; live -> liv; Texan -> techs in;
1752894737	sadness	@suzyqbee He says he feels mama tucking him in at night He's lonely but getting by. Tomorrow will be tough!	@ suzyqbee He says he feels mamma tucking him in at night He 's lonely but getting buy . Tomorrow will be tough !	@ suzyqbee hee says he feels mama tucking hymn in at knight hee 's lonely but getting by . Tomorrow wil be tough !	@ suzyqbee He says hee feels mamma tucking him in at knight He 's lonely butt getting by . Tomorrow wil b tuff !	@ suzyqbee hee says hee feels mamma tucking hymn in at knight hee 's lonely butt getting buy . Tomorrow wil b tuff !	@ siuzyqbee He says he feels mama tucking him in at night He 's lnely but getting by . Tomorrow will be tough !	@ suzyqbee He soays he feles mama tucking him in at night He 's lonely but gewtting by . Tomorrow will obe tuogh !	@ suyqbee He sys he fcels maa tucking him in at nkight He vs lognely but geting by . Tomrrow will ce torgh !	@ suzyqbee He says he feels mama tucking him in at He lonely but getting by . Tomorrow will be tough !	He says he mama tucking him in at night He but getting by . will be !	He he him in at He lonely but by . will !	0.5416666666666666	0.4583333333333333	[('@', 'NN'), ('suzyqbee', 'NN'), ('He', 'PRP'), ('says', 'VBZ'), ('he', 'PRP'), ('feels', 'VBZ'), ('mama', 'JJ'), ('tucking', 'VBG'), ('him', 'PRP'), ('in', 'IN'), ('at', 'IN'), ('night', 'NN'), ('He', 'PRP'), ("'s", 'VBZ'), ('lonely', 'RB'), ('but', 'CC'), ('getting', 'VBG'), ('by', 'IN'), ('.', '.'), ('Tomorrow', 'NNP'), ('will', 'MD'), ('be', 'VB'), ('tough', 'JJ'), ('!', '.')]	by -> buy; will -> wil; night -> knight; be -> b; but -> butt; He -> hee; him -> hymn; tough -> tuff; mama -> mamma; He -> hee; he -> hee;
1957677602	sadness	What's worse than a fever and sore throat? Cancelling a trip to see your little bro because of a fever and sore throat.	What 's worse the un a fever and sore throat ? Cancelling a tripp to see your little breaux because of a fever and sore throat .	What 's worse than a fever a and soar throat ? Cancelling a trip to see yore little breaux because of a a fever and sore throat .	What 's worse the un a a fever and sore throat ? canceling a trip two see your littell breaux because of a fever a and soar throat .	What 's worse than a a fever a and soar throat ? canceling a a tripp two see yore littell breaux because of a a fever a and soar throat .	What 's wrose than a fever and sore throat ? Cancelling a toip to see your lvttle bro because of a fever and sore throat .	What 's wrose than a feevr and sore throat ? Cancleling a trip to se your little rbo because of a fexver and sore thmoat .	What s woyrse than a feever and soe tcroat ? Cacnelling a tirp to iee your ltittle rbo because of a feevr and sre txroat .	What 's than a fever and sore throat ? Cancelling a trip to your little bro because of a and sore throat .	What 's than a fever and ? Cancelling a to your little bro because of a and .	What than a and ? a to your because of a and .	0.5	0.5769230769230769	[('What', 'WP'), ("'s", 'VBZ'), ('worse', 'JJR'), ('than', 'IN'), ('a', 'DT'), ('fever', 'NN'), ('and', 'CC'), ('sore', 'NN'), ('throat', 'NN'), ('?', '.'), ('Cancelling', 'VBG'), ('a', 'DT'), ('trip', 'NN'), ('to', 'TO'), ('see', 'VB'), ('your', 'PRP$'), ('little', 'JJ'), ('bro', 'NN'), ('because', 'IN'), ('of', 'IN'), ('a', 'DT'), ('fever', 'NN'), ('and', 'CC'), ('sore', 'NN'), ('throat', 'NN')…	bro -> breaux; to -> two; a -> a a; and -> a and; a -> a a; a -> a a; and -> a and; Cancelling -> canceling; your -> yore; little -> littell; trip -> tripp; sore -> soar; sore -> soar;
1965213579	sadness	Is going to sleep now	Is going two sleep now	Is going two sleep now	Is go in two sleep now	Is go in two sleep gnau	sI going to sleep now	Is going to sleep now	xIs gonig to sleep nrow	going to sleep now	Is going to sleep	Is to	0.8	0.6	[('Is', 'VBZ'), ('going', 'VBG'), ('to', 'TO'), ('sleep', 'VB'), ('now', 'RB')]	to -> two; going -> go in; now -> gnau;
1751608589	happiness	Getting my hair done bout to hit the club ....... Ha see u later ....... Smooches	Getting mai hair done bout to hit the a club ....... Ha see u later ....... Smooches	Getting my hair done bout two hit the a club ....... Ha see you later ....... Smooches	Getting mai hare done bout to hit the clubb ....... Ha sea you later ....... Smooches	Getting mai hare dun bout two hit the clubb ....... hah sea you later ....... Smooches	Getting my hair done botu to hit the cub ....... Ha see u later ....... Smooches	Getting my hair done baout to iht the club ....... aH se u lgater ....... Smooches	Getting my hair doe botu to ht the clbu ....... pHa see u laer ..g..... Sooches	Getting my hair done bout to hit the club ....... Ha see later .......	Getting my done bout to the ....... Ha see u Smooches	my hair bout to hit the u .......	0.8125	0.6875	[('Getting', 'VBG'), ('my', 'PRP$'), ('hair', 'NN'), ('done', 'VBN'), ('bout', 'NN'), ('to', 'TO'), ('hit', 'VB'), ('the', 'DT'), ('club', 'NN'), ('.......', 'NNP'), ('Ha', 'NNP'), ('see', 'VBP'), ('u', 'JJ'), ('later', 'RB'), ('.......', 'VBP'), ('Smooches', 'NNS')]	u -> you; to -> two; Ha -> hah; see -> sea; hair -> hare; done -> dun; my -> mai; club -> clubb;
1965768335	sadness	Missing the shotgun match because I was guilted into going to the store with the wife.	Missing the shotgun mache because I was guilted into go in to the store with the wife .	Missing the a shotgun match because I was guilted into go in to the storr with the wife .	Missing the shotgun mache because eye was guilted into going to the a storr withe the wife .	Missing the a shotgun mache because eye waas guilted hint to go in to the a storr withe the wife .	Missing the shotgun macth because I was guilted into going to the store with the wkife .	Miysing the shqotgun mgatch because I wwas gulited into going to the store with the wife .	Mising the shtogun maych because I ws guirted into giong to the strore with the wfe .	Missing the shotgun match because I was guilted into going to the with the .	the match because I guilted into to the store with the .	the because I into to the with the .	0.4705882352941176	0.6470588235294118	[('Missing', 'VBG'), ('the', 'DT'), ('shotgun', 'NN'), ('match', 'NN'), ('because', 'IN'), ('I', 'PRP'), ('was', 'VBD'), ('guilted', 'VBN'), ('into', 'IN'), ('going', 'VBG'), ('to', 'TO'), ('the', 'DT'), ('store', 'NN'), ('with', 'IN'), ('the', 'DT'), ('wife', 'NN'), ('.', '.')]	the -> the a; with -> withe; store -> storr; going -> go in; the -> the a; was -> waas; I -> eye; match -> mache; into -> hint to;
1961524878	sadness	Been working on my freakin' computer trying to save stuff on a harddrive and it seems I failed miserably.	bin working on my freakin ' computer trying to save stuff on a harddrive a and it seems I failed miserably .	Been werking on mai freakin ' computer trying to save stough on a harddrive a and it seems I failed miserably .	Been werking on mai freakin ' computer trying two save stough on a a harddrive and it seems eye failed miserably .	bin werking on mai freakin ' compute her trying two save stough on a a harddrive a and it seams eye failed miserably .	Ben working on my freakin ' computer trying to save stuff on a hardrdive and it seems I failed miserably .	Been woxking on my frmeakin ' computer tyring to saev stuff on a harddrive and it sjeems I failed misehably .	Ben wroking on my ferakin ' comwputer tarying to sae sutff on a hardrdive and it szems I ftiled miqserably .	Been on my freakin ' computer trying to save stuff on a harddrive and it seems I miserably .	Been working on my ' trying to on a and it I failed miserably .	on my ' to on a and it I .	0.5238095238095238	0.4761904761904761	[('Been', 'NNP'), ('working', 'VBG'), ('on', 'IN'), ('my', 'PRP$'), ('freakin', 'NN'), ("'", "''"), ('computer', 'NN'), ('trying', 'VBG'), ('to', 'TO'), ('save', 'VB'), ('stuff', 'NN'), ('on', 'IN'), ('a', 'DT'), ('harddrive', 'NN'), ('and', 'CC'), ('it', 'PRP'), ('seems', 'VBZ'), ('I', 'PRP'), ('failed', 'VBD'), ('miserably', 'RB'), ('.', '.')]	computer -> compute her; working -> werking; seems -> seams; I -> eye; my -> mai; stuff -> stough; Been -> bin; a -> a a; and -> a and; to -> two;
1963581999	sadness	I lost a follower oh well probably one of those mute ones anyway.	I last a follower oh well probably one of those mute ones anyway .	eye lost a follow her o well probably one of those mute ones anyway .	eye last a a follower o well probably one of those mute ones anyway .	eye last a a follow her o welle probably won of those mute ones anyway .	I ldst a follower oh well probably one of those mute ones anyway .	I lost a follower ho wll probvably one of those mute oncs anyway .	I ldst a follwoer oh wlel psobably one of those muwte ooes ayway .	I lost a follower oh probably one of those mute ones anyway .	I lost a follower one of those mute anyway .	I a one of those ones .	0.5714285714285714	0.5	[('I', 'PRP'), ('lost', 'VBD'), ('a', 'DT'), ('follower', 'NN'), ('oh', 'RB'), ('well', 'RB'), ('probably', 'RB'), ('one', 'CD'), ('of', 'IN'), ('those', 'DT'), ('mute', 'JJ'), ('ones', 'NNS'), ('anyway', 'RB'), ('.', '.')]	lost -> last; I -> eye; one -> won; well -> welle; a -> a a; follower -> follow her; oh -> o;
1960574841	sadness	I hate being young	I hate being young	I hate being yung	I haight being young	eye hate being yung	I hate being young	I hcate being young	I hae being yong	I hate being young	I being young	I hate	0.75	0.75	[('I', 'PRP'), ('hate', 'VBP'), ('being', 'VBG'), ('young', 'JJ')]	I -> eye; young -> yung;
1753726680	happiness	Just got home from another wonderful night	Just got holm from another wonderful night	Just got home from another wonderful knight	Just got home frum another wonderful knight	Just gott holm frum another wonderful knight	Juct got home from another wonderful night	Just got hoem from another wonderful ngiht	Jsut gtot home from another wodnerful nfght	got home from another wonderful night	Just home from another night	from another wonderful	0.7142857142857143	0.5714285714285714	[('Just', 'RB'), ('got', 'VBD'), ('home', 'RB'), ('from', 'IN'), ('another', 'DT'), ('wonderful', 'JJ'), ('night', 'NN')]	from -> frum; got -> gott; night -> knight; home -> holm;
1751921233	happiness	started a great mother's day season!	started a grate mother 's day season !	started a a great mother 's day seas in !	started a a great mother 's day seas in !	started a a grate mother 's dey seas in !	started a great mlother 's day season !	started a gerat morther 's day season !	sarted a graet mther 's oday season !	started a great mother 's day !	started a mother 's season !	started a 's !	0.625	0.5	[('started', 'VBD'), ('a', 'DT'), ('great', 'JJ'), ('mother', 'NN'), ("'s", 'POS'), ('day', 'NN'), ('season', 'NN'), ('!', '.')]	great -> grate; season -> seas in; a -> a a; day -> dey;
1964586100	sadness	@nickwall0 Im not bannished... but I am at work till 6	@ nickwall0 Im not bannished ... but eye am at work till 6	@ nickwall0 Im not bannished ... but eye am at werk til 6	@ nickwall0 Im knot bannished ... but eye am at werk til 6	@ nickwall0 imm knot bannished ... butt eye am at werk til 6	@ nickwall0 Im nkt bannished ... but I am at work till 6	@ nivckwall0 Im nto banished ... but I am at work till 6	@ niikwall0 qIm nto bannshed ... but I nm at wok til 6	@ nickwall0 Im not bannished ... but I am at work 6	nickwall0 Im not ... but I at till 6	@ ... but I at 6	0.6153846153846154	0.4615384615384615	[('@', 'JJ'), ('nickwall0', 'NNS'), ('Im', 'NNP'), ('not', 'RB'), ('bannished', 'VBD'), ('...', ':'), ('but', 'CC'), ('I', 'PRP'), ('am', 'VBP'), ('at', 'IN'), ('work', 'NN'), ('till', 'NN'), ('6', 'CD')]	till -> til; but -> butt; I -> eye; not -> knot; work -> werk; Im -> imm;
1752472882	happiness	Just had some delicious sushi from niko niko on vermont and hollywood mm	Just had some delicious sushi frum niko niko on vermont and hollywood mm	Just had sum delicious sushi frum niko niko on vermont a and hollywood mm	Just had some delicious su shi from nico nico on vermont a and hollywood mm	Just hadd sum delicious su shi frum nico nico on vermont a and hollywood mm	Just hd some delicious sushi from niko niko on vermont and hollywood mm	Just hda some delrcious sushi from niko nibo on vermont and holywood mm	Juts had some delfcious shushi from ncko nio on vtrmont and houllywood mm	Just had some delicious sushi from niko niko on and hollywood mm	had some sushi from on vermont and hollywood mm	some delicious from niko on and	0.6923076923076923	0.5384615384615384	[('Just', 'NNP'), ('had', 'VBD'), ('some', 'DT'), ('delicious', 'JJ'), ('sushi', 'NN'), ('from', 'IN'), ('niko', 'JJ'), ('niko', 'NN'), ('on', 'IN'), ('vermont', 'NN'), ('and', 'CC'), ('hollywood', 'NN'), ('mm', 'NNS')]	and -> a and; had -> hadd; niko -> nico; sushi -> su shi; some -> sum; niko -> nico; from -> frum;
1961556157	sadness	@MouseGoesSqueak ahhhh.same here with Geometry, like i said b4, if i didn't have it, i would be graduated!! so i feel ur pain hun!	@ MouseGoesSqueak ahhhh.same hear with Geometry , lyke i said b4 , if i did n't have it , i would be graduated ! ! so i feel eure pain hun !	@ MouseGoesSqueak ahhhh.same here with Geometry , lyke i said b4 , if i did n't halve it , i would b graduated ! ! so i feel eure pane huhn !	@ MouseGoesSqueak ahhhh.same hear withe Geometry , lyke eye said b4 , if i did n't halve it , i would be graduated ! ! so eye feil eure pane huhn !	@ MouseGoesSqueak ahhhh.same hear withe Geometry , lyke eye said b4 , if eye did n't halve it , eye wood b graduated ! ! sew eye feil eure pane huhn !	@ MouseGesSqueak ahhhh.same here with Geometry , like i siad b4 , if i did n't have it , i would be graduated ! ! so i feel ur pain hun !	@ MouseGoaesSqueak ahhhh.same here with Gemoetry , like i sid b4 , if i did nvt hive it , i would be graduated ! ! so i feel xr pan un !	@ MouesGoesSqueak ahhh.same hire with Geometry , like i sid b4 , if i did nt' hvave it , i would pbe groaduated ! ! os i feel r pan hpun !	@ MouseGoesSqueak ahhhh.same here with Geometry , like i said b4 , if did n't have it , i would graduated ! ! so i ur pain hun !	@ ahhhh.same here with , like b4 , if have it , would graduated ! ! so i feel ur pain !	here with , like i , if n't it , i would ! ! feel !	0.65625	0.46875	[('@', 'JJ'), ('MouseGoesSqueak', 'NNP'), ('ahhhh.same', 'NN'), ('here', 'RB'), ('with', 'IN'), ('Geometry', 'NNP'), (',', ','), ('like', 'IN'), ('i', 'NN'), ('said', 'VBD'), ('b4', 'NN'), (',', ','), ('if', 'IN'), ('i', 'NN'), ('did', 'VBD'), ("n't", 'RB'), ('have', 'VB'), ('it', 'PRP'), (',', ','), ('i', 'VB'), ('would', 'MD'), ('be', 'VB'), ('graduated', 'VBN'), ('!', '.'), ('!', '.'), ('so', …	here -> hear; feel -> feil; hun -> huhn; so -> sew; i -> eye; i -> eye; pain -> pane; like -> lyke; ur -> eure; i -> eye; with -> withe; be -> b; have -> halve; i -> eye; would -> wood;
1960265389	sadness	My stomach hurts so bad	My stomach hurts sew bad	My stomach hurts sew bad	mai stomach hurts sew bad	mai stomach hertz sew bad	My stolmach hurts so bad	My stomach hruts so bad	My stovach hrts so bda	My stomach hurts bad	My stomach hurts bad	My so	0.8	0.6	[('My', 'PRP$'), ('stomach', 'NN'), ('hurts', 'VBZ'), ('so', 'RB'), ('bad', 'JJ')]	My -> mai; so -> sew; hurts -> hertz;
1956991673	sadness	@cayogial i wanted to come to BZ this summer :/ not so sure anymore... a teacher's life in the summer SUCKS	@ cayogial i wanted two come two BZ this summer : / not sew sure anymore ... a teacher 's life in the summer SUCKS	@ cayogial eye wanted to cum to BZ this sommer : / not so shure anymore ... a teacher 's life in the a summer SUCKS	@ cayogial eye wanted two cum two BZ this summer : / knot so shure anymore ... a a teach her 's life in the summer SUCKS	@ cayogial eye wanted two cum two BZ this sommer : / knot sew shure anymore ... a a teach her 's life in the a sommer SUCKS	@ cayogial i wanted to come to tZ this summer : / not so szre anymore ... a teacher 's life in the summer SUCKS	@ cayomgial i wanted to come to ZB this swummer : / not aso sure anymore ... a teacher 's lfe in the summer SCKS	@ cayoxgial i wavted to cme to BZ this smmer : / nto wo suwre ajnymore ... a teagher 's lime in the smmer SUCKS	@ i wanted to come to BZ this : / not so sure anymore ... a 's life in the summer SUCKS	@ cayogial i wanted to come to this : so ... a teacher 's life in the	to to this summer : ... a teacher 's in the SUCKS	0.64	0.48	[('@', 'JJ'), ('cayogial', 'NN'), ('i', 'NN'), ('wanted', 'VBD'), ('to', 'TO'), ('come', 'VB'), ('to', 'TO'), ('BZ', 'NNP'), ('this', 'DT'), ('summer', 'NN'), (':', ':'), ('/', 'NN'), ('not', 'RB'), ('so', 'RB'), ('sure', 'JJ'), ('anymore', 'RB'), ('...', ':'), ('a', 'DT'), ('teacher', 'NN'), ("'s", 'POS'), ('life', 'NN'), ('in', 'IN'), ('the', 'DT'), ('summer', 'NN'), ('SUCKS', 'NNP')]	teacher -> teach her; to -> two; the -> the a; not -> knot; sure -> shure; to -> two; summer -> sommer; summer -> sommer; so -> sew; i -> eye; a -> a a; come -> cum;
1962416038	sadness	Hes just not that into you	Hes just not that hint to you	Hes just not that into u	Hes just not that hint to u	Hes just knot that hint to u	Hes just nto that into you	Hse just ont that into you	eHs jst ot that into you	just not that into you	just that into you	that into you	0.5	0.5	[('Hes', 'NNP'), ('just', 'RB'), ('not', 'RB'), ('that', 'IN'), ('into', 'IN'), ('you', 'PRP')]	not -> knot; you -> u; into -> hint to;
1752193226	happiness	Very content with my life at the moment	Very con tent with my life at the moment	vary content with mai life at the moment	vary content with my life at the a moment	vary content withe mai life at the a moment	Vry content with my life at the moment	Veoy conetnt with my life at the moment	Vbry cotnent with my lnfe at the mment	Very content with my life at the	content with my at the moment	with my at the	0.5	0.625	[('Very', 'RB'), ('content', 'JJ'), ('with', 'IN'), ('my', 'PRP$'), ('life', 'NN'), ('at', 'IN'), ('the', 'DT'), ('moment', 'NN')]	Very -> vary; the -> the a; with -> withe; my -> mai;
1751140891	happiness	@deiu you guys are moving to LA?! Why so far? But we shall make a castle before you leave!	@ deiu you guise are moving to LA ? ! Why so far ? butt we shall make a castle before you leave !	@ deiu u guys are moving to LA ? ! Why sew fahr ? But wee shall make a castle before you leve !	@ deiu you guise are moving to LA ? ! y sew fahr ? But we shall make a kassel before u leve !	@ deiu u guise r moving two LA ? ! y sew fahr ? But wee shall make a a kassel before u leve !	@ deiu you guys are moving to LA ? ! Why so far ? But we shall make a cartle before you leave !	@ deiu you guys qare msving to xLA ? ! Why so far ? But we shall mtake a cstle before you ldeave !	@ dehiu you gys ware momving to AL ? ! Why to mar ? But we shall mae a catle before you lkave !	@ deiu you guys to LA ? ! Why so far ? But we shall make a castle before you leave !	you guys moving to ? ! Why so far ? But we shall a before you !	you to ? ! Why ? But we shall a before you !	0.4583333333333333	0.5416666666666666	[('@', 'NN'), ('deiu', 'NN'), ('you', 'PRP'), ('guys', 'NNS'), ('are', 'VBP'), ('moving', 'VBG'), ('to', 'TO'), ('LA', 'NNP'), ('?', '.'), ('!', '.'), ('Why', 'WRB'), ('so', 'RB'), ('far', 'RB'), ('?', '.'), ('But', 'CC'), ('we', 'PRP'), ('shall', 'MD'), ('make', 'VB'), ('a', 'DT'), ('castle', 'NN'), ('before', 'IN'), ('you', 'PRP'), ('leave', 'VBP'), ('!', '.')]	so -> sew; we -> wee; far -> fahr; Why -> y; a -> a a; guys -> guise; you -> u; to -> two; you -> u; are -> r; leave -> leve; castle -> kassel;
1694089784	sadness	@emmyrossum ah Hate it when that happens! The Race to Erase MS is this week. Are you going?	@ emmyrossum ah Hate it when that happens ! the a rais to Erase MS is this week . Are you going ?	@ emmyrossum ah Hate it when that happens ! the a Race to Erase MS is this weak . r you go in ?	@ emmyrossum awe haight it when that happens ! The rais two Erase MS is this weak . r you go in ?	@ emmyrossum awe haight it win that happens ! the a rais two Erase MS is this weak . r u go in ?	@ emmyrossum ah Hlate it when that happens ! The Race to Erase MS is this wek . Are you going ?	@ emmyrossum ah Hage it when that happens ! The Race to Ease SM s this wieek . rre you gpoing ?	@ emymrossum ah Haue it when that hapepns ! The Rce to Egase S fs this wexk . rAe you ging ?	@ emmyrossum ah Hate it when that ! The to Erase MS is this week . Are you going ?	emmyrossum it when that happens ! The Race to Erase MS this . you ?	it when that ! The to Erase this . you ?	0.5454545454545454	0.4545454545454545	[('@', 'JJ'), ('emmyrossum', 'NN'), ('ah', 'NN'), ('Hate', 'NNP'), ('it', 'PRP'), ('when', 'WRB'), ('that', 'DT'), ('happens', 'VBZ'), ('!', '.'), ('The', 'DT'), ('Race', 'NNP'), ('to', 'TO'), ('Erase', 'NNP'), ('MS', 'NNP'), ('is', 'VBZ'), ('this', 'DT'), ('week', 'NN'), ('.', '.'), ('Are', 'VBP'), ('you', 'PRP'), ('going', 'VBG'), ('?', '.')]	ah -> awe; Race -> rais; going -> go in; you -> u; to -> two; week -> weak; The -> the a; Hate -> haight; Are -> r; when -> win;
1752194498	happiness	@AceArtemis7 well nothing. I can give you a pen.	@ AceArtemis7 well nothing . I cannes give you a pen .	@ AceArtemis7 well nothing . I cannes give you a a pen .	@ AceArtemis7 welle nothing . I cannes give you a a penn .	@ AceArtemis7 welle nothing . eye cannes give u a a penn .	@ AceArtemis7 well nothing . I can give you a pfn .	@ AcefArtemis7 well nothing . I can gie you a pen .	@ AceArotemis7 woell noting . I can gipe you a pn .	@ AceArtemis7 well nothing . I can give you a .	@ . I can you a pen .	. I can you a .	0.5	0.5	[('@', 'NN'), ('AceArtemis7', 'NNP'), ('well', 'RB'), ('nothing', 'NN'), ('.', '.'), ('I', 'PRP'), ('can', 'MD'), ('give', 'VB'), ('you', 'PRP'), ('a', 'DT'), ('pen', 'NN'), ('.', '.')]	well -> welle; can -> cannes; you -> u; I -> eye; a -> a a; pen -> penn;
1694686037	sadness	@rossmcw Happy birthday. Let us know what you get up to old boy	@ rossmcw Happy birthday . lett us know what you get up to old boye	@ rossmcw Happy birthday . lett us know what u goette up to old boy	@ rossmcw Happy birthday . lett us no what u goette upp to old boy	@ rossmcw Happy birthday . lett us no what u goette upp two olde boye	@ rossmcw Happy birthday . Let us know what you get up to od boy	@ rsosmcw Hafpy birthday . Let us know what you egt p to old oy	@ rohssmcw Hatppy birhtday . Let us kndow what you gget p to old oby	@ rossmcw Happy birthday . Let us know what you get to old	rossmcw birthday . us what you get to old boy	birthday . us what you to old	0.6666666666666666	0.5333333333333333	[('@', 'JJ'), ('rossmcw', 'NN'), ('Happy', 'JJ'), ('birthday', 'NN'), ('.', '.'), ('Let', 'VB'), ('us', 'PRP'), ('know', 'VB'), ('what', 'WP'), ('you', 'PRP'), ('get', 'VBP'), ('up', 'RB'), ('to', 'TO'), ('old', 'JJ'), ('boy', 'NN')]	know -> no; boy -> boye; to -> two; you -> u; up -> upp; get -> goette; Let -> lett; old -> olde;
1960718708	happiness	@arlastouch nothing yet still looking....but lets for sure do lunch next week!!	@ arlastouch nothing yet still looking .... but lets for shure do lunch next weak ! !	@ arlastouch nothing yet still looking .... but letts for sure due lunch nex week ! !	@ arlastouch nothing yett stil looking .... but letts for shure do lunch next weak ! !	@ arlastouch nothing yett stil looking .... butt letts fore shure due lunch nex weak ! !	@ arlastouch nothing yet still looikng .... but lets for suer do lunch next week ! !	@ arlastouch nothing yzt still lokoing .b.. but lets for sure do lunch ncext wek ! !	@ arwastouch notshing yhet stgill looking .... but lets for sure eo luch nrext weuek ! !	@ arlastouch nothing yet still looking .... but lets for do lunch week ! !	@ nothing yet still .... but for sure do lunch ! !	@ yet still but for next ! !	0.7647058823529411	0.5294117647058824	[('@', 'NNS'), ('arlastouch', 'JJ'), ('nothing', 'NN'), ('yet', 'RB'), ('still', 'RB'), ('looking', 'VBG'), ('....', 'NNS'), ('but', 'CC'), ('lets', 'NNS'), ('for', 'IN'), ('sure', 'JJ'), ('do', 'VBP'), ('lunch', 'JJ'), ('next', 'JJ'), ('week', 'NN'), ('!', '.'), ('!', '.')]	next -> nex; for -> fore; yet -> yett; lets -> letts; still -> stil; do -> due; week -> weak; but -> butt; sure -> shure;
1961107438	sadness	Ordered a new computer! Unfortunately it won't get here until the end of June.	Ordered a new computer ! Unfortunately it wo n't get here until the ende of joon .	Ordered a gnu compute her ! Unfortunately it wo n't get here until the ende of June .	Ordered a a gnu compute her ! Unfortunately it woe n't goette here until the end of June .	Ordered a a gnu compute her ! Unfortunately it woe n't goette hear until the a ende of joon .	Ordered a new computer ! Unfortunately it wo n't get hedre until the end of Jxne .	Ordered a ncw coputer ! Unfortunately it wo nvt gte here until the evnd of June .	Ohdered a znew cmputer ! Unfortunately it wo nt gt hyere until the edn of Jjne .	Ordered a new computer ! Unfortunately it wo n't get until the of June .	a new ! Unfortunately it wo get until the end of .	a ! Unfortunately it wo until the of .	0.4705882352941176	0.5294117647058824	[('Ordered', 'VBD'), ('a', 'DT'), ('new', 'JJ'), ('computer', 'NN'), ('!', '.'), ('Unfortunately', 'IN'), ('it', 'PRP'), ('wo', 'MD'), ("n't", 'RB'), ('get', 'VB'), ('here', 'RB'), ('until', 'IN'), ('the', 'DT'), ('end', 'NN'), ('of', 'IN'), ('June', 'NNP'), ('.', '.')]	here -> hear; the -> the a; June -> joon; wo -> woe; get -> goette; end -> ende; computer -> compute her; a -> a a; new -> gnu;
1694054324	happiness	@rajrikhy Hi I have uploaded 5 completely new Chinese Lessons on www.youtube.com/ChineseLearn Please feel free to watch and enjoy	@ rajrikhy Hi I have uploaded 5 completely new Chinese Lessons on www.youtube.com/ChineseLearn Please feel free two wach and enjoy	@ rajrikhy high I halve uploaded 5 completely new Chinese Lessons on www.youtube.com/ChineseLearn Please feil freeh to watch and enjoy	@ rajrikhy high I halve uploaded 5 completely new Chinese Lessons on www.youtube.com/ChineseLearn pleas feil free to wach a and enjoy	@ rajrikhy high eye halve uploaded 5 completely gnu Chinese lessens on www.youtube.com/ChineseLearn pleas feil freeh two watch a and enjoy	@ rajrikhy bi I have uploaded 5 completely new Chinese Lessons on www.youtube.com/ChineseLearn Please feel free to wach and enjoy	@ rajrikhy Hi I have uploaded 5 competely ew Cinese Lessons on www.youtube.com/ChineseLearn Please feel free to wtch and enroy	@ rajrikhy wHi I have upqoaded 5 compeletely nw Chiese Lessons on www.yuotube.com/ChineseLearn Please feel free to warch and enoy	rajrikhy Hi I have uploaded 5 completely new Chinese Lessons on Please feel free to watch and enjoy	rajrikhy Hi I have uploaded 5 completely new Chinese Lessons on to watch and	@ Hi I 5 new Lessons on to and enjoy	0.75	0.55	[('@', 'JJ'), ('rajrikhy', 'NN'), ('Hi', 'NNP'), ('I', 'PRP'), ('have', 'VBP'), ('uploaded', 'VBN'), ('5', 'CD'), ('completely', 'RB'), ('new', 'JJ'), ('Chinese', 'JJ'), ('Lessons', 'NNS'), ('on', 'IN'), ('www.youtube.com/ChineseLearn', 'NN'), ('Please', 'NNP'), ('feel', 'VB'), ('free', 'JJ'), ('to', 'TO'), ('watch', 'VB'), ('and', 'CC'), ('enjoy', 'VB')]	Please -> pleas; Hi -> high; and -> a and; Lessons -> lessens; I -> eye; to -> two; have -> halve; new -> gnu; feel -> feil; free -> freeh;
1957102054	sadness	Woke Up,I Wanna Stay In My bed	Woke Up , I Wan nah Stay In My bed	Woke Up , eye Wan na Stay In mai bed	wolk Up , eye Wan na Stay In mai bed	wolk upp , eye juan na Stay In mai bed	Woke gp , I Wan na Stay In My bed	Woke Up , I Wtan ia Sty In My bed	Wroke Up , I an an Say In iMy bed	Woke Up , I Wan Stay In My bed	Woke , I na In My bed	, I na In My	0.7	0.6	[('Woke', 'NNP'), ('Up', 'NNP'), (',', ','), ('I', 'PRP'), ('Wan', 'VBP'), ('na', 'JJ'), ('Stay', 'NNP'), ('In', 'IN'), ('My', 'NNP'), ('bed', 'NN')]	Wan -> juan; My -> mai; Woke -> wolk; Up -> upp; I -> eye;
1696176102	sadness	blerg, damn you Monday, why must you always come. Decent weekend, new glasses, hair color and got carded at Gamestop = awesome ego boost	blerg , damn you mundi , why must you always cum . Decent weekend , gnu glasses , hair color and got carded at Gamestop = awesome ego boost	blerg , damn u Monday , why must you always cum . Decent weekend , gnu glas is , hair color a and got carded at Gamestop = os him ego boost	blerg , dam you Monday , y must you always cum . Decent weekend , gnu glas is , hare caller and gott carded at Gamestop = os him ego boost	blerg , dam u mundi , y must u always cum . Decent weekend , gnu glas is , hare caller a and gott car did at Gamestop = os him ego boost	blerg , damn you Monday , why must you always come . Deent weekend , enw glasses , hair color and got carded at Gamestop = awgsome ego boost	bnlerg , damn you Monday , why must you arways come . Decent weoekend , new glasses , hiar color and gft carded at Gameftop = awesome ebo bkoost	blerg , dman you Mnoday , why must you aways csme . Decent wekend , new glqasses , hiar clor and ogt caded at Gametop = aewsome zgo bosot	blerg , you Monday , why must you always come . Decent weekend , new glasses , hair color and got carded at = awesome ego	, you Monday , why must you always come . Decent weekend , new glasses , hair and at ego	, you , why must you . Decent weekend , new , and at	0.6206896551724138	0.5172413793103449	[('blerg', 'NN'), (',', ','), ('damn', 'NN'), ('you', 'PRP'), ('Monday', 'NNP'), (',', ','), ('why', 'WRB'), ('must', 'MD'), ('you', 'PRP'), ('always', 'RB'), ('come', 'VBP'), ('.', '.'), ('Decent', 'NNP'), ('weekend', 'NN'), (',', ','), ('new', 'JJ'), ('glasses', 'NNS'), (',', ','), ('hair', 'NN'), ('color', 'NN'), ('and', 'CC'), ('got', 'VBD'), ('carded', 'VBN'), ('at', 'IN'), ('Gamestop', 'NNP…	color -> caller; and -> a and; you -> u; hair -> hare; got -> gott; glasses -> glas is; come -> cum; Monday -> mundi; awesome -> os him; damn -> dam; why -> y; you -> u; carded -> car did; new -> gnu;
1966275398	sadness	I'm sad to take off the suit b/c I know I'm not going to get to wear one again for a long time	eye 'm sad to take off the suitt b/c I know I 'm not going to goette to wear one again for a long time	I 'm sad to take off the a suit b/c eye know eye 'm not going two get to wear one again for a a long time	I 'm sad two take off the suitt b/c I no eye 'm not going two get two wear won again for a a long time	eye 'm sad two take off the a suitt b/c eye no I 'm knot going two goette to where won again fore a a long time	I km sad to take off the suit bqc I know I 'm not going to egt to wear one again for a long time	I um sad to tae off the siut b/c I knqow I v'm vnot going to get to wtear one again for a log time	I m asd to tae off the sit /c I kzow I m' knot going to et to wetar one aggain for a loong tbime	I 'm sad to off the suit I know I 'm not going to to wear one again for a long time	I 'm to off the I know I not to get to one again for a long	I to off the I I not to to one for a	0.56	0.64	[('I', 'PRP'), ("'m", 'VBP'), ('sad', 'JJ'), ('to', 'TO'), ('take', 'VB'), ('off', 'RP'), ('the', 'DT'), ('suit', 'NN'), ('b/c', 'VBZ'), ('I', 'PRP'), ('know', 'VBP'), ('I', 'PRP'), ("'m", 'VBP'), ('not', 'RB'), ('going', 'VBG'), ('to', 'TO'), ('get', 'VB'), ('to', 'TO'), ('wear', 'VB'), ('one', 'CD'), ('again', 'RB'), ('for', 'IN'), ('a', 'DT'), ('long', 'JJ'), ('time', 'NN')]	suit -> suitt; for -> fore; one -> won; wear -> where; not -> knot; a -> a a; to -> two; know -> no; to -> two; I -> eye; I -> eye; get -> goette; the -> the a;
1961529336	sadness	back to work	back to work	back two work	bak to work	bak two work	back to work	back to wrok	brack to wgrk	back to work	to work	to	0.6666666666666666	1.0	[('back', 'RB'), ('to', 'TO'), ('work', 'VB')]	to -> two; back -> bak;
1957194936	sadness	@Miss_Rain oh what the hell way to tell me.	@ Miss_Rain oh what the hell way to tell mi .	@ Miss_Rain oh what the hell way two tel me .	@ Miss_Rain oh what the a hell weigh to tel me .	@ Miss_Rain o what the a helle weigh two tel me .	@ Miss_Rain oh what the hell way to tell me .	@ Missk_Rain oh what the heell way to tell me .	@ Miys_Rain h what the hyll oway to tlel me .	@ oh what the hell way to tell me .	what the hell way to tell me .	what the to me .	0.5454545454545454	0.6363636363636364	[('@', 'NN'), ('Miss_Rain', 'NNP'), ('oh', 'VBZ'), ('what', 'WP'), ('the', 'DT'), ('hell', 'NN'), ('way', 'NN'), ('to', 'TO'), ('tell', 'VB'), ('me', 'PRP'), ('.', '.')]	way -> weigh; to -> two; tell -> tel; the -> the a; hell -> helle; oh -> o;
1694274752	happiness	Happy Star Wars Day! .... May the 4th Be with You!	Happy Star Wars Day ! .... mae the 4th Be with You !	Happy starr Wars Day ! .... May the a 4th Be with u !	Happy Star Wars dey ! .... May the a 4th b withe You !	Happy starr Wars dey ! .... mae the a 4th b withe u !	Happy Star Wars aDy ! .... May the 4th Be with You !	Happy Star Wrs aDy ! .... My the 4th eB with You !	Happy Scar Wgrs Dya ! .d... aMy the 4th lBe with You !	Star Wars Day ! .... May the 4th Be with You !	Happy Star Day ! the 4th with You !	! the 4th with You !	0.5384615384615384	0.5384615384615384	[('Happy', 'JJ'), ('Star', 'NNP'), ('Wars', 'NNP'), ('Day', 'NNP'), ('!', '.'), ('....', 'NN'), ('May', 'NNP'), ('the', 'DT'), ('4th', 'CD'), ('Be', 'NNP'), ('with', 'IN'), ('You', 'PRP'), ('!', '.')]	May -> mae; the -> the a; You -> u; with -> withe; Star -> starr; Day -> dey; Be -> b;
1752414631	happiness	live long and prosper ! lol star trek was the best!	live long and prosper ! lol star trek waas the best !	liv long a and prosper ! lol star trek was the best !	live long a and prosper ! lol starr trek waas the beste !	liv long a and prosper ! lol starr trek waas the a beste !	live long and prosper ! lol star trek as the best !	live long and prsper ! lol star tyek ewas the bets !	libe lohng and pirosper ! lol sar trek wsas the bst !	live long and prosper ! lol star was the best !	live long and prosper ! star the !	live and ! lol the !	0.6666666666666666	0.5	[('live', 'JJ'), ('long', 'RB'), ('and', 'CC'), ('prosper', 'NN'), ('!', '.'), ('lol', 'JJ'), ('star', 'NN'), ('trek', 'NN'), ('was', 'VBD'), ('the', 'DT'), ('best', 'JJS'), ('!', '.')]	best -> beste; live -> liv; and -> a and; star -> starr; was -> waas; the -> the a;
1695165745	happiness	@Pink I`m looking forward too see and hear you in Norway!! Live fast!	@ Pink eye ` em looking forward too see and hear you in Norway ! ! Live fast !	@ Pink eye ` em looking forward too see and here you in Norway ! ! liv fast !	@ Pink eye ` em looking forward too sea and here u in Norway ! ! liv fast !	@ Pink eye ` em looking for word to sea a and here u in Norway ! ! liv fast !	@ Pifnk I ` m looking forward too see and haer you in Norway ! ! Live fast !	@ Pink I ` m lookking fforward too ee and huar you in Noway ! ! Live fast !	@ Pnk I ` m lgoking fofward oto se and hear you in Nroway ! ! Lie fait !	Pink I ` m looking forward too see and hear you in Norway ! ! fast !	@ I ` m looking too and you in ! ! Live !	I ` and hear you in ! ! !	0.5789473684210527	0.4736842105263157	[('@', 'JJ'), ('Pink', 'NNP'), ('I', 'PRP'), ('`', '``'), ('m', 'NNS'), ('looking', 'VBG'), ('forward', 'RB'), ('too', 'RB'), ('see', 'JJ'), ('and', 'CC'), ('hear', 'VB'), ('you', 'PRP'), ('in', 'IN'), ('Norway', 'NNP'), ('!', '.'), ('!', '.'), ('Live', 'JJ'), ('fast', 'NN'), ('!', '.')]	I -> eye; forward -> for word; see -> sea; and -> a and; Live -> liv; you -> u; m -> em; too -> to; hear -> here;
1753535589	happiness	yays poker win! that and sketchy student decided to show up today. lawl	yays poker when ! that and sketchy student decided two show up today . lawl	yays poker win ! that a and sketch he student decided two show up today . lawl	yays poke her when ! that and sketch he student decided to chau upp today . lawl	yays poke her when ! that a and sketch he student decided two chau upp today . lawl	yays poker win ! that and sketchy stdent decided to shw up today . lawl	ycays ppker win ! that and skehtchy student dcided to show up today . lakl	yas poher win ! that and skhetchy stduent decdided to shwo up tdoay . leawl	poker win ! that and sketchy decided to show up today . lawl	yays win ! that and sketchy to up . lawl	poker ! that and to up .	0.6	0.4666666666666667	[('yays', 'NNS'), ('poker', 'VBP'), ('win', 'NN'), ('!', '.'), ('that', 'DT'), ('and', 'CC'), ('sketchy', 'JJ'), ('student', 'NN'), ('decided', 'VBD'), ('to', 'TO'), ('show', 'VB'), ('up', 'RP'), ('today', 'NN'), ('.', '.'), ('lawl', 'NN')]	win -> when; show -> chau; poker -> poke her; to -> two; sketchy -> sketch he; and -> a and; up -> upp;
1961063179	happiness	Wicked, my DVB-S tuner card has arrived. Although not sure I'll be able to get it all set up ready for the FA Cup final tomorrow	Wicked , my DVB-S tuner card has arrived . Although knot sure I 'll be able two goette it all set up ready for the FA Cup final tomorrow	Wicked , mai DVB-S tune her card has arrived . Although not shure I 'll be able two get it aul set up ready for the a FA Cup final tomorrow	Wicked , mai DVB-S tuner card has arrived . Although knot sure I 'll be abel to goette it all sette upp ready fore the a FA cupp final tomorrow	Wicked , mai DVB-S tune her card has arrived . Although knot shure eye 'll b abel two goette it all set upp reddy fore the a FA cupp fine hill tomorrow	Wicked , my DV-S tuner card has arrived . Although nto sure I 'll be able to get it all set up ready for the AF Cup final tomorrow	Wixked , my DiB-S tuner card hzas arrsved . Although nt sure I 'll be able to get it all ste up raedy for the FA up feinal tomorrow	Wiqcked , my DVyB-S tduner crd mas arrived . Although not sure I 'll cbe abel to glet it all st up reyady for the A up fianl toomrrow	Wicked , my DVB-S tuner has arrived . Although not sure I 'll be able to get it all set up for the FA final tomorrow	Wicked , my tuner card arrived . Although sure I 'll to get it all set up ready for the	, my DVB-S . Although I 'll to it all up for the tomorrow	0.5862068965517241	0.5862068965517241	[('Wicked', 'VBN'), (',', ','), ('my', 'PRP$'), ('DVB-S', 'JJ'), ('tuner', 'NN'), ('card', 'NN'), ('has', 'VBZ'), ('arrived', 'VBN'), ('.', '.'), ('Although', 'IN'), ('not', 'RB'), ('sure', 'JJ'), ('I', 'PRP'), ("'ll", 'MD'), ('be', 'VB'), ('able', 'JJ'), ('to', 'TO'), ('get', 'VB'), ('it', 'PRP'), ('all', 'DT'), ('set', 'VBD'), ('up', 'RP'), ('ready', 'JJ'), ('for', 'IN'), ('the', 'DT'), ('FA', …	to -> two; final -> fine hill; up -> upp; Cup -> cupp; get -> goette; I -> eye; the -> the a; sure -> shure; for -> fore; able -> abel; ready -> reddy; be -> b; not -> knot; tuner -> tune her; my -> mai;
1957636881	sadness	i miss my daddy	i miss my daddy	i miss mai daddy	eye miss my daddy	i mis my dad de	i miss my daddy	i miss my dady	i mikss my daddy	i miss my daddy	i my daddy	my daddy	0.75	1.0	[('i', 'NN'), ('miss', 'VBP'), ('my', 'PRP$'), ('daddy', 'NN')]	daddy -> dad de; miss -> mis;
1965769470	sadness	I'm soooo bored. just fuckin got a new phone and called my man but hes busy and one else bored???	I 'm soooo bored . just fuckin got a new phone a and called mai man butt hes busy and one else bored ? ? ?	I 'm soooo board . just fuckin gott a a new phone a and called my man but hes busy a and one else bored ? ? ?	I 'm soooo board . just fuckin gott a new fone and called mai man butt hes bizzy and won else board ? ? ?	eye 'm soooo board . just fuckin gott a a gnu fone a and called mai mann butt hes bizzy and won else board ? ? ?	I 'm soroo bored . just fuckin ot a new phvone and called my man but hes busy and one else bored ? ? ?	I 'm soooo broed . jfst fuckin goot a new pnone and called my amn but hse buys and one else bored ? ? ?	I rm soroo boerd . juzt fuvckin qgot a znew phhone and clled my mna but es bwsy and one else bred ? ? ?	I soooo bored . just fuckin a new phone and called my man but hes busy and one else ? ? ?	I soooo bored . fuckin got a and my man but hes and one ? ? ?	I . got a and my but and one ? ? ?	0.56	0.56	[('I', 'PRP'), ("'m", 'VBP'), ('soooo', 'JJ'), ('bored', 'VBN'), ('.', '.'), ('just', 'RB'), ('fuckin', 'JJ'), ('got', 'VBD'), ('a', 'DT'), ('new', 'JJ'), ('phone', 'NN'), ('and', 'CC'), ('called', 'VBD'), ('my', 'PRP$'), ('man', 'NN'), ('but', 'CC'), ('hes', 'VBZ'), ('busy', 'JJ'), ('and', 'CC'), ('one', 'CD'), ('else', 'RB'), ('bored', 'VBN'), ('?', '.'), ('?', '.'), ('?', '.')]	a -> a a; bored -> board; busy -> bizzy; new -> gnu; one -> won; and -> a and; man -> mann; my -> mai; got -> gott; phone -> fone; but -> butt; bored -> board; I -> eye;
1753805947	happiness	Early lunch then getting all dressed up for Amy's confirmation	earley lunch then getting all dressed up for Amy 's confirmation	Early lunch then getting all dressed upp fore Amy 's confirmation	earley lunch then getting aul dressed up fore Amy 's confirmation	earley lunch then getting aul dressed upp fore amey 's confirmation	Early lunch then getting all dressed up for Amy 's confzrmation	Eakly luech tjen getting all dressed up for Amy 's confirmation	Erly lunch thgen geting all derssed up for Ammy 's confrimation	Early then getting all dressed up for Amy 's confirmation	Early then getting all dressed up for 's	getting all up for 's	0.6363636363636364	0.4545454545454545	[('Early', 'RB'), ('lunch', 'NN'), ('then', 'RB'), ('getting', 'VBG'), ('all', 'DT'), ('dressed', 'VBN'), ('up', 'RP'), ('for', 'IN'), ('Amy', 'NNP'), ("'s", 'POS'), ('confirmation', 'NN')]	all -> aul; for -> fore; Early -> earley; Amy -> amey; up -> upp;
1753007850	happiness	All in all this has so far gone so much better than expected.sure helps to have raised a dog before and i feel im doing things right	All in all this has sew far gone so much better than expected.sure helps to halve raised a dog before and i feel im doing things write	aul in all this has so far gone so much better the un expected.sure helps to halve raised a dog before a and i feel im doing things write	aul in all this has so far gawne so much better the un expected.sure helps to halve raised a dog before a and i feel imm dewing things write	All in aul this has sew fahr gawne sew mutch better the un expected.sure helps two halve razed a a dog before and i feil im dewing things write	All in all this haas o far gone so much better than expected.sure helps to have raised a dog before and i fieel im doing things right	All in all this ehas go fra goue so much btter than expected.sure helps to have raised a dog before and i feel cim dong things riight	All in all this hsa eo ar gne gso mxuch better than expcted.sure helps to have rnised a dg before and i fel m doing tihngs riht	All in all this has so far so much than expected.sure helps to have raised a dog before and i feel im doing right	All in all this so far much better than expected.sure helps to a dog before and i im right	All in all this better than helps to raised a dog before and	0.6666666666666666	0.7037037037037037	[('All', 'DT'), ('in', 'IN'), ('all', 'PDT'), ('this', 'DT'), ('has', 'VBZ'), ('so', 'RB'), ('far', 'RB'), ('gone', 'VBN'), ('so', 'RB'), ('much', 'RB'), ('better', 'JJR'), ('than', 'IN'), ('expected.sure', 'NN'), ('helps', 'VBZ'), ('to', 'TO'), ('have', 'VB'), ('raised', 'VBN'), ('a', 'DT'), ('dog', 'NN'), ('before', 'IN'), ('and', 'CC'), ('i', 'VB'), ('feel', 'VBP'), ('im', 'JJ'), ('doing', 'VB…	a -> a a; right -> write; doing -> dewing; much -> mutch; all -> aul; raised -> razed; than -> the un; so -> sew; far -> fahr; have -> halve; gone -> gawne; to -> two; feel -> feil; so -> sew;
1751069262	happiness	@LexyMez Thanks so much Alex! Best wishes for the day to you and yours	@ LexyMez Thanks so much Alex ! Best wishes for the dey to u and yours	@ LexyMez Thanks so much alexs ! beste wishes for the day to u and yours	@ LexyMez Thanks so mutch Alex ! Best wishes for the dey two u a and yours	@ LexyMez Thanks sew mutch alexs ! beste wishes for the a dey two you and years	@ LexyMez Thanks os much Aelx ! Best wishes for the day to you and yours	@ LexyMez Thhanks o muwch Alex ! Bet wihses for the day to you and yours	@ LexMyez Tanks so mcuh Aex ! Bfst wishes for the dya to you and yopurs	@ Thanks much Alex ! Best wishes for the day to you and yours	Thanks much ! wishes for the day to you and yours	@ ! wishes for the to you and	0.625	0.6875	[('@', 'JJ'), ('LexyMez', 'NNP'), ('Thanks', 'NNP'), ('so', 'RB'), ('much', 'JJ'), ('Alex', 'NNP'), ('!', '.'), ('Best', 'NNP'), ('wishes', 'VBZ'), ('for', 'IN'), ('the', 'DT'), ('day', 'NN'), ('to', 'TO'), ('you', 'PRP'), ('and', 'CC'), ('yours', 'VB')]	Alex -> alexs; much -> mutch; so -> sew; yours -> years; the -> the a; day -> dey; Best -> beste; to -> two;
1963742668	sadness	@aaronhoskins I fucking miss that band so so much	@ aaronhoskins I fucking miss that band sew so much	@ aaronhoskins I fucking miss that banned sew so much	@ aaronhoskins I fucking mis that banned so sew much	@ aaronhoskins eye fucking mis that banned sew so mutch	@ aaronhoskins I fucking miss that band so so muech	@ aaronhoskins I fcuking miss that bdand so so much	@ aaronhoskins I ficking msis that bapnd o so much	@ aaronhoskins I fucking miss that band so much	@ aaronhoskins I fucking that band much	aaronhoskins I fucking that much	0.8	0.6	[('@', 'NN'), ('aaronhoskins', 'VBZ'), ('I', 'PRP'), ('fucking', 'VBG'), ('miss', 'VBP'), ('that', 'IN'), ('band', 'NN'), ('so', 'RB'), ('so', 'RB'), ('much', 'JJ')]	miss -> mis; band -> banned; I -> eye; so -> sew; much -> mutch;
1957664259	sadness	@ncremins thats not really fair. I mean you just up and leave like that and you dont even give us a party So when you coming back or ...	@ ncremins thats not really fair . eye mean you just up and leave like that and you dont even give us a party So when you coming bak ore ...	@ ncremins thats not rylee fair . I mean u just upp a and leave like that and you dont even give us a party So when u coming bak or ...	@ ncremins thats knot really fare . I mean u just upp and leave like that a and you dont even give us a a party sew win you coming bak or ...	@ ncremins thats knot rylee fare . I mien you just up and leve lyke that a and u dont even give us a a parti sew win u cumming bak ore ...	@ nremins thats not really fair . I megn you just up and leave like that and you dont even give us a party So when you coming bakc or ...	@ nuremins thts not really fair . I mezn you just up and lzave like that and you dont even glive us a party o when you cmoing bakc or ...	@ njcremins tats iot renally fari . I mevn you juts yp and leave like that and you dodt een gvie us a paty mSo when you coing bahk or ...	@ ncremins thats really fair . I you just and leave like that and you dont even give us a party So when you coming back or ...	not . I mean you up and leave like that and you dont give us a So when you back or ...	. I you and like that and you us a when you back or ...	0.5483870967741935	0.6451612903225806	[('@', 'NN'), ('ncremins', 'NNS'), ('thats', 'VBZ'), ('not', 'RB'), ('really', 'RB'), ('fair', 'JJ'), ('.', '.'), ('I', 'PRP'), ('mean', 'VBP'), ('you', 'PRP'), ('just', 'RB'), ('up', 'RB'), ('and', 'CC'), ('leave', 'VBP'), ('like', 'IN'), ('that', 'DT'), ('and', 'CC'), ('you', 'PRP'), ('dont', 'VBP'), ('even', 'RB'), ('give', 'VBP'), ('us', 'PRP'), ('a', 'DT'), ('party', 'NN'), ('So', 'RB'), ('w…	fair -> fare; coming -> cumming; not -> knot; mean -> mien; party -> parti; really -> rylee; back -> bak; or -> ore; you -> u; leave -> leve; a -> a a; So -> sew; like -> lyke; when -> win; you -> u; and -> a and;
1963344519	sadness	i feel like a fish. im in a big glass car dealership looking out to a world of people walking by having fun in the sun and im stuck here.	i feil like a fish . im in a big glass car dealership looking out to a world of people walking by halving fun in the sun and imm stuck here .	i feil lyke a phish . im in a big glass car dealership looking out to a a world of people walking by having fun in the sun and im stucke hear .	i feil like a a fish . im in a big glas car dealership looking out to a a world of people walking buy having fun in the son a and imm stucke hear .	eye feil lyke a a phish . imm in a big glass carr dealership looking out two a a world of people walking by halving fun in the a son a and imm stucke hear .	i feel like a fish . im in a big glass car dealership lokoing out to a world of pbeople walikng by having fun in the sun and im stuck here .	i feel like a fih . im in a kbig glss car dealership looqking out to a wrold of people walking by haivng fn in the un and vim sutck here .	i feeel like a faish . pm in a big galss acr dealreship lojking out to a wohrld of pleople wakling by haqving fun in the scn and mi stcuk heer .	i feel like a fish . im in a big glass car dealership looking out to a world of walking by fun in the and im stuck here .	i feel like a . in a big car dealership out to a world of walking by in the sun and .	like a . in a big car out to a of by in the and .	0.5625	0.625	[('i', 'JJ'), ('feel', 'VBP'), ('like', 'IN'), ('a', 'DT'), ('fish', 'NN'), ('.', '.'), ('im', 'NN'), ('in', 'IN'), ('a', 'DT'), ('big', 'JJ'), ('glass', 'NN'), ('car', 'NN'), ('dealership', 'NN'), ('looking', 'VBG'), ('out', 'RP'), ('to', 'TO'), ('a', 'DT'), ('world', 'NN'), ('of', 'IN'), ('people', 'NNS'), ('walking', 'VBG'), ('by', 'IN'), ('having', 'VBG'), ('fun', 'NN'), ('in', 'IN'), ('the',…	having -> halving; a -> a a; car -> carr; here -> hear; fish -> phish; a -> a a; to -> two; im -> imm; im -> imm; and -> a and; sun -> son; the -> the a; like -> lyke; i -> eye; stuck -> stucke; feel -> feil;
1753516272	happiness	is back at home...had a great day http://plurk.com/p/svkc8	is back at home ... had a a great day http : //plurk.com/p/svkc8	is back at holm ... hadd a great day http : //plurk.com/p/svkc8	is back at holm ... hadd a a great dey http : //plurk.com/p/svkc8	is bak at holm ... hadd a a grate dey http : //plurk.com/p/svkc8	is back at home ... had a great day hittp : //plurk.com/p/svkc8	yis bck at hvme ... had a great day htp : //plurk.com/p/svkc8	vs bck at howme ... had a great diay htpt : //plur.kcom/p/svkc8	back at home ... had a great day http : //plurk.com/p/svkc8	is at home ... a http : //plurk.com/p/svkc8	back at ... had a :	0.6666666666666666	0.5	[('is', 'VBZ'), ('back', 'RB'), ('at', 'IN'), ('home', 'NN'), ('...', ':'), ('had', 'VBD'), ('a', 'DT'), ('great', 'JJ'), ('day', 'NN'), ('http', 'NN'), (':', ':'), ('//plurk.com/p/svkc8', 'NN')]	had -> hadd; day -> dey; home -> holm; back -> bak; great -> grate; a -> a a;
1752749465	happiness	@nnayaj_11 thanks. enjoy the movie! i hope all is well with you te.	@ nnayaj_11 thanks . enjoy the a movie ! i hope all is well with you tea .	@ nnayaj_11 thanks . enjoy the movie ! i hope aul is well withe u te .	@ nnayaj_11 thanks . enjoy the a move e ! eye hope aul is well withe you te .	@ nnayaj_11 thanks . enjoy the a move e ! eye hope aul is welle withe u tea .	@ nnayaj_11 thyanks . enjoy the movie ! i hope all ns well with you te .	@ nnayaj_11 tanks . enjoy the movie ! i hpe all is weel with you be .	@ nnayfaj_11 tanks . ejnoy the moie ! i hpe all is whll with you e .	thanks . enjoy the movie ! i hope all is well with you te .	thanks . enjoy the movie ! hope all with you te .	. the ! hope all with you .	0.5882352941176471	0.4705882352941176	[('@', 'JJ'), ('nnayaj_11', 'JJ'), ('thanks', 'NNS'), ('.', '.'), ('enjoy', 'VB'), ('the', 'DT'), ('movie', 'NN'), ('!', '.'), ('i', 'JJ'), ('hope', 'VBP'), ('all', 'DT'), ('is', 'VBZ'), ('well', 'RB'), ('with', 'IN'), ('you', 'PRP'), ('te', 'VBP'), ('.', '.')]	you -> u; with -> withe; well -> welle; i -> eye; all -> aul; te -> tea; the -> the a; movie -> move e;
1957532522	sadness	I wanted to see the story on ACORN tonight on Glen Beck but I missed it	eye wanted to see the story on ACORN tonight on Glen Beck but eye missed it	I wanted to sea the storey on ACORN tonight on Glen Beck butt I missed it	eye wanted to sea the story on ACORN tonite on Glen bec but eye missed it	eye wanted two see the a storey on ACORN tonight on glenn bec butt I mist it	I wanted to see the stkry on ACORN tonmight on Glen Beck but I missed it	I watned to sdee the story on ACORN tohnight on Geln Beck but I mssed it	I wfnted to se the sotry on AORN tonwight on Glgen Bcek but I mnssed it	I to see the story on tonight on Glen Beck but I missed it	I to the story on on Glen but I missed it	I to the on on but I it	0.5	0.75	[('I', 'PRP'), ('wanted', 'VBD'), ('to', 'TO'), ('see', 'VB'), ('the', 'DT'), ('story', 'NN'), ('on', 'IN'), ('ACORN', 'NNP'), ('tonight', 'NN'), ('on', 'IN'), ('Glen', 'NNP'), ('Beck', 'NNP'), ('but', 'CC'), ('I', 'PRP'), ('missed', 'VBD'), ('it', 'PRP')]	Glen -> glenn; story -> storey; the -> the a; Beck -> bec; to -> two; but -> butt; I -> eye; missed -> mist;
1964840646	sadness	so now i dont get my car back til monday. boooo	so now i dont get mai car back til monday . boooo	so now eye dont get mai car back til monday . boooo	so now eye dont get my car bak till mundi . boooo	sew gnau eye dont goette my car back till mundi . boooo	xo now i dont get my car back til monday . boooo	so nwo i dmont get my car back ztil monday . boooo	so nqw i dont gut my ar banck til modnay . bouoo	so now i dont get my car back til . boooo	so i get my car back . boooo	now my car back . boooo	0.8333333333333334	0.75	[('so', 'RB'), ('now', 'RB'), ('i', 'VBP'), ('dont', 'VBP'), ('get', 'VB'), ('my', 'PRP$'), ('car', 'NN'), ('back', 'RB'), ('til', 'NN'), ('monday', 'NN'), ('.', '.'), ('boooo', 'NN')]	get -> goette; now -> gnau; i -> eye; monday -> mundi; so -> sew; til -> till;
1963503449	happiness	Yay almost home i had to go walking today .....	Yay almost home i hadd to go walking today .....	yea almost home eye had to go walking today .....	yea almost holm i hadd to go walking today .....	yea almost holm i hadd two gogh walking today .....	Yay almost home i had to go walking toady .....	eYay almost hlme i hd to go walking today .....	Yya aelmost hmoe i hd to xo walking today .....	Yay almost i had to go walking today .....	almost home i to go walking .....	almost home to walking today	0.9	0.6	[('Yay', 'NNP'), ('almost', 'RB'), ('home', 'NN'), ('i', 'NN'), ('had', 'VBD'), ('to', 'TO'), ('go', 'VB'), ('walking', 'VBG'), ('today', 'NN'), ('.....', 'VB')]	Yay -> yea; go -> gogh; to -> two; home -> holm; had -> hadd;
1961898574	sadness	a female robin just flew into my window and I watched her die in my bushes... i think i am going to cry now...	a female robyn just flew into my window and I watched her die in my bushes ... i think i am go in to crye now ...	a female robyn just flu hint to my window and I watched her die in mai bushes ... eye think i am going to cry now ...	a female robyn just flu into mai window and eye watched her die in my busch is ... eye think eye am go in to cry now ...	a a female robyn just flu hint to mai window o a and eye watched her dye in my bushes ... i think eye am going two crye gnau ...	a fsemale robin just flew into my widnow and I watched her die in my bushes ... i think i am going to cy now ...	a fmeale robin juwst flew into my widow and I wathced her die in my bushes ... i thtink i m giong to cry onw ...	a fmale rzobin jut fluew into my widnow and I watched her dei in my busshes ... i thiink i sam gong to ury onw ...	a female robin flew into my and I watched her die in my bushes ... think i am going to cry now ...	a female flew into my window and I her in my bushes ... i am to now ...	a flew into my and I her in my ... think to ...	0.5769230769230769	0.6538461538461539	[('a', 'DT'), ('female', 'JJ'), ('robin', 'NN'), ('just', 'RB'), ('flew', 'VBD'), ('into', 'IN'), ('my', 'PRP$'), ('window', 'NN'), ('and', 'CC'), ('I', 'PRP'), ('watched', 'VBD'), ('her', 'PRP'), ('die', 'NN'), ('in', 'IN'), ('my', 'PRP$'), ('bushes', 'NNS'), ('...', ':'), ('i', 'NN'), ('think', 'VBP'), ('i', 'NN'), ('am', 'VBP'), ('going', 'VBG'), ('to', 'TO'), ('cry', 'VB'), ('now', 'RB'), ('.…	i -> eye; a -> a a; die -> dye; I -> eye; and -> a and; to -> two; cry -> crye; flew -> flu; robin -> robyn; now -> gnau; window -> window o; into -> hint to; my -> mai;
1957592620	sadness	3 hours sleep last night, all of my being wants to crawl into a ball somewhere and sleep for about 5 more hours. At work till six too	3 hours sleep last night , all of my being wants two crawl hint to a bawl somewhere and sleep for about 5 more hours . At work till six too	3 ours sleep last knight , all of my being wantz to crawl into a ball somewhere a and sleep for about 5 more hours . At werk til six too	3 hours sleep last knight , aul of mai being wants two crawl into a bawl somewhere a and sleep fore about 5 more ours . At work till six to	3 hours sleep last knight , aul of mai being wantz two crawl hint to a a bawl somewhere a and sleep fore about 5 moore ours . At werk til six to	3 hours sleep last nght , all of my being wants to crawl into a ball somewhere and sleep for about 5 mtre hours . At wrok till six too	3 hoqrs slep last nihgt , all of my being wafnts to crwl into a ball somewhere and sleep for abuot 5 msore hours . At work tll six poo	3 hoyrs shleep laist niht , all of my bejng wnats to cawl into a brall somwhere and sleep for abgut 5 moer hors . At wok tiol six tsoo	3 hours sleep last night , all of my wants to crawl into a ball somewhere and sleep for about 5 more hours . At six too	3 sleep night , all of my to into a and for about 5 more hours . At work till six	3 , all of my to into a and for 5 . At work six	0.5333333333333333	0.6	[('3', 'CD'), ('hours', 'NNS'), ('sleep', 'JJ'), ('last', 'JJ'), ('night', 'NN'), (',', ','), ('all', 'DT'), ('of', 'IN'), ('my', 'PRP$'), ('being', 'VBG'), ('wants', 'VBZ'), ('to', 'TO'), ('crawl', 'VB'), ('into', 'IN'), ('a', 'DT'), ('ball', 'NN'), ('somewhere', 'RB'), ('and', 'CC'), ('sleep', 'VB'), ('for', 'IN'), ('about', 'RB'), ('5', 'CD'), ('more', 'JJR'), ('hours', 'NNS'), ('.', '.'), ('A…	for -> fore; and -> a and; hours -> ours; till -> til; ball -> bawl; night -> knight; more -> moore; to -> two; my -> mai; too -> to; work -> werk; a -> a a; wants -> wantz; into -> hint to; all -> aul;
1694202618	happiness	@samanthuh MISS YOU TOO! Yes, I will I'm usually free pag after dinner. Rarely during the day. Basta text text	@ samanthuh MISS u TOO ! Yes , I will I 'm usual he freeh pag after dinner . Rarely during the day . Basta text text	@ samanthuh mis YOU TOO ! Yes , I wil eye 'm usually freeh pag after dinner . Rarely during the day . basta a text text	@ samanthuh MISS YOU to ! Yes , eye wil eye 'm usual he freeh pag aft er dinner . Rarely during the dey . Basta text text	@ samanthuh mis u to ! Yes , eye wil eye 'm usual he freeh pag aft er dinner . Rarely during the a dey . basta a text text	@ samanthuh MISS YOU TOO ! Yes , I will I 'm usually free sag after diner . Rarely during the day . Basta text text	@ saanthuh MIS YzU TOO ! Yes , I will I 'm usually fre pag after dmnner . Raerly during the dya . Basta text text	@ samathuh MSIS oYOU TO ! Yes , I will I em usually free pag after diner . Raely during the zday . Bassta teqxt tgext	@ samanthuh MISS YOU TOO ! Yes , I will I 'm after dinner . Rarely during the day . Basta text text	samanthuh TOO ! Yes , I will I pag after dinner . during the day . Basta text	samanthuh ! Yes , I will I after . during the day .	0.5769230769230769	0.4615384615384615	[('@', 'JJ'), ('samanthuh', 'NN'), ('MISS', 'NNP'), ('YOU', 'NNP'), ('TOO', 'NNP'), ('!', '.'), ('Yes', 'UH'), (',', ','), ('I', 'PRP'), ('will', 'MD'), ('I', 'PRP'), ("'m", 'VBP'), ('usually', 'RB'), ('free', 'JJ'), ('pag', 'NN'), ('after', 'IN'), ('dinner', 'NN'), ('.', '.'), ('Rarely', 'RB'), ('during', 'IN'), ('the', 'DT'), ('day', 'NN'), ('.', '.'), ('Basta', 'NNP'), ('text', 'JJ'), ('text',…	free -> freeh; will -> wil; TOO -> to; the -> the a; after -> aft er; MISS -> mis; day -> dey; I -> eye; Basta -> basta a; YOU -> u; I -> eye; usually -> usual he;
1960319406	happiness	Back home Had a great time!	Back home Had a grate time !	bak home Had a great time !	bak home hadd a great time !	bak holm hadd a a great time !	Back home Hxd a great time !	Back hoem Had a grcat time !	Back hame oad a graet tie !	Back home a great time !	Back Had a great !	home a !	0.7142857142857143	0.7142857142857143	[('Back', 'NNP'), ('home', 'NN'), ('Had', 'VBD'), ('a', 'DT'), ('great', 'JJ'), ('time', 'NN'), ('!', '.')]	a -> a a; home -> holm; Back -> bak; Had -> hadd;
1694365064	happiness	new phones just arrived in the office. not much else is gona get done today	gnu phones just arrived in the office . not much else is gona get dun today	new fones just arrived in the a office . knot much else is gona get done today	gnu phones just arrived in the off us . knot mutch else is gona get dun today	gnu fones just arrived in the a off us . knot mutch else is gona goette dun today	new phones jjust arrived in the office . not much else is gona gt done today	nw phones juot arrived in the office . not much edse is gnoa glet done today	nlw phones just arrived in the ofice . dnot much esle is gouna ket dmone tdoay	new phones just in the office . not else is gona get done today	new just arrived in the office . not is gona today	new just arrived in the . much get	0.8125	0.5	[('new', 'JJ'), ('phones', 'NNS'), ('just', 'RB'), ('arrived', 'VBN'), ('in', 'IN'), ('the', 'DT'), ('office', 'NN'), ('.', '.'), ('not', 'RB'), ('much', 'JJ'), ('else', 'RB'), ('is', 'VBZ'), ('gona', 'JJ'), ('get', 'NN'), ('done', 'VBN'), ('today', 'NN')]	office -> off us; phones -> fones; get -> goette; the -> the a; much -> mutch; not -> knot; new -> gnu; done -> dun;
1963742665	happiness	yay im out but i have 2 ride home have 2 take tha yellow limo..super gay	yay im out but i have 2 ride holm halve 2 take tha yellow limo .. super gay	yea im out butt i halve 2 ride home have 2 take tha yellow limo .. soup per gay	yea imm out but eye halve 2 ride home have 2 take tha yellow limo .. soup per gay	yea imm out butt eye halve 2 ride holm halve 2 take tha yellow limo .. soup per gaye	yay im out but i have 2 ride home have 2 take tha yellow limo z.. super sgay	yay im out but i haev 2 ride home have 2 take tha yellow lmio .. super dgay	yay im out but i have 2 rdie hme hxave 2 tane tha ylelow lwimo .. super agy	yay im out but i have 2 home have 2 take tha yellow limo .. super	im out but have 2 ride have 2 tha yellow limo .. super	out but 2 2 tha yellow limo super gay	0.7777777777777778	0.5	[('yay', 'RB'), ('im', 'VBZ'), ('out', 'RP'), ('but', 'CC'), ('i', 'NNS'), ('have', 'VBP'), ('2', 'CD'), ('ride', 'NN'), ('home', 'NN'), ('have', 'VBP'), ('2', 'CD'), ('take', 'VBP'), ('tha', 'NN'), ('yellow', 'JJ'), ('limo', 'NN'), ('..', 'NNP'), ('super', 'NN'), ('gay', 'NN')]	but -> butt; super -> soup per; im -> imm; i -> eye; have -> halve; home -> holm; gay -> gaye; yay -> yea; have -> halve;
1694744848	happiness	Score two days I get more food stamps good cause i want a safeway pizza	Score two dais eye get more food stamps good cause i want a safeway pizza	Score two days I goette moore food stamps goode cause i want a safeway pizza	Score to days I get moore food stamps good cause eye want a a safeway pizza a	scor to dais I goette more food stamps goode cause eye want a a safeway pizza a	Score two days I get moer food stamps good cause i want a safeway pizza	Sore two days I get more food stamps gtood cafse i want a safeway pizza	Scgore two ddys I mget more food stimps gobd calse i want a safeway pirzza	Score two days I get more food stamps good cause i want a	Score two days I get more stamps good i want a	Score two days I get cause a	0.8	0.7333333333333333	[('Score', 'RB'), ('two', 'CD'), ('days', 'NNS'), ('I', 'PRP'), ('get', 'VBP'), ('more', 'RBR'), ('food', 'NN'), ('stamps', 'NNS'), ('good', 'JJ'), ('cause', 'NN'), ('i', 'NN'), ('want', 'VBP'), ('a', 'DT'), ('safeway', 'NN'), ('pizza', 'NN')]	good -> goode; days -> dais; get -> goette; i -> eye; two -> to; a -> a a; Score -> scor; pizza -> pizza a;
1962452217	sadness	whew how did i end up going from mugglespace apps to youtube??? haha its just one of those days i guess. i really hate being ill	hew how did eye end up going from mugglespace apps two youtube ? ? ? haha its just one of those days i guess . i really hate being ill	hew howe did eye end up going from mugglespace apps to youtube ? ? ? haha its just one of those days eye guess . eye rylee hate being ill	whew howe did i end up go in frum mugglespace apps two youtube ? ? ? haha its just one of those dais eye guess . eye really haight being il	hew howe did eye ende upp go in frum mugglespace apps two youtube ? ? ? haha its just won of those dais eye guess . eye rylee haight being il	whw how did i end up going from mugglespace apps to youtube ? ? ? hha its just one of those days i guess . i really hate being ill	whew how did i end up gonig from mugglespace apsp to yutube ? ? ? hagha its just one of those dasy i guess . i relly hate being il	whaw how idd i hnd up gping from muglespace aps to youube ? ? ? haah its jst one of those days i gxess . i rally hae beeing ill	how i end up going from mugglespace apps to youtube ? ? ? haha its just one of those days i guess . i really hate being	how i end up from to youtube ? ? ? its just one of those days i . i really being	how i up from to ? ? ? its one of those i . hate	0.6	0.5	[('whew', 'VB'), ('how', 'WRB'), ('did', 'VBD'), ('i', 'VB'), ('end', 'VB'), ('up', 'RP'), ('going', 'VBG'), ('from', 'IN'), ('mugglespace', 'NN'), ('apps', 'NN'), ('to', 'TO'), ('youtube', 'VB'), ('?', '.'), ('?', '.'), ('?', '.'), ('haha', 'VB'), ('its', 'PRP$'), ('just', 'RB'), ('one', 'CD'), ('of', 'IN'), ('those', 'DT'), ('days', 'NNS'), ('i', 'VBP'), ('guess', 'NN'), ('.', '.'), ('i', 'NN')…	hate -> haight; i -> eye; i -> eye; one -> won; going -> go in; from -> frum; to -> two; up -> upp; days -> dais; how -> howe; really -> rylee; whew -> hew; i -> eye; end -> ende; ill -> il;
1965896725	sadness	ended up face to face with a bear on 181 driving home this evening. Sadly he took off into the woods before i hauled out my cameraphone	ended upp face to face with a a bear on 181 driving home this evening . Sadly he took off into the woods before i hald out my cameraphone	end did up face two face withe a a bear on 181 driving home this evening . Sadly he took off into the a woods before i hauled out mai cameraphone	end did up face to face with a bare on 181 driving holm this evening . Sadly hee tooke off into the a woods before eye hauled out mai cameraphone	end did upp face two face withe a a bare on 181 driving holm this evening . Sadly hee tooke off hint to the a woods before eye hald out mai cameraphone	ended up face to face with a baer on 181 driving home this evening . Saily he took off into the wods before i hauled out my cameraphone	ehded up fyce to face with a baer on 181 driving hmoe this eveinng . Saldy he touok off into the woods before i haled out my cameraphone	eneded up fcae to fqce with a bar on 181 drving hme this eveinng . Sajly he txook off into the wodos before i haled out my caemraphone	ended up face to with a on 181 driving this evening . Sadly he took off into the woods before i hauled out my cameraphone	up to with a on 181 home this . Sadly he took off into the woods before hauled out my	up to with a on 181 this . he off into the before out my	0.4642857142857143	0.5	[('ended', 'VBN'), ('up', 'RP'), ('face', 'NN'), ('to', 'TO'), ('face', 'NN'), ('with', 'IN'), ('a', 'DT'), ('bear', 'NN'), ('on', 'IN'), ('181', 'CD'), ('driving', 'VBG'), ('home', 'NN'), ('this', 'DT'), ('evening', 'NN'), ('.', '.'), ('Sadly', 'RB'), ('he', 'PRP'), ('took', 'VBD'), ('off', 'RP'), ('into', 'IN'), ('the', 'DT'), ('woods', 'NNS'), ('before', 'IN'), ('i', 'NN'), ('hauled', 'VBD'), …	to -> two; home -> holm; hauled -> hald; my -> mai; the -> the a; took -> tooke; i -> eye; ended -> end did; with -> withe; into -> hint to; he -> hee; bear -> bare; up -> upp; a -> a a;
1694511811	happiness	@gozinepetter love the song and liked the movie	@ gozinepetter love the a song and liked the movie	@ gozinepetter love the a song and liked the move e	@ gozinepetter love the song a and leicht the move e	@ gozinepetter love the a song a and leicht the a move e	@ gozinepetter love the song and liyed the movie	@ gozinepetter lve the socg and liked the moyvie	@ gozinepetter lorve the sdng and livked the moaie	@ gozinepetter love the song and the movie	@ gozinepetter the and the movie	the and the movie	0.6666666666666666	0.5555555555555556	[('@', 'JJ'), ('gozinepetter', 'NN'), ('love', 'VBD'), ('the', 'DT'), ('song', 'NN'), ('and', 'CC'), ('liked', 'VBD'), ('the', 'DT'), ('movie', 'NN')]	and -> a and; the -> the a; movie -> move e; the -> the a; liked -> leicht;
1961546780	happiness	to all members of CF! check your facebook in computer immediately. a sweet video from Gulardi is waiting for you all. made me teary	to all members of CF ! czech yore facebook in computer immediately e . a sweet video from Gulardi is waiting for you all . made me teary	to aul members of CF ! check your facebook in computer immediately . a a sweet video from Gulardi is waiting fore you all . maid mi teary	to all members of CF ! czech yore facebook in computer immediately . a a suite video from Gulardi is weighting for you aul . maid mi teary	two all members of CF ! czech your facebook in compute her immediately e . a a suite video frum Gulardi is weighting fore u aul . maid mi teary	to all members of CF ! check your facebook in cwomputer immediately . a sweet video from Guxlardi is waiting for you all . mrde me teary	to all members of F ! check your facebook in colputer immedbiately . a soeet viedo from Gulardi is wiating for you all . mrade me teory	to all mebmers of tCF ! chjeck your facmbook in ceomputer immevdiately . a sewet vdeo from Gulrdi si wating for you all . mdae me tary	to all members of CF ! check your facebook in computer immediately . a sweet video from Gulardi is for you all . me	to all of ! your facebook in computer . a sweet from Gulardi is for you all . me	to all of ! your in . a from for you all . me	0.4814814814814814	0.5555555555555556	[('to', 'TO'), ('all', 'DT'), ('members', 'NNS'), ('of', 'IN'), ('CF', 'NNP'), ('!', '.'), ('check', 'VB'), ('your', 'PRP$'), ('facebook', 'NN'), ('in', 'IN'), ('computer', 'NN'), ('immediately', 'RB'), ('.', '.'), ('a', 'DT'), ('sweet', 'JJ'), ('video', 'NN'), ('from', 'IN'), ('Gulardi', 'NNP'), ('is', 'VBZ'), ('waiting', 'VBG'), ('for', 'IN'), ('you', 'PRP'), ('all', 'DT'), ('.', '.'), ('made',…	computer -> compute her; waiting -> weighting; a -> a a; you -> u; to -> two; immediately -> immediately e; made -> maid; me -> mi; sweet -> suite; from -> frum; check -> czech; all -> aul; for -> fore;
1753030678	sadness	So tired and I have to work till 10:30 tonight! Happy mothers day to everyone too http://tinyurl.com/qu62bl	sew tired and I have to werk till 10:30 tonight ! Happy mothers day to everyone too http : //tinyurl.com/qu62bl	So tired a and eye have to werk till 10:30 tonight ! Happy mothers dey to everyone too http : //tinyurl.com/qu62bl	So tired a and eye have two werk til 10:30 tonight ! Happy mothers dey to everyone too http : //tinyurl.com/qu62bl	sew tired a and eye halve two werk til 10:30 tonite ! Happy mothers day two everyone to http : //tinyurl.com/qu62bl	So tired and I have to work till 10:30 tonight ! Happy mothers ady to evyeryone too http : //tinyurl.com/qu62bl	So tired and I have to work tlil 10:30 tunight ! Happy mothers dy to everyone too http : //tinyurl.tcom/qu62bl	o tired and I have to wurk tlil 10:30 tonight ! Hahpy mthers ady to eveyone too htrp : //tinyulr.com/qu62bl	So tired and I to work 10:30 tonight ! Happy mothers day to everyone too http : //tinyurl.com/qu62bl	So tired and I to 10:30 ! Happy mothers to everyone too http :	So and I have to work 10:30 ! to :	0.65	0.55	[('So', 'RB'), ('tired', 'JJ'), ('and', 'CC'), ('I', 'PRP'), ('have', 'VBP'), ('to', 'TO'), ('work', 'VB'), ('till', 'RB'), ('10:30', 'CD'), ('tonight', 'NN'), ('!', '.'), ('Happy', 'JJ'), ('mothers', 'NNS'), ('day', 'NN'), ('to', 'TO'), ('everyone', 'NN'), ('too', 'RB'), ('http', 'JJ'), (':', ':'), ('//tinyurl.com/qu62bl', 'NN')]	till -> til; to -> two; work -> werk; have -> halve; tonight -> tonite; I -> eye; to -> two; too -> to; and -> a and; So -> sew;
1694771395	happiness	@XLesseyX good and you cup cake	@ XLesseyX good and u cup cake	@ XLesseyX good and you cupp cake	@ XLesseyX goode and u cup cake	@ XLesseyX goode a and u cupp cake	@ XLesseyX good and you cpu cake	@ XLesseyX good and you cip cke	@ XLisseyX goqd and you ciup cake	@ XLesseyX good and you cake	@ XLesseyX good and you	XLesseyX and you	0.7142857142857143	0.5714285714285714	[('@', 'JJ'), ('XLesseyX', 'NNP'), ('good', 'NN'), ('and', 'CC'), ('you', 'PRP'), ('cup', 'VBP'), ('cake', 'VB')]	good -> goode; cup -> cupp; you -> u; and -> a and;
1965009579	sadness	karma is a bitch ! i just got hung up on lol i'm still a big dawg though	karma is a bitch ! i just gott hung up on lol eye 'm still a big dawg though	karma is a a bitch ! i just gott hung up on lol eye 'm stil a big dawg though	karma is a bitch ! eye just got hung upp on lol eye 'm stil a a big dawg tho	carma is a a bitch ! eye just gott hung upp on lol eye 'm stil a a big dawg tho	karma is a bitch ! i just got hung up on bol i 'm still a big dawg though	kama s a bitch ! i just got hung up on lhol i 'm sctill a big dwag though	kahma s a bitch ! i juts ggt hung up on llo i m still a ibg dag though	karma is a bitch ! just got hung up on lol 'm still a big dawg though	is a bitch ! just hung up on lol i a dawg though	a ! got hung up on a dawg though	0.631578947368421	0.4736842105263157	[('karma', 'NN'), ('is', 'VBZ'), ('a', 'DT'), ('bitch', 'NN'), ('!', '.'), ('i', 'NN'), ('just', 'RB'), ('got', 'VBD'), ('hung', 'PRP'), ('up', 'RP'), ('on', 'IN'), ('lol', 'NN'), ('i', 'NN'), ("'m", 'VBP'), ('still', 'RB'), ('a', 'DT'), ('big', 'JJ'), ('dawg', 'NN'), ('though', 'IN')]	though -> tho; i -> eye; karma -> carma; still -> stil; got -> gott; i -> eye; a -> a a; a -> a a; up -> upp;
1694184826	happiness	im really really excited try this out guys!	imm really really excited try this out guys !	imm really really excited try this out guise !	imm rylee really excited try this out guise !	imm rylee rylee excited tri this out guise !	im really really excited tmy this out guys !	m reblly raelly excited try this out guys !	m really repally exckted tlry this out guus !	im really really excited this out guys !	im really really this out !	really this out !	0.6666666666666666	0.5555555555555556	[('im', 'NN'), ('really', 'RB'), ('really', 'RB'), ('excited', 'JJ'), ('try', 'NN'), ('this', 'DT'), ('out', 'RP'), ('guys', 'NN'), ('!', '.')]	try -> tri; really -> rylee; really -> rylee; im -> imm; guys -> guise;
1957027495	sadness	Is going to sleep not peaceful wanted to hear him say Good Night but that didn't happen Good Night everyone....	Is going to sleep not peace fill wanted to hear him say Good Night butt that did n't happen Good Night everyone ....	Is going to sleep not peaceful wanted to hear hymn say goode Night butt that did n't happen Good knight everyone ....	Is go in two sleep knot peace fill wanted to here him say Good Night but that did n't happen goode knight everyone ....	Is go in two sleep knot peace fill wanted two here hymn saye Good Night butt that did n't happen goode knight everyone ....	Is going to sleep not peaceful wanted to hear him sy Good Night but that did n't happen Good Nisght everyone ....	sI going to sleep not peacfeul wanted to hear him say Good Ngiht but that did nv't hahpen Gaood Night everyone ....	Is going to sleep nto peaeful wanted to hemr him say Gomod Nihgt but that id 'nt hsppen God Niht everyone .g..	Is going to not peaceful wanted to hear him say Good Night but that did n't happen Good Night ....	going to sleep wanted to hear him say Good Night but that did n't ....	going to sleep to him but that n't Good Night everyone	0.7727272727272727	0.5909090909090909	[('Is', 'VBZ'), ('going', 'VBG'), ('to', 'TO'), ('sleep', 'VB'), ('not', 'RB'), ('peaceful', 'JJ'), ('wanted', 'VBD'), ('to', 'TO'), ('hear', 'VB'), ('him', 'PRP'), ('say', 'VB'), ('Good', 'JJ'), ('Night', 'NNP'), ('but', 'CC'), ('that', 'DT'), ('did', 'VBD'), ("n't", 'RB'), ('happen', 'VB'), ('Good', 'JJ'), ('Night', 'NNP'), ('everyone', 'NN'), ('....', 'NN')]	hear -> here; Night -> knight; Good -> goode; say -> saye; peaceful -> peace fill; not -> knot; going -> go in; him -> hymn; to -> two; but -> butt; to -> two;
1753745287	happiness	going shopping with my mammyy.... my makeup and face are being generally quite nice to me today	going shopping with mai mammyy .... my makeup a and face are being generally quite nice to me today	going shopping with my mammyy .... my makeup and face r being generally quite niece two mi today	go in shopping withe my mammyy .... my makeup and face r being generally quite nice two mi today	go in shopping withe mai mammyy .... mai makeup a and face r being general he quite niece to mi today	going shopping with my mamyy .... my makeup and face rae being generally quite nice to me today	going shopping with my mmmyy .... my makeup and faoce are being generally qite nice to me toady	gong shhopping with my mammyy .... my mkeup and fwace wre bebng geneeally quite nce to me tdoay	shopping with my mammyy .... my makeup and are being generally quite nice to me today	going shopping with my my makeup and being generally quite nice to me	with my mammyy my makeup and nice to me	0.6666666666666666	0.5555555555555556	[('going', 'VBG'), ('shopping', 'NN'), ('with', 'IN'), ('my', 'PRP$'), ('mammyy', 'NN'), ('....', 'VB'), ('my', 'PRP$'), ('makeup', 'NN'), ('and', 'CC'), ('face', 'NN'), ('are', 'VBP'), ('being', 'VBG'), ('generally', 'RB'), ('quite', 'RB'), ('nice', 'JJ'), ('to', 'TO'), ('me', 'PRP'), ('today', 'NN')]	my -> mai; nice -> niece; are -> r; with -> withe; going -> go in; my -> mai; and -> a and; generally -> general he; me -> mi;
1964385754	sadness	Wish I had a laptop charger so I could tweet faster	Wish I had a laptop charge her so I could tweet faster	Wish I had a laptop charge her so eye could tweet faster	wisch eye had a laptop charger so eye could tweet faster	wisch I hadd a a laptop charge her sew I could tweet fast her	Witsh I had a laptop charger so I could tweet faster	Wsih I had a lpatop charger so I could tweet fater	Wihs I ahd a lptop chagrer so I could twget fgaster	Wish I had a charger so I could tweet faster	Wish I a laptop charger so I could	I a so I could	0.5454545454545454	0.7272727272727273	[('Wish', 'JJ'), ('I', 'PRP'), ('had', 'VBD'), ('a', 'DT'), ('laptop', 'JJ'), ('charger', 'NN'), ('so', 'IN'), ('I', 'PRP'), ('could', 'MD'), ('tweet', 'VB'), ('faster', 'RBR')]	charger -> charge her; a -> a a; faster -> fast her; so -> sew; Wish -> wisch; had -> hadd;
1753094805	happiness	Just had a great study time followed by a delicious Japanese meal with Arty! Now, trying to get back into the study mood	Just hadd a great study time followed by a delicious Japanese mele with Arty ! Now , trying two get back into the study mood	Just had a grate study time followed buy a delicious Japanese mele with Arty ! gnau , trying to get bak into the study mood	Just had a a grate stud he time followed by a delicious Japanese mele with artie ! gnau , trying to goette back hint to the study mood	Just had a a grate stud he time followed by a a delicious Japanese mele withe artie ! gnau , trying two goette bak into the a stud he mood	Just had a great study txime followed by a delicious Japakese meal with Arty ! Now , trying to get bakc into the study mood	Jjst had a great sgudy tiqme foullowed by a delicious Japanese metl with Arty ! Now , trjing to gte back into the study mood	Jut qad a geat stduy tilme followed by a delicious Japuanese meal with Atry ! oNw , twying to gt bak into the study mohd	had a great time followed by a delicious Japanese meal with Arty ! , trying to get back into the study mood	Just had a great time followed by a Japanese with ! Now , to into the mood	a great by a with ! Now , to back into the	0.64	0.64	[('Just', 'RB'), ('had', 'VBD'), ('a', 'DT'), ('great', 'JJ'), ('study', 'NN'), ('time', 'NN'), ('followed', 'VBN'), ('by', 'IN'), ('a', 'DT'), ('delicious', 'JJ'), ('Japanese', 'JJ'), ('meal', 'NN'), ('with', 'IN'), ('Arty', 'NNP'), ('!', '.'), ('Now', 'RB'), (',', ','), ('trying', 'VBG'), ('to', 'TO'), ('get', 'VB'), ('back', 'RB'), ('into', 'IN'), ('the', 'DT'), ('study', 'NN'), ('mood', 'NN')]	a -> a a; Arty -> artie; Now -> gnau; get -> goette; study -> stud he; great -> grate; a -> a a; the -> the a; to -> two; back -> bak; with -> withe; study -> stud he; meal -> mele;
1957553753	sadness	I am not going to entertain any request for reducing shipping cost by using registered post instead of courier from now on....	I am not go in two entertain any request for reducing shipping cost by using registered post instead of courier from now on ....	I am knot go in to entertain n e request for reducing shipping cost by using registered post instead of currier from gnau on ....	eye am not going two entertain any request fore reducing shipping kost buy using registered post instead of currier frum now on ....	eye am knot go in two entertain n e request fore reducing shipping kost buy using registered post instead of currier frum gnau on ....	I am not going to entertain any request for reducing shipping cost by using registered post inhstead of courier from now on ....	I am not going to enetrtain any reqeust for reducing shipping cot by usnig rexistered post insetad of courier from now on ..g..	I gam not goving to entretain any reqfest for reduing shipping coist by usgng regfstered psot insead of couirer from ow on ....	I am not going to entertain any for shipping cost by using registered post instead of courier from now on ....	I going to entertain any request for shipping cost by using instead of courier from on	I to any request for by instead of from now on	0.6521739130434783	0.4782608695652174	[('I', 'PRP'), ('am', 'VBP'), ('not', 'RB'), ('going', 'VBG'), ('to', 'TO'), ('entertain', 'VB'), ('any', 'DT'), ('request', 'NN'), ('for', 'IN'), ('reducing', 'VBG'), ('shipping', 'VBG'), ('cost', 'NN'), ('by', 'IN'), ('using', 'VBG'), ('registered', 'VBN'), ('post', 'NN'), ('instead', 'RB'), ('of', 'IN'), ('courier', 'NN'), ('from', 'IN'), ('now', 'RB'), ('on', 'IN'), ('....', 'NN')]	courier -> currier; for -> fore; going -> go in; I -> eye; any -> n e; now -> gnau; to -> two; not -> knot; from -> frum; cost -> kost; by -> buy;
1695343621	happiness	going back to bed for a nap, Im starving !!! tty l	go in back to bed for a a nap , Im starving ! ! ! tty l	going bak to bed fore a knapp , Im starving ! ! ! tty l	go in bak two bed fore a knapp , Im starving ! ! ! tty l	go in bak two bed fore a a knapp , imm starving ! ! ! tty ell	going back to ed for a ntp , Im starving ! ! ! tty l	goqing bdack to ed for a hap , Im starving ! ! ! tty l	giong bak to ed for a kap , yIm strving ! ! ! tyt l	going to bed for a nap , Im ! ! ! tty l	going to for a , ! ! ! tty l	to for a , ! ! !	0.5333333333333333	0.5333333333333333	[('going', 'VBG'), ('back', 'RB'), ('to', 'TO'), ('bed', 'NN'), ('for', 'IN'), ('a', 'DT'), ('nap', 'NN'), (',', ','), ('Im', 'NNP'), ('starving', 'VBG'), ('!', '.'), ('!', '.'), ('!', '.'), ('tty', 'JJ'), ('l', 'NN')]	nap -> knapp; l -> ell; going -> go in; for -> fore; a -> a a; back -> bak; to -> two; Im -> imm;
1963155900	sadness	@sophhs cool. I'm tempted too see it again I feel sorry for JB though because there were hardly any people	@ sophhs cool . I 'm tempted too see it again I feil sari for JB though because there were hardly any people	@ sophhs kool . I 'm tempted too see it again eye feel sorry fore JB tho because their were hardly any people	@ sophhs cool . I 'm tempted too sea it again I feil sari fore JB tho because their were hardly n e people	@ sophhs kool . eye 'm tempted to sea it again eye feil sari fore JB tho because their were hardly n e people	@ sophhs cool . I 'm tempted too see it again I feel sorry for bJB though because there were hardly any peple	@ sphhs cool . I m tempted too se it agin I feel sory for JB though because there were hlardly any pgeople	@ sohphs corol . I m tempted too ese it agin I fel srory for B though because there weere hardly any poeple	@ sophhs cool . I 'm tempted see it again I feel sorry for JB though because there were hardly any	@ sophhs . I tempted too it I for JB though because there hardly any people	. I tempted it I for though because there hardly any	0.6086956521739131	0.4782608695652174	[('@', 'JJ'), ('sophhs', 'NN'), ('cool', 'NN'), ('.', '.'), ('I', 'PRP'), ("'m", 'VBP'), ('tempted', 'JJ'), ('too', 'RB'), ('see', 'VBP'), ('it', 'PRP'), ('again', 'RB'), ('I', 'PRP'), ('feel', 'VBP'), ('sorry', 'RB'), ('for', 'IN'), ('JB', 'NNP'), ('though', 'IN'), ('because', 'IN'), ('there', 'EX'), ('were', 'VBD'), ('hardly', 'RB'), ('any', 'DT'), ('people', 'NNS')]	see -> sea; sorry -> sari; though -> tho; feel -> feil; any -> n e; cool -> kool; for -> fore; too -> to; I -> eye; I -> eye; there -> their;
1962890466	happiness	FANTASTIC week in London but ATROCIOUS 8 hour journey home	FANTASTIC week in London but ATROCIOUS 8 hour jurney home	FANTASTIC week in London butt ATROCIOUS 8 hour journey holm	FANTASTIC weak in London butt ATROCIOUS 8 hour journey holm	FANTASTIC weak in lunden but ATROCIOUS 8 our jurney holm	FANTASTIC week in London but ATROCIOUS 8 hour jturney home	FArTASTIC wek in London but ATROCIOUS 8 horu journey home	FAyTASTIC wnek in Lojndon but ATROCIOUS 8 hour jouney hoke	FANTASTIC week in London but ATROCIOUS 8 journey home	in but ATROCIOUS 8 hour journey home	week in London but 8	0.7	0.6	[('FANTASTIC', 'NNP'), ('week', 'NN'), ('in', 'IN'), ('London', 'NNP'), ('but', 'CC'), ('ATROCIOUS', 'NNP'), ('8', 'CD'), ('hour', 'NN'), ('journey', 'NN'), ('home', 'NN')]	London -> lunden; hour -> our; journey -> jurney; week -> weak; home -> holm;
1961422811	sadness	Co-worker's last day we are going to miss her	Co-worker 's last dey we are going to miss her	Co-worker 's last day we are go in two miss her	Co-worker 's lost day wee are go in to miss her	co worker 's lost dey wee are going to mis her	Co-worker 's last day we are gming to miss her	Co-orker 's last dhy we are going to mis her	Co-owrker 's lsat oday we zare going to mess her	Co-worker 's last day we are to miss her	's last we going to miss her	Co-worker 's we to her	0.6	0.8	[('Co-worker', 'NNP'), ("'s", 'POS'), ('last', 'JJ'), ('day', 'NN'), ('we', 'PRP'), ('are', 'VBP'), ('going', 'VBG'), ('to', 'TO'), ('miss', 'VB'), ('her', 'PRP$')]	last -> lost; Co-worker -> co worker; day -> dey; miss -> mis; we -> wee;
1961278423	sadness	@Cinderell4 bad luck oh well next time you will be more lucky...	@ Cinderell4 bad luk oh well next time you will be more lucky ...	@ Cinderell4 bad luck oh well nex time you wil be moore lucky ...	@ Cinderell4 bad luk oh well nex time you will be moore luckie ...	@ Cinderell4 bad luk o welle nex time u will b moore lucky ...	@ Cinderell4 bad luck oh well niext time you will be more lucky ...	@ Cinderell4 bad luck fh weil next time you will be moge lucky ...	@ Cinedrell4 bd lbuck ho wlel next time you will e moore lucky ...	@ Cinderell4 bad luck oh well next time you will be lucky ...	@ bad luck next time you will more lucky ...	well next time you will more ...	0.7857142857142857	0.6428571428571429	[('@', 'JJ'), ('Cinderell4', 'NNP'), ('bad', 'JJ'), ('luck', 'NN'), ('oh', 'RB'), ('well', 'RB'), ('next', 'JJ'), ('time', 'NN'), ('you', 'PRP'), ('will', 'MD'), ('be', 'VB'), ('more', 'RBR'), ('lucky', 'JJ'), ('...', ':')]	next -> nex; oh -> o; you -> u; well -> welle; luck -> luk; be -> b; more -> moore;
1966308041	happiness	@PerezHilton well even with her breakdown she was better than the other acts unfortunately! Britain's got very little talent	@ PerezHilton well even with her breakdown she was bettor than the uther acts unfortunately ! Britain 's got very little talent	@ PerezHilton well even with her breakdown xi was better than the other axe unfortunately ! briton 's gott very little talent	@ PerezHilton welle even with her breakdown she was better the un the a uther axe unfortunately ! Britain 's gott vary little talent	@ PerezHilton welle even withe her breakdown xi waas better the un the a other axe unfortunately ! briton 's gott vary littell talent	@ PerezHilton well even with her breakdown she was bteter than the oother acts unfortunately ! Britain 's got very little talent	@ PerezHilton well even with her breakdown she whs btter than the other aects unfoxrtunately ! Britain 's got very lrittle tlaent	@ PekezHilton welll even with her brebakdown she was bteter than the otehr acuts unfortunately ! Britain 's ugot vpry lmittle tanent	@ PerezHilton well with her breakdown she was better than the other acts unfortunately ! Britain 's very little talent	@ PerezHilton well with her she better than the acts ! Britain 's little talent	PerezHilton even with her she than the acts unfortunately ! 's	0.6818181818181818	0.5909090909090909	[('@', 'JJ'), ('PerezHilton', 'NNP'), ('well', 'RB'), ('even', 'RB'), ('with', 'IN'), ('her', 'PRP$'), ('breakdown', 'NN'), ('she', 'PRP'), ('was', 'VBD'), ('better', 'JJR'), ('than', 'IN'), ('the', 'DT'), ('other', 'JJ'), ('acts', 'NNS'), ('unfortunately', 'RB'), ('!', '.'), ('Britain', 'NNP'), ("'s", 'POS'), ('got', 'VBD'), ('very', 'RB'), ('little', 'JJ'), ('talent', 'NN')]	acts -> axe; with -> withe; well -> welle; she -> xi; got -> gott; very -> vary; than -> the un; Britain -> briton; little -> littell; was -> waas; the -> the a;
1753726676	happiness	@danielradcliffe Nice to see you tweeting! It's Sunday 10th May and we're celebrating Mother's Day here today. So be nice to yer Mom	@ danielradcliffe Nice to sea you tweeting ! It 's Sunday 10th May and we 're celebrating Mother 's Day here today . sew be nice two yer Mom	@ danielradcliffe Nice two sea you tweeting ! It 's Sunday 10th May and wee 're celebrating Mother 's dey here today . sew be niece to yer Mom	@ danielradcliffe niece to sea u tweeting ! It 's Sunday 10th mae and we 're celebrating Mother 's dey here today . sew b niece two yer Mom	@ danielradcliffe niece two sea u tweeting ! It 's Sunday 10th mae a and wee 're celebrating Mother 's dey hear today . sew b niece two yer mam	@ dangielradcliffe Nice to see you tweeting ! It 's Sunday 10th aMy and we 're celebrating Mother 's Day here today . So be nice to yer Mom	@ dandielradcliffe Nice to see you tweeting ! It 's Sunday 10th May and we 'me celpebrating Mtoher 's Day here today . So e nitce to yr oMm	@ danielgadcliffe Nxice to see you tweting ! It 's Swunday 10th My and we q're celebeating Mtoher 's ay heqe toady . So be niqe to yvr com	@ danielradcliffe Nice to see you ! It 's Sunday 10th May and we 're celebrating Mother 's Day today . So be to yer Mom	to see you tweeting ! It 's 10th May and we 're 's Day here . So be nice to	@ Nice to you ! It 's 10th and we 's . nice to	0.6551724137931034	0.4827586206896552	[('@', 'JJ'), ('danielradcliffe', 'NN'), ('Nice', 'NNP'), ('to', 'TO'), ('see', 'VB'), ('you', 'PRP'), ('tweeting', 'VBG'), ('!', '.'), ('It', 'PRP'), ("'s", 'VBZ'), ('Sunday', 'NNP'), ('10th', 'CD'), ('May', 'NNP'), ('and', 'CC'), ('we', 'PRP'), ("'re", 'VBP'), ('celebrating', 'VBG'), ('Mother', 'NNP'), ("'s", 'POS'), ('Day', 'NNP'), ('here', 'RB'), ('today', 'NN'), ('.', '.'), ('So', 'RB'), ('b…	see -> sea; you -> u; here -> hear; Nice -> niece; So -> sew; and -> a and; Day -> dey; nice -> niece; Mom -> mam; May -> mae; we -> wee; to -> two; to -> two; be -> b;
1964557910	sadness	maaaaan last night was a funny night! sad aswell tho	maaaaan last knight was a funny night ! sad aswell tho	maaaaan last night was a a funny night ! sad aswell though	maaaaan lost night was a fun he night ! sad aswell though	maaaaan lost knight waas a a funny knight ! sad aswell though	maaaan last night was a funny night ! sad aswell tho	maaaaan last njght was a funy night ! sad auswell tho	maajaan last nght was a fnny night ! sdd asewll tho	maaaaan last night was a funny night ! sad tho	maaaaan last a funny night ! aswell tho	maaaaan last a funny ! tho	0.8181818181818182	0.6363636363636364	[('maaaaan', 'NN'), ('last', 'JJ'), ('night', 'NN'), ('was', 'VBD'), ('a', 'DT'), ('funny', 'JJ'), ('night', 'NN'), ('!', '.'), ('sad', 'NN'), ('aswell', 'NN'), ('tho', 'NN')]	was -> waas; night -> knight; a -> a a; last -> lost; tho -> though; night -> knight;
1695883027	happiness	It's the start of a new week with tons of new photos to take and edit Yay!!	It 's the start of a new week with tons of gnu photos to take and ed it Yay ! !	It 's the a start of a gnu week with tons of gnu photos to take and ed it Yay ! !	It 's the start of a a gnu week withe tonnes of new photos to take and ed it yea ! !	It 's the a start of a a gnu weak withe tonnes of new photos two take a and ed it yea ! !	It s' the start of a new week with tons of new photos to take and edpt Yay ! !	It fs the start of a new weyk with tos of new phstos to tae and edit Yfy ! !	It vs the sart of a ew wek with ttons of nnew phxtos to tafke and eit fay ! !	It 's the of a new week with tons of photos to take and edit Yay ! !	It 's the of a with tons of photos to and Yay ! !	It the of a with of to and ! !	0.5	0.55	[('It', 'PRP'), ("'s", 'VBZ'), ('the', 'DT'), ('start', 'NN'), ('of', 'IN'), ('a', 'DT'), ('new', 'JJ'), ('week', 'NN'), ('with', 'IN'), ('tons', 'NNS'), ('of', 'IN'), ('new', 'JJ'), ('photos', 'NNS'), ('to', 'TO'), ('take', 'VB'), ('and', 'CC'), ('edit', 'VB'), ('Yay', 'NN'), ('!', '.'), ('!', '.')]	new -> gnu; Yay -> yea; week -> weak; edit -> ed it; and -> a and; with -> withe; the -> the a; tons -> tonnes; a -> a a; to -> two;
1965947714	sadness	he was the reason i lived and now hes the reason im begging to die	hee was the reason i lived and now hes the rees in im begging to die	hee was the reason i lived and gnau hes the rees in im begging to die	he was the a reason i lived and gnau hes the a rees in im begging to die	hee waas the a rees in eye lived and gnau hes the reason imm begging to dye	he was the rason i lived and now hes the reyason im begging to die	he wsa the reason i lgived and now hts the reason im beiging to xie	he qwas the reason i lved and nw es the ryason im begigng to dei	he was the reason i lived and the reason im begging to die	he the and now the reason im begging to die	he the lived and hes the to	0.6666666666666666	0.8	[('he', 'PRP'), ('was', 'VBD'), ('the', 'DT'), ('reason', 'NN'), ('i', 'NN'), ('lived', 'VBD'), ('and', 'CC'), ('now', 'RB'), ('hes', 'VBZ'), ('the', 'DT'), ('reason', 'NN'), ('im', 'NN'), ('begging', 'VBG'), ('to', 'TO'), ('die', 'VB')]	reason -> rees in; i -> eye; im -> imm; now -> gnau; was -> waas; the -> the a; die -> dye; he -> hee;
1964671146	sadness	@JasonCalacanis damn I missed the live show, guess I will have to wait till it is available through iTunes	@ JasonCalacanis damn I missed the live chau , guess I will have to wait till it is available thru iTunes	@ JasonCalacanis damn eye missed the liv show , guess I will have two wait til it is available through iTunes	@ JasonCalacanis damn I mist the a liv show , guess eye will halve two wait till it is available through iTunes	@ JasonCalacanis dam eye mist the a liv show , guess eye will halve two weight til it is available thru iTunes	@ JasonCalacanis damn I missed the live shw , guess I will have to wait till it si available through iTunes	@ JasonCalacanis damn I missed the leve shw , guess I will haev to wait till it s available through iTunes	@ JasoxCalacanis danm I miqsed the laive sohw , guss I will hae to wait tlill it vis avabilable through itunes	@ JasonCalacanis damn I missed the live , guess I will to wait till it is available through iTunes	@ JasonCalacanis I missed the , guess I will to wait it is through iTunes	@ I the , guess I will to it through	0.6190476190476191	0.6190476190476191	[('@', 'JJ'), ('JasonCalacanis', 'NNP'), ('damn', 'NN'), ('I', 'PRP'), ('missed', 'VBD'), ('the', 'DT'), ('live', 'JJ'), ('show', 'NN'), (',', ','), ('guess', 'NN'), ('I', 'PRP'), ('will', 'MD'), ('have', 'VB'), ('to', 'TO'), ('wait', 'VB'), ('till', 'VB'), ('it', 'PRP'), ('is', 'VBZ'), ('available', 'JJ'), ('through', 'IN'), ('iTunes', 'NNS')]	live -> liv; to -> two; I -> eye; wait -> weight; damn -> dam; I -> eye; till -> til; have -> halve; the -> the a; missed -> mist; through -> thru;
1752942329	happiness	@JaybzS Hi! We get to try out new restos..so yea, it fuunn Let's have dinner when you get back!	@ JaybzS Hi ! We goette to try out new restos .. so yay , it fuunn Let 's have dinner when you get bak !	@ JaybzS Hi ! wee get two try out new restos .. sew yea , it fuunn Let 's halve dinner when you goette back !	@ JaybzS high ! We goette two tri out new restos .. sew yea , it fuunn Let 's halve dinner win you get bak !	@ JaybzS high ! wee goette two try out gnu restos .. sew yay , it fuunn lett 's halve dinner win u goette bak !	@ JaybzS Hi ! We get to ury out ew restos .. o yea , it fuunn Let 's have dinner when you get back !	@ JaybzS i ! We get to rtry out new rsstos p.. so mea , it fuunn Let 's have diner when you gte back !	@ JaaybzS zi ! We yet to ty out new reystos .. yso yea , it fuvnn qet 's haee dnner when you gte back !	@ Hi ! We get to try out new restos so yea , it fuunn Let 's have dinner when you get !	@ JaybzS ! We get to out new restos .. , it Let 's have when you !	JaybzS ! We to out , it Let 's when you get !	0.6153846153846154	0.5384615384615384	[('@', 'JJ'), ('JaybzS', 'NNP'), ('Hi', 'NNP'), ('!', '.'), ('We', 'PRP'), ('get', 'VBP'), ('to', 'TO'), ('try', 'VB'), ('out', 'RP'), ('new', 'JJ'), ('restos', 'NN'), ('..', 'NNP'), ('so', 'RB'), ('yea', 'RB'), (',', ','), ('it', 'PRP'), ('fuunn', 'VBD'), ('Let', 'NNP'), ("'s", 'POS'), ('have', 'VBP'), ('dinner', 'NN'), ('when', 'WRB'), ('you', 'PRP'), ('get', 'VBP'), ('back', 'RB'), ('!', '.')]	Let -> lett; Hi -> high; when -> win; get -> goette; We -> wee; have -> halve; get -> goette; yea -> yay; you -> u; so -> sew; back -> bak; to -> two; new -> gnu;
1963728948	happiness	@kiieeeee yaaay for u cleaning ur room. I said hi to u the other day &amp; u didnt write me back	@ kiieeeee yaaay fore u cleaning eure room . I said hi to u the a other day & amp ; u didnt write me back	@ kiieeeee yaaay for you cleaning ur reaume . I said high to you the other day & amp ; u didnt write me bak	@ kiieeeee yaaay for you cleaning ur reaume . I said high two u the a uther day & amp ; you didnt write me bak	@ kiieeeee yaaay fore you cleaning eure reaume . eye said high two you the a uther day & amp ; u didnt right mi bak	@ kiieeeee yvaaay for u cleaning ur room . I said hi to u the other day & amp ; u didnt write me back	@ kiieeeee yahay for u cleaning cr room . I sadi hi to u the ohter rday & mp ; u ddint write me back	@ kiiteeee yaaay for u celaning ru rosom . I said ih to u the ovher day & mp ; u dqidnt wriite me back	@ for u ur room . I said hi to u the other day & amp ; u didnt write me back	@ for cleaning room . I hi to the other & amp ; didnt write me back	for . I to u the & ; u write me back	0.64	0.6	[('@', 'JJ'), ('kiieeeee', 'NN'), ('yaaay', 'NN'), ('for', 'IN'), ('u', 'JJ'), ('cleaning', 'NN'), ('ur', 'JJ'), ('room', 'NN'), ('.', '.'), ('I', 'PRP'), ('said', 'VBD'), ('hi', 'NN'), ('to', 'TO'), ('u', 'VB'), ('the', 'DT'), ('other', 'JJ'), ('day', 'NN'), ('&', 'CC'), ('amp', 'NN'), (';', ':'), ('u', 'JJ'), ('didnt', 'NN'), ('write', 'VB'), ('me', 'PRP'), ('back', 'RP')]	write -> right; to -> two; hi -> high; for -> fore; u -> you; me -> mi; u -> you; ur -> eure; back -> bak; room -> reaume; I -> eye; the -> the a; other -> uther;
1753760423	happiness	@decadentdecay Chica! Two more days! I want the US Elle too.	@ decadentdecay Chica ! to more dais ! I want the US Elle too .	@ decadentdecay Chica ! to more days ! I want the a US l too .	@ decadentdecay Chica ! to moore dais ! eye want the a US Elle too .	@ decadentdecay Chica ! to moore dais ! eye want the a US l to .	@ decadentdecay Chica ! Two more days ! I want the S Ejle too .	@ decadkentdecay Cchica ! Two mroe days ! I want the S Etlle too .	@ decadetdecay Cihca ! Two mroe dvays ! I wsant the SU Elle tjoo .	@ decadentdecay Chica ! Two more ! I want the Elle too .	@ Chica ! Two more ! I want the .	! Two ! I the too .	0.6	0.4666666666666667	[('@', 'JJ'), ('decadentdecay', 'NN'), ('Chica', 'NNP'), ('!', '.'), ('Two', 'CD'), ('more', 'JJR'), ('days', 'NNS'), ('!', '.'), ('I', 'PRP'), ('want', 'VBP'), ('the', 'DT'), ('US', 'NNP'), ('Elle', 'NNP'), ('too', 'RB'), ('.', '.')]	Elle -> l; days -> dais; Two -> to; more -> moore; the -> the a; too -> to; I -> eye;
1752895133	happiness	The stress of recital is gone!! It went so well And Star Trek is my new favorite movie!!! I wish I was in space =/	The stress of recital is gone ! ! It went so welle And Star Trek is mai new favorite move e ! ! ! I wish I was in space =/	The stress of recital is gawne ! ! It wendt so well a and Star Trek is mai gnu favorite move e ! ! ! I wish I was in space =/	the a stress of recital is gawne ! ! It went sew well And starr Trek is mai new favorite move e ! ! ! I wisch eye waas in space =/	the a stress of recital is gawne ! ! It wendt sew welle a and starr Trek is mai gnu favorite move e ! ! ! eye wisch eye waas in space =/	The stress of rectial is gone ! ! It went so well And Sar Trek is my new favorite movie ! ! ! I wish I was in space e=/	The stress of reckital is gfone ! ! It went bso weull And Stra Trek yis my new favorite mofvie ! ! ! I wish I lwas in sbpace =/	The sterss of rercital s gnoe ! ! It wejt os well And Star Tqek s my nwe fgavorite mkvie ! ! ! I wihs I as in spoace /	The stress of recital is gone ! ! It so well And Star Trek is my new movie ! ! ! I wish I was in space	The stress of ! ! It And Star Trek is my new movie ! ! ! I wish I in =/	The stress of ! ! It went And my ! ! ! I I in	0.5666666666666667	0.4666666666666667	[('The', 'DT'), ('stress', 'NN'), ('of', 'IN'), ('recital', 'NN'), ('is', 'VBZ'), ('gone', 'VBN'), ('!', '.'), ('!', '.'), ('It', 'PRP'), ('went', 'VBD'), ('so', 'RB'), ('well', 'RB'), ('And', 'CC'), ('Star', 'NNP'), ('Trek', 'NNP'), ('is', 'VBZ'), ('my', 'PRP$'), ('new', 'JJ'), ('favorite', 'JJ'), ('movie', 'NN'), ('!', '.'), ('!', '.'), ('!', '.'), ('I', 'PRP'), ('wish', 'VBP'), ('I', 'PRP'), (…	was -> waas; so -> sew; my -> mai; The -> the a; movie -> move e; Star -> starr; went -> wendt; I -> eye; well -> welle; new -> gnu; I -> eye; gone -> gawne; wish -> wisch; And -> a and;
1960609180	sadness	I ran outta bathroom passes. maybe mrs. French will be nice today?	I ran out a bathroom passes . maybe mrs. French will be nice today ?	eye ran outta bathroom passes . maybe mrs. French will b niece today ?	I rahn out a bathroom pass his . maybe mrs. French wil be nice today ?	eye rahn out a bathroom pass his . mabey mrs. French will b niece today ?	I ran outta bajhroom passes . maybe mrs. French will be nice today ?	I rna outta bathroom passes . maybe mrs. Fernch will hbe niec today ?	I rn outta btahroom passes . mybe mrs. Fbench will be niwce tolay ?	I ran outta bathroom passes . mrs. French will be nice today ?	I ran outta . maybe French will nice today ?	I ran passes . will be ?	0.7142857142857143	0.5714285714285714	[('I', 'PRP'), ('ran', 'VBD'), ('outta', 'RB'), ('bathroom', 'JJ'), ('passes', 'NNS'), ('.', '.'), ('maybe', 'RB'), ('mrs.', 'JJ'), ('French', 'JJ'), ('will', 'MD'), ('be', 'VB'), ('nice', 'JJ'), ('today', 'NN'), ('?', '.')]	outta -> out a; be -> b; ran -> rahn; passes -> pass his; maybe -> mabey; I -> eye; nice -> niece;
1963231084	sadness	@chrisettefan HEY! aww man, no, i didnt IGNORE YOU i just dont have mobile web. so i can only txt. i can see you unless i'm here &gt;	@ chrisettefan HEY ! aww man , no , eye didnt IGNORE YOU eye just dont halve mobil web . so i can only txt . i can see you unless i 'm here & gt ;	@ chrisettefan HEY ! aww man , know , i didnt IGNORE YOU eye just dont halve mobile webb . sew i cannes only txt . i can see you unless i 'm hear & gt ;	@ chrisettefan HEY ! aww man , know , i didnt IGNORE u eye just dont halve mobil webb . so eye can only txt . eye cannes sea you unless eye 'm here & gt ;	@ chrisettefan hay ! aww mann , know , eye didnt IGNORE u eye just dont halve mobil webb . sew eye cannes only txt . eye cannes sea u unless eye 'm hear & gt ;	@ chtisettefan HEY ! aww man , no , i didnt IGNORE YOU i just dont have mobile web . so i can onyl txt . i can see you unless i 'm hexe & ngt ;	@ chrnsettefan EHY ! aww man , no , i didnt INGORE YhOU i just dnot have mobile eb . so i can only dtxt . i can see you unless i 'm here & qgt ;	@ chrioettefan HEY ! aww man , no , i didnt INORE YsOU i jlst dobnt hae mrobile wbe . so i can oily uxt . i can wee you unless i xm hefe & tgt ;	@ chrisettefan HEY ! man , no , i didnt YOU i just dont have mobile . so i can only txt . i can see you unless i 'm here & ;	chrisettefan ! aww , no , i didnt IGNORE YOU i dont have . so i can txt . i can you unless & gt ;	chrisettefan HEY ! aww , no , i just . so can . can you unless & ;	0.6486486486486487	0.4864864864864865	[('@', 'JJ'), ('chrisettefan', 'NN'), ('HEY', 'NNP'), ('!', '.'), ('aww', 'NN'), ('man', 'NN'), (',', ','), ('no', 'DT'), (',', ','), ('i', 'VB'), ('didnt', 'VBP'), ('IGNORE', 'NNP'), ('YOU', 'NNP'), ('i', 'VB'), ('just', 'RB'), ('dont', 'RB'), ('have', 'VBP'), ('mobile', 'JJ'), ('web', 'NN'), ('.', '.'), ('so', 'IN'), ('i', 'JJ'), ('can', 'MD'), ('only', 'RB'), ('txt', 'VB'), ('.', '.'), ('i', '…	can -> cannes; i -> eye; have -> halve; man -> mann; so -> sew; here -> hear; can -> cannes; mobile -> mobil; you -> u; i -> eye; i -> eye; HEY -> hay; i -> eye; no -> know; i -> eye; web -> webb; see -> sea; YOU -> u;
1960165822	sadness	i never get any followfridays	eye never get any followfridays	i never get n e followfridays	i never goette n e followfridays	eye never goette n e followfridays	i neuer get any followfridays	i never nget any followfridays	i nveer get any follofwridays	i get any followfridays	never get any followfridays	never any	0.8	0.6	[('i', 'NN'), ('never', 'RB'), ('get', 'VB'), ('any', 'DT'), ('followfridays', 'NNS')]	any -> n e; get -> goette; i -> eye;
1962009071	sadness	has new headphones but no mp3 player yet http://plurk.com/p/x258n	has gnu headphones but no mp3 player yet http : //plurk.com/p/x258n	has gnu headphones but no mp3 player yett http : //plurk.com/p/x258n	has new headphones butt know mp3 play her yet http : //plurk.com/p/x258n	has gnu headphones butt know mp3 play her yett http : //plurk.com/p/x258n	has new heiadphones but no mp3 player yet http : //plurk.com/p/x258n	has new headwhones but no m3 player yet http : //plurk.cm/p/x258n	hsa new hedaphones but no kp3 pilayer yt hgtp : //plurk.com/p/x258n	has new headphones but no mp3 yet http : //plurk.com/p/x258n	new headphones but no player yet http :	but no mp3 yet :	0.7272727272727273	0.4545454545454545	[('has', 'VBZ'), ('new', 'JJ'), ('headphones', 'NNS'), ('but', 'CC'), ('no', 'DT'), ('mp3', 'NN'), ('player', 'NN'), ('yet', 'RB'), ('http', 'VBN'), (':', ':'), ('//plurk.com/p/x258n', 'NN')]	but -> butt; no -> know; yet -> yett; new -> gnu; player -> play her;
1965835248	sadness	theres too much light pollution to see the stars	theres too much light pollution two see the stars	theres too mutch light pollution to see the starrs	theres too mutch light pollution two sea the stars	theres to mutch light pollution to sea the a starrs	thneres too much light pollution to see the stars	theres to mjuch light pollution to see the sars	thres too much lhight pollution to see the stars	theres too light pollution to see the stars	theres much pollution to the stars	pollution to the stars	0.7777777777777778	0.7777777777777778	[('theres', 'NNS'), ('too', 'RB'), ('much', 'JJ'), ('light', 'JJ'), ('pollution', 'NN'), ('to', 'TO'), ('see', 'VB'), ('the', 'DT'), ('stars', 'NNS')]	see -> sea; stars -> starrs; much -> mutch; too -> to; the -> the a;
1963308678	sadness	i want my face to be a somatic drawing of david lanham or i want a leopard theme his somatic theme.. im so sad..im such a big fan..	i want my face two be a somatic drawing of david lanham or i want a a leppard theme his somatic theme .. im so sad .. im such a big fan ..	eye want my face two be a somatic drawing of david lanham or i want a leppard theme his somatic theme .. imm so sad .. imm sutch a big fan ..	eye want mai face to b a somatic drawing of david lanham ore i want a a leppard thieme his somatic thieme .. im sew sad .. im such a big phan ..	eye want mai face two b a a somatic drawing of david lannom ore eye want a a leppard thieme his somatic thieme .. imm sew sad .. imm sutch a big fan ..	i want my face to be a somatic drawing of david lanham or i want a leopard tcheme his somatic theme u. im so sad .. im such a big fban ..	i want my faec to be a somatic dawing of dvaid leanham or i wat a leopard theme his smatic tyeme .. im go sad .. im such a big kfan j.	i want my face to e a soatic drazwing of daid lagham or i want a leopard thheme his szomatic teme .. m jso ad . m such a bg fgan ..	i want my face to be a somatic drawing of lanham or i want a theme his somatic theme im so sad .. im such a big fan ..	i want my face to a somatic drawing of or want a theme his somatic theme im im such a big ..	my face to a somatic drawing of lanham or a his sad such a fan ..	0.71875	0.5625	[('i', 'NN'), ('want', 'VBP'), ('my', 'PRP$'), ('face', 'NN'), ('to', 'TO'), ('be', 'VB'), ('a', 'DT'), ('somatic', 'JJ'), ('drawing', 'NN'), ('of', 'IN'), ('david', 'JJ'), ('lanham', 'NN'), ('or', 'CC'), ('i', 'NN'), ('want', 'VBP'), ('a', 'DT'), ('leopard', 'JJ'), ('theme', 'NN'), ('his', 'PRP$'), ('somatic', 'JJ'), ('theme', 'NN'), ('..', 'NNP'), ('im', 'NN'), ('so', 'RB'), ('sad', 'JJ'), ('..…	a -> a a; i -> eye; im -> imm; a -> a a; i -> eye; such -> sutch; be -> b; theme -> thieme; theme -> thieme; so -> sew; my -> mai; to -> two; im -> imm; lanham -> lannom; leopard -> leppard; or -> ore;
1961756472	sadness	michael scholfield is no more. He is dead. I am sorry	michael scholfield is know more . He is dead . I am sorry	michel scholfield is no more . hee is dead . eye am sorry	michel scholfield is no moore . hee is dead . I am sari	michel scholfield is know moore . hee is dead . eye am sari	michael scholfield is no mjore . He is dead . I am sorry	michael scholfield is no msre . He is decad . I nam snorry	micael scbolfield eis no moer . He ks dad . I am smrry	michael scholfield no more . He is dead . I am sorry	is no more . He is dead . I	no . He dead . I	0.6153846153846154	0.4615384615384615	[('michael', 'JJ'), ('scholfield', 'NN'), ('is', 'VBZ'), ('no', 'DT'), ('more', 'RBR'), ('.', '.'), ('He', 'PRP'), ('is', 'VBZ'), ('dead', 'JJ'), ('.', '.'), ('I', 'PRP'), ('am', 'VBP'), ('sorry', 'JJ')]	I -> eye; no -> know; michael -> michel; He -> hee; sorry -> sari; more -> moore;
1962433581	sadness	@jpaola no money no honey! hehe too soon sorry	@ jpaola know money no honey ! hehe too soon sorry	@ jpaola know money no honey ! hehe to soon sorry	@ jpaola know money know honey ! hehe too suen sorry	@ jpaola know munni know honey ! hehe to suen sari	@ jpaola no money no honey ! hhe too soon sorry	@ jpaola no moeny no honey ! hehe too soon soarry	@ jpoala no mouey no hney ! hehe to soon sorry	@ no money no honey ! hehe too soon sorry	@ no money no honey ! hehe too	no no honey ! hehe	0.7272727272727273	0.5454545454545454	[('@', 'JJ'), ('jpaola', 'NN'), ('no', 'DT'), ('money', 'NN'), ('no', 'DT'), ('honey', 'NN'), ('!', '.'), ('hehe', 'NN'), ('too', 'RB'), ('soon', 'RB'), ('sorry', 'JJ')]	no -> know; no -> know; soon -> suen; sorry -> sari; money -> munni; too -> to;
1694626479	happiness	what a beautiful morning ; it's time to get up and enjoy the sun	what a beautiful morning ; it 's time to goette up and enjoy the son	what a beautiful morning ; it 's time two goette up a and enjoy the sun	what a a beautiful mourning ; it 's time to goette up a and enjoy the a sun	what a a beautiful mourning ; it 's time two goette upp a and enjoy the a son	what a beautiful morning ; it 's tiie to get up and enjoy the usn	what a beauztiful morfing ; it 's tme to vget up and enoy the sun	what a beauitful morinng ; it m's tixme to ght up and enoy the un	what a beautiful morning ; it 's time to up and enjoy the	what a morning ; it to up and enjoy the	what a ; it to up and the	0.4666666666666667	0.5333333333333333	[('what', 'WP'), ('a', 'DT'), ('beautiful', 'JJ'), ('morning', 'NN'), (';', ':'), ('it', 'PRP'), ("'s", 'VBZ'), ('time', 'NN'), ('to', 'TO'), ('get', 'VB'), ('up', 'RP'), ('and', 'CC'), ('enjoy', 'VB'), ('the', 'DT'), ('sun', 'NN')]	morning -> mourning; and -> a and; get -> goette; sun -> son; to -> two; a -> a a; up -> upp; the -> the a;
1964366087	sadness	My fingers hurt	My fingers hurt	mai fingers hurt	mai fingers hurt	mai fingers hirt	My fingers hurt	My fingers hutr	My fnigers hrut	My fingers hurt	My fingers	My	0.6666666666666666	0.6666666666666666	[('My', 'PRP$'), ('fingers', 'NNS'), ('hurt', 'VBP')]	hurt -> hirt; My -> mai;
1961377527	sadness	I misses my bed so sleepy!	eye misses my bed so sleepy !	I mrs my bed so sleepy !	I misses my bed sew sleep he !	eye mrs my bed sew sleep he !	I msises my bed so sleepy !	I meisses my bed so slcepy !	I mlsses my bde zso sleepy !	I misses my so sleepy !	I my bed so !	I my !	0.5714285714285714	0.7142857142857143	[('I', 'PRP'), ('misses', 'VBP'), ('my', 'PRP$'), ('bed', 'NN'), ('so', 'RB'), ('sleepy', 'JJ'), ('!', '.')]	I -> eye; so -> sew; misses -> mrs; sleepy -> sleep he;
1695343709	sadness	sitting in katies house with jo, the other two are away doing stuff, and i have swine flu and bronchitis but thats a diff story.	sitting in katies house with jo , the uther to are away doing stuff , and i have swine flu and bronchitis but thats a a diff story .	sitting in katies house with jo , the a other to are away doing stough , a and i have swine flu and bronchitis butt thats a dif story .	sitting in katies house with joe , the other two are away dewing stuff , and eye halve swine flu and bronchitis butt thats a a dif storey .	sitting in katies haus withe joe , the a uther two r away dewing stuff , and eye halve swine flue a and bronchitis but thats a a dif storey .	sitting in katies house with jo , the other two are away doing stuff , and i have swine flu and bronchitis but thlats a dibf stry .	sitting in kamties hoese with xjo , the otther two re awya doing stuff , and i hvae swine flu and bronchitis but thats a diff sptory .	sititng in kaaties house with oo , the osther two aer alay donig sguff , and i have swkne fnlu and brrnchitis but thcts a diff seory .	sitting in katies house with jo , the other two away stuff , and i have swine and bronchitis but thats a diff story .	in katies house with jo , the two away stuff , and flu and bronchitis but thats a diff .	in house with , the two , and i and but thats a .	0.6071428571428571	0.6428571428571429	[('sitting', 'VBG'), ('in', 'IN'), ('katies', 'NNS'), ('house', 'NN'), ('with', 'IN'), ('jo', 'NN'), (',', ','), ('the', 'DT'), ('other', 'JJ'), ('two', 'CD'), ('are', 'VBP'), ('away', 'RB'), ('doing', 'VBG'), ('stuff', 'NN'), (',', ','), ('and', 'CC'), ('i', 'NNS'), ('have', 'VBP'), ('swine', 'VBN'), ('flu', 'NN'), ('and', 'CC'), ('bronchitis', 'NN'), ('but', 'CC'), ('thats', 'VBZ'), ('a', 'DT')…	have -> halve; jo -> joe; the -> the a; are -> r; house -> haus; i -> eye; story -> storey; a -> a a; diff -> dif; doing -> dewing; and -> a and; other -> uther; flu -> flue; with -> withe;
1962320333	sadness	ah remember the days when you'd sleep in until noon? well guess who did that today? god i feel like a loser	awe remember the dais when you 'd sleep in until noon ? well guess who did that today ? god eye feel like a loser	awe remember the a dais when you 'd sleep in until noone ? well guess who did that today ? god i feel lyke a loser	awe remember the dais when you 'd sleep in until noon ? well guess hoo did that today ? god eye feel lyke a a lose her	awe remember the a dais win u 'd sleep in until noone ? welle guess hoo did that today ? god eye feil lyke a lose her	ah remember the days when you 'd sleep in until noon ? well gess who did that today ? gdo i fdel like a loser	ch remember the dyas when you 'd sleep in until noon ? well gauess who did that toady ? god i fekl like a loesr	ch remmber the dpys when you 'd sleep in until nmoon ? wll gess who fid that toeay ? ogd i fekel like a lwser	ah remember the days when you 'd sleep in until noon ? well guess who that today ? i like a loser	ah the when you 'd sleep in until ? guess who did that ? god i like a	remember the when you 'd in until ? who that ? like a	0.52	0.52	[('ah', 'JJ'), ('remember', 'VB'), ('the', 'DT'), ('days', 'NNS'), ('when', 'WRB'), ('you', 'PRP'), ("'d", 'MD'), ('sleep', 'VB'), ('in', 'IN'), ('until', 'IN'), ('noon', 'NN'), ('?', '.'), ('well', 'RB'), ('guess', 'NN'), ('who', 'WP'), ('did', 'VBD'), ('that', 'DT'), ('today', 'NN'), ('?', '.'), ('god', 'NN'), ('i', 'NN'), ('feel', 'VBP'), ('like', 'IN'), ('a', 'DT'), ('loser', 'NN')]	you -> u; who -> hoo; noon -> noone; feel -> feil; like -> lyke; i -> eye; well -> welle; ah -> awe; days -> dais; when -> win; loser -> lose her; the -> the a;
1964010844	sadness	@megs775 I'm sorry Megan!!! I'm sure he will find something quick.	@ megs775 I 'm sari Megan ! ! ! I 'm shure he will find something quick .	@ megs775 I 'm sorry magan ! ! ! I 'm shure he will fined something kwik .	@ megs775 eye 'm sorry magan ! ! ! I 'm sure he wil fined something kwik .	@ megs775 eye 'm sari magan ! ! ! eye 'm shure hee wil fined something kwik .	@ megs775 I 'm srry Meyan ! ! ! I 'm sure he will find something quick .	@ megws775 I s'm sorry Mekgan ! ! ! I h'm sure he will fid something quick .	@ mtgs775 I m' sorry Mtgan ! ! ! I hm ssure he will fnid somqthing qucik .	@ megs775 I sorry Megan ! ! ! I 'm sure he will find quick .	megs775 I 'm sorry ! ! ! I 'm he will quick .	I ! ! ! I he will quick .	0.5555555555555556	0.5	[('@', 'JJ'), ('megs775', 'NN'), ('I', 'PRP'), ("'m", 'VBP'), ('sorry', 'JJ'), ('Megan', 'NNP'), ('!', '.'), ('!', '.'), ('!', '.'), ('I', 'PRP'), ("'m", 'VBP'), ('sure', 'JJ'), ('he', 'PRP'), ('will', 'MD'), ('find', 'VB'), ('something', 'NN'), ('quick', 'JJ'), ('.', '.')]	I -> eye; sure -> shure; he -> hee; quick -> kwik; I -> eye; find -> fined; sorry -> sari; Megan -> magan; will -> wil;
1965978469	sadness	Sad I missed @tylerhwilliams going away party due to too much work, but I really am gonna miss that kid	Sad I mist @ tylerhwilliams going away party do to too much work , but I really am gon na miss that kid	Sad eye missed @ tylerhwilliams going away party do to to much werk , butt I really am gon na miss that kid	Sad I mist @ tylerhwilliams go in away party due to too much werk , butt eye really am gon nah mis that kid	Sad eye missed @ tylerhwilliams go in away parti do two too mutch werk , but eye rylee am gon nah mis that kidd	Sad I missed @ tylerhwilliams going away party due to too mcuh work , but I rehlly am gon na miss that kid	Sad I mssed @ tylerhiwlliams going avay panty due to too much wocrk , but I rally am on na miss that kid	Sqd I mzssed @ tylerdwilliams gong ajay pasty due to to mulh wonk , but I really m eon na miss that khd	Sad I missed @ tylerhwilliams going away due to too much work , but I really am na miss that kid	Sad I @ going to too much work , but I really na miss that kid	I @ to , but I really am na that kid	0.6956521739130435	0.6521739130434783	[('Sad', 'NNP'), ('I', 'PRP'), ('missed', 'VBD'), ('@', 'JJ'), ('tylerhwilliams', 'NNS'), ('going', 'VBG'), ('away', 'RB'), ('party', 'NN'), ('due', 'JJ'), ('to', 'TO'), ('too', 'RB'), ('much', 'JJ'), ('work', 'NN'), (',', ','), ('but', 'CC'), ('I', 'PRP'), ('really', 'RB'), ('am', 'VBP'), ('gon', 'VBG'), ('na', 'TO'), ('miss', 'VB'), ('that', 'DT'), ('kid', 'NN')]	na -> nah; going -> go in; miss -> mis; really -> rylee; I -> eye; kid -> kidd; party -> parti; work -> werk; due -> do; to -> two; much -> mutch; I -> eye;
1695657297	happiness	death cab for cutie and slouchy barets its a good way to start the day.	death cab for cutey and slouchy barets its a good way to start the dey .	death cab for cutie and slouchy barets its a a good way two start the a day .	death cab for cutie a and slouchy barets its a a good way two start the a dey .	death cab fore cutey a and slouchy barets its a a good weigh two start the a dey .	death cab for ctie and souchy barets its a good way to start the day .	death gcab for cutie and slocuhy bjarets its a gnood wvy to start the day .	dexath cjb for cuie and slocuhy brets its a godo way to strt the jay .	death for cutie and slouchy its a good way to start the day .	cab for cutie and its a to start the day .	death for and its a to the .	0.5625	0.5625	[('death', 'NN'), ('cab', 'NN'), ('for', 'IN'), ('cutie', 'NN'), ('and', 'CC'), ('slouchy', 'JJ'), ('barets', 'NNS'), ('its', 'PRP$'), ('a', 'DT'), ('good', 'JJ'), ('way', 'NN'), ('to', 'TO'), ('start', 'VB'), ('the', 'DT'), ('day', 'NN'), ('.', '.')]	cutie -> cutey; day -> dey; for -> fore; to -> two; way -> weigh; and -> a and; the -> the a; a -> a a;
1752671512	sadness	My legs are so fucking sore. And my feet hurt to walk. Whataday	My legs are so fucking sore . And my feet hirt to wok . Whataday	My legs are so fucking sore . And mai feat hurt two walk . Whataday	mai legs r sew fucking sore . And mai feet hurt to wok . Whataday	mai legs r sew fucking soar . a and mai feet hurt two wok . Whataday	My legs re so fscking sore . And my feet hurt to walk . Whataday	My lges ae so fcuking spore . And my feet hurt to walk . Whataday	My legs re o fukcing sre . And my fete hrut to wak . Whatdaay	My legs are fucking sore . And my feet to walk . Whataday	My legs are so . And my to walk .	My . And my to walk .	0.6	0.6666666666666666	[('My', 'PRP$'), ('legs', 'NNS'), ('are', 'VBP'), ('so', 'RB'), ('fucking', 'JJ'), ('sore', 'NN'), ('.', '.'), ('And', 'CC'), ('my', 'PRP$'), ('feet', 'NNS'), ('hurt', 'VBN'), ('to', 'TO'), ('walk', 'VB'), ('.', '.'), ('Whataday', 'VB')]	so -> sew; sore -> soar; walk -> wok; my -> mai; My -> mai; And -> a and; are -> r; to -> two;
1695846912	happiness	done with the photo album as im a good person so i make it quite private for now. pity you ben haha	done with the photo album as im a good person so i make it quite private for now . pit he u ben haha	done with the photo album as im a goode persson sew eye make it quite private fore now . pity you ben haha	dun with the photo album as im a good person sew eye make it quite private for gnau . pit he u benne haha	done withe the photo album as imm a a goode persson sew eye make it quite private fore gnau . pit he u benne haha	done with the photo album as im a good person so i male it quite private for now . pity you en haha	done with the poto album as m a goxd person so i mkae it qjuite priate for now . pity you zen haha	dne with the pohto album as hm a godo peson so i manke it qruite pirvate for nwo . piy you bne haha	done with the photo album as im a person so i make it quite private for now . pity you ben	with the photo album as im a good so it for . pity you ben haha	with the as im a so it for . you ben	0.6086956521739131	0.6086956521739131	[('done', 'VBN'), ('with', 'IN'), ('the', 'DT'), ('photo', 'NN'), ('album', 'NN'), ('as', 'IN'), ('im', 'NN'), ('a', 'DT'), ('good', 'JJ'), ('person', 'NN'), ('so', 'IN'), ('i', 'JJ'), ('make', 'VBP'), ('it', 'PRP'), ('quite', 'RB'), ('private', 'JJ'), ('for', 'IN'), ('now', 'RB'), ('.', '.'), ('pity', 'NN'), ('you', 'PRP'), ('ben', 'VBP'), ('haha', 'VB')]	so -> sew; im -> imm; pity -> pit he; with -> withe; ben -> benne; good -> goode; person -> persson; a -> a a; for -> fore; now -> gnau; you -> u; i -> eye;
1961915587	sadness	@i_am_umlaut oh no! i'm very sorry to hear	@ i_am_umlaut oh no ! i 'm very sorry two hear	@ i_am_umlaut oh know ! i 'm very sari to hear	@ i_am_umlaut oh no ! eye 'm vary sari to hear	@ i_am_umlaut o know ! eye 'm vary sari to here	@ i_am_umlaut oh no ! i 'm very sorry to hear	@ i_a_umlaut h no ! i 'm veyr sorry to hear	@ i_am_umlaut ho no ! i s'm vry soqry to her	@ i_am_umlaut oh no ! i 'm very sorry to	i_am_umlaut oh no ! 'm very sorry to	no ! very to hear	0.7272727272727273	0.6363636363636364	[('@', 'JJ'), ('i_am_umlaut', 'NN'), ('oh', 'VBZ'), ('no', 'DT'), ('!', '.'), ('i', 'NN'), ("'m", 'VBP'), ('very', 'RB'), ('sorry', 'JJ'), ('to', 'TO'), ('hear', 'VB')]	no -> know; oh -> o; very -> vary; hear -> here; i -> eye; sorry -> sari;
1963045239	sadness	feelin lonely now after spendin the last 50 hours with my friends	feelin lonely now after spendin the a last 50 hours with my friends	feelin lonely now after spendin the a last 50 hours with mai friends	feelin lonely gnau aft er spendin the last 50 ours with mai friends	feelin lonely gnau aft er spendin the lost 50 hours withe mai frenz	feelin lonely now after spendin the last 50 huors with my friends	fpeelin lnoely iow after spendin the lait 50 hours with my friends	feelin lkonely uow after spednin the lat 50 hurs with my freiends	feelin now after spendin the last 50 hours with my friends	lonely now after spendin the 50 with my	now after the 50 with my	0.5833333333333334	0.6666666666666666	[('feelin', 'NN'), ('lonely', 'RB'), ('now', 'RB'), ('after', 'IN'), ('spendin', 'VBG'), ('the', 'DT'), ('last', 'JJ'), ('50', 'CD'), ('hours', 'NNS'), ('with', 'IN'), ('my', 'PRP$'), ('friends', 'NNS')]	my -> mai; last -> lost; after -> aft er; with -> withe; friends -> frenz; now -> gnau;
1965530584	sadness	Just got home from the hospital.... i have another clot in my leg	Just got home from the hospital .... i halve another clot in my leg	Just got home frum the hospital .... eye have another clot in my legge	Just got holm frum the hospital .... i have another clot in mai legge	Just gott home frum the a hospital .... eye have another clott in mai legge	Just got home from the hospital .... i have another clot in my lig	Jujt got hme from the hospital ... i have another clot in my leg	Just gpt hoxme from the hospital .g... i hvae another colt in my eeg	Just got home from the .... i have another clot in my leg	Just got from the hospital i have another in my	got from the i another in my	0.6428571428571429	0.6428571428571429	[('Just', 'RB'), ('got', 'VBD'), ('home', 'RB'), ('from', 'IN'), ('the', 'DT'), ('hospital', 'NN'), ('....', 'NN'), ('i', 'NN'), ('have', 'VBP'), ('another', 'DT'), ('clot', 'NN'), ('in', 'IN'), ('my', 'PRP$'), ('leg', 'NN')]	got -> gott; from -> frum; clot -> clott; my -> mai; leg -> legge; i -> eye; the -> the a;
1963817939	sadness	@nesitajai ur leaving me for a week i know i dont see u everyday but i like the fact that ur in the same city as me	@ nesitajai ur leaving me fore a week eye know i dont see you everyday but i like the fact that ur in the same city as me	@ nesitajai ur leaving mi for a weak i no eye dont see you everyday but i like the fact that ur in the same citi as me	@ nesitajai eure leaving mi fore a week eye know eye dont see you everyday but i lyke the fact that ur in the a same city as me	@ nesitajai ur leaving me fore a weak eye no eye dont see you everyday butt eye lyke the a fact that eure in the a same citi as mi	@ nesitajai ur leaving me for a week i know i dont see u everyday but i like the fact that ur in the saeme city as me	@ nersitajai lur leaving me for a wek i know i dnot see u everyday but i like the fact that ru in the same cfity as me	@ nestiajai dr letving me for a wek i kngow i dont lee u everdyay but i like the fagct that pr in the sme city as me	@ nesitajai ur leaving me for a week i know dont see u everyday but like the fact that ur in the same as me	@ me for a week i i see everyday but i like the fact that in the city as me	@ ur me for a know but like the that in the as me	0.6071428571428571	0.6785714285714286	[('@', 'JJ'), ('nesitajai', 'JJ'), ('ur', 'NN'), ('leaving', 'VBG'), ('me', 'PRP'), ('for', 'IN'), ('a', 'DT'), ('week', 'NN'), ('i', 'NN'), ('know', 'VBP'), ('i', 'JJ'), ('dont', 'VBP'), ('see', 'VBP'), ('u', 'JJ'), ('everyday', 'JJ'), ('but', 'CC'), ('i', 'JJ'), ('like', 'IN'), ('the', 'DT'), ('fact', 'NN'), ('that', 'IN'), ('ur', 'NN'), ('in', 'IN'), ('the', 'DT'), ('same', 'JJ'), ('city', 'NN…	ur -> eure; know -> no; for -> fore; u -> you; city -> citi; week -> weak; i -> eye; the -> the a; i -> eye; like -> lyke; me -> mi; the -> the a; but -> butt; i -> eye;
1961619695	sadness	didnt enjoy having to say goodbye to alex, v emotional times but the sun is making me happy !	didnt enjoy having two say goodbye to alex , v emotional times but the son is making me happy !	didnt enjoy having to saye goodbye to alex , v emotional times butt the a sun is making mi happy !	didnt enjoy having to saye goodbye to alexs , ve emotional times but the a son is making mi happy !	didnt enjoy halving two saye goodbye two alexs , ve emotional times butt the a son is making mi happy !	didnt enjoy having to swy goodbye to alex , v emotional times but the sun si making me happy !	dpdnt enojy hvaing to say gzoodbye to alex , v emotional tibes but the sun is making me hpapy !	didnt enojy haivng to sy goobdye to aelx , v emoional tixmes but the sfn is maing me hapy !	didnt having to goodbye to alex , v emotional times but the sun is making me happy !	having to goodbye to , v but the sun is making me happy !	having to to alex , v but the me !	0.6	0.5	[('didnt', 'NN'), ('enjoy', 'NN'), ('having', 'VBG'), ('to', 'TO'), ('say', 'VB'), ('goodbye', 'NN'), ('to', 'TO'), ('alex', 'VB'), (',', ','), ('v', 'FW'), ('emotional', 'JJ'), ('times', 'NNS'), ('but', 'CC'), ('the', 'DT'), ('sun', 'NN'), ('is', 'VBZ'), ('making', 'VBG'), ('me', 'PRP'), ('happy', 'JJ'), ('!', '.')]	but -> butt; say -> saye; v -> ve; alex -> alexs; having -> halving; to -> two; the -> the a; sun -> son; me -> mi; to -> two;
1753449542	sadness	Hitting the sack now, fellow Twitterheads...so, where are you treating your Mom today?	Hitting the sack now , fellow Twitterheads ... so , wear r you treating your Mom today ?	Hitting the a sack gnau , fellow Twitterheads ... sew , where are you treating your mam today ?	Hitting the sac gnau , fellow Twitterheads ... sew , where are you treating yore mam today ?	Hitting the a sac gnau , fel low Twitterheads ... so , wear r u treating yore mam today ?	Hitting the sack now , fellow Twitterheads ... so , where are you trfeating your Mcm today ?	Higtting the sack now , felow Twiterheads ... so , where are you trleating your Mmo today ?	Htting the sak nw , fezllow Twwtterheads ... lso , where xare you treabting your om today ?	Hitting the sack now , fellow ... so , where are you treating your Mom ?	the sack now , fellow ... so , where you your Mom ?	the now , ... , where you your ?	0.5555555555555556	0.5555555555555556	[('Hitting', 'VBG'), ('the', 'DT'), ('sack', 'NN'), ('now', 'RB'), (',', ','), ('fellow', 'JJ'), ('Twitterheads', 'NNS'), ('...', ':'), ('so', 'RB'), (',', ','), ('where', 'WRB'), ('are', 'VBP'), ('you', 'PRP'), ('treating', 'VBG'), ('your', 'PRP$'), ('Mom', 'NN'), ('today', 'NN'), ('?', '.')]	where -> wear; are -> r; the -> the a; fellow -> fel low; your -> yore; Mom -> mam; sack -> sac; now -> gnau; you -> u;
1752191777	happiness	HAPPY MOTHERS DAY TO ALL THE MOMMIES	HAPPY MOTHERS DAY two ALL THE MOMMIES	HAPPY MOTHERS DAY TO ALL the a MOMMIES	HAPPY MOTHERS DAY two ALL the a MOMMIES	HAPPY MOTHERS dey two aul the a MOMMIES	HAPPY MOTHERS DAY TO ALL THE MOMIES	HAPPY MOTHERS DAY nO AL THE MOMMIES	HAPPY MOTEHRS eAY TO zALL THE MOMMIES	HAPPY MOTHERS DAY TO ALL MOMMIES	HAPPY TO ALL THE MOMMIES	DAY TO MOMMIES	1.0	0.5714285714285714	[('HAPPY', 'JJ'), ('MOTHERS', 'NNP'), ('DAY', 'NNP'), ('TO', 'NNP'), ('ALL', 'NNP'), ('THE', 'NNP'), ('MOMMIES', 'NNP')]	TO -> two; ALL -> aul; THE -> the a; DAY -> dey;
1960451278	sadness	Wants to go sit in a park but should really be painting the bathroom	Wants to go sit in a park but should really be painting the a bathroom	Wants to go sit in a a parc but should really be painting the a bathroom	wantz to go sit in a parc butt should rylee be painting the bathroom	wantz two gogh sit in a parc butt should rylee b painting the bathroom	Wants to go sit in a padrk but should really be painting the bathroom	Waqnts to go it in a prak but should really be psinting the bathroom	Wnats to go bit in a prk but should relaly eb pianting the btahroom	to go sit in a park but should really be painting the bathroom	Wants to sit in a park but should painting the	to go in a but should the	0.5714285714285714	0.7142857142857143	[('Wants', 'NNS'), ('to', 'TO'), ('go', 'VB'), ('sit', 'NN'), ('in', 'IN'), ('a', 'DT'), ('park', 'NN'), ('but', 'CC'), ('should', 'MD'), ('really', 'RB'), ('be', 'VB'), ('painting', 'VBG'), ('the', 'DT'), ('bathroom', 'NN')]	park -> parc; really -> rylee; go -> gogh; to -> two; but -> butt; Wants -> wantz; be -> b;
1751286671	happiness	@sdelighted Oh yay! Glad you are there and having fun with the baby.	@ sdelighted o yay ! Glad u are there and having fun with the baby .	@ sdelighted Oh yay ! gladd you are there and having fun withe the babe he .	@ sdelighted Oh yea ! gladd you are there a and halving fun with the a baby .	@ sdelighted o yea ! Glad u r their a and halving fun withe the baby .	@ sdelighted Oh yay ! Glad you are there and haping fun with the baby .	@ sdaelighted Oh yay ! Glad you aer tehre and hacving un with the baby .	@ sdeilghted h yfay ! Glad you pare there and hving un with the bapby .	sdelighted Oh yay ! Glad you are there and having with the baby .	@ Oh ! Glad you there and having with the .	yay ! you and having with the .	0.625	0.6875	[('@', 'RB'), ('sdelighted', 'VBN'), ('Oh', 'NNP'), ('yay', 'NN'), ('!', '.'), ('Glad', 'NNP'), ('you', 'PRP'), ('are', 'VBP'), ('there', 'RB'), ('and', 'CC'), ('having', 'VBG'), ('fun', 'NN'), ('with', 'IN'), ('the', 'DT'), ('baby', 'NN'), ('.', '.')]	and -> a and; with -> withe; yay -> yea; you -> u; are -> r; having -> halving; Oh -> o; there -> their;
1966219792	sadness	I MISS TUGGER AND MISTO last night was amazing&lt;3 i was so close to them :')	I MISS TUGGER AND MISTO lost night was amazing & lt ; 3 i was so close two them : ' )	I mis TUGGER AND MISTO lost night was amazing & lt ; 3 i was sew clothes to them : ' )	eye mis TUGGER a and MISTO lost night waas amazing & lt ; 3 i was sew clothes to them : ' )	eye mis TUGGER a and MISTO lost knight waas amazing & lt ; 3 eye waas sew clothes two them : ' )	I MISS TUGGER AND MISTO last night was amazing & lt ; 3 i was o clse to them : ' )	I MISS TqUGGER AND MISTO lant nirht aas amazing & t ; 3 i ws so cmlose to them : ' )	I MIS TUGER ND MITO larst niht ws aazing & t ; 3 i bwas iso close to them : ' )	I TUGGER AND MISTO last night amazing & lt ; 3 i was so close to them : ' )	I MISS TUGGER night was amazing & lt ; 3 to them : ' )	I MISS MISTO & ; 3 to them : ' )	0.5909090909090909	0.5	[('I', 'PRP'), ('MISS', 'NNP'), ('TUGGER', 'NNP'), ('AND', 'NNP'), ('MISTO', 'NNP'), ('last', 'JJ'), ('night', 'NN'), ('was', 'VBD'), ('amazing', 'VBG'), ('&', 'CC'), ('lt', 'NN'), (';', ':'), ('3', 'CD'), ('i', 'NN'), ('was', 'VBD'), ('so', 'RB'), ('close', 'JJ'), ('to', 'TO'), ('them', 'PRP'), (':', ':'), ("'", "''"), (')', ')')]	i -> eye; so -> sew; night -> knight; MISS -> mis; was -> waas; to -> two; last -> lost; close -> clothes; was -> waas; I -> eye; AND -> a and;
1695547522	happiness	Got told I got a good chance at gettin the job I am so so excited .omgggg. When I come back I want too...	gott told I got a good chance at gettin the job I am so so excited .omgggg . win I come back eye want too ...	Got told I got a a goode chance at gettin the job I am so so excited .omgggg . When eye come back eye want to ...	gott tolled I gott a goode chance at gettin the a job I am sew sew excited .omgggg . When I come back eye want too ...	gott tolled eye gott a a good chance at gettin the job eye am sew sew excited .omgggg . win eye cum back eye want to ...	Got told I got a good chance at gettin the jeob I m so so excited .omgggg . When I come bak I want too ...	Gto told I got a good chance at gettin the jbo I zam os rso excited .omgggg . When I ctome bamk I want to ...	mGot tlld I got a giood cuance at gettin the ojb I m o eso exicted .omggg . When I come bgack I wat ntoo ...	Got told I a chance at gettin the job I am so so excited .omgggg . When I come I want too ...	Got I a good at gettin the job I am so .omgggg . When I I too ...	told I a at gettin the I so . When I I ...	0.5769230769230769	0.6153846153846154	[('Got', 'NNP'), ('told', 'VBD'), ('I', 'PRP'), ('got', 'VBD'), ('a', 'DT'), ('good', 'JJ'), ('chance', 'NN'), ('at', 'IN'), ('gettin', 'PDT'), ('the', 'DT'), ('job', 'NN'), ('I', 'PRP'), ('am', 'VBP'), ('so', 'RB'), ('so', 'RB'), ('excited', 'JJ'), ('.omgggg', 'NN'), ('.', '.'), ('When', 'WRB'), ('I', 'PRP'), ('come', 'VBP'), ('back', 'RB'), ('I', 'PRP'), ('want', 'VBP'), ('too', 'RB'), ('...', …	When -> win; so -> sew; got -> gott; too -> to; I -> eye; a -> a a; I -> eye; told -> tolled; I -> eye; come -> cum; I -> eye; Got -> gott; so -> sew;
1962652599	sadness	going to miss springwatch tonight going to have to make do with my own garden!	going to miss springwatch tonight go in to have to make do with my own gard in !	going two miss springwatch tonight go in to halve to make do with my own garden !	go in to mis springwatch tonight go in to have to make due with my own gard in !	going to mis springwatch tonight going two halve two make do withe mai oanh gard in !	going to mss springwatch tonight gomng to have to make do with my own garden !	goeing to miss springwatch tonight gjing to hae to mkake do with my own gaxrden !	gioing to mis springwatch toinght gning to hnve to mkae rdo with my oown garden !	going to miss springwatch tonight going to to do with my own garden !	going to springwatch to to make do with my garden !	to miss tonight to to with my !	0.625	0.8125	[('going', 'VBG'), ('to', 'TO'), ('miss', 'VB'), ('springwatch', 'NN'), ('tonight', 'NN'), ('going', 'VBG'), ('to', 'TO'), ('have', 'VB'), ('to', 'TO'), ('make', 'VB'), ('do', 'NN'), ('with', 'IN'), ('my', 'PRP$'), ('own', 'JJ'), ('garden', 'NN'), ('!', '.')]	garden -> gard in; own -> oanh; to -> two; miss -> mis; my -> mai; with -> withe; have -> halve; to -> two;
1963515373	sadness	@Noufah aaaah I swear I took it by mistake it was somehow attached with the charger -_- apparently it needed break from U huh!	@ Noufah aaaah eye swear I took it buy mistake it was somehow attached withe the charger -_- apparently it needed break from U huh !	@ Noufah aaaah eye swear I tooke it buy mistake it was somehow attached withe the charger -_- apparently it needed break from you huh !	@ Noufah aaaah eye swear I tooke it buy mistake it was somehow attached withe the a charge her -_- apparently it knee did break frum U huh !	@ Noufah aaaah eye swear eye tooke it buy mistake it waas somehow attached withe the a charge her -_- apparently it knee did brake frum you huh !	@ Noufah aaaah I swear I took it by mistake it zas somaehow attached with the charger -_- apparently it needed break from U huh !	@ Noufah aaaaah I swear I toak it by mistake it was somehow attfched with the chfrger _-- appaerntly it nedeed break from U huh !	@ Nokufah aaaah I swar I took it by msitake it as somehow attgched with the chaoger -d_- appraently it nesded beak from U hxuh !	@ I swear I it by mistake it was somehow attached with the charger -_- apparently it needed break from U huh !	aaaah I swear I it by mistake it was attached with the -_- apparently it break from !	Noufah I swear I it by it was with the it from !	0.6153846153846154	0.4615384615384615	[('@', 'JJ'), ('Noufah', 'NNP'), ('aaaah', 'NN'), ('I', 'PRP'), ('swear', 'VBP'), ('I', 'PRP'), ('took', 'VBD'), ('it', 'PRP'), ('by', 'IN'), ('mistake', 'NN'), ('it', 'PRP'), ('was', 'VBD'), ('somehow', 'RB'), ('attached', 'VBN'), ('with', 'IN'), ('the', 'DT'), ('charger', 'NN'), ('-_-', 'VBZ'), ('apparently', 'RB'), ('it', 'PRP'), ('needed', 'VBD'), ('break', 'NN'), ('from', 'IN'), ('U', 'NNP')…	took -> tooke; needed -> knee did; break -> brake; with -> withe; was -> waas; I -> eye; U -> you; the -> the a; charger -> charge her; by -> buy; from -> frum; I -> eye;
1964093699	happiness	Eww its gross here &amp; a lady keeps looking at me weird ha ha but another smiled &amp; asked me if i was in their company..me in the army? LOL	Eww its gross hear & amp ; a lady e keeps looking at me weird ha ha but another smiled & amp ; ast me if eye was in their company .. me in the army ? LOL	Eww its gross hear & amp ; a a lady keeps looking at mi weird hah ha but another smiled & amp ; asked me if eye waas in there company .. me in the army ? LOL	Eww its gros hear & amp ; a a lady keeps looking at mi weird ha ha butt another smiled & amp ; ast me if i waas in their compagnie .. mi in the a armey ? LOL	Eww its gros hear & amp ; a a lady e keeps looking at mi weird hah hah butt another smiled & amp ; ast mi if eye waas in there compagnie .. mi in the a armey ? LOL	Eww its grss hsre & amp ; a lady keeps looking at me wepird ha ha but another smiled & amp ; asked me if i was in their company .. me in the army ? LOL	Eww its gorss here & amp ; a lady keweps looking at me werid zha dha but another smiled & ap ; ansked me if i wsa in their company .. me in the army ? LoOL	Eww its guoss heer & mp ; a ldy keps lmooking at me werd da ah but another smled & ap ; ased me if i pas in their cxompany b.. me in the arsmy ? lLOL	Eww its gross here & amp ; a lady looking at me weird ha ha but another & amp ; asked me if was in their company .. me in the army ?	Eww its & ; a looking at me weird ha but another & ; me if i in their company me in the army ? LOL	its & ; a at me but another & ; me if in their me in the ?	0.5135135135135135	0.4594594594594595	[('Eww', 'NNP'), ('its', 'PRP$'), ('gross', 'JJ'), ('here', 'RB'), ('&', 'CC'), ('amp', 'VBP'), (';', ':'), ('a', 'DT'), ('lady', 'NN'), ('keeps', 'VBZ'), ('looking', 'VBG'), ('at', 'IN'), ('me', 'PRP'), ('weird', 'JJ'), ('ha', 'JJ'), ('ha', 'NN'), ('but', 'CC'), ('another', 'DT'), ('smiled', 'VBD'), ('&', 'CC'), ('amp', 'NN'), (';', ':'), ('asked', 'VBN'), ('me', 'PRP'), ('if', 'IN'), ('i', 'NN'…	asked -> ast; company -> compagnie; me -> mi; a -> a a; here -> hear; ha -> hah; gross -> gros; army -> armey; but -> butt; me -> mi; their -> there; me -> mi; the -> the a; was -> waas; lady -> lady e; ha -> hah; i -> eye;
1751681039	happiness	just got back from greenlake. it was such a nice day today!	just got back from greenlake . it was such a a nice day today !	just got back from greenlake . it was sutch a a niece day today !	just got bak from greenlake . it waas sutch a nice dey today !	just gott back frum greenlake . it waas sutch a a niece dey today !	juost got back from greenlake . it was such a nice day today !	just got bacck from greenlake . it wsa suh a nice day towday !	jut gto bak from greenlake . it as such a nce dya toay !	just got back from greenlake . it such a nice day today !	just got back from greenlake . it such a !	got from . it was a !	0.6428571428571429	0.5714285714285714	[('just', 'RB'), ('got', 'VBN'), ('back', 'RB'), ('from', 'IN'), ('greenlake', 'NN'), ('.', '.'), ('it', 'PRP'), ('was', 'VBD'), ('such', 'JJ'), ('a', 'DT'), ('nice', 'JJ'), ('day', 'NN'), ('today', 'NN'), ('!', '.')]	such -> sutch; from -> frum; day -> dey; was -> waas; a -> a a; got -> gott; nice -> niece;
1694162593	happiness	Morning all. First tea of the day, and just about to record the voiceover for a documentary about modern Druidry. Good times	Morning aul . First tea of the day , and just about two record the voiceover for a a documentary about modern Druidry . Good times	Morning aul . furst t of the day , and just about to reckard the voiceover for a documentary about modern Druidry . goode times	Morning aul . furst t of the dey , a and just about to reckard the voiceover for a documentary about modern Druidry . goode times	mourning aul . furst t of the a day , a and just about two reckard the a voiceover fore a a documentary about modern Druidry . goode times	Morning all . Fist tea of the day , and juts about to record the voiceover for a documentary about modern Druidry . Gosd times	Mzorning all . Frst tza of the dlay , and just about to record the vowceover for a docbumentary about mtdern Druidry . Gwod times	Morsning all . Fisrt ta of the gday , and juvst about to reocrd the vowceover for a docmuentary about mcdern Drsuidry . Gyod tvmes	Morning all . First of the day , and about to the voiceover for a documentary about modern Druidry . Good times	all . tea of the day , and about to the for a about modern . Good	all . of the , and about to the for a about .	0.48	0.52	[('Morning', 'VBG'), ('all', 'DT'), ('.', '.'), ('First', 'NNP'), ('tea', 'NN'), ('of', 'IN'), ('the', 'DT'), ('day', 'NN'), (',', ','), ('and', 'CC'), ('just', 'RB'), ('about', 'IN'), ('to', 'TO'), ('record', 'VB'), ('the', 'DT'), ('voiceover', 'NN'), ('for', 'IN'), ('a', 'DT'), ('documentary', 'NN'), ('about', 'IN'), ('modern', 'JJ'), ('Druidry', 'NNP'), ('.', '.'), ('Good', 'NNP'), ('times', '…	for -> fore; Good -> goode; tea -> t; to -> two; Morning -> mourning; the -> the a; record -> reckard; all -> aul; and -> a and; the -> the a; First -> furst; a -> a a;
1965840877	sadness	i give uppp a hour of tryin to tlk to @mitchelmusso i love him but my minutesss lol	i give uppp a a hour of tryin two tlk to @ mitchelmusso i love him but my minutesss lol	eye give uppp a a hour of tryin two tlk to @ mitchelmusso i love him but mai minutesss lol	i give uppp a a hour of tryin two tlk two @ mitchelmusso eye love him butt mai minutesss lol	eye give uppp a a our of tryin two tlk two @ mitchelmusso eye love hymn butt mai minutesss lol	i give uppp a hour of tryin to tlk to @ mitchelmusso i loev him but my mintuesss lol	i gtive uppp a hoour of triyn to tlk to @ mitcelmusso i love him but my minuetsss lol	i gyive uppp a hdur of trnin to tplk to @ mitchhlmusso i lowve him but my mintuesss ol	i uppp a hour of tryin to tlk to @ mitchelmusso i love him but my minutesss	uppp a hour of to tlk to @ i love him but my	uppp a of to to @ him but my	0.5789473684210527	0.4736842105263157	[('i', 'RB'), ('give', 'VBP'), ('uppp', 'RP'), ('a', 'DT'), ('hour', 'NN'), ('of', 'IN'), ('tryin', 'NN'), ('to', 'TO'), ('tlk', 'VB'), ('to', 'TO'), ('@', 'VB'), ('mitchelmusso', 'NN'), ('i', 'NNS'), ('love', 'VBP'), ('him', 'PRP'), ('but', 'CC'), ('my', 'PRP$'), ('minutesss', 'NN'), ('lol', 'NN')]	to -> two; a -> a a; hour -> our; i -> eye; my -> mai; but -> butt; i -> eye; him -> hymn; to -> two;
1751713463	happiness	walking home listening to music and singing to myself. :d Six feet under the stars	walking holm listening to music and singing to myself . : d Six feat under the stars	walking home listening to music and singing two myself . : d Six feet un der the starrs	walking holm listening to music a and singing two myself . : d Six feat un der the stars	walking holm listening two muzik a and singing two myself . : de Six feat un der the a stars	walking home listening to music and signing to myself . : d Six fete under the stars	walking hoe lisening to muisc and singing to myself . : d eix feet under the satrs	waclking hmoe lisgening to muisc and slinging to myself . : d cSix feet under the stras	walking listening to and singing to myself . : d Six feet under the stars	to music and singing to myself . : Six feet under the	to and to myself . : under the	0.5294117647058824	0.5882352941176471	[('walking', 'VBG'), ('home', 'NN'), ('listening', 'NN'), ('to', 'TO'), ('music', 'NN'), ('and', 'CC'), ('singing', 'NN'), ('to', 'TO'), ('myself', 'PRP'), ('.', '.'), (':', ':'), ('d', 'NN'), ('Six', 'NNP'), ('feet', 'NNS'), ('under', 'IN'), ('the', 'DT'), ('stars', 'NNS')]	to -> two; music -> muzik; to -> two; feet -> feat; d -> de; home -> holm; the -> the a; and -> a and; under -> un der;
1962873284	sadness	@Pristina I hide my berry like a slave REGULARLY only today I was caught by massa &amp; im def not light enough to be a juice pouring slave	@ Pristina I hide my berry like a slave regular early only today I was cot by massa & amp ; im def not light enough to be a juice poring slave	@ Pristina eye hyde mai berry like a slave regular early only today I was caught buy massa & amp ; im def not light enough to be a juice poring slave	@ Pristina I hide my bury like a slave REGULARLY only today eye was cot buy mass a & amp ; im def knot light enough two b a a juice pouring slave	@ Pristina eye hide mai bury like a a slave regular early only today eye waas cot buy mass a & amp ; imm def knot lite enough two b a a juice pouring slave	@ Pristina I hide my brery like a slave REjULARLY only today I was caught by massa & amp ; im def not light enough to be a juice pouring slave	@ Pristina I hide my bekry like a slave REGULARLY ovnly tdoay I was cdaught by massa & amp ; im def npt light enugh to be a juice pouing slfave	@ Prisitina I hde my brery like a slxave REGLUARLY onxy totay I wyas caguht by massa & map ; im def not lihgt ehough to bbe a jucie phouring save	@ Pristina I hide my berry like a REGULARLY only today I was by massa & amp ; im def not light to be a juice pouring slave	@ Pristina I my like a slave REGULARLY today I was caught by massa & ; im light enough to be a	I my like a only I was by & amp ; im to a pouring	0.6451612903225806	0.6129032258064516	[('@', 'JJ'), ('Pristina', 'NNP'), ('I', 'PRP'), ('hide', 'VBP'), ('my', 'PRP$'), ('berry', 'NN'), ('like', 'IN'), ('a', 'DT'), ('slave', 'NN'), ('REGULARLY', 'NNP'), ('only', 'RB'), ('today', 'NN'), ('I', 'PRP'), ('was', 'VBD'), ('caught', 'VBN'), ('by', 'IN'), ('massa', 'NN'), ('&', 'CC'), ('amp', 'NN'), (';', ':'), ('im', 'CC'), ('def', 'VBZ'), ('not', 'RB'), ('light', 'JJ'), ('enough', 'RB'),…	by -> buy; I -> eye; my -> mai; a -> a a; a -> a a; be -> b; was -> waas; im -> imm; not -> knot; berry -> bury; REGULARLY -> regular early; caught -> cot; massa -> mass a; light -> lite; to -> two; I -> eye;
1753854786	happiness	Happy Mothers Day to all the beautiful mom's out there A day to cherish the best women in our lives	Happy Mothers dey to all the beautiful mom 's out there A day to cherish the a best women in our lives	Happy Mothers Day two all the a beautiful mom 's out their A day to cherish the a best women in our lives	Happy Mothers Day two all the beautiful mam 's out there a a day two cherish the beste women in hour lives	Happy Mothers dey two aul the a beautiful mam 's out their a a dey to cherish the a beste whim in in our lives	Happy Mothers aDy to all the beautiful mom 's out there A day to cherish the bset women in our lives	Hdppy Mthers Day to all the beautiful lom 's out tehere A day to cerish the best wmoen in our lives	Happy Moqhers Duy to all the beutiful mwm 's out tere A dyy to chreish the beut wmen in our liqves	Happy Mothers Day to all the mom 's out there A day to cherish the best women in our	Mothers Day to all the beautiful mom 's out A day to the in our	to all the 's out A to the in our	0.5238095238095238	0.6190476190476191	[('Happy', 'JJ'), ('Mothers', 'NNP'), ('Day', 'NNP'), ('to', 'TO'), ('all', 'PDT'), ('the', 'DT'), ('beautiful', 'JJ'), ('mom', 'NN'), ("'s", 'POS'), ('out', 'IN'), ('there', 'RB'), ('A', 'DT'), ('day', 'NN'), ('to', 'TO'), ('cherish', 'VB'), ('the', 'DT'), ('best', 'JJS'), ('women', 'NNS'), ('in', 'IN'), ('our', 'PRP$'), ('lives', 'NNS')]	the -> the a; women -> whim in; day -> dey; best -> beste; mom -> mam; there -> their; all -> aul; to -> two; A -> a a; the -> the a; Day -> dey;
1962526627	sadness	@rizzzky he's retiring from the tonight show im so bummed. he was awesome ha. AND CONGRATS MY DEAR	@ rizzzky he 's retiring from the tonight show im sew bummed . he was awesome hah . AND CONGRATS MY DEAR	@ rizzzky hee 's retiring from the a tonight chau im so bummed . he waas awesome ha . AND CONGRATS MY DEAR	@ rizzzky hee 's retiring frum the a tonight show imm so bummed . he waas awesome hah . AND CONGRATS mai DEAR	@ rizzzky hee 's retiring frum the a tonight chau imm sew bummed . he was os him hah . a and CONGRATS mai deer	@ rizzzky he 's retiring from the tonight show im so bmumed . he was awesome ha . AND CONGATS MY DEAR	@ rzzzky he s retiring from the thonight show m o bummed . he was awesome ha . AND CONGRATS MY DAR	@ rizzzky he 's retiirng from the tolnight show aim so bpummed . he ws awresome ca . AND CfNGRATS Y DEnAR	@ rizzzky he 's from the tonight show im so bummed . he awesome ha . AND CONGRATS MY DEAR	he 's retiring from the tonight im . he awesome ha . AND MY DEAR	rizzzky he retiring from the so bummed . he . AND	0.6818181818181818	0.6363636363636364	[('@', 'NN'), ('rizzzky', 'NN'), ('he', 'PRP'), ("'s", 'VBZ'), ('retiring', 'VBG'), ('from', 'IN'), ('the', 'DT'), ('tonight', 'NN'), ('show', 'NN'), ('im', 'VBZ'), ('so', 'RB'), ('bummed', 'JJ'), ('.', '.'), ('he', 'PRP'), ('was', 'VBD'), ('awesome', 'JJ'), ('ha', 'NN'), ('.', '.'), ('AND', 'CC'), ('CONGRATS', 'NNP'), ('MY', 'NNP'), ('DEAR', 'NNP')]	he -> hee; MY -> mai; im -> imm; ha -> hah; from -> frum; AND -> a and; awesome -> os him; show -> chau; DEAR -> deer; the -> the a; so -> sew;
1752414793	happiness	happy happy joy joy is that good enough for you	happy happy joy joye is that good enough for you	happy happy joy joy is that good enough fore u	happy happy joy joy is that goode enough fore u	happy happy joye joye is that goode enough fore u	happy happy joy joy is that good eonugh for you	happy happy ijoy oy is that good enugh for you	hlappy happy joy xoy dis that good enmugh for you	happy happy joy joy is that enough for you	happy joy that good enough for you	joy that enough for you	0.7	0.5	[('happy', 'JJ'), ('happy', 'JJ'), ('joy', 'NN'), ('joy', 'NN'), ('is', 'VBZ'), ('that', 'IN'), ('good', 'JJ'), ('enough', 'RB'), ('for', 'IN'), ('you', 'PRP')]	joy -> joye; for -> fore; you -> u; joy -> joye; good -> goode;
1753650269	happiness	Beer pong at 6am with jess	Beer pong at 6am with gess	Beer pong at 6am with gess	bere pong at 6am with gess	bere pong at 6am withe gess	Bere pong at 6am with jess	Beer png at 6am with jess	Bueer png at 6am with jless	Beer at 6am with jess	Beer at 6am with	at 6am with	0.5	0.5	[('Beer', 'NNP'), ('pong', 'NN'), ('at', 'IN'), ('6am', 'CD'), ('with', 'IN'), ('jess', 'NN')]	with -> withe; Beer -> bere; jess -> gess;
1752445031	happiness	@sydeni_f_babei best two seconds of the movie	@ sydeni_f_babei best to seconds of the movie	@ sydeni_f_babei beste two seconds of the a movie	@ sydeni_f_babei beste two seconds of the a movie	@ sydeni_f_babei beste to seconds of the a move e	@ sydeni_f_babei best two sconds of the movie	@ sydeni_f_babei bset two seconds of the moive	@ syddeni_f_babei bst two svconds of the movie	@ best two seconds of the movie	@ best two of the movie	best two of the	0.625	0.5	[('@', 'JJ'), ('sydeni_f_babei', 'NN'), ('best', 'JJS'), ('two', 'CD'), ('seconds', 'NNS'), ('of', 'IN'), ('the', 'DT'), ('movie', 'NN')]	movie -> move e; best -> beste; two -> to; the -> the a;
1962994117	sadness	Kinda pissed really wanted to go see Drag me to Hell with Christina and Garrit, but I have to work till 2am I'm go... http://znl.me/OSWGH	Kinda pissed really wanted two go sea Drag me to Hell withe Christina and Garrit , but I have to work till 2am I 'm go ... http : //znl.me/OSWGH	Kinda pissed really wanted to go see Drag me to Hell withe cristina and Garrit , but eye halve to work til 2am eye 'm go ... http : //znl.me/OSWGH	Kinda pissed really wanted two gogh sea Drag me to helle withe cristina and Garrit , butt I halve to werk till 2am I 'm go ... http : //znl.me/OSWGH	kinda a pissed rylee wanted to gogh see Drag mi two helle withe cristina a and Garrit , butt I halve two work til 2am eye 'm gogh ... http : //znl.me/OSWGH	Kinda pissed really wanted to go see Dag me to Hefll with Christina and Grrit , but I have to work till 2am I 'm go ... http : //znl.me/OSWGH	Knida pissed really wanted to o see Dag me to Hell with Christina and Garrit , but I have to wobrk tdll 2am I 'm o ... htpt : //zn.lme/OSWGH	Kinda pyissed relaly wxnted to ogo ese Dag me to Hcll with Chriqtina and Garrit , but I hhave to wrk tll 2am I m o ... htp : //znl.e/OSWGH	pissed really to go see Drag me to Hell with Christina and Garrit , but I have to work till 2am I 'm go ... : //znl.me/OSWGH	wanted to go me to Hell with Christina and Garrit , but I have to till 2am I ... : //znl.me/OSWGH	to see me to with and , but I to 2am I ... http :	0.5666666666666667	0.6333333333333333	[('Kinda', 'NNP'), ('pissed', 'VBD'), ('really', 'RB'), ('wanted', 'VBN'), ('to', 'TO'), ('go', 'VB'), ('see', 'VB'), ('Drag', 'NNP'), ('me', 'PRP'), ('to', 'TO'), ('Hell', 'NNP'), ('with', 'IN'), ('Christina', 'NNP'), ('and', 'CC'), ('Garrit', 'NNP'), (',', ','), ('but', 'CC'), ('I', 'PRP'), ('have', 'VBP'), ('to', 'TO'), ('work', 'VB'), ('till', 'RB'), ('2am', 'CD'), ('I', 'PRP'), ("'m", 'VBP')…	go -> gogh; me -> mi; Kinda -> kinda a; go -> gogh; to -> two; till -> til; really -> rylee; Hell -> helle; I -> eye; but -> butt; Christina -> cristina; and -> a and; with -> withe; have -> halve; to -> two;
1962392290	happiness	Been sitting in garden with my mummy and also got a text from the boy who i thought had GOT THE HINT obviously not.	Been sitting in garden withe my mummy and also gott a text from the boye who i thought had GOT THE HINT obviously not .	Been sitting in gard in withe my mummy a and also got a a text from the boye who i thought had GOT THE HINT obviously not .	Been sitting in garden with my mummy and also got a a text frum the boye hoo i thought hadd gott the a HINT obviously knot .	bin sitting in garden withe mai mum he a and all so got a text frum the a boye hoo eye thought hadd GOT the a HINT obviously not .	Been sitting in gazrden with my mummy and also ot a text from the boy who i thought had GOT THE HINT obviously not .	Beaen siting in grden with my mummy and also got a txt from the boy who i thoght rhad GOT THE HINT obviously ont .	Bezen sicting in gaprden with my mumy and alos gdt a text from the boy who i thouught hvd cGOT HE HwINT obiously zot .	Been in garden with my mummy and also got a from the boy who i thought had GOT HINT obviously not .	Been sitting in garden with my and also got a from the who thought had obviously .	in with my and a from the who GOT THE HINT .	0.64	0.72	[('Been', 'NNP'), ('sitting', 'VBG'), ('in', 'IN'), ('garden', 'NN'), ('with', 'IN'), ('my', 'PRP$'), ('mummy', 'NN'), ('and', 'CC'), ('also', 'RB'), ('got', 'VBD'), ('a', 'DT'), ('text', 'NN'), ('from', 'IN'), ('the', 'DT'), ('boy', 'NN'), ('who', 'WP'), ('i', 'VBZ'), ('thought', 'VBN'), ('had', 'VBD'), ('GOT', 'NNP'), ('THE', 'NNP'), ('HINT', 'NNP'), ('obviously', 'RB'), ('not', 'RB'), ('.', '.…	who -> hoo; i -> eye; mummy -> mum he; also -> all so; my -> mai; and -> a and; THE -> the a; Been -> bin; the -> the a; boy -> boye; from -> frum; had -> hadd; with -> withe;
1964164410	sadness	I already miss my Mohawk.	eye already miss my Mohawk .	I already miss mai Mohawk .	eye already mis my Mohawk .	eye already mis mai Mohawk .	I alriady miss my Mohawk .	I arleady miss my Mohawk .	I aready miss my Mhawk .	I miss my Mohawk .	I my Mohawk .	I my .	0.5	0.5	[('I', 'PRP'), ('already', 'RB'), ('miss', 'VB'), ('my', 'PRP$'), ('Mohawk', 'NNP'), ('.', '.')]	miss -> mis; my -> mai; I -> eye;
1694880557	sadness	I am going to work than, ill be home, and im going to look for my camera since it must be lost in my house. everyone have a wonderful day	I am going to work than , ill be holm , and im going to look fore my camera since it must be lost in my house . everyone have a wonderful dey	eye am going two work the un , ill be holm , and im going two look for my kamra since it must be lost in my house . everyone halve a wonderful day	eye am going to werk the un , il be home , and imm go in to look for mai camera since it must be lost in my haus . everyone halve a a wonderful day	eye am going two werk the un , ill be holm , a and imm going two look fore my kamra since it must b last in mai haus . everyone halve a a wonderful dey	I am going to work than , iull be home , and im going to look for my camera since it must be lost in my house . everyone haxe a wodnerful day	I am gonig to work than , ll be home , and mi gobng to liok for my cmaera since it must wbe lost in my huose . everyone hvae a wonderful dy	I ma gvoing to woerk than , ill e hme , and bm ging to lok for my casera since it must bbe lomst in my homse . evryone haqe a wondhrful qay	I am going to work than , ill be home , and im to look for my since it must lost in my house . everyone have a wonderful day	I to than , be home , and going to for my since it must in my house . have a wonderful day	I to than , , and to for my since it must in my . a	0.5151515151515151	0.6666666666666666	[('I', 'PRP'), ('am', 'VBP'), ('going', 'VBG'), ('to', 'TO'), ('work', 'VB'), ('than', 'IN'), (',', ','), ('ill', 'JJ'), ('be', 'VB'), ('home', 'VBN'), (',', ','), ('and', 'CC'), ('im', 'RB'), ('going', 'VBG'), ('to', 'TO'), ('look', 'VB'), ('for', 'IN'), ('my', 'PRP$'), ('camera', 'NN'), ('since', 'IN'), ('it', 'PRP'), ('must', 'MD'), ('be', 'VB'), ('lost', 'VBN'), ('in', 'IN'), ('my', 'PRP$'), …	I -> eye; camera -> kamra; house -> haus; than -> the un; day -> dey; work -> werk; for -> fore; be -> b; have -> halve; home -> holm; to -> two; a -> a a; im -> imm; my -> mai; to -> two; and -> a and; lost -> last;
1753482611	happiness	@AdistaKim I was going to hidden-file it and you're thinking about youtube? SO NOTT! Lol. Hey put the phone down and more swimming	@ AdistaKim I waas go in to hidden-file it and u 're thinking about youtube ? SO NOTT ! Lol . Hey put the phone down and more swimming	@ AdistaKim I was going two hidden-file it and u 're thinking about youtube ? sew NOTT ! Lol . Hey put the a fone downe and more swimming	@ AdistaKim eye was going two hidden-file it a and you 're thinking about youtube ? SO NOTT ! Lol . hay put the a phone downe a and moore swimming	@ AdistaKim eye waas go in two hidden-file it a and u 're thinking about youtube ? sew knot ! Lol . hay put the a fone downe a and moore swimming	@ AditaKim I aws going to hidden-file it and you 're thinking about youtube ? SO NOTT ! Lol . Hey put the phone dwon and more swimming	@ AdistaKim I was geing to hidden-file it and you 'sre thinking about yoztube ? SO NTT ! Lsl . Hey nput the phone down and more swmiming	@ AditsaKim I was gong to hiddln-file it and you r'e thniking about youube ? fO NOzT ! Lol . Hye ptu the phne down and moer siwmming	@ AdistaKim I was going to hidden-file it and you 're thinking about ? SO ! Lol . Hey put the phone and more swimming	I to hidden-file it and you thinking about ? SO NOTT ! Lol . Hey the phone and more swimming	I was to it and you 're about ? SO ! . the and	0.6071428571428571	0.5	[('@', 'JJ'), ('AdistaKim', 'NNP'), ('I', 'PRP'), ('was', 'VBD'), ('going', 'VBG'), ('to', 'TO'), ('hidden-file', 'VB'), ('it', 'PRP'), ('and', 'CC'), ('you', 'PRP'), ("'re", 'VBP'), ('thinking', 'VBG'), ('about', 'IN'), ('youtube', 'NN'), ('?', '.'), ('SO', 'NNP'), ('NOTT', 'NNP'), ('!', '.'), ('Lol', 'NNP'), ('.', '.'), ('Hey', 'NNP'), ('put', 'VBD'), ('the', 'DT'), ('phone', 'NN'), ('down', 'R…	I -> eye; down -> downe; Hey -> hay; the -> the a; phone -> fone; NOTT -> knot; more -> moore; to -> two; SO -> sew; and -> a and; going -> go in; was -> waas; you -> u; and -> a and;
1961048868	sadness	Frank from UPS' last day today... sad to see him go best delivery guy EVER! Hope the new guy is NOT a fucktard...	Frank from UPS ' last day today ... sad to see hymn go best deliver e guy ev er ! Hope the new guy is NOT a fucktard ...	Frank from UPS ' last day today ... sad to see him gogh beste delivery guy EVER ! Hope the a new guy is knot a a fucktard ...	Frank from UPS ' last day today ... sad two see hymn gogh best delivery gae ev er ! Hope the new gae is knot a a fucktard ...	franc frum UPS ' lost dey today ... sad two sea him gogh beste deliver e gae EVER ! Hope the a gnu gae is knot a fucktard ...	Frank from UPS ' last day today ... sad to see him go bst delivery gy EVER ! Hope the mew guy is NOT a fucktard ...	Frank from UPS ' lsat day today ... sad to see him o best dzlivery gwuy EVER ! Hope the lew guy s NsT a fuctard ...	Fzank from UPS ' last pay toady ... sda to ee him rgo bst delipvery ugy EVER ! Hoep the enw guy s OT a fuckatrd ...	Frank from UPS ' last day today ... sad to him go best delivery EVER ! Hope the new is NOT a fucktard ...	Frank from ' last day ... sad to him best guy ! the new is NOT a fucktard ...	from ' last ... to him go delivery ! the a fucktard ...	0.6666666666666666	0.6296296296296297	[('Frank', 'NNP'), ('from', 'IN'), ('UPS', 'NNP'), ("'", 'POS'), ('last', 'JJ'), ('day', 'NN'), ('today', 'NN'), ('...', ':'), ('sad', 'NN'), ('to', 'TO'), ('see', 'VB'), ('him', 'PRP'), ('go', 'VB'), ('best', 'RB'), ('delivery', 'NN'), ('guy', 'NN'), ('EVER', 'NNP'), ('!', '.'), ('Hope', 'VBP'), ('the', 'DT'), ('new', 'JJ'), ('guy', 'NN'), ('is', 'VBZ'), ('NOT', 'NNP'), ('a', 'DT'), ('fucktard',…	see -> sea; last -> lost; to -> two; Frank -> franc; from -> frum; guy -> gae; guy -> gae; NOT -> knot; the -> the a; go -> gogh; best -> beste; day -> dey; new -> gnu; delivery -> deliver e;
1966167063	sadness	@RIngram08 glad u feel like cooking I'm so tired	@ RIngram08 gladd u feel like cooking I 'm so tired	@ RIngram08 glad u feil lyke cooking I 'm so tired	@ RIngram08 glad u feil lyke cooking eye 'm so tired	@ RIngram08 gladd you feil lyke cooking eye 'm sew tired	@ RIngram08 glad u feel like cooking I 'm hso tired	@ RIngram08 gxad u feel like cooking I 'm yso tired	@ RIhngram08 gvlad u feel like cooking I 'm ko tised	@ RIngram08 glad u feel like cooking I 'm so	@ RIngram08 glad u like cooking I so	feel like I 'm so tired	0.8181818181818182	0.5454545454545454	[('@', 'JJ'), ('RIngram08', 'NNP'), ('glad', 'NN'), ('u', 'JJ'), ('feel', 'NN'), ('like', 'IN'), ('cooking', 'VBG'), ('I', 'PRP'), ("'m", 'VBP'), ('so', 'RB'), ('tired', 'JJ')]	like -> lyke; so -> sew; feel -> feil; glad -> gladd; I -> eye; u -> you;
1694791751	happiness	May the 4th be with you Happy Star Wars Day !!!	May the 4th be with you Happy starr Wars Day ! ! !	mae the a 4th b with you Happy Star Wars Day ! ! !	mae the 4th be withe u Happy Star Wars dey ! ! !	mae the a 4th b withe u Happy starr Wars dey ! ! !	May the 4th be with you Happy Star Wanrs Day ! ! !	fay the 4th be with you Happy Shar Wasr Diay ! ! !	My the 4th ee with you Hmppy Suar Wagrs Dya ! ! !	the 4th be with you Happy Star Wars Day ! ! !	the 4th be with you Wars ! ! !	the 4th with you ! ! !	0.4615384615384615	0.5384615384615384	[('May', 'NNP'), ('the', 'DT'), ('4th', 'CD'), ('be', 'VB'), ('with', 'IN'), ('you', 'PRP'), ('Happy', 'JJ'), ('Star', 'NNP'), ('Wars', 'NNP'), ('Day', 'NNP'), ('!', '.'), ('!', '.'), ('!', '.')]	Day -> dey; with -> withe; Star -> starr; the -> the a; you -> u; be -> b; May -> mae;
1751142853	sadness	I have the best Brother-in-law in the World. He just sent me Twilight Blue ray gift set. Now if I only had a blue ray player	I halve the beste Brother-in-law in the World . He just sent me Twilight Blue ray gift set . Now if I only had a a blue ray player	eye halve the best Brother-in-law in the whirled . He just sent me Twilight Blue ray gift set . Now if I only hadd a blue re play her	I have the best Brother-in-law in the a whirled . hee just scent mi Twilight Blue ray gift set . Now if I only hadd a bleu re player	eye halve the a beste brother in law in the a whirled . He just scent me Twilight Blue ray gift set . gnau if eye only hadd a a blue re play her	I have the best Brother-in-law in the Wrld . He just sent me Twilight Blue ay gift set . Now if I only had a blue ry player	I have the bset Brother-in-law in the Wolrd . He juat sent me Twilnght Bule ray gift set . Now if I only had a ble rya player	I hare the bets Bropther-in-law in the Wrld . He jsut snt me Twilight Blue rby gwift set . kNow if I oly ahd a bnlue jay plrayer	I have the best Brother-in-law in the World . He just me Twilight Blue ray gift . Now if I only had a blue ray	I have the Brother-in-law in the World . He just sent me Blue gift set . if I had a	I the in the . He me Twilight set . Now if I a	0.6071428571428571	0.7142857142857143	[('I', 'PRP'), ('have', 'VBP'), ('the', 'DT'), ('best', 'JJS'), ('Brother-in-law', 'NN'), ('in', 'IN'), ('the', 'DT'), ('World', 'NNP'), ('.', '.'), ('He', 'PRP'), ('just', 'RB'), ('sent', 'VBD'), ('me', 'PRP'), ('Twilight', 'NNP'), ('Blue', 'NNP'), ('ray', 'NN'), ('gift', 'NN'), ('set', 'VBN'), ('.', '.'), ('Now', 'RB'), ('if', 'IN'), ('I', 'PRP'), ('only', 'RB'), ('had', 'VBD'), ('a', 'DT'), ('…	the -> the a; I -> eye; had -> hadd; Brother-in-law -> brother in law; player -> play her; a -> a a; best -> beste; have -> halve; ray -> re; World -> whirled; Now -> gnau; sent -> scent; I -> eye; the -> the a;
1957449197	sadness	ouch epic bruise between my toes and a lump just under my ankle bad times	ouch epic bruise between mai tows and a lump just under my ankle bad times	ouch epic bruise between my tows a and a lump just under mai ankle bad times	ouch epic brews between mai toes and a a lumpp just under mai ankle bad times	ouch epic brews between mai tows a and a a lumpp just under mai hank hill bad times	ouch epic bruise between my toes and a lump just under my anule ad times	ocuh epic bryise between my toys and a lump jwust under my ankle bad tmies	omch epc brise between my tose and a lulmp juts under my anlkle bkd times	ouch epic bruise between my toes and a just under my bad times	ouch epic between my and a just under my ankle	between my toes and a under my	0.6	0.6	[('ouch', 'JJ'), ('epic', 'NN'), ('bruise', 'NN'), ('between', 'IN'), ('my', 'PRP$'), ('toes', 'NNS'), ('and', 'CC'), ('a', 'DT'), ('lump', 'NN'), ('just', 'RB'), ('under', 'IN'), ('my', 'PRP$'), ('ankle', 'NN'), ('bad', 'JJ'), ('times', 'NNS')]	my -> mai; lump -> lumpp; my -> mai; bruise -> brews; a -> a a; toes -> tows; and -> a and; ankle -> hank hill;
1695546782	sadness	Rainy Mondays... Is there a better day to work at home?? I am thankful!!	rainey Mondays ... Is there a better day two work at home ? ? I am thankful ! !	Rainy Mondays ... Is their a a better day two work at holm ? ? I am thankful ! !	rainey Mondays ... Is there a a better dey two werk at holm ? ? I am thankful ! !	rainey Mondays ... Is their a a bettor dey two werk at holm ? ? eye am thank phil ! !	Rciny Mondays ... Is there a better duy to work at home ? ? I am thankful ! !	Riany Modays ... sI there a beter iay to work at hoe ? ? I am thankful ! !	Riany Modnays ... ns there a bteter dya to wokrk at hmoe ? ? I pam thaknful ! !	Rainy Mondays ... Is there a day to work at home ? ? I am ! !	... there a day to at home ? ? I am ! !	... there a to at ? ? I ! !	0.4736842105263157	0.5263157894736842	[('Rainy', 'NNP'), ('Mondays', 'NNS'), ('...', ':'), ('Is', 'VBZ'), ('there', 'EX'), ('a', 'DT'), ('better', 'JJR'), ('day', 'NN'), ('to', 'TO'), ('work', 'VB'), ('at', 'IN'), ('home', 'NN'), ('?', '.'), ('?', '.'), ('I', 'PRP'), ('am', 'VBP'), ('thankful', 'JJ'), ('!', '.'), ('!', '.')]	work -> werk; a -> a a; Rainy -> rainey; thankful -> thank phil; better -> bettor; day -> dey; I -> eye; there -> their; to -> two; home -> holm;
1957561005	sadness	Its beginning to get way too hard to please all of my friends at once	Its beginning two get weigh too hard to please all of my friends at once	Its beginning to get way too hard two please aul of my frenz at once	Its beginning to get weigh to hard to pleas all of mai frenz at once	Its beginning two goette weigh to hard two pleas aul of mai friends at once	Its beginning to gte way too hrd to please all of my friends at once	Its beginning to gte way ktoo hrad to please all of my firends at ocne	Its begnining to gt kay tdoo hrd to pelase all of my fiends at onie	Its beginning to get way too to all of my friends at once	Its to way to please all of my at once	Its to to all of my at	0.5333333333333333	0.6	[('Its', 'PRP$'), ('beginning', 'VBG'), ('to', 'TO'), ('get', 'VB'), ('way', 'NN'), ('too', 'RB'), ('hard', 'JJ'), ('to', 'TO'), ('please', 'VB'), ('all', 'DT'), ('of', 'IN'), ('my', 'PRP$'), ('friends', 'NNS'), ('at', 'IN'), ('once', 'RB')]	to -> two; to -> two; too -> to; please -> pleas; get -> goette; all -> aul; way -> weigh; my -> mai;
1753118286	happiness	@smartiej Sounds lovely, hope you have a great day	@ smartiej Sounds lovely , hope you have a grate day	@ smartiej Sounds lovely , hope you have a a great dey	@ smartiej Sounds lovely , hope u halve a a great day	@ smartiej Sounds lovely , hope u halve a a grate dey	@ smartiej Sounds lvely , hope you have a great day	@ smartiej Sounds lavely , hope you hve a great day	@ smmartiej Sunds lvely , hoep you hae a grvat day	@ smartiej lovely , hope you have a great day	Sounds lovely , hope you have a day	lovely , you a day	0.7272727272727273	0.4545454545454545	[('@', 'JJ'), ('smartiej', 'NN'), ('Sounds', 'NNP'), ('lovely', 'RB'), (',', ','), ('hope', 'VBP'), ('you', 'PRP'), ('have', 'VBP'), ('a', 'DT'), ('great', 'JJ'), ('day', 'NN')]	have -> halve; you -> u; great -> grate; day -> dey; a -> a a;
1965795049	sadness	I fought Jered to the death to avoid a wet willy.. but he got me anyway. Q is coming over.. bike ride?	I faught Jered to the death to avoid a whet willy .. but he gott me anyway . Q is coming over .. bike ride ?	I fought Jered two the death to avoid a wet willy .. but he gott mi anyway . que is cumming over .. bike ride ?	eye faught Jered two the a death two avoid a whet willy .. but he gott mi anyway . Q is coming over .. bike ride ?	I faught Jered two the a death two avoid a a whet willie .. butt hee gott mi anyway . que is cumming over .. bike ride ?	I fought Jered to the death to avoid a wet willy .. but he jot me amnyway . Q is coming over m. bike ride ?	I foguht Jered to the death to aovid a wet willy p.. but he gt me anyway . Q is coming over . bie rdie ?	I fuught Jeered to the death to aovid a ewt wqlly . but he pgot me anway . Q s coing over .. bkie rihde ?	I fought Jered to the death to a wet willy .. but he got me anyway . Q coming over .. bike ?	I Jered to the death to a wet but he me . Q is over bike ride ?	I to the to a but he me . over .. bike ?	0.5769230769230769	0.5769230769230769	[('I', 'PRP'), ('fought', 'RB'), ('Jered', 'VBD'), ('to', 'TO'), ('the', 'DT'), ('death', 'NN'), ('to', 'TO'), ('avoid', 'VB'), ('a', 'DT'), ('wet', 'JJ'), ('willy', 'RB'), ('..', 'VBP'), ('but', 'CC'), ('he', 'PRP'), ('got', 'VBD'), ('me', 'PRP'), ('anyway', 'RB'), ('.', '.'), ('Q', 'NNP'), ('is', 'VBZ'), ('coming', 'VBG'), ('over', 'IN'), ('..', 'NNP'), ('bike', 'NN'), ('ride', 'NN'), ('?', '.'…	to -> two; coming -> cumming; he -> hee; fought -> faught; a -> a a; me -> mi; willy -> willie; the -> the a; wet -> whet; got -> gott; but -> butt; Q -> que; to -> two;
1957195455	happiness	so carlie came over and she fell asleep on me	so carlie came over and she fell asleep on mi	sew carlie came over a and she fell asleep on me	so carlie came over a and xi fell asleep on mi	so carlie kaim hove her a and xi fel asleep on me	so carlie came over and she fell aosleep on me	os carlie caem oevr and she fell asleep on me	mso cbarlie ceame ovre and she fel asleep on me	so carlie came over and she fell on me	carlie over and she asleep on me	over and she on me	0.6	0.7	[('so', 'RB'), ('carlie', 'JJ'), ('came', 'VBD'), ('over', 'RB'), ('and', 'CC'), ('she', 'PRP'), ('fell', 'VBD'), ('asleep', 'RB'), ('on', 'IN'), ('me', 'PRP')]	she -> xi; over -> hove her; came -> kaim; and -> a and; fell -> fel;
1694437784	happiness	Going into town later to get myself a birthday present. An iPod Touch will do nicely I think	Going hint to town later to get myself a birthday present . An iPod Touch will due nicely I think	Going hint to towne later to get myself a a birthday present . An iPod Touch will due nicely I think	Going hint to town later to get myself a a birthday present . An iPod Touch wil due knicely eye think	go in into town later two goette myself a a birthday present . ann iPod tuch wil due knicely eye think	Ging into tawn later to get myself a birthday present . An iPod Touch will do nicely I think	Going into twn laer to gte myself a birthday ptesent . An iPod Tuouch will do nocely I think	Gonig into ton lpter to get myself a bithday prseent . An iPsd Tzouch will od niecly I tink	into town to get myself a birthday present . An iPod Touch will do nicely I think	Going into to myself a present . An iPod will nicely I think	into to myself a . An will nicely I	0.5789473684210527	0.6842105263157895	[('Going', 'VBG'), ('into', 'IN'), ('town', 'NN'), ('later', 'RB'), ('to', 'TO'), ('get', 'VB'), ('myself', 'PRP'), ('a', 'DT'), ('birthday', 'JJ'), ('present', 'NN'), ('.', '.'), ('An', 'DT'), ('iPod', 'JJ'), ('Touch', 'NN'), ('will', 'MD'), ('do', 'VB'), ('nicely', 'RB'), ('I', 'PRP'), ('think', 'VBP')]	do -> due; Touch -> tuch; get -> goette; will -> wil; nicely -> knicely; to -> two; Going -> go in; An -> ann; I -> eye; a -> a a;
1694568161	happiness	Pretty happy with how things have changed over the past 2 months...definitely for the best	Pretty happy withe how things have changed over the passed 2 months ... definitely for the best	Pretty happy with how things halve changed over the passed 2 months ... definitely for the a best	Pretty happy withe how things have changed hove her the passed 2 months ... definitely fore the a best	Pretty happy withe howe things halve changed hove her the a passed 2 months ... definitely fore the a beste	Pretty happy with how things hve changed over the past 2 months ... definitely for the bst	Petty happy with how thnigs have chavnged over the past 2 mouths ... defzinitely for the best	Pzretty hppy with how thengs haive czhanged over the piast 2 mnoths ... defnitely for the behst	happy with how things have changed over the past 2 ... definitely for the best	Pretty with how changed over the past 2 ... for the best	with how over the 2 ... for the	0.5294117647058824	0.5294117647058824	[('Pretty', 'NNP'), ('happy', 'JJ'), ('with', 'IN'), ('how', 'WRB'), ('things', 'NNS'), ('have', 'VBP'), ('changed', 'VBN'), ('over', 'IN'), ('the', 'DT'), ('past', 'JJ'), ('2', 'CD'), ('months', 'NNS'), ('...', ':'), ('definitely', 'RB'), ('for', 'IN'), ('the', 'DT'), ('best', 'JJS')]	over -> hove her; how -> howe; the -> the a; past -> passed; with -> withe; for -> fore; best -> beste; the -> the a; have -> halve;
1695190557	happiness	NEW STRIPEY TOP DAY!	NEW STRIPEY topp DAY !	NEW STRIPEY TOP dey !	NEW STRIPEY TOP dey !	gnu stripy topp DAY !	NEW STRIPEY TOP AY !	NEW STRIPEY TOP AY !	NW STRjPEY ThP DAY !	NEW STRIPEY DAY !	NEW STRIPEY DAY !	NEW !	0.8	0.8	[('NEW', 'JJ'), ('STRIPEY', 'NNP'), ('TOP', 'NNP'), ('DAY', 'NNP'), ('!', '.')]	NEW -> gnu; STRIPEY -> stripy; TOP -> topp;
1696089262	happiness	Happy Star Wars Day - May the 4th be with you	Happy Star Wars Day - May the 4th be with u	Happy Star Wars Day - mae the 4th be withe you	Happy Star Wars dey - mae the 4th be withe you	Happy Star Wars dey - mae the a 4th b withe u	Happy Sar Wars Day - May the 4th be with you	Happy Star Waes aDy - May the 4th be with you	Happy Stbar Wasr aDy - My the 4th eb with you	Happy Star Wars Day - May the 4th with you	Happy Star - the 4th be with you	- the 4th with you	0.5454545454545454	0.6363636363636364	[('Happy', 'JJ'), ('Star', 'NNP'), ('Wars', 'NNP'), ('Day', 'NNP'), ('-', ':'), ('May', 'NNP'), ('the', 'DT'), ('4th', 'CD'), ('be', 'VB'), ('with', 'IN'), ('you', 'PRP')]	the -> the a; with -> withe; be -> b; Day -> dey; you -> u; May -> mae;
1964630283	happiness	Two week extension on contract ... I'm ready for it to be done	Two week extension on contract ... I 'm ready fore it to be done	Two weak extension on contract ... I 'm reddy for it to be dun	to weak extension on contract ... I 'm reddy for it two be done	to weak extension on contract ... eye 'm reddy fore it to b dun	Two week extevnsion on contract ... I 'm ready for it to be done	Two wlek extension on contract ... I im ready for it to abe doe	Two weok exetnsion on coptract ... I fm redy for it to eb doen	Two week on contract ... I 'm ready for it to be done	Two on ... I 'm for it to be done	Two on ... I for it to	0.5	0.5714285714285714	[('Two', 'CD'), ('week', 'NN'), ('extension', 'NN'), ('on', 'IN'), ('contract', 'NN'), ('...', ':'), ('I', 'PRP'), ("'m", 'VBP'), ('ready', 'JJ'), ('for', 'IN'), ('it', 'PRP'), ('to', 'TO'), ('be', 'VB'), ('done', 'VBN')]	ready -> reddy; be -> b; Two -> to; I -> eye; for -> fore; done -> dun; week -> weak;
1957331325	sadness	Only 1 tweet in the last 24 hours? Nobody likes my tweetboard	Only 1 tweet in the a last 24 hours ? Nobody likes my tweetboard	Only 1 tweet in the a lost 24 hours ? know buddy likes my tweetboard	Only 1 tweet in the a lost 24 ours ? know buddy likes my tweetboard	Only 1 tweet in the a lost 24 ours ? know buddy lykes mai tweetboard	Only 1 tweet in the last 24 hours ? Nobody likes my tweetboard	Only 1 tweet in the last 24 hors ? Noobdy lies my tweextboard	Ongy 1 teet in the lat 24 horus ? Noebody lieks my twebtboard	Only 1 tweet in the last 24 hours ? Nobody likes my	Only 1 in the last 24 ? my tweetboard	1 in the 24 ? my	0.5384615384615384	0.4615384615384615	[('Only', 'RB'), ('1', 'CD'), ('tweet', 'NN'), ('in', 'IN'), ('the', 'DT'), ('last', 'JJ'), ('24', 'CD'), ('hours', 'NNS'), ('?', '.'), ('Nobody', 'NN'), ('likes', 'VBZ'), ('my', 'PRP$'), ('tweetboard', 'NN')]	the -> the a; my -> mai; hours -> ours; Nobody -> know buddy; last -> lost; likes -> lykes;
1961688149	sadness	Feel like death evil headache and need to pack and drive to parents. Bum.	feil like death evil headache and knead to pack and drive to parents . Bum .	feil like death evil headache a and need to pack and dr to parents . Bum .	feil lyke death evil headache a and need to pack a and dr to parents . Bum .	feil lyke death evil headache a and knead two pac a and dr to parents . Bum .	Feel like death evsil headache and need to pack and drive to parents . Bmu .	Feel like death evil hieadache and nued to pack and drvie to prrents . Boum .	Feel like daeth ewvil hedadache and ned to pakc and dvive to parents . Bm .	like death evil headache and to pack and drive to parents . Bum .	like death evil and need to and to parents . .	like headache and to and to . .	0.5625	0.5625	[('Feel', 'NNP'), ('like', 'IN'), ('death', 'NN'), ('evil', 'NN'), ('headache', 'NN'), ('and', 'CC'), ('need', 'NN'), ('to', 'TO'), ('pack', 'VB'), ('and', 'CC'), ('drive', 'VB'), ('to', 'TO'), ('parents', 'NNS'), ('.', '.'), ('Bum', 'NNP'), ('.', '.')]	to -> two; and -> a and; Feel -> feil; need -> knead; like -> lyke; drive -> dr; and -> a and; pack -> pac;
1753449822	happiness	Outz wif the BIG BIG BIG HAPPY FAMILY for mommy's day meal. And Happy Mommy Day to all Mommys out there!	Outz wif the BIG BIG BIG HAPPY FAMILY for mommy 's day meal . And Happy ma me Day to all Mommys out their !	Outz wif the BIG BIG BIG HAPPY FAMILY fore ma me 's day meal . a and Happy ma me dey to all Mommys out there !	Outz wif the a BIG BIG BIG HAPPY FAMILY for ma me 's day meal . a and Happy ma me dey to aul Mommys out their !	Outz wif the a BIG BIG BIG HAPPY FAMILY fore ma me 's dey mele . a and Happy ma me dey two aul Mommys out their !	Outz wif the BG BIG BIG HAPPY FAMILY for mommy 's day meal . And Happy Mommy oDay to all Mommys out there !	Ouzt if the BhG BIG BIG HPAPY FAhMILY for mommy 's bday meal . And Happy Mommy Day to all Mommys out three !	Otuz wf the BIG IBG BeG HApPY FAIMLY for mommy 's dray meal . And Hppy Mhommy vDay to all Mobmmys out tere !	Outz wif the BIG HAPPY FAMILY for mommy 's day meal . And Happy Mommy Day to all Mommys out there !	wif the BIG BIG HAPPY FAMILY for 's meal . And Mommy to all Mommys out !	the HAPPY for mommy 's day . And to all out !	0.625	0.4583333333333333	[('Outz', 'NNP'), ('wif', 'VBD'), ('the', 'DT'), ('BIG', 'NNP'), ('BIG', 'NNP'), ('BIG', 'NNP'), ('HAPPY', 'NNP'), ('FAMILY', 'NNP'), ('for', 'IN'), ('mommy', 'NN'), ("'s", 'POS'), ('day', 'NN'), ('meal', 'NN'), ('.', '.'), ('And', 'CC'), ('Happy', 'JJ'), ('Mommy', 'NNP'), ('Day', 'NNP'), ('to', 'TO'), ('all', 'DT'), ('Mommys', 'NNP'), ('out', 'IN'), ('there', 'RB'), ('!', '.')]	Mommy -> ma me; for -> fore; And -> a and; mommy -> ma me; to -> two; day -> dey; Day -> dey; the -> the a; meal -> mele; there -> their; all -> aul;
1751322060	sadness	missing my hobo/slut/tramp way of life, and cooking for my mother on a saturday night MAMA I LUV U	missing mai hobo/slut/tramp way of life , and cooking for my mother on a a saturday night MAMA I LUV U	missing my hobo/slut/tramp weigh of life , a and cooking for my mother on a a saturday night mamma I LUV U	missing my hobo/slut/tramp weigh of life , and cooking fore mai mother on a a saturday knight mamma I LUV U	missing mai hobo/slut/tramp weigh of life , a and cooking fore mai mother on a a saturday knight mamma eye LUV you	missing my hobo/slut/tramp wvay of life , and cooking for my mother on a saturday night MAMA I LVU U	mismsing my hobo/slut/tramp wdy of lfie , and cooikng for my mobher on a saturday night MAMA I LgV U	missing my hobo/hslut/tramp wya of livfe , and cooxking for my moher on a satudray ninht MMA I LV U	missing my hobo/slut/tramp of life , and cooking for my mother on a night MAMA I LUV U	my hobo/slut/tramp way of , and for my on a MAMA I LUV U	my of , and cooking for my on a I	0.55	0.5	[('missing', 'VBG'), ('my', 'PRP$'), ('hobo/slut/tramp', 'JJ'), ('way', 'NN'), ('of', 'IN'), ('life', 'NN'), (',', ','), ('and', 'CC'), ('cooking', 'VBG'), ('for', 'IN'), ('my', 'PRP$'), ('mother', 'NN'), ('on', 'IN'), ('a', 'DT'), ('saturday', 'JJ'), ('night', 'NN'), ('MAMA', 'NNP'), ('I', 'PRP'), ('LUV', 'NNP'), ('U', 'NNP')]	and -> a and; night -> knight; way -> weigh; a -> a a; U -> you; my -> mai; I -> eye; for -> fore; my -> mai; MAMA -> mamma;
1962213992	sadness	this day cant go by any slower	this day cant go by any slow her	this day kant go by any slower	this dey kant go by any slower	this dey kant gogh by n e slower	this ay cant go by any slower	this day cant oo by any snlower	this ady cnat go by any slwer	this day go by any slower	this day by any slower	this by any	0.5714285714285714	0.8571428571428571	[('this', 'DT'), ('day', 'NN'), ('cant', 'VB'), ('go', 'VB'), ('by', 'IN'), ('any', 'DT'), ('slower', 'JJR')]	any -> n e; go -> gogh; day -> dey; cant -> kant;
1958123273	sadness	is on twitter for the second day running. This is what study leave does to me! If only my car were in one piece	is on twitter for the second day running . This is what study leve does two me ! If only my car were in one peace	is on twitter fore the second day running . This is what stud he leave does to mi ! If only mai carr were in one piece	is on twitter fore the cech and day running . This is what study leave does two mi ! If only mai carr were in won peace	is on twitter fore the a cech and dey running . This is what stud he leve does two mi ! If only mai carr were in won peace	si on twitter for the second day rsunning . This is what study leave does to me ! If only my car were in one pece	s on twiytter for the second dpay rurning . This s what sutdy levae does to me ! If only my ar were in one piece	s on twdtter for the seond ady rnning . This xis what stdy leuave dops to me ! If ony my acr wwere in one picee	is on twitter for the second day running . This what study leave to me ! If only my car were in one	on for the day running . This what study to me ! If only my were in one	on for the . This what to me ! If my in one	0.5	0.4615384615384615	[('is', 'VBZ'), ('on', 'IN'), ('twitter', 'NN'), ('for', 'IN'), ('the', 'DT'), ('second', 'JJ'), ('day', 'NN'), ('running', 'VBG'), ('.', '.'), ('This', 'DT'), ('is', 'VBZ'), ('what', 'WP'), ('study', 'NN'), ('leave', 'VBP'), ('does', 'VBZ'), ('to', 'TO'), ('me', 'PRP'), ('!', '.'), ('If', 'IN'), ('only', 'RB'), ('my', 'PRP$'), ('car', 'NN'), ('were', 'VBD'), ('in', 'IN'), ('one', 'CD'), ('piece'…	study -> stud he; the -> the a; my -> mai; one -> won; leave -> leve; car -> carr; second -> cech and; me -> mi; to -> two; day -> dey; piece -> peace; for -> fore;
1695731656	happiness	I went to the World Education fair today. It was a whole different kind of circus.	eye went to the World Education fair today . It waas a whole different kind of circus .	eye wendt to the a whirled Education fair today . It was a whole different kind of circus .	I wendt to the a whirled Education fair today . It waas a a whole different kind of circus .	eye wendt two the a whirled Education fare today . It waas a a hole different kind of circus .	I wetn to the World Education fair toqday . It was a whole different kind of circus .	I wetn to the Wolrd Education fair today . It was a whole diferent kidn of cimrcus .	I wmnt to the Wonrld Education fari tovay . It wsa a wdole difefrent kidn of crircus .	I to the Education fair today . It was a whole different kind of circus .	I to the fair . It was a whole different of circus .	I to the . It a of circus .	0.5555555555555556	0.5	[('I', 'PRP'), ('went', 'VBD'), ('to', 'TO'), ('the', 'DT'), ('World', 'NNP'), ('Education', 'NNP'), ('fair', 'NN'), ('today', 'NN'), ('.', '.'), ('It', 'PRP'), ('was', 'VBD'), ('a', 'DT'), ('whole', 'JJ'), ('different', 'JJ'), ('kind', 'NN'), ('of', 'IN'), ('circus', 'NN'), ('.', '.')]	was -> waas; fair -> fare; World -> whirled; to -> two; whole -> hole; went -> wendt; I -> eye; a -> a a; the -> the a;
1963565610	happiness	ughhh. i think my plans are ruined. i was excited too.	ughhh . i think my plans are ruined . i waas excited too .	ughhh . eye think mai plans are ruined . i waas excited too .	ughhh . eye think mai plans are rew and . i was excited to .	ughhh . eye think mai plans r rew and . eye waas excited to .	ughhh . i think my plans are rtined . i was excited too .	ughhh . i think my plans are rumined . i wgas excited qtoo .	ugzhhh . i tyhink my plans are rupined . i as excited to .	ughhh . i think my plans are . i was excited too .	ughhh . i think my plans . i was .	. my plans are . was .	0.7142857142857143	0.5	[('ughhh', 'NN'), ('.', '.'), ('i', 'NN'), ('think', 'VBP'), ('my', 'PRP$'), ('plans', 'NNS'), ('are', 'VBP'), ('ruined', 'VBN'), ('.', '.'), ('i', 'NN'), ('was', 'VBD'), ('excited', 'VBN'), ('too', 'RB'), ('.', '.')]	i -> eye; too -> to; i -> eye; was -> waas; are -> r; ruined -> rew and; my -> mai;
1962472934	sadness	@sandyvanessa89 awwh im sorry it won't be much longer	@ sandyvanessa89 awwh im sorry it woe n't be much longer	@ sandyvanessa89 awwh im sorry it woe n't be mutch longer	@ sandyvanessa89 awwh im sari it woe n't be mutch longer	@ sandyvanessa89 awwh imm sari it woe n't b mutch longer	@ sandyvanessa89 awwh im sorry it wo n't be much lxnger	@ sandyvanessa89 awwh him sorry it wo n't eb much logner	@ sandyvnessa89 awwh mi sorry it wo n't be muh loger	@ sandyvanessa89 awwh im sorry it wo n't be longer	@ sandyvanessa89 awwh im it wo n't much	im sorry it wo be much	0.8181818181818182	0.4545454545454545	[('@', 'JJ'), ('sandyvanessa89', 'NN'), ('awwh', 'NN'), ('im', 'NN'), ('sorry', 'VBZ'), ('it', 'PRP'), ('wo', 'MD'), ("n't", 'RB'), ('be', 'VB'), ('much', 'RB'), ('longer', 'JJR')]	im -> imm; much -> mutch; sorry -> sari; be -> b; wo -> woe;
1695163779	happiness	@keza34 cool, your too good to me you know	@ keza34 cool , your too good two me you know	@ keza34 cool , your too good two mi you know	@ keza34 cool , yore to good to me u know	@ keza34 cool , your to goode two mi u no	@ keza34 cool , your too good to me you know	@ keza34 cobol , your tkoo good to me you know	@ keaz34 col , your noo god to me you knw	@ keza34 cool , your too to me you know	cool , your too to me you know	, your to me you	0.5454545454545454	0.7272727272727273	[('@', 'JJ'), ('keza34', 'NN'), ('cool', 'NN'), (',', ','), ('your', 'PRP$'), ('too', 'RB'), ('good', 'JJ'), ('to', 'TO'), ('me', 'PRP'), ('you', 'PRP'), ('know', 'VBP')]	to -> two; me -> mi; good -> goode; too -> to; you -> u; know -> no;
1965938626	happiness	im full. i had a tripple thick chocolate milkshake from mcdonalds now i feel sick	im full . i had a triple thick chocolate milkshake from mcdonalds now eye feel sick	imm full . i hadd a tripple thick chocolate milkshake from mcdonalds now i feel sic	im full . i had a a triple thick chocolate milkshake frum mcdonalds gnau i feel sic	im full . eye hadd a a triple thick chocolate milkshake frum mcdonalds gnau eye feel sic	im full . i had a tripple thsick chocolate milkshake from mcdonalds ow i feel sick	m full . i ahd a tripple thick chocolate milkshake from mcdoanlds now i feel sick	tim full . i mad a trpiple thick chocylate milkhake from mcdonalds now i fele sck	im full . i had a tripple thick milkshake from mcdonalds i feel sick	im . had a tripple thick chocolate milkshake from i sick	. i had a thick from i sick	0.8125	0.625	[('im', 'JJ'), ('full', 'JJ'), ('.', '.'), ('i', 'NN'), ('had', 'VBD'), ('a', 'DT'), ('tripple', 'JJ'), ('thick', 'JJ'), ('chocolate', 'NN'), ('milkshake', 'NN'), ('from', 'IN'), ('mcdonalds', 'NNS'), ('now', 'RB'), ('i', 'VBP'), ('feel', 'VBP'), ('sick', 'JJ')]	i -> eye; tripple -> triple; sick -> sic; now -> gnau; a -> a a; i -> eye; had -> hadd; from -> frum;
1752823273	happiness	My industrial is repierced, and I made a cute little friend	My industrial is repierced , a and I made a cute little friend	My industrial is repierced , a and I maid a cute little friend	mai industrial is repierced , and I maid a a cute littell friend	mai industrial is repierced , a and eye maid a a cute littell friend	My inudstrial is repierced , and I made a cute little friend	My induystrial pis repierced , and I mdae a cute little fgriend	My indutrial si regpierced , and I mde a cute litle freind	My industrial is repierced , and I made a cute little	My is repierced , and I a little	My , and I a cute	0.5833333333333334	0.5	[('My', 'PRP$'), ('industrial', 'JJ'), ('is', 'VBZ'), ('repierced', 'VBN'), (',', ','), ('and', 'CC'), ('I', 'PRP'), ('made', 'VBD'), ('a', 'DT'), ('cute', 'JJ'), ('little', 'JJ'), ('friend', 'NN')]	made -> maid; little -> littell; and -> a and; a -> a a; My -> mai; I -> eye;
1961863242	sadness	so bored at work, its ridiculous, and my Saturday is going to suck with class in the morning	so board at work , its ridiculous , and my Saturday is going to suck with klass in the morning	sew bored at work , its ridiculous , and my Saturday is going to suck withe klass in the mourning	so bored at werk , its ridiculous , a and mai Saturday is go in two suk with class in the morning	sew board at werk , its ridiculous , and mai Saturday is go in to suk withe klass in the a mourning	so bored at work , its ridiiculous , and my Saturday bs going to suck with class in the morning	so boked at work , its ridciulous , and my Saturday si gwoing to suck with cass in the monring	o bred at wlrk , its ripiculous , and my Staurday ys ging to sunk with clss in the mxorning	so bored at work , its ridiculous , and my is going to suck with in the morning	bored at work , its , and my is to with in the morning	at , its , and my to with in the	0.5	0.6	[('so', 'RB'), ('bored', 'VBN'), ('at', 'IN'), ('work', 'NN'), (',', ','), ('its', 'PRP$'), ('ridiculous', 'JJ'), (',', ','), ('and', 'CC'), ('my', 'PRP$'), ('Saturday', 'NNP'), ('is', 'VBZ'), ('going', 'VBG'), ('to', 'TO'), ('suck', 'VB'), ('with', 'IN'), ('class', 'NN'), ('in', 'IN'), ('the', 'DT'), ('morning', 'NN')]	bored -> board; with -> withe; suck -> suk; work -> werk; morning -> mourning; so -> sew; class -> klass; the -> the a; my -> mai; going -> go in;
1694401138	happiness	@Irish1974 Its Bank Holiday here so day off	@ Irish1974 Its banc Holiday here so day off	@ Irish1974 Its Bank Holiday here sew dey off	@ Irish1974 Its banc Holiday here sew dey off	@ Irish1974 Its banc holliday hear sew dey off	@ Irish1974 Its Bank Hliday here so day off	@ Irish1974 Its Bank Hoilday here o pday off	@ Irish1974 Its Bapk Hliday hkre oso day off	@ Irish1974 Its Bank Holiday so day off	@ Its Holiday here so off	Its Bank so off	0.7777777777777778	0.5555555555555556	[('@', 'JJ'), ('Irish1974', 'NNP'), ('Its', 'PRP$'), ('Bank', 'NNP'), ('Holiday', 'NNP'), ('here', 'RB'), ('so', 'RB'), ('day', 'NN'), ('off', 'IN')]	Holiday -> holliday; day -> dey; so -> sew; Bank -> banc; here -> hear;
1962842897	sadness	@Cherryadestains It was blatently your fault for just shoving it in the bag when I said no I felt that you had very much tricked me. xx	@ Cherryadestains It waas blatently your fault for just shoving it in the bag when I said no I felt that u had vary much tricked me . xx	@ Cherryadestains It waas blatently yore fault for just shoving it in the a bag when eye said know I feldt that you had very much tricked me . xx	@ Cherryadestains It was blatently yore fault for just shoving it in the bagge win eye said no I feldt that u hadd vary much tricked mi . xx	@ Cherryadestains It waas blatently yore fault for just shoving it in the a bagge win eye said know eye feldt that u hadd vary mutch tricked mi . xx	@ Cheryradestains It was blatently your fualt for just shoving it in the ag when I said no I felt that you had very much tricked me . xx	@ Cherrcyadestains It as blatently your faqlt for just slhoving it in the bgg when I sdid no I flt that you gad very much tricked me . xx	@ Cherryaedstains It as blqatently your fapult for jsut shoivng it in the bsag when I sad no I fet that you hld vey mguch tricked me . yx	@ It blatently your fault for just shoving it in the when I said no I felt that you had very much tricked me . xx	Cherryadestains It blatently your for shoving it in the bag when I no I that you tricked me . xx	It your for it in the when I no I that you tricked me .	0.4827586206896552	0.5172413793103449	[('@', 'NN'), ('Cherryadestains', 'VBZ'), ('It', 'PRP'), ('was', 'VBD'), ('blatently', 'RB'), ('your', 'PRP$'), ('fault', 'NN'), ('for', 'IN'), ('just', 'RB'), ('shoving', 'VBG'), ('it', 'PRP'), ('in', 'IN'), ('the', 'DT'), ('bag', 'NN'), ('when', 'WRB'), ('I', 'PRP'), ('said', 'VBD'), ('no', 'DT'), ('I', 'PRP'), ('felt', 'VBD'), ('that', 'IN'), ('you', 'PRP'), ('had', 'VBD'), ('very', 'RB'), ('m…	was -> waas; very -> vary; you -> u; felt -> feldt; much -> mutch; no -> know; had -> hadd; the -> the a; I -> eye; bag -> bagge; I -> eye; your -> yore; when -> win; me -> mi;
1957264816	sadness	Yesterday a friend of mine was thrown off his horse as a lorry drove past us, ignoring us signaling for him to slow down	Yesterday a friend of mine waas thrown off his horse as a lorry drove past us , ignoring us signaling fore him two slow down	Yesterday a a friend of mine waas thrown off his horse as a lorry drove past us , ignoring us signaling fore hymn two slow down	Yesterday a friend of mine waas thrown off his hoarse as a a lorry drove passed us , ignoring us signaling fore hymn to slow downe	Yesterday a a friend of mine waas throne off his horse as a a lory drove passed us , ignoring us signalling fore hymn two sloe downe	Yeserday a friend of mine was thrown off his horse as a lorry dorve pkast us , ignoring us signaling for him to slow down	Yestrday a fwiend of mnie wbs trhown off his horse as a lory droove pbst us , ignoring us signaling for him to slow down	Yesterday a frend of mihne wsa trown off his hojse as a lrry drve phast us , igoring us signfling for him to sljow down	Yesterday a friend of mine off his horse as a lorry past us , ignoring us signaling for him to slow down	Yesterday a of off his as a drove us , ignoring us signaling for him to down	a of off his as a us , us for him to down	0.48	0.52	[('Yesterday', 'NN'), ('a', 'DT'), ('friend', 'NN'), ('of', 'IN'), ('mine', 'NN'), ('was', 'VBD'), ('thrown', 'VBN'), ('off', 'RP'), ('his', 'PRP$'), ('horse', 'NN'), ('as', 'IN'), ('a', 'DT'), ('lorry', 'NN'), ('drove', 'VBD'), ('past', 'JJ'), ('us', 'PRP'), (',', ','), ('ignoring', 'VBG'), ('us', 'PRP'), ('signaling', 'VBG'), ('for', 'IN'), ('him', 'PRP'), ('to', 'TO'), ('slow', 'VB'), ('down',…	a -> a a; to -> two; signaling -> signalling; thrown -> throne; was -> waas; a -> a a; lorry -> lory; past -> passed; him -> hymn; down -> downe; for -> fore; slow -> sloe;
1751572386	happiness	Goood Moring	Goood Moring	Goood Moring	Goood moehring	Goood moehring	Goood Moring	Goyod Moring	Gokood Moring	Goood Moring	Moring	Goood	1.0	0.5	[('Goood', 'NNP'), ('Moring', 'NNP')]	Moring -> moehring;
1751715505	happiness	Been Mother Day shopping....wow...big thanks to my sister for coming with me. Sorry about getting you drunk though	Been Mother Day shopping .... wow ... big thanks to mai sister for coming with me . sari about getting you drunk though	Been Mother Day shopping .... wow ... big thanks two my sister fore coming with mi . sari about getting you drunk tho	bin Mother dey shopping .... wow ... big thanks to my sister fore cumming withe mi . Sorry about getting you drunk tho	bin Mother dey shopping .... wow ... big thanks two mai sister fore cumming withe mi . sari about getting u drunk tho	Been Mohher Day shopping .... row ... big thanks to my sister for coming with me . Sorry about getting you drunk though	Been Mother Dya shopping .... wuow ... big thanks to my simter for cming with me . Srory about geoting you durnk though	Bene Meother Dday shoping .... ww ... ig thnaks to my sister for coying with me . Somrry about geting you drunk though	Been Mother shopping .... wow ... big thanks to my for coming with me . Sorry about getting you drunk though	Been Mother shopping ... to my sister for coming with me . about you drunk though	Day ... to my for with me . about you though	0.5652173913043478	0.4782608695652174	[('Been', 'JJ'), ('Mother', 'NNP'), ('Day', 'NNP'), ('shopping', 'VBG'), ('....', 'JJ'), ('wow', 'NN'), ('...', ':'), ('big', 'JJ'), ('thanks', 'NNS'), ('to', 'TO'), ('my', 'PRP$'), ('sister', 'NN'), ('for', 'IN'), ('coming', 'VBG'), ('with', 'IN'), ('me', 'PRP'), ('.', '.'), ('Sorry', 'VB'), ('about', 'IN'), ('getting', 'VBG'), ('you', 'PRP'), ('drunk', 'VBP'), ('though', 'IN')]	with -> withe; Been -> bin; you -> u; my -> mai; Sorry -> sari; coming -> cumming; Day -> dey; me -> mi; for -> fore; though -> tho; to -> two;
1694125146	happiness	Now I have to think of things to say And before that I have to make super chunk chocolate muffins with my kids	Now I have two think of things to say And before that I have two make super chunk chocolate muffins with my kids	gnau I have to think of things to say a and before that I halve to make super chunk chocolate muffins withe mai kids	gnau I halve two think of things two saye And before that I halve to make soup per chunk chocolate muffins with my kids	gnau eye halve two think of things two saye a and before that I halve two make soup per chunk chocolate muffins withe mai kids	Now I hvve to think of things to say And before that I have to make super cwhunk chocolate muffins with my kids	Now I hvae to think of things to say And before that I hve to maek suer chunk choiolate mufgins with my kisd	Nwo I hvae to thenk of tings to asy And before that I hvae to mqke srper chhunk chocbolate mfufins with my kzids	Now I have to think of things to And before that I have to make super chocolate muffins with my kids	Now I have to of things to And before that I have to muffins with my	I to of to And before that I to with my	0.5217391304347826	0.5652173913043478	[('Now', 'RB'), ('I', 'PRP'), ('have', 'VBP'), ('to', 'TO'), ('think', 'VB'), ('of', 'IN'), ('things', 'NNS'), ('to', 'TO'), ('say', 'VB'), ('And', 'CC'), ('before', 'IN'), ('that', 'DT'), ('I', 'PRP'), ('have', 'VBP'), ('to', 'TO'), ('make', 'VB'), ('super', 'JJ'), ('chunk', 'NN'), ('chocolate', 'NN'), ('muffins', 'NNS'), ('with', 'IN'), ('my', 'PRP$'), ('kids', 'NNS')]	say -> saye; super -> soup per; with -> withe; I -> eye; Now -> gnau; to -> two; have -> halve; to -> two; my -> mai; have -> halve; to -> two; And -> a and;
1957208462	sadness	Honza takes his flight back to the Czech Republic in the morning I'm really going to miss him.	Honza takes his flight back to the check Republic in the mourning I 'm really going to miss him .	Honza takes his flight back to the a Czech Republic in the a morning I 'm rylee going two miss him .	Honza takes his flight bak two the Czech Republic in the a mourning eye 'm really go in to miss him .	Honza takes his flight bak two the a check Republic in the a mourning eye 'm rylee going two mis him .	Honza takes his flight bbck to the Czech Republic in the morning I 'm relly going to miss him .	Homza tmkes his fluight back to the Czech Repumblic in the morning I m' really going to mcss him .	Hqnza tahkes his fight bck to the Czch Repuublic in the mosning I m' really gyoing to mios him .	Honza takes his flight back to the Republic in the morning I 'm really to miss him .	his flight back to the Czech Republic in the I 'm to him .	his to the Republic in the I to him .	0.55	0.6	[('Honza', 'NNP'), ('takes', 'VBZ'), ('his', 'PRP$'), ('flight', 'NN'), ('back', 'RB'), ('to', 'TO'), ('the', 'DT'), ('Czech', 'NNP'), ('Republic', 'NNP'), ('in', 'IN'), ('the', 'DT'), ('morning', 'NN'), ('I', 'PRP'), ("'m", 'VBP'), ('really', 'RB'), ('going', 'VBG'), ('to', 'TO'), ('miss', 'VB'), ('him', 'PRP'), ('.', '.')]	morning -> mourning; miss -> mis; to -> two; the -> the a; the -> the a; I -> eye; Czech -> check; back -> bak; to -> two; really -> rylee;
1963579631	sadness	fell down while holdin kales hand today...I hurt my foot &amp; he bruised his forehead im such a klutz!	fell down while holdin kales hand today ... eye hurt my foot & amp ; he bruised his forehead im such a kluttz !	fel down while holdin kales hand today ... eye hirt my foote & amp ; he bruised his forehead im sutch a klutz !	fell down wile holdin kales hand today ... eye hurt my foote & amp ; hee bruised his forehead imm sutch a kluttz !	fel downe wile holdin kales hand today ... eye hirt mai foote & amp ; hee bruised his forehead imm sutch a a kluttz !	fell down while holdin kales hand today ... I hurt my foot & amp ; he bruised his forehead om such a keutz !	flel dwn while holdin kles hand today ... I hurt my fuoot & ap ; he bruised his fhrehead nm such a klutz !	fiell don while hofdin kaales hadn tzday ... I hujrt my foot & ap ; he brduised his forehead mi such a kultz !	fell down while holdin kales hand today ... I hurt my foot & amp ; he his im such a klutz !	fell while kales hand ... I hurt my & ; he his im such a klutz !	down while ... I my & ; he his such a !	0.5416666666666666	0.5	[('fell', 'VBD'), ('down', 'RB'), ('while', 'IN'), ('holdin', 'JJ'), ('kales', 'NNS'), ('hand', 'NN'), ('today', 'NN'), ('...', ':'), ('I', 'PRP'), ('hurt', 'VBP'), ('my', 'PRP$'), ('foot', 'NN'), ('&', 'CC'), ('amp', 'NN'), (';', ':'), ('he', 'PRP'), ('bruised', 'VBD'), ('his', 'PRP$'), ('forehead', 'JJ'), ('im', 'NN'), ('such', 'PDT'), ('a', 'DT'), ('klutz', 'NN'), ('!', '.')]	down -> downe; hurt -> hirt; such -> sutch; fell -> fel; while -> wile; I -> eye; a -> a a; klutz -> kluttz; im -> imm; my -> mai; he -> hee; foot -> foote;
1957610175	sadness	@sophiatam haha yea! Just working and chillin in the eastbay. Unlike u, I don't get a summer break boo	@ sophiatam haha yay ! Just working and chillin in the eastbay . Unlike u , I do n't get a summer brake boo	@ sophiatam haha yay ! Just working a and chillin in the eastbay . Unlike u , I due n't goette a summer brake boo	@ sophiatam haha yea ! Just working a and chillin in the a eastbay . Unlike you , I do n't goette a a sommer break beu	@ sophiatam haha yay ! Just werking a and chillin in the a eastbay . Unlike you , eye due n't goette a a sommer brake beu	@ sophiatam haha yea ! Just working and chillin in the eastbay . Unlike u , I do n't get a summer break boo	@ sophiatam haa eea ! Just womking and chillin in the eastbay . Unlike u , I do k't egt a summer boeak boo	@ sopihatam hanha jyea ! Just working and chillin in the easatbay . Unlike u , I od nst egt a sulmer bryak boo	@ sophiatam haha ! Just working and chillin in the eastbay . Unlike u , I do get a summer break boo	@ haha ! Just working and chillin in the . Unlike , I get a break boo	sophiatam ! Just and chillin in the . Unlike , I a	0.625	0.5	[('@', 'JJ'), ('sophiatam', 'NN'), ('haha', 'NN'), ('yea', 'NN'), ('!', '.'), ('Just', 'NNP'), ('working', 'VBG'), ('and', 'CC'), ('chillin', 'NN'), ('in', 'IN'), ('the', 'DT'), ('eastbay', 'NN'), ('.', '.'), ('Unlike', 'IN'), ('u', 'JJ'), (',', ','), ('I', 'PRP'), ('do', 'VBP'), ("n't", 'RB'), ('get', 'VB'), ('a', 'DT'), ('summer', 'NN'), ('break', 'NN'), ('boo', 'NN')]	break -> brake; a -> a a; u -> you; do -> due; get -> goette; the -> the a; boo -> beu; working -> werking; summer -> sommer; and -> a and; I -> eye; yea -> yay;
1964765850	sadness	Don't think I'm gonna be able to go to see the JB 3D Concert...wrong time, no where very close by	Do n't think eye 'm gon nah be able two go to see the JB 3D Concert ... wrong time , no where very close by	Do n't think eye 'm gon na be abel two go to see the JB 3D Concert ... wrong time , no wear very clothes by	due n't think I 'm gon nah b abel to go two sea the a JB 3D Concert ... wrong time , no wear very close by	Do n't think eye 'm gon nah b abel two gogh two see the JB 3D Concert ... rong time , know wear vary clothes buy	Do nt' think I 'm gon na be able to go to see the BJ 3D Concert ... wrnog time , no where very close by	Do ndt think I vm gon na eb able to go to nsee the JB 3D Conocert ... wrfng time , no where vry clxose by	go n't thqink I m gno na eb aoble to o to see the B 3D Conzert ... wrong time , no where vkery cljse by	Do n't think I na be able to go to see the JB 3D Concert ... time , no where very close by	Do n't think I gon na be to to the 3D ... , no where very close by	I na to to the JB 3D ... , no where very by	0.5769230769230769	0.6153846153846154	[('Do', 'VBP'), ("n't", 'RB'), ('think', 'VB'), ('I', 'PRP'), ("'m", 'VBP'), ('gon', 'VBG'), ('na', 'TO'), ('be', 'VB'), ('able', 'JJ'), ('to', 'TO'), ('go', 'VB'), ('to', 'TO'), ('see', 'VB'), ('the', 'DT'), ('JB', 'NNP'), ('3D', 'CD'), ('Concert', 'NNP'), ('...', ':'), ('wrong', 'JJ'), ('time', 'NN'), (',', ','), ('no', 'DT'), ('where', 'WRB'), ('very', 'RB'), ('close', 'RB'), ('by', 'IN')]	very -> vary; able -> abel; wrong -> rong; na -> nah; be -> b; close -> clothes; to -> two; I -> eye; by -> buy; go -> gogh; to -> two; no -> know; where -> wear;
1957476026	sadness	im the only ho that didnt go to tigerheat tonite	imm the only ho that didnt go to tigerheat tonite	im the only ho that didnt gogh to tigerheat tonight	imm the only ho that didnt gogh two tigerheat tonite	imm the a only ho that didnt gogh two tigerheat tonight	mi the only ho that didnt go to tigerheat tonite	im the only ho that dindt og to tigerheat tkonite	im the olny co that ddnt go to tigeyrheat tounite	the only ho that didnt go to tigerheat tonite	im the ho that didnt to tigerheat	im the ho that to	0.7	0.6	[('im', 'VB'), ('the', 'DT'), ('only', 'JJ'), ('ho', 'NN'), ('that', 'IN'), ('didnt', 'NN'), ('go', 'VBP'), ('to', 'TO'), ('tigerheat', 'VB'), ('tonite', 'JJ')]	the -> the a; go -> gogh; to -> two; im -> imm; tonite -> tonight;
1695135583	sadness	Good morning! Kid going back to school after 10 sick days. Looking forward to a productive week. happy monday!	Good morning ! Kid going bak to school after 10 sick days . Looking forward two a productive week . happy monday !	Good mourning ! Kid going bak to school after 10 sick days . Looking for word two a a productive week . happy monday !	Good mourning ! Kid go in back two school after 10 sick dais . Looking forward two a a productive weak . happy monday !	goode mourning ! Kid go in bak two school aft er 10 sic dais . Looking for word two a productive weak . happy mundi !	Good morning ! Kid going back to school after 10 sick days . Looking forward to a prodyctive week . hapy monday !	Gyood morning ! uid gonig back to sbhool after 10 sick days . Loaking forvard to a productive wek . happy monday !	Gbod myorning ! aid going bfck to school after 10 sik daiys . Ltoking frward to a prductive wek . haoppy moday !	Good morning ! Kid going back to after 10 sick . Looking forward to a productive week . happy monday !	morning ! going back to after 10 sick days . forward to a . happy !	! going to after 10 . to a week . !	0.6086956521739131	0.6086956521739131	[('Good', 'JJ'), ('morning', 'NN'), ('!', '.'), ('Kid', 'NNP'), ('going', 'VBG'), ('back', 'RB'), ('to', 'TO'), ('school', 'NN'), ('after', 'IN'), ('10', 'CD'), ('sick', 'JJ'), ('days', 'NNS'), ('.', '.'), ('Looking', 'VBG'), ('forward', 'RB'), ('to', 'TO'), ('a', 'DT'), ('productive', 'JJ'), ('week', 'NN'), ('.', '.'), ('happy', 'JJ'), ('monday', 'NN'), ('!', '.')]	back -> bak; to -> two; week -> weak; sick -> sic; Good -> goode; monday -> mundi; forward -> for word; going -> go in; to -> two; after -> aft er; morning -> mourning; days -> dais;
1751000556	happiness	Ok we found our way now... I think tonight let's just let go its dance time!	Ok we found our way gnau ... eye think tonight let 's just let go its dance time !	Ok we found hour weigh gnau ... I think tonight let 's just lett go its dance time !	Ok we found hour way now ... eye think tonite lett 's just lett gogh its dance time !	Ok wee found hour weigh gnau ... eye think tonite lett 's just lett gogh its dance time !	Ok we found our way now ... I think tonight lgt 's jmust let go its dance time !	Ok we fonud our way nfw ... I think tonhght let 's jubt let go its dace tme !	Ok we found our wlay nuw ... I tink tfnight lpt 's jbst flet do its dnace tie !	Ok we found our ... I think tonight let 's just let go its dance time !	Ok we found our ... I think tonight 's just its dance !	Ok we found our ... I 's its !	0.5789473684210527	0.4736842105263157	[('Ok', 'IN'), ('we', 'PRP'), ('found', 'VBD'), ('our', 'PRP$'), ('way', 'NN'), ('now', 'RB'), ('...', ':'), ('I', 'PRP'), ('think', 'VBP'), ('tonight', 'JJ'), ('let', 'NN'), ("'s", 'POS'), ('just', 'RB'), ('let', 'VB'), ('go', 'VB'), ('its', 'PRP$'), ('dance', 'NN'), ('time', 'NN'), ('!', '.')]	way -> weigh; now -> gnau; we -> wee; let -> lett; go -> gogh; our -> hour; I -> eye; let -> lett; tonight -> tonite;
1963219839	sadness	Sitting in an almost empty dorm, waiting for jordan to come to take some last things and say good bye. He graduates tomorrow.	Sitting in ann almost empty dorm , waiting for jordan to cum to take some lost things and say good bye . He graduates tomorrow .	Sitting in an almost empty dorm , waiting for jorden to cum two take sum last things and say good bye . hee graduates tomorrow .	Sitting in an almost empty dorm , weighting fore jordan two come to take sum lost things a and saye goode bye . He graduates tomorrow .	Sitting in ann almost m t dorm , weighting for jorden two cum two take sum lost things a and say goode by . hee graduates tomorrow .	Sitting in an almost empty drm , waiting for jordan to come to take some last thngs and say god bye . He graduates tomorrow .	Siting in an almost empty dcorm , watiing for jordan to come to tmake some luast thrngs and asy god bye . He graduates tomorrow .	Siting in an almost epmty domr , wzaiting for jtrdan to cdome to tke some lat thyngs and say god ye . He grdauates tmorrow .	Sitting in an almost empty , waiting for jordan to come to some last things and say good bye . He graduates .	Sitting in an almost , for jordan to to some things and say bye . He tomorrow .	in an , for jordan to to some things and . He .	0.5769230769230769	0.5769230769230769	[('Sitting', 'VBG'), ('in', 'IN'), ('an', 'DT'), ('almost', 'RB'), ('empty', 'JJ'), ('dorm', 'NN'), (',', ','), ('waiting', 'VBG'), ('for', 'IN'), ('jordan', 'NN'), ('to', 'TO'), ('come', 'VB'), ('to', 'TO'), ('take', 'VB'), ('some', 'DT'), ('last', 'JJ'), ('things', 'NNS'), ('and', 'CC'), ('say', 'VB'), ('good', 'JJ'), ('bye', 'NN'), ('.', '.'), ('He', 'PRP'), ('graduates', 'VBZ'), ('tomorrow', …	to -> two; empty -> m t; last -> lost; some -> sum; jordan -> jorden; bye -> by; an -> ann; waiting -> weighting; good -> goode; and -> a and; to -> two; come -> cum; He -> hee;
1753548039	sadness	fighting with mum on mothers day	fighting with mum on mothers dey	fighting with maam on mothers day	fighting withe maam on mothers day	fighting withe maam on mothers dey	fighting with mum on mothers dy	fighting with mdum on mothers dwy	figthing with mum on moters iday	fighting with mum on mothers	with mum on day	with on day	0.6666666666666666	0.5	[('fighting', 'VBG'), ('with', 'IN'), ('mum', 'NN'), ('on', 'IN'), ('mothers', 'NNS'), ('day', 'NN')]	with -> withe; day -> dey; mum -> maam;
1694606684	happiness	hope this day will be nice as the sun that are upon us	hope this day will be nice as the son that are upon us	hope this dey will be nice as the a sun that r upon us	hope this dey wil be niece as the a sun that are upon us	hope this dey wil b niece as the a son that r upon us	hope this ay will be nice as the sun that are upon us	hope this day will eb niice as the un that ere upon us	hozpe this ady will e nie as the snu that aer upon us	hope this day will be nice as the sun that upon us	this will be as the that are upon us	this will as the that upon us	0.4615384615384615	0.5384615384615384	[('hope', 'NN'), ('this', 'DT'), ('day', 'NN'), ('will', 'MD'), ('be', 'VB'), ('nice', 'JJ'), ('as', 'IN'), ('the', 'DT'), ('sun', 'NN'), ('that', 'WDT'), ('are', 'VBP'), ('upon', 'IN'), ('us', 'PRP')]	will -> wil; the -> the a; day -> dey; sun -> son; nice -> niece; are -> r; be -> b;
1753466612	happiness	i can't wait. 2 more days till happiness.	i ca n't wait . 2 more days til happiness .	i ca n't wait . 2 more dais til happiness .	eye ca n't wait . 2 moore days til happiness .	eye ca n't weight . 2 moore dais til happiness .	i ca n't wait . 2 mofe days till happiness .	i ca n't wiat . 2 more days till hagppiness .	i ca 't wit . 2 motre dys tlil happiness .	i ca n't wait . 2 more till happiness .	ca n't . 2 more days happiness .	ca wait . 2 .	0.6363636363636364	0.4545454545454545	[('i', 'NN'), ('ca', 'MD'), ("n't", 'RB'), ('wait', 'VB'), ('.', '.'), ('2', 'CD'), ('more', 'JJR'), ('days', 'NNS'), ('till', 'RB'), ('happiness', 'VBP'), ('.', '.')]	i -> eye; till -> til; wait -> weight; days -> dais; more -> moore;
1960140623	sadness	Working!!! Still sick	Working ! ! ! stil sick	Working ! ! ! stil sick	werking ! ! ! stil sick	werking ! ! ! stil sic	Working ! ! ! Stll sick	Wqorking ! ! ! Still siock	Woring ! ! ! Stlil sck	Working ! ! ! sick	! ! ! Still	! ! !	0.5	0.5	[('Working', 'VBG'), ('!', '.'), ('!', '.'), ('!', '.'), ('Still', 'RB'), ('sick', 'JJ')]	Still -> stil; Working -> werking; sick -> sic;
1963516634	happiness	nice hair and nowhere to go	niece hair and nowhere to go	nice hair a and nowhere to go	niece hair and nowhere two go	niece hare and nowhere to gogh	nie hair and nowhere to go	nce hadr and nowhere to go	nipce hair and nwhere to og	nice hair and to go	nice and to go	nice and to	0.6666666666666666	0.8333333333333334	[('nice', 'JJ'), ('hair', 'NN'), ('and', 'CC'), ('nowhere', 'RB'), ('to', 'TO'), ('go', 'VB')]	go -> gogh; hair -> hare; nice -> niece;
1963564125	sadness	I'm german i think i should be able to go to germany for free whenever i want...plz	I 'm german i think i should be able to gogh to germany fore free whenever i want ... plz	eye 'm german eye think i should be able to go to germany for freeh whenever eye want ... plz	I 'm german eye think eye schuld be abel to go to german e for free whenever eye want ... plz	eye 'm german eye think eye should b abel two gogh two german e fore free whenever i want ... plz	I 'm german i think i should be able to go to germany for free whenever i want ... plz	I m' greman i think i should be able to go to gerdmany for free whenever i want ... pz	I d'm gvrman i think i should qe abe to to to germany for fvree whenever i wnt ... xplz	I 'm german i think i should be to go to germany for free whenever i want ...	I 'm german should be to to germany for free whenever i want ...	I german i should to to germany for whenever ...	0.65	0.7	[('I', 'PRP'), ("'m", 'VBP'), ('german', 'JJ'), ('i', 'NN'), ('think', 'VBP'), ('i', 'NN'), ('should', 'MD'), ('be', 'VB'), ('able', 'JJ'), ('to', 'TO'), ('go', 'VB'), ('to', 'TO'), ('germany', 'VB'), ('for', 'IN'), ('free', 'JJ'), ('whenever', 'WRB'), ('i', 'NN'), ('want', 'VBP'), ('...', ':'), ('plz', 'NN')]	to -> two; able -> abel; germany -> german e; i -> eye; for -> fore; go -> gogh; i -> eye; to -> two; I -> eye; be -> b;
1694725350	happiness	@urbalcloud hahaha! i have a secret door to the real batcave	@ urbalcloud hahaha ! i have a secret door to the reel batcave	@ urbalcloud hahaha ! eye halve a secret door to the reel batcave	@ urbalcloud hahaha ! eye halve a secret door two the a real batcave	@ urbalcloud hahaha ! eye halve a a secret doar two the a reel batcave	@ urbalcloud hahaha ! i have a secret door to the real batcave	@ uralcloud hahaha ! i have a secret door to the real batscave	@ urbailcloud hahaha ! i huave a seeret dor to the ral bgtcave	@ urbalcloud hahaha ! i have a secret door to the real	@ hahaha ! i a secret door to the	hahaha ! a secret to the	0.6923076923076923	0.5384615384615384	[('@', 'JJ'), ('urbalcloud', 'JJ'), ('hahaha', 'NN'), ('!', '.'), ('i', 'NN'), ('have', 'VBP'), ('a', 'DT'), ('secret', 'JJ'), ('door', 'NN'), ('to', 'TO'), ('the', 'DT'), ('real', 'JJ'), ('batcave', 'NN')]	a -> a a; real -> reel; door -> doar; the -> the a; i -> eye; to -> two; have -> halve;
1966261776	sadness	@RealRobBrydon Hi Rob, will you be coming back and doing any more shows in Wales again soon? Missed you the first time.	@ RealRobBrydon Hi Rob , will you be coming back and doing n e more shows in Wales again soon ? Missed you the a furst time .	@ RealRobBrydon Hi Rob , will you be coming bak and dewing any moore shows in whales again soon ? mist you the first time .	@ RealRobBrydon Hi raab , wil you b cumming back and dewing any moore shows in Wales again soon ? Missed you the a furst time .	@ RealRobBrydon high raab , wil u b coming bak a and dewing n e moore shows in whales again suen ? Missed u the first time .	@ ReallobBrydon Hi Rob , will you be coming back and doing any more sohws in Wales again son ? Missed you the first time .	@ RealRobBrydon Hi Rob , will you be coming bck and donig any mzore shwos in Wales again sono ? Mpissed you the frist time .	@ RealRocbBrydon ni oRb , will you eb caoming biack and dioing any mope shows in Waels again soon ? Msised you the frist tiwe .	RealRobBrydon Hi , will you be coming back and doing any more shows in Wales again ? Missed you the first time .	, will you be coming back and doing any shows in again ? Missed you the time .	, will you back and doing any in Wales ? you the .	0.6153846153846154	0.6538461538461539	[('@', 'JJ'), ('RealRobBrydon', 'NNP'), ('Hi', 'NNP'), ('Rob', 'NNP'), (',', ','), ('will', 'MD'), ('you', 'PRP'), ('be', 'VB'), ('coming', 'VBG'), ('back', 'RB'), ('and', 'CC'), ('doing', 'VBG'), ('any', 'DT'), ('more', 'JJR'), ('shows', 'NNS'), ('in', 'IN'), ('Wales', 'NNP'), ('again', 'RB'), ('soon', 'RB'), ('?', '.'), ('Missed', 'VBN'), ('you', 'PRP'), ('the', 'DT'), ('first', 'JJ'), ('time',…	will -> wil; Hi -> high; Wales -> whales; more -> moore; soon -> suen; you -> u; and -> a and; doing -> dewing; be -> b; you -> u; back -> bak; any -> n e; Rob -> raab;
1961763822	sadness	Is still tired due to late nights out and work and has to b up early again 2moro 4 work bad times!	Is stil tired due to late nights out and work a and has to b up early again 2moro 4 work bad times !	Is stil tired do two late nights out and work a and has to b up early again 2moro 4 werk bad times !	Is stil tired due to late knights out and werk and has two b upp earley again 2moro 4 werk bad times !	Is stil tired do two leight nights out a and werk a and has two be upp earley again 2moro 4 werk bad times !	es still tired due to late nights out and work and hwas to b up early again 2moro 4 work bad times !	Is sitill tied de to late nyghts out and work and hns to b up early again 2moro 4 work bad ties !	sI stfll tred ue to lae nights out and wsrk and hbas to b up early agian 2moro 4 wrok bda tmes !	Is still tired to late nights out and and has to b up early again 2moro 4 work bad times !	Is still due to nights out and work and to b up 2moro 4 work !	to out and and to up 2moro 4 work times !	0.6086956521739131	0.5652173913043478	[('Is', 'VBZ'), ('still', 'RB'), ('tired', 'VBN'), ('due', 'JJ'), ('to', 'TO'), ('late', 'VB'), ('nights', 'NNS'), ('out', 'RP'), ('and', 'CC'), ('work', 'NN'), ('and', 'CC'), ('has', 'VBZ'), ('to', 'TO'), ('b', 'VB'), ('up', 'RP'), ('early', 'RB'), ('again', 'RB'), ('2moro', 'CD'), ('4', 'CD'), ('work', 'NN'), ('bad', 'JJ'), ('times', 'NNS'), ('!', '.')]	up -> upp; to -> two; to -> two; and -> a and; late -> leight; work -> werk; early -> earley; and -> a and; due -> do; still -> stil; b -> be; work -> werk;
1695250664	happiness	@DH_Photography Good Morning! Hope you have a great day!!	@ DH_Photography Good Morning ! Hope you have a grate day ! !	@ DH_Photography Good Morning ! Hope you halve a a great dey ! !	@ DH_Photography goode mourning ! Hope u have a a great day ! !	@ DH_Photography goode mourning ! Hope u halve a a grate dey ! !	@ DH_Photography Good Morning ! Hope you have a gireat day ! !	@ DH_Photography Gcod Mrning ! Hope you have a great dya ! !	@ DH_Pohtography God Moyrning ! Hoep you have a grat ady ! !	@ DH_Photography Morning ! Hope you have a great day ! !	Good Morning ! Hope you a great ! !	@ ! you a ! !	0.6153846153846154	0.5384615384615384	[('@', 'JJ'), ('DH_Photography', 'NNP'), ('Good', 'NNP'), ('Morning', 'NN'), ('!', '.'), ('Hope', 'NN'), ('you', 'PRP'), ('have', 'VBP'), ('a', 'DT'), ('great', 'JJ'), ('day', 'NN'), ('!', '.'), ('!', '.')]	a -> a a; you -> u; have -> halve; Good -> goode; great -> grate; Morning -> mourning; day -> dey;
1751750402	happiness	Going to church in the morning...happy mommas day almost	Going to church in the mourning ... happy mommas day almost	Going to church in the a mourning ... happy mommas day almost	Going to church in the a mourning ... happy mommas dey almost	go in two church in the a mourning ... happy mommas dey almost	Ging to church in the morning ... happy mommas day almost	Going to church in the morning ... hajppy mlommas day amost	Going to chkrch in the moring ... hayppy mommas ady amost	Going to in the morning ... happy mommas day almost	Going to church in the morning ... day	to in the ... day	0.6363636363636364	0.4545454545454545	[('Going', 'VBG'), ('to', 'TO'), ('church', 'VB'), ('in', 'IN'), ('the', 'DT'), ('morning', 'NN'), ('...', ':'), ('happy', 'JJ'), ('mommas', 'NN'), ('day', 'NN'), ('almost', 'RB')]	the -> the a; day -> dey; Going -> go in; morning -> mourning; to -> two;
1753650408	happiness	So so happy to be with @theblackqueen - she even makes doing laundry wonderful	So so happy to b with @ theblackqueen - xi even makes doing laundry wonderful	sew so happy to be with @ theblackqueen - xi even makes dewing laundry wonderful	sew sew happy two be withe @ theblackqueen - xi even makes doing laundry wonderful	sew sew happy two b withe @ theblackqueen - xi even makes dewing laundry wonderful	So so happy to be with @ theblackqueen - she even makes doing laundry woynderful	So iso hvppy to obe with @ theblackqueen - she even makes ding laundry wonderful	no os hppy to e with @ theblackqueen - she elven makes djoing laundry wonjerful	So to be with @ theblackqueen - she even makes doing laundry wonderful	So to be with theblackqueen - she makes doing wonderful	to with @ theblackqueen - she even	0.6666666666666666	0.4666666666666667	[('So', 'RB'), ('so', 'RB'), ('happy', 'JJ'), ('to', 'TO'), ('be', 'VB'), ('with', 'IN'), ('@', 'NNP'), ('theblackqueen', 'SYM'), ('-', ':'), ('she', 'PRP'), ('even', 'RB'), ('makes', 'VBZ'), ('doing', 'VBG'), ('laundry', 'JJ'), ('wonderful', 'NN')]	So -> sew; doing -> dewing; she -> xi; be -> b; with -> withe; to -> two; so -> sew;
1751918306	happiness	watching my new season eleven dvd	watching mai new season eleven dvd	watching my new seas in eleven dvd	watching mai new seas in eleven dvd	watching mai gnu seas in eleven dvd	watching my nwe season eleven dvd	watching my nuew sesaon eleven dvd	watching my nwe season elveen svd	watching my new eleven dvd	watching my season dvd	my season dvd	0.8333333333333334	0.5	[('watching', 'VBG'), ('my', 'PRP$'), ('new', 'JJ'), ('season', 'NN'), ('eleven', 'RB'), ('dvd', 'VBD')]	new -> gnu; my -> mai; season -> seas in;
1750928291	happiness	Thanks so much to everyone who came out to Speakeasy last night! What a hit. Wonderful to see you all having fun! June will be awesome.	Thanks so much to everyone hoo came out to Speakeasy last night ! What a hit . Wonderful to see you all having fun ! June wil be os him .	Thanks sew mutch to everyone who came out two Speakeasy last night ! What a hit . Wonderful to see u all having fun ! June wil be os him .	Thanks sew mutch to everyone hoo came out two Speakeasy last knight ! What a hitt . Wonderful to see you aul halving fun ! joon will be awesome .	Thanks sew mutch two everyone hoo kaim out two Speakeasy lost knight ! What a a hitt . Wonderful to see u all having fun ! joon wil b os him .	Thanks so muh to everyone who came out to Speakeasy last night ! What a hnt . Wogderful to see you all having fun ! June will be awesome .	Thanks so much to everyone who chme out to Spjeakeasy labst night ! What a iht . Wonderful to ese you all hsaving fun ! June will be aweosme .	Tanks eso muech to eveyyone who cane out to Spqeakeasy lat ngght ! What a hdit . Wonerful to se you all hving fun ! Julne will ebe aesome .	Thanks so much to who came out to Speakeasy last night ! What a . Wonderful to see you all having fun ! June will awesome .	so to everyone who out to Speakeasy ! What a . to you all having ! June will be awesome .	to who out to ! What a . to see you all ! will .	0.5333333333333333	0.6333333333333333	[('Thanks', 'NNS'), ('so', 'RB'), ('much', 'JJ'), ('to', 'TO'), ('everyone', 'NN'), ('who', 'WP'), ('came', 'VBD'), ('out', 'RP'), ('to', 'TO'), ('Speakeasy', 'NNP'), ('last', 'JJ'), ('night', 'NN'), ('!', '.'), ('What', 'WP'), ('a', 'DT'), ('hit', 'NN'), ('.', '.'), ('Wonderful', 'JJ'), ('to', 'TO'), ('see', 'VB'), ('you', 'PRP'), ('all', 'DT'), ('having', 'VBG'), ('fun', 'NN'), ('!', '.'), ('Ju…	much -> mutch; came -> kaim; awesome -> os him; to -> two; night -> knight; a -> a a; so -> sew; last -> lost; will -> wil; who -> hoo; be -> b; you -> u; hit -> hitt; June -> joon; to -> two;
1962020555	sadness	Im here at work super bored	Im hear at work super bored	Im here at werk super bored	Im hear at work soup per bored	Im hear at work soup per board	Im here at work suer bored	m heer at work super bored	xIm heqe at work super boced	Im here at super bored	at work super bored	Im at bored	0.8333333333333334	0.8333333333333334	[('Im', 'NNP'), ('here', 'RB'), ('at', 'IN'), ('work', 'NN'), ('super', 'NN'), ('bored', 'VBD')]	here -> hear; super -> soup per; bored -> board;
1963067090	happiness	tomorrow He'll gone to new home...I was Born single(our little puppy of basset hound)	tomorrow He 'll gone to gnu home ... I was Born singel ( our little puppy of basset hound )	tomorrow hee 'll gawne to new holm ... I was Born single ( our little puppy of bassett hound )	tomorrow He 'll gawne to new holm ... I waas Born singel ( hour little pup he of basset hound )	tomorrow hee 'll gawne two gnu home ... eye waas borne single ( hour littell puppy of bassett hound )	tomorrow He 'll gone to new hoe ... I was Born siingle ( our little puppy of basset hound )	tmorrow He 'll gone to niw home ... I as Bopn sigle ( our litle puppy of basset hound )	toemorrow He 'll gone to kew hoem ... I ws Bogrn siwngle ( our lpittle psppy of bsset htound )	tomorrow He 'll to new home ... I was Born single ( our little puppy of basset )	He 'll to home ... I Born ( our little puppy of hound )	He 'll to ... I ( our of hound )	0.55	0.65	[('tomorrow', 'NN'), ('He', 'PRP'), ("'ll", 'MD'), ('gone', 'VBN'), ('to', 'TO'), ('new', 'JJ'), ('home', 'NN'), ('...', ':'), ('I', 'PRP'), ('was', 'VBD'), ('Born', 'VBN'), ('single', 'JJ'), ('(', '('), ('our', 'PRP$'), ('little', 'JJ'), ('puppy', 'JJ'), ('of', 'IN'), ('basset', 'NN'), ('hound', 'NN'), (')', ')')]	He -> hee; little -> littell; was -> waas; basset -> bassett; our -> hour; gone -> gawne; new -> gnu; I -> eye; Born -> borne; to -> two;
1752193300	happiness	@misscruisette Glad you like!	@ misscruisette Glad u like !	@ misscruisette Glad u like !	@ misscruisette gladd you lyke !	@ misscruisette gladd u lyke !	@ miscruisette Glad you like !	@ misscrisette Grad you like !	@ miyscruisette Gald you like !	@ misscruisette you like !	misscruisette you like !	you like !	0.5	0.5	[('@', 'NN'), ('misscruisette', 'NN'), ('Glad', 'NNP'), ('you', 'PRP'), ('like', 'IN'), ('!', '.')]	Glad -> gladd; you -> u; like -> lyke;
1962851232	sadness	@PrinceTerrence TERRY TERRY TERRY!! i miss you	@ PrinceTerrence TERRY tarry TERRY ! ! i miss you	@ PrinceTerrence TERRY tarry TERRY ! ! i mis you	@ PrinceTerrence tarry tarry TERRY ! ! i mis you	@ PrinceTerrence TERRY tarry tarry ! ! eye mis u	@ PrinceTerrence TERRY TERRY TERRY ! ! i miss you	@ PrinceTerrence TEmRRY TERRY TERRY ! ! i mpss you	@ PrinceeTrrence TERRY TERRY TiERRY ! ! i miss you	@ PrinceTerrence TERRY TERRY TERRY ! ! miss you	@ PrinceTerrence TERRY TERRY ! ! you	@ TERRY ! ! you	0.7	0.6	[('@', 'JJ'), ('PrinceTerrence', 'NNP'), ('TERRY', 'NNP'), ('TERRY', 'NNP'), ('TERRY', 'NNP'), ('!', '.'), ('!', '.'), ('i', 'JJ'), ('miss', 'VBP'), ('you', 'PRP')]	you -> u; TERRY -> tarry; i -> eye; TERRY -> tarry; miss -> mis;
1957758091	sadness	oowww...why do wisdom teeth hurt so much	oowww ... why due wisdom teeth hurt so much	oowww ... y do wisdom teeth hurt so mutch	oowww ... why due wisdom teeth hirt so mutch	oowww ... y due wisdom teeth hirt sew mutch	oowww ... why do wisdom teeth hurt so muhc	oowww ... why qo wisdom teeth hurt os mvch	oouww ... why co wisdom teeth huwrt o meuch	... why do wisdom teeth hurt so much	oowww ... why do wisdom so	... why do hurt	0.7777777777777778	0.5555555555555556	[('oowww', 'NN'), ('...', ':'), ('why', 'WRB'), ('do', 'VBP'), ('wisdom', 'RB'), ('teeth', 'VB'), ('hurt', 'NN'), ('so', 'RB'), ('much', 'JJ')]	so -> sew; why -> y; much -> mutch; do -> due; hurt -> hirt;
1964332567	sadness	me and chloe are drinking away our sorrows, Dreambears SO should've got through	mi and chloe are drinking away our sorrows , Dreambears SO should 've gott through	me and cloey r drinking away our sorrows , Dreambears sew should 've got through	mi and cloey are drinking away our sorrows , Dreambears SO schuld 've gott thru	mi and cloey r drinking away hour sorrows , Dreambears sew schuld 've gott thru	me and chloe are dirnking away our srorows , Dreambears SO should 've got through	me and cloe tare drining away our sorrows , Dreambears O should 'fe got through	me and chbloe aere drinking aay our sororws , Dreabears OS should 'bve ogt through	me and chloe are our sorrows , Dreambears SO should 've got through	me and away our sorrows , SO should got through	me and away our , should through	0.6	0.6	[('me', 'PRP'), ('and', 'CC'), ('chloe', 'NNS'), ('are', 'VBP'), ('drinking', 'VBG'), ('away', 'RB'), ('our', 'PRP$'), ('sorrows', 'NNS'), (',', ','), ('Dreambears', 'NNP'), ('SO', 'NNP'), ('should', 'MD'), ("'ve", 'VBP'), ('got', 'VBN'), ('through', 'IN')]	me -> mi; should -> schuld; are -> r; SO -> sew; through -> thru; got -> gott; our -> hour; chloe -> cloey;
1752774407	happiness	@BabyvibeNancy Hi Nancy your fine (till it the baby moves!) Just get out of the house &amp; do fun stuff early! The hardest jump was 1 to 2	@ BabyvibeNancy Hi Nancy your fine ( till it the baby moves ! ) Just get out of the a haus & amp ; due fun stuff early ! The hardest jump was 1 two 2	@ BabyvibeNancy Hi Nancy your fein ( til it the babe he moves ! ) Just get out of the a haus & amp ; do fun stough early ! the a hardest jump was 1 to 2	@ BabyvibeNancy high nancy e yore fine ( till it the babe he moves ! ) Just get out of the a haus & amp ; due fun stough earley ! The hardest jump waas 1 two 2	@ BabyvibeNancy high nancy e yore fein ( til it the a babe he moves ! ) Just goette out of the a haus & amp ; due fun stough earley ! the a hardest jump waas 1 two 2	@ BabyviebNancy Hi Nancy your fine ( till it the baby moves ! ) Just get out of the hosue & amp ; o fun stuff early ! The harxest jump was 1 to 2	@ BabyvibeNancy Hi Nancy your fcne ( till it the baby moves ! ) Juyst gte out of the huose & map ; od ufn stuff early ! The haredst jup as 1 to 2	@ BabyvlibeNancy i Nacny your fine ( till it the bgaby mojves ! ) Jst et out of the heouse & ap ; ko qun shtuff ealy ! The harfest jup wus 1 to 2	@ BabyvibeNancy Hi your ( till it the baby moves ! ) Just out of the house & amp ; do fun stuff ! The hardest jump was 1 to 2	BabyvibeNancy Nancy your fine ( it the baby ! ) Just out of the & amp ; fun ! The hardest 1 to 2	your fine ( it the ! ) out of the & ; ! The 1 to 2	0.5428571428571428	0.4571428571428571	[('@', 'JJ'), ('BabyvibeNancy', 'NNP'), ('Hi', 'NNP'), ('Nancy', 'NNP'), ('your', 'PRP$'), ('fine', 'NN'), ('(', '('), ('till', 'VB'), ('it', 'PRP'), ('the', 'DT'), ('baby', 'NN'), ('moves', 'VBZ'), ('!', '.'), (')', ')'), ('Just', 'RB'), ('get', 'VB'), ('out', 'IN'), ('of', 'IN'), ('the', 'DT'), ('house', 'NN'), ('&', 'CC'), ('amp', 'NN'), (';', ':'), ('do', 'VB'), ('fun', 'VB'), ('stuff', 'VB')…	do -> due; was -> waas; The -> the a; early -> earley; the -> the a; the -> the a; Hi -> high; to -> two; get -> goette; fine -> fein; stuff -> stough; Nancy -> nancy e; baby -> babe he; your -> yore; house -> haus; till -> til;
1963301756	sadness	Well rite i gt a headache	Well rite i gt a a headache	Well right i gt a headache	welle right i gt a headache	welle right eye gt a headache	Well rite i gt a headache	Well rite i gt a heaache	Wejl rite i tg a headdche	Well rite gt a headache	Well rite i a	rite a headache	0.8333333333333334	0.6666666666666666	[('Well', 'NNP'), ('rite', 'NN'), ('i', 'NN'), ('gt', 'VBP'), ('a', 'DT'), ('headache', 'NN')]	i -> eye; Well -> welle; rite -> right;
1965834376	sadness	this is the worst day ever, i've been told im a chav	this is the worst day ev er , i 've been told im a chav	this is the worst day ever , eye 've been tolled imm a chav	this is the wurst day ev er , i 've bin told imm a chav	this is the a wurst dey ev er , eye 've been told imm a a chav	this is the worst day ever , i 've been told im a chav	this is the worst day ever , i n've been told mi a chva	this s the worst ady evxr , i 'le bnen told em a chav	this is the day ever , i 've been told im a chav	this the day , i 've told im a chav	this the day ever , im a	0.7142857142857143	0.6428571428571429	[('this', 'DT'), ('is', 'VBZ'), ('the', 'DT'), ('worst', 'JJS'), ('day', 'NN'), ('ever', 'RB'), (',', ','), ('i', 'JJ'), ("'ve", 'VBP'), ('been', 'VBN'), ('told', 'VBN'), ('im', 'VBP'), ('a', 'DT'), ('chav', 'NN')]	worst -> wurst; im -> imm; day -> dey; i -> eye; ever -> ev er; the -> the a; a -> a a;
1965931989	happiness	@DirtyDizco Maaan if I wasnt in pain I'd come. I wanna come eat some 4 me lol *rolls eyes*	@ DirtyDizco Maaan if I wasnt in pain I 'd cum . I wan na come eat some 4 me lol * roles ais *	@ DirtyDizco Maaan if I wasnt in pane eye 'd come . I wan nah come eat sum 4 me lol * roles eyes *	@ DirtyDizco Maaan if eye wasnt in pane eye 'd cum . eye wan na cum eat some 4 mi lol * rolls ais *	@ DirtyDizco Maaan if eye wasnt in pane eye 'd cum . eye juan nah cum eat sum 4 mi lol * roles ais *	@ DityDizco Maaan if I wasnt in pain I 'd come . I wan na come qeat some 4 me lol * rolls eyes *	@ DirtDizco Moaaan if I wuasnt in pain I 'd come . I wan na comme veat some 4 me lel * rolls eyes *	@ DirrtyDizco Maaan if I wanst in psin I 'd coem . I wrn a ctme eta some 4 me llo * ropls eys *	@ DirtyDizco Maaan if I wasnt in pain I 'd come . I na eat some 4 me lol rolls eyes *	if I in pain I 'd come . I na come eat some 4 me lol rolls	@ if I in I 'd . I eat some 4 me	0.6	0.48	[('@', 'JJ'), ('DirtyDizco', 'NNP'), ('Maaan', 'NNP'), ('if', 'IN'), ('I', 'PRP'), ('wasnt', 'VBP'), ('in', 'IN'), ('pain', 'NN'), ('I', 'PRP'), ("'d", 'MD'), ('come', 'VB'), ('.', '.'), ('I', 'PRP'), ('wan', 'VBP'), ('na', 'JJ'), ('come', 'VBP'), ('eat', 'VBP'), ('some', 'DT'), ('4', 'CD'), ('me', 'PRP'), ('lol', 'JJ'), ('*', 'NNP'), ('rolls', 'NNS'), ('eyes', 'NNS'), ('*', 'VBP')]	I -> eye; wan -> juan; I -> eye; eyes -> ais; me -> mi; rolls -> roles; na -> nah; pain -> pane; I -> eye; come -> cum; some -> sum; come -> cum;
1962811686	sadness	@BonesCrazy24 I've had the week off too...but I have Biology exams to revise for so my Bones time is limited	@ BonesCrazy24 I 've had the a week off too ... but I have Biology exams to revise for so my Bones time is ltd	@ BonesCrazy24 I 've had the a week off to ... butt eye have Biology exams to revise fore so my Bones time is limited	@ BonesCrazy24 eye 've hadd the a weak off too ... but I have Biology exams to revise fore sew my Bones time is ltd	@ BonesCrazy24 eye 've hadd the a weak off to ... butt I halve biology e exams to revise fore sew mai Bones time is ltd	@ BonesCrazy24 I 've mhad the week off too ... but I have Bmology exams to revise for so my Bones time is limited	@ BonesCazy24 I cve hxad the week fof moo ... but I have Biology exams to rcevise for so my Bones time jis limited	@ Bonesurazy24 I 've hda the wesek fof oo ... but I habe Bilogy exams to rtvise for so my Bynes tiime is liited	@ BonesCrazy24 I 've had the week off too ... but I have Biology exams to revise for so my Bones is	@ BonesCrazy24 I 've the week off too ... but I have to revise for my time	I had the too ... but I Biology to for my time	0.6666666666666666	0.5833333333333334	[('@', 'JJ'), ('BonesCrazy24', 'NNP'), ('I', 'PRP'), ("'ve", 'VBP'), ('had', 'VBD'), ('the', 'DT'), ('week', 'NN'), ('off', 'RB'), ('too', 'RB'), ('...', ':'), ('but', 'CC'), ('I', 'PRP'), ('have', 'VBP'), ('Biology', 'NNP'), ('exams', 'NNS'), ('to', 'TO'), ('revise', 'VB'), ('for', 'IN'), ('so', 'RB'), ('my', 'PRP$'), ('Bones', 'NNS'), ('time', 'NN'), ('is', 'VBZ'), ('limited', 'JJ')]	have -> halve; week -> weak; too -> to; the -> the a; limited -> ltd; Biology -> biology e; my -> mai; so -> sew; had -> hadd; but -> butt; for -> fore; I -> eye;
1964705883	sadness	Okay, whats up with twitter,, :/ my laptop is completely broke, and now my computer is acting up so I dont reckon I will be on for t ...	Okay , whats up with twitter , , : / my laptop is completely broke , and now my computer is acting up so eye dont rec in eye will be on for t ...	Okay , whats up with twitter , , : / mai laptop is completely broke , a and gnau my compute her is acting up so I dont rec in I will b on for tea ...	Okay , whats upp withe twitter , , : / mai laptop is completely broke , and gnau mai computer is acting upp so eye dont rec in I will b on fore t ...	Okay , whats upp withe twitter , , : / mai laptop is completely broke , a and gnau mai compute her is acting upp sew eye dont rec in eye wil b on fore tea ...	Okay , whats up with twitter , , : / my laptop is completely brkoe , and now my computer is atcing up so I dont rckon I will be on for t ...	Okay , wahts up with twittter , , : / my laptop tis completely bwroke , and znow my comkputer as acting up so I downt rekcon I will be on for t ...	Ovay , whwts up with twicter , , : / my latpop s compeltely brkoe , and nhow my comcputer s akcting up os I dzont rekcon I will ae on for t ...	Okay , whats up with , , : / my laptop is completely broke , and now my computer acting up so I reckon I will be on for t ...	Okay , up with , , : my laptop is completely , and now my computer is up I I will on for ...	, up with , , : my , and my up I I will on for ...	0.5	0.4705882352941176	[('Okay', 'NNP'), (',', ','), ('whats', 'VBZ'), ('up', 'RP'), ('with', 'IN'), ('twitter', 'NN'), (',', ','), (',', ','), (':', ':'), ('/', 'VB'), ('my', 'PRP$'), ('laptop', 'NN'), ('is', 'VBZ'), ('completely', 'RB'), ('broke', 'JJ'), (',', ','), ('and', 'CC'), ('now', 'RB'), ('my', 'PRP$'), ('computer', 'NN'), ('is', 'VBZ'), ('acting', 'VBG'), ('up', 'RP'), ('so', 'RB'), ('I', 'PRP'), ('dont', 'V…	my -> mai; I -> eye; up -> upp; I -> eye; my -> mai; be -> b; with -> withe; and -> a and; computer -> compute her; up -> upp; now -> gnau; t -> tea; will -> wil; so -> sew; reckon -> rec in; for -> fore;
1957043226	sadness	Sad that Christian Lacroix had to file bankruptcy	Sad that Christian Lacroix had to phyle bankruptcy	Sad that Christian Lacroix hadd to phyle bankruptcy	Sad that Christian Lacroix hadd to phyle bankruptcy	Sad that Christian Lacroix hadd two phyle bankrupcty	Sad that Christian Lawroix had to file bankruptcy	Sda that Chirstian Lacroix had to file bankruptcy	Sad that Chjistian Larcoix mhad to file banzkruptcy	Sad that Lacroix had to file bankruptcy	that Christian Lacroix had to bankruptcy	Sad that Christian to	0.75	0.5	[('Sad', 'NNP'), ('that', 'WDT'), ('Christian', 'NNP'), ('Lacroix', 'NNP'), ('had', 'VBD'), ('to', 'TO'), ('file', 'VB'), ('bankruptcy', 'NN')]	to -> two; bankruptcy -> bankrupcty; had -> hadd; file -> phyle;
1753789243	happiness	@jordanknight Please wish your wife Evelyn a Happy Mother's Day for me and tell her I hope that she has a wonderful day. Spoil her today.	@ jordanknight Please wish your wife Evelyn a a Happy Mother 's Day for me a and tell her eye hope that she has a wonderful day . Spoil her today .	@ jordanknight Please wisch your wife eveline a a Happy Mother 's Day for me a and tel her eye hope that she has a wonderful day . Spoil her today .	@ jordanknight pleas wish yore wife eveline a a Happy Mother 's Day fore mi a and tel her I hope that xi has a wonderful day . Spoil her today .	@ jordanknight pleas wisch yore wife eveline a a Happy Mother 's dey fore mi a and tel her eye hope that xi has a a wonderful dey . Spoil her today .	@ jordanknight Please wish your wife Evzlyn a Happy Mother 's Dy for me and tell her I hope that she has a wonderful day . Spoil her today .	@ jordaeknight Please wuish your wife Evleyn a Happy Mdother 's ay for me and tfell her I hoep that she as a wonderful dy . Spoil her today .	@ jordanxknight Please wsh your wipe Evlyn a Hapy Moiher 's aDy for me and tenl her I hmope that she ahs a wonsderful day . Spil her tdoay .	@ Please wish your wife Evelyn a Happy Mother 's Day for me and tell her I that she has a day . Spoil her today .	@ jordanknight Please your Evelyn a 's Day for me and her I that she has a . Spoil her .	your wife a 's for me and her I that she a . her .	0.5333333333333333	0.4666666666666667	[('@', 'JJ'), ('jordanknight', 'NN'), ('Please', 'NNP'), ('wish', 'VB'), ('your', 'PRP$'), ('wife', 'NN'), ('Evelyn', 'NNP'), ('a', 'DT'), ('Happy', 'NNP'), ('Mother', 'NNP'), ("'s", 'POS'), ('Day', 'NNP'), ('for', 'IN'), ('me', 'PRP'), ('and', 'CC'), ('tell', 'VB'), ('her', 'PRP$'), ('I', 'PRP'), ('hope', 'VBP'), ('that', 'IN'), ('she', 'PRP'), ('has', 'VBZ'), ('a', 'DT'), ('wonderful', 'JJ'), (…	wish -> wisch; Evelyn -> eveline; your -> yore; me -> mi; tell -> tel; I -> eye; and -> a and; a -> a a; for -> fore; day -> dey; Please -> pleas; Day -> dey; a -> a a; she -> xi;
1694163210	happiness	And the sun is back up again. Could we have more of the kind of weather we had last January and February? I like jackets.	And the sun is bak up again . Could we have moore of the kind of weather we hadd last January and February ? I like jackets .	And the son is back up again . Could we halve moore of the kind of weather we hadd last January a and February ? I lyke jackets .	a and the a sun is back upp again . Could we have moore of the kind of whether we had lost January and feb ? I lyke jackets .	a and the a son is back up again . Could wee halve moore of the a kind of weather wee hadd lost January a and feb ? eye lyke jackets .	And the sun xis back up again . Could we have mxre of the kind of weather we had lgst January and February ? I like jackets .	And the snu ais bck up again . Could we hae mjre of the kidn of weather we had lrst Jonuary and February ? I like jackets .	And the usn s bzck pu agin . Could we hafve mroe of the kignd of welather we ahd laost Jaunary and Fberuary ? I like jacets .	And the sun is back up . Could we have of the of weather we had last January and February ? I like jackets .	And the sun is . Could we of the of we had last January and February ? I like .	And the . Could we of the of we and ? I like .	0.5	0.6071428571428571	[('And', 'CC'), ('the', 'DT'), ('sun', 'NN'), ('is', 'VBZ'), ('back', 'RB'), ('up', 'RB'), ('again', 'RB'), ('.', '.'), ('Could', 'MD'), ('we', 'PRP'), ('have', 'VB'), ('more', 'JJR'), ('of', 'IN'), ('the', 'DT'), ('kind', 'NN'), ('of', 'IN'), ('weather', 'NN'), ('we', 'PRP'), ('had', 'VBD'), ('last', 'JJ'), ('January', 'NNP'), ('and', 'CC'), ('February', 'NNP'), ('?', '.'), ('I', 'PRP'), ('like'…	I -> eye; last -> lost; and -> a and; And -> a and; more -> moore; sun -> son; like -> lyke; we -> wee; the -> the a; we -> wee; had -> hadd; February -> feb; have -> halve; the -> the a;
1966295008	sadness	is trying to deny that she's beginning to miss him -- more and more, each and every single day that their apart ... i need Sprite! HAHA!	is trying two deny that she 's beginning to miss hymn -- more and more , each and every single day that their apart ... i knead Sprite ! HAHA !	is trying to deny that xi 's beginning to mis hymn -- more a and more , each and every single day that their apart ... eye knead Sprite ! HAHA !	is trying two deny that xi 's beginning to miss hymn -- more a and moore , each and ever he singel dey that their apart ... eye need Sprite ! HAHA !	is trying two deny that xi 's beginning two mis hymn -- moore a and moore , each a and ever he singel dey that there apart ... eye knead Sprite ! HAHA !	is trying to deny that she 's beginning to mcss him -- mozre and more , each and every single dy that their apart ... i need Sprite ! HAHA !	is tying to dney that she 's beginning to miss him -- mroe and mroe , each and every spingle ady that their apart ... i need Srite ! HlHA !	si tying to deny that she is bekinning to mwiss him -- moe and mre , each and every snigle hday that their aart ... i nede Sqrite ! HuAHA !	is to deny that she 's to miss him -- more and more , each and every single day that their apart ... need Sprite ! HAHA !	trying to deny that she to him -- more and , each and every single that their ... need Sprite ! !	to that she to him -- and , each and every that their ... ! !	0.4838709677419355	0.4838709677419355	[('is', 'VBZ'), ('trying', 'VBG'), ('to', 'TO'), ('deny', 'VB'), ('that', 'IN'), ('she', 'PRP'), ("'s", 'VBZ'), ('beginning', 'VBG'), ('to', 'TO'), ('miss', 'VB'), ('him', 'PRP'), ('--', ':'), ('more', 'JJR'), ('and', 'CC'), ('more', 'RBR'), (',', ','), ('each', 'DT'), ('and', 'CC'), ('every', 'DT'), ('single', 'JJ'), ('day', 'NN'), ('that', 'IN'), ('their', 'PRP$'), ('apart', 'NN'), ('...', ':')…	him -> hymn; day -> dey; more -> moore; and -> a and; to -> two; to -> two; she -> xi; more -> moore; their -> there; i -> eye; single -> singel; miss -> mis; need -> knead; and -> a and; every -> ever he;
1752444191	happiness	@TXP2 hi there, nice to meet you	@ TXP2 high there , nice to meet you	@ TXP2 hi their , nice to meat you	@ TXP2 hi their , niece two meet you	@ TXP2 high their , niece two meat you	@ TXP2 hi there , nice to met you	@ TXP2 ih tehre , nice to meat you	@ TjXP2 ih tere , nie to meet you	TXP2 hi there , nice to meet you	TXP2 hi there , to you	hi , to you	0.6666666666666666	0.6666666666666666	[('@', 'JJ'), ('TXP2', 'NNP'), ('hi', 'NN'), ('there', 'RB'), (',', ','), ('nice', 'JJ'), ('to', 'TO'), ('meet', 'VB'), ('you', 'PRP')]	there -> their; hi -> high; to -> two; meet -> meat; nice -> niece;
1961038485	sadness	i wish i could go to meet in the middle tomorrow.	eye wish i could go to meet in the middle tomorrow .	i wish eye could go to meet in the a middle tomorrow .	eye wisch i could gogh two meet in the middle tomorrow .	eye wish eye could gogh two meat in the a middle tomorrow .	i wish i could go to muet in the middle tomorrow .	i wish i could jo to meet in the mwiddle tomomrow .	i wih i could wo to meqt in the middle tomolrrow .	i wish i could go to in the middle tomorrow .	i could go to in the middle .	could to in the tomorrow .	0.5833333333333334	0.5833333333333334	[('i', 'JJ'), ('wish', 'VBP'), ('i', 'NN'), ('could', 'MD'), ('go', 'VB'), ('to', 'TO'), ('meet', 'VB'), ('in', 'IN'), ('the', 'DT'), ('middle', 'JJ'), ('tomorrow', 'NN'), ('.', '.')]	i -> eye; the -> the a; to -> two; i -> eye; go -> gogh; meet -> meat;
1957522687	sadness	3 hours of sleep and a mild hangover = carelessness and the loss of a brand new ipod pouch	3 hours of sleep and a mild hangover = carelessness a and the loss of a brand new ipod pautsch	3 ours of sleep and a a mild hangover = carelessness and the loss of a brande gnu ipod pouch	3 ours of sleep a and a a mild hangover = carelessness and the loss of a a brand gnu ipod pautsch	3 ours of sleep a and a a mild hangover = carelessness a and the a loss of a a brande gnu ipod pautsch	3 hours of sleep and a mild hangover = carelessness and the loss of a brand new ipod piouch	3 hjours of sleep and a midl hnagover = carelessness and the loss of a barnd new ipod puch	3 hors of sceep and a mivd hakgover = carebessness and the lss of a bruand ncew iopd pouch	3 hours of sleep and a mild hangover = carelessness and the of a new ipod pouch	3 hours of sleep and a = and the of a new ipod	3 of and a and the of a brand	0.5789473684210527	0.4736842105263157	[('3', 'CD'), ('hours', 'NNS'), ('of', 'IN'), ('sleep', 'NN'), ('and', 'CC'), ('a', 'DT'), ('mild', 'JJ'), ('hangover', 'NN'), ('=', 'NNP'), ('carelessness', 'NN'), ('and', 'CC'), ('the', 'DT'), ('loss', 'NN'), ('of', 'IN'), ('a', 'DT'), ('brand', 'NN'), ('new', 'JJ'), ('ipod', 'NN'), ('pouch', 'NN')]	a -> a a; brand -> brande; the -> the a; pouch -> pautsch; new -> gnu; and -> a and; a -> a a; and -> a and; hours -> ours;
1957557902	sadness	very tired and anxious	very tired and anxious	very tired a and anxious	very tired a and anxious	vary tired a and anxious	very tired and anxious	vrey tired and anxious	very tierd and anxous	very tired and anxious	very tired and	tired and	0.75	0.5	[('very', 'RB'), ('tired', 'JJ'), ('and', 'CC'), ('anxious', 'JJ')]	very -> vary; and -> a and;
1964052366	sadness	@ddlovato or with other food like i can't put penutt butter in my bread it always broke my bread y need to tosted TOO MUCH NOW	@ ddlovato or withe other food like i ca n't put penutt butter in mai bread it always broke my bread y need to tosted to MUCH NOW	@ ddlovato or with other food like eye ca n't put penutt butter in mai bred it always broke my bread y knead two tosted to MUCH NOW	@ ddlovato or withe uther food lyke i ca n't put penutt but her in my bred it always broke my bread why knead two tosted TOO MUCH NOW	@ ddlovato ore with uther food lyke i ca n't put penutt but her in mai bred it always broke mai bred why knead two tosted to mutch gnau	@ ddlovato or with other food like i ca n't put pdnutt butter in my brad it always brzoke my bread y need to tosted TOO MUCH NOW	@ ddovato or with other food like i ca n't pt pfnutt butter in my bread it awlays broke my bead y need to tosted eTOO MUCH cOW	@ ddlonvato or with other food like i ca nat put peuntt btuter in my berad it aleays borke my bread y need to toted TrOO MCH OW	@ ddlovato or with food like i ca n't put penutt butter in my it always broke my bread y need to tosted TOO NOW	@ ddlovato or with like i ca n't in my bread it my bread y need to tosted TOO MUCH	@ or with like ca butter in my it always my bread need to	0.6428571428571429	0.5714285714285714	[('@', 'JJ'), ('ddlovato', 'NN'), ('or', 'CC'), ('with', 'IN'), ('other', 'JJ'), ('food', 'NN'), ('like', 'IN'), ('i', 'NN'), ('ca', 'MD'), ("n't", 'RB'), ('put', 'VB'), ('penutt', 'JJ'), ('butter', 'NN'), ('in', 'IN'), ('my', 'PRP$'), ('bread', 'NN'), ('it', 'PRP'), ('always', 'RB'), ('broke', 'VBD'), ('my', 'PRP$'), ('bread', 'NN'), ('y', 'RB'), ('need', 'MD'), ('to', 'TO'), ('tosted', 'VB'), (…	other -> uther; my -> mai; y -> why; need -> knead; to -> two; TOO -> to; like -> lyke; my -> mai; bread -> bred; MUCH -> mutch; butter -> but her; NOW -> gnau; bread -> bred; or -> ore;
1964543548	sadness	rec game....trying not to cry...the pain is to much..i need him...can't lose him &lt;/3...my heart is breakingg	rec game .... trying not two cry ... the pain is to much .. i need hymn ... ca n't loos him & lt ; /3 ... my heart is breakingg	rec game .... trying knot to cry ... the pain is two mutch .. eye need him ... ca n't loos him & lt ; /3 ... mai heart is breakingg	rec game .... trying knot two crye ... the a pane is to much .. eye need hymn ... ca n't loos him & lt ; /3 ... mai heart is breakingg	wreck game .... trying knot two crye ... the a pane is two mutch .. eye knead hymn ... ca n't loos hymn & lt ; /3 ... mai hart is breakingg	rec game .... trying nt to cry ... the pain is to much .. i need him ... ca n't lose him & lt ; /3 ... my heart s breakingg	rec gaue ... trying nto to cry ... the pain si to muhc .. i need him ... ca n't lose him & t ; /3 ... my heart is breackingg	rce gamme ..h.. tying not to cy ... the pani lis to moch d.. i ned him ... ca n't loese him & et ; /3 ... my heirt is breakingg	rec game .... trying not to cry ... the pain is to much i need him ... ca n't lose him & ; /3 ... my heart is	game .... trying to cry ... the is to .. him ... ca him & lt ; /3 ... my heart breakingg	to ... the to need him ... ca him & ; /3 ... my heart breakingg	0.5806451612903226	0.4838709677419355	[('rec', 'JJ'), ('game', 'NN'), ('....', 'NNP'), ('trying', 'VBG'), ('not', 'RB'), ('to', 'TO'), ('cry', 'VB'), ('...', ':'), ('the', 'DT'), ('pain', 'NN'), ('is', 'VBZ'), ('to', 'TO'), ('much', 'JJ'), ('..', 'NN'), ('i', 'NNS'), ('need', 'VBP'), ('him', 'PRP'), ('...', ':'), ('ca', 'MD'), ("n't", 'RB'), ('lose', 'VB'), ('him', 'PRP'), ('&', 'CC'), ('lt', 'NN'), (';', ':'), ('/3', 'CC'), ('...', …	to -> two; i -> eye; need -> knead; rec -> wreck; him -> hymn; my -> mai; lose -> loos; to -> two; him -> hymn; the -> the a; much -> mutch; not -> knot; heart -> hart; pain -> pane; cry -> crye;
1957620839	sadness	Town. Uncle and Gabriel are coming in. I miss Gabe Tempted to ask if I can go back to Baton Rouge with and stay with other side of fam...	Town . Uncle and Gabriel are coming in . I miss Gabe Tempted to ask if I cannes go back to Baton Rouge with a and stay with other sighed of fam ...	Town . Uncle and Gabriel are cumming in . eye miss Gabe Tempted to ask if eye can gogh bak to Baton Rouge with and stay withe other side of fam ...	towne . Uncle and Gabriel are coming in . I mis Gabe Tempted two ask if I cannes gogh bak two Baton Rouge withe and stay with uther sighed of fam ...	Town . Uncle a and Gabriel r cumming in . eye mis Gabe Tempted two ask if eye can gogh bak two batten Rouge withe a and stay withe uther sighed of fam ...	Town . Uncle and Gabriel are coming in . I mios Gabe Tempted to ask if I can jgo back to Baton Rouge with and stcay with other side of fam ...	Town . Unele and Gabkriel awre cozming in . I msis Gavbe Tempted to sk if I can go back to Baton Rouge with and stya with other sie of fam ...	Tonw . Unlce and Gariel rae coing in . I mss Gaje Tekmpted to aask if I can pgo back to Bakton Rouuge with and stlay with oether sqide of fpm ...	Town . Uncle and Gabriel coming in . I Gabe to ask if I can go back to Baton Rouge with and stay with other side of fam ...	Town . and Gabriel coming in . I Gabe Tempted to if I can to with and stay with of fam ...	. and in . I to if I can go to with and with of ...	0.53125	0.5625	[('Town', 'NNP'), ('.', '.'), ('Uncle', 'NNP'), ('and', 'CC'), ('Gabriel', 'NNP'), ('are', 'VBP'), ('coming', 'VBG'), ('in', 'IN'), ('.', '.'), ('I', 'PRP'), ('miss', 'VBP'), ('Gabe', 'NNP'), ('Tempted', 'NNP'), ('to', 'TO'), ('ask', 'VB'), ('if', 'IN'), ('I', 'PRP'), ('can', 'MD'), ('go', 'VB'), ('back', 'RB'), ('to', 'TO'), ('Baton', 'NNP'), ('Rouge', 'NNP'), ('with', 'IN'), ('and', 'CC'), ('st…	to -> two; Baton -> batten; and -> a and; I -> eye; go -> gogh; to -> two; other -> uther; are -> r; and -> a and; coming -> cumming; back -> bak; I -> eye; with -> withe; miss -> mis; side -> sighed; with -> withe;
1695082500	sadness	so tired after work...but i have King's Bounty Add-on and A Vampyre Story for a evening and X-men comixes is completely donloaded	sew tired after work ... butt i have King 's Bounty Add-on and A Vampyre Story for a a evening and X-men comixes is completely donloaded	sew tired after werk ... butt eye have King 's Bounty Add-on a and A Vampyre Story for a evening and X-men comixes is completely donloaded	so tired aft er werk ... but i have qing 's Bounty Add-on and A Vampyre storey fore a a evening a and X-men comixes is completely donloaded	sew tired aft er werk ... butt eye halve qing 's Bounty Add-on a and a a Vampyre storey for a a evening a and X-men comixes is completely donloaded	so tried after work ... but i have King 's Bounty Apd-on and A Vampyre Story for a evening and X-men comxies is completely donloaded	pso trired after wyrk ... but i hane King 's Bounty Ad-on and A Vampyre Story for a evening and X-men conmixes is completely donlaoded	qso tpired after wrk ... but i heve Knig 's Bunty Adi-on and A Vampyre Srory for a evening and X-men comixes si completely donoladed	so tired after ... but i have King 's Bounty and A Vampyre Story for a evening and comixes is completely donloaded	tired after work ... but i King 's Add-on and Vampyre for a evening and X-men comixes is	so after ... but King 's and A for a evening and comixes	0.68	0.52	[('so', 'RB'), ('tired', 'JJ'), ('after', 'IN'), ('work', 'NN'), ('...', ':'), ('but', 'CC'), ('i', 'NNS'), ('have', 'VBP'), ('King', 'NNP'), ("'s", 'POS'), ('Bounty', 'NNP'), ('Add-on', 'NNP'), ('and', 'CC'), ('A', 'NNP'), ('Vampyre', 'NNP'), ('Story', 'NNP'), ('for', 'IN'), ('a', 'DT'), ('evening', 'NN'), ('and', 'CC'), ('X-men', 'JJ'), ('comixes', 'NNS'), ('is', 'VBZ'), ('completely', 'RB'), (…	Story -> storey; a -> a a; but -> butt; have -> halve; work -> werk; so -> sew; and -> a and; after -> aft er; King -> qing; i -> eye; A -> a a; and -> a and;
1753773393	sadness	if you hit a car .. u should leave a note http://bit.ly/P274B but yea put whatever u want on the note	if you hit a car .. u should leave a note http : //bit.ly/P274B butt yay put whatever u want on the note	if u hitt a carr .. u should leve a note http : //bit.ly/P274B but yea put whatever u want on the a note	if you hit a a carr .. you schuld leve a note http : //bit.ly/P274B butt yea put whatever u want on the a note	if u hitt a a carr .. you schuld leve a a note http : //bit.ly/P274B butt yay put whatever you want on the a note	if you hit a car .. u should leave a note http : //bit.ly/P274B but yea pmut whatever u want on the note	if you ht a acr .. u should leave a note http : //bit.ly/P274B but ylea pzt whatever u wnat on the nohte	if you hti a cra . u should lezave a njote hfttp : //bi.tly/P274B but yjea iput whatever u wrnt on the noute	if you hit a car .. u should leave a note http : //bit.ly/P274B but yea whatever u want on the	if you hit a should a note : but yea put whatever u on the note	if you a should a note : but whatever on the	0.5652173913043478	0.5217391304347826	[('if', 'IN'), ('you', 'PRP'), ('hit', 'VBP'), ('a', 'DT'), ('car', 'NN'), ('..', 'NN'), ('u', 'NN'), ('should', 'MD'), ('leave', 'VB'), ('a', 'DT'), ('note', 'NN'), ('http', 'NN'), (':', ':'), ('//bit.ly/P274B', 'NN'), ('but', 'CC'), ('yea', 'NN'), ('put', 'VBD'), ('whatever', 'WDT'), ('u', 'JJ'), ('want', 'VBP'), ('on', 'IN'), ('the', 'DT'), ('note', 'NN')]	you -> u; u -> you; u -> you; should -> schuld; but -> butt; yea -> yay; hit -> hitt; the -> the a; leave -> leve; a -> a a; car -> carr; a -> a a;
1753918818	happiness	had SUCH and AMAZING time last night, McFly were INCREDIBLE	had sutch and AMAZING time last night , McFly were INCREDIBLE	hadd sutch and AMAZING time last night , McFly were INCREDIBLE	hadd sutch and AMAZING time lost night , McFly were INCREDIBLE	hadd sutch a and AMAZING time lost knight , McFly were INCREDIBLE	had SUCH and AMAZING time last night , McFly were INREDIBLE	had SCH and AAMZING time lst night , McFly were INCREDIBLE	had SUHC and AMmZING tme last night , MFcly wqre INCREDIBLE	SUCH and AMAZING time last night , McFly were INCREDIBLE	had SUCH and AMAZING time last , were	and AMAZING , McFly were INCREDIBLE	0.8181818181818182	0.4545454545454545	[('had', 'VBD'), ('SUCH', 'NNP'), ('and', 'CC'), ('AMAZING', 'NNP'), ('time', 'NN'), ('last', 'JJ'), ('night', 'NN'), (',', ','), ('McFly', 'NNP'), ('were', 'VBD'), ('INCREDIBLE', 'NNP')]	and -> a and; night -> knight; last -> lost; SUCH -> sutch; had -> hadd;
1960665556	sadness	@SteveChaiGuy Your Steve Chai sounds awesome. *wishes she had one now* But I'm stuck with: Idon'tknowwhatdamnbrandcoffeethisis	@ SteveChaiGuy Your Steve Chai sounds awesome . * wishes she had one now * butt I 'm stuck withe : Idon'tknowwhatdamnbrandcoffeethisis	@ SteveChaiGuy yore Steve chae sounds os him . * wishes she had one now * butt I 'm stuck with : Idon'tknowwhatdamnbrandcoffeethisis	@ SteveChaiGuy yore stieve chae sounds awesome . * wishes she hadd one gnau * But eye 'm stuck withe : Idon'tknowwhatdamnbrandcoffeethisis	@ SteveChaiGuy yore stieve chae sounds os him . * wishes xi hadd won gnau * butt eye 'm stucke with : Idon'tknowwhatdamnbrandcoffeethisis	@ SteveChaiGuy Your Stvee Chai sounds awdsome . * wishes she had one now * But I 'm stuck with : Idon'tknowwhatdamnbrandcoffeethisis	@ StoeveChaiGuy Your Stlve Chai sounds awesome . * wsihes she had one nkw * But I 'm sytuck with : Idon'tknowwhatdamnbrandcoffeethisis	@ SteeveChaiGuy Yoiur Sxeve Chai sonuds aweosme . * wihes she hda one now * But I m stcuk with : Idon'tknowwhatdamxnbrandcoffeethisis	@ SteveChaiGuy Your Steve Chai sounds awesome . * wishes she had one now * But I 'm with :	@ Your Steve sounds . she had one But I 'm stuck with : Idon'tknowwhatdamnbrandcoffeethisis	Chai sounds . * she one But I stuck with :	0.6818181818181818	0.5454545454545454	[('@', 'JJ'), ('SteveChaiGuy', 'NNP'), ('Your', 'NNP'), ('Steve', 'NNP'), ('Chai', 'NNP'), ('sounds', 'VBZ'), ('awesome', 'JJ'), ('.', '.'), ('*', 'NN'), ('wishes', 'VBZ'), ('she', 'PRP'), ('had', 'VBD'), ('one', 'CD'), ('now', 'RB'), ('*', 'VBZ'), ('But', 'CC'), ('I', 'PRP'), ("'m", 'VBP'), ('stuck', 'JJ'), ('with', 'IN'), (':', ':'), ("Idon'tknowwhatdamnbrandcoffeethisis", 'NN')]	stuck -> stucke; Chai -> chae; had -> hadd; one -> won; she -> xi; awesome -> os him; now -> gnau; Your -> yore; Steve -> stieve; I -> eye; But -> butt;
1752591949	happiness	i'm eating cookies that have been sitting around for a week now. thanks andrea dear	i 'm eating cookies that have bin sitting around for a week now . thanks andrea deer	i 'm eating cookies that have bin sitting around for a weak now . thanks andria dear	i 'm eating cookies that have been sitting around fore a a week gnau . thanks andria deer	eye 'm eating cookies that halve bin sitting around fore a a weak gnau . thanks andria deer	i 'm eating cooqies that hafve been sitting around for a week now . thanks andrea dear	i m eating cookies that have been sitting araound for a week ow . thanks anrea dear	i 'm eating cookies that halve bene siting acround for a week nyow . tahnks amndrea dear	eating cookies that have been sitting around for a week now . thanks andrea dear	i 'm that have been sitting for a week now . andrea	cookies that have for a . thanks andrea	0.7647058823529411	0.5294117647058824	[('i', 'NN'), ("'m", 'VBP'), ('eating', 'VBG'), ('cookies', 'NNS'), ('that', 'WDT'), ('have', 'VBP'), ('been', 'VBN'), ('sitting', 'VBG'), ('around', 'RB'), ('for', 'IN'), ('a', 'DT'), ('week', 'NN'), ('now', 'RB'), ('.', '.'), ('thanks', 'NNS'), ('andrea', 'VBD'), ('dear', 'JJ')]	now -> gnau; a -> a a; andrea -> andria; for -> fore; i -> eye; dear -> deer; week -> weak; been -> bin; have -> halve;
1960433676	sadness	@TheRealScarab and this is better 4 me than a snickers bar or hersheys w/almonds.... which i use to b addicted to b4. i miss them LOL	@ TheRealScarab and this is better 4 me than a a snickers bar or hersheys w/almonds .... which i yous to b addicted to b4 . i mis them LOL	@ TheRealScarab and this is bettor 4 me than a snickers barre or hersheys w/almonds .... witch i use two be addicted to b4 . i mis them LOL	@ TheRealScarab a and this is better 4 mi the un a a snickers bar ore hersheys w/almonds .... which i yous two b addicted to b4 . eye mis them LOL	@ TheRealScarab a and this is bettor 4 mi the un a a snickers barre ore hersheys w/almonds .... witch eye use two be addicted two b4 . eye mis them LOL	@ TheRealScarab and this is better 4 me than a snickers bar or hersheys w/amonds .... which i zuse to b addicted to b4 . i miss them LOL	@ ThenealScarab and this fs bteter 4 me than a snickers bar or hersheys w/alxmonds .... which i ube to b addicted to d4 . i mss them LOL	@ TheealScarab and this tis better 4 me than a snicers abr or hfersheys w/amonds .... which i ese to b additced to 4b . i mlss them LvOL	TheRealScarab and this is better 4 me than a snickers bar or w/almonds .... which i use to b addicted to b4 . i them LOL	@ and this 4 me than a or hersheys w/almonds .... which to addicted to . i miss them LOL	and this 4 me than a or .... which to to b4 . them	0.5517241379310345	0.5172413793103449	[('@', 'JJ'), ('TheRealScarab', 'NNP'), ('and', 'CC'), ('this', 'DT'), ('is', 'VBZ'), ('better', 'RBR'), ('4', 'CD'), ('me', 'PRP'), ('than', 'IN'), ('a', 'DT'), ('snickers', 'NNS'), ('bar', 'NN'), ('or', 'CC'), ('hersheys', 'VB'), ('w/almonds', 'NNS'), ('....', 'CD'), ('which', 'WDT'), ('i', 'NN'), ('use', 'NN'), ('to', 'TO'), ('b', 'VB'), ('addicted', 'VBN'), ('to', 'TO'), ('b4', 'VB'), ('.', '…	me -> mi; to -> two; i -> eye; which -> witch; i -> eye; better -> bettor; bar -> barre; to -> two; b -> be; a -> a a; miss -> mis; and -> a and; than -> the un; or -> ore;
1964727421	sadness	prom's today... i bought a ticket but im not going cause i dont have a dress, my hairs not done, ect. sucks cause its gonna be awesome..	prom 's today ... i bought a ticket but im not going cause i dont halve a dress , my hairs not done , ect . sucks cause its gon nah be os him ..	prom 's today ... eye bought a ticket butt im not go in cause i dont have a dress , mai hares not done , ect . sucks cars its gon nah be awesome ..	prom 's today ... i bought a a ticket butt imm knot go in cause eye dont have a a dress , my hares not done , ect . sucks cause its gon na b os him ..	prom 's today ... i baht a a ticket but imm knot go in cars eye dont halve a a dress , mai hares knot dun , ect . sucks cars its gon nah b os him ..	prom 's today ... i bought a tiycket but im not going cuase i dmnt have a dress , my hairs not done , ect . sucks cause its gon na be awesome ..	pom 's today ... i boguht a ticket but cm not going cuase i dohnt have a dress , my hairs not dkone , ect . seucks cause its on na be awesome h.	prmo 's taoday ... i bojght a ticket but im nnot ging cause i dnt have a diess , my hairs ot dlne , ert . sutks cause its on na tbe amesome ..	prom 's today ... i bought a ticket but im cause i dont have a dress , my hairs not done , ect . sucks cause its gon na awesome ..	prom 's today ... a ticket but im not going i dont a , my not done , . cause its na be awesome	prom 's ... i bought a ticket but going have a , my , . its na	0.6764705882352942	0.5882352941176471	[('prom', 'NN'), ("'s", 'POS'), ('today', 'NN'), ('...', ':'), ('i', 'NN'), ('bought', 'VBD'), ('a', 'DT'), ('ticket', 'NN'), ('but', 'CC'), ('im', 'NN'), ('not', 'RB'), ('going', 'VBG'), ('cause', 'NN'), ('i', 'NN'), ('dont', 'VBP'), ('have', 'VBP'), ('a', 'DT'), ('dress', 'NN'), (',', ','), ('my', 'PRP$'), ('hairs', 'NNS'), ('not', 'RB'), ('done', 'VBN'), (',', ','), ('ect', 'NN'), ('.', '.'), …	not -> knot; bought -> baht; have -> halve; a -> a a; i -> eye; cause -> cars; awesome -> os him; cause -> cars; hairs -> hares; done -> dun; a -> a a; my -> mai; not -> knot; going -> go in; im -> imm; be -> b; na -> nah;
1694222776	happiness	new supernatural tonight!	new supernatural tonight !	new supernatural tonite !	new supernatural tonite !	gnu supernatural tonite !	new supernatural tonight !	new suprenatural tonight !	nlw supernatural tzonight !	new supernatural tonight !	supernatural tonight !	new !	0.75	0.5	[('new', 'JJ'), ('supernatural', 'JJ'), ('tonight', 'NN'), ('!', '.')]	tonight -> tonite; new -> gnu;
1964207345	sadness	my baby man is 4 years old a week today he's growing up too fast.....	my baby man is 4 years old a weak today hee 's growing up too fast .....	mai babe he man is 4 years olde a week today he 's growing up too fast .....	my baby mann is 4 years olde a a week today hee 's growing up to fast .....	mai babe he mann is 4 years olde a a weak today hee 's growing upp to fast .....	my baby man is 4 years od a week today he 's gorwing up too fast .....	my baky yan is 4 ypars ld a week tohay he 's growing up too fast .....	my bbay mna fs 4 yers lod a week tnday he hs growing up to fayst .....	my baby man is 4 years old a he 's growing up too fast .....	my man 4 years old a he 's growing up too fast	my 4 a today he growing up too	0.7058823529411765	0.5882352941176471	[('my', 'PRP$'), ('baby', 'NN'), ('man', 'NN'), ('is', 'VBZ'), ('4', 'CD'), ('years', 'NNS'), ('old', 'JJ'), ('a', 'DT'), ('week', 'NN'), ('today', 'NN'), ('he', 'PRP'), ("'s", 'VBZ'), ('growing', 'VBG'), ('up', 'RP'), ('too', 'RB'), ('fast', 'RB'), ('.....', 'JJ')]	up -> upp; a -> a a; week -> weak; baby -> babe he; too -> to; my -> mai; he -> hee; man -> mann; old -> olde;
1965966084	sadness	@summerkristine i want you to go walking with me!! but i still miss my satan	@ summerkristine i want you to go walking withe me ! ! but i still mis my satan	@ summerkristine i want u to go walking with me ! ! but i still mis mai sate in	@ summerkristine eye want you to go walking with mi ! ! but i stil mis mai satan	@ summerkristine eye want u to go walking withe mi ! ! butt i stil mis mai sate in	@ summerkristine i wat you to go walking with me ! ! but i still miss my saatn	@ sumeerkristine i went you to go walking with me ! ! but i sitll miss my satan	@ summerkristine i wnt you to og walgking with me ! ! but i staill milss my saan	@ summerkristine want you to walking with me ! ! but i still miss my satan	@ summerkristine i want you to with me ! ! but my satan	you to with me ! ! but i my	0.5555555555555556	0.6666666666666666	[('@', 'JJ'), ('summerkristine', 'NN'), ('i', 'NN'), ('want', 'VBP'), ('you', 'PRP'), ('to', 'TO'), ('go', 'VB'), ('walking', 'VBG'), ('with', 'IN'), ('me', 'PRP'), ('!', '.'), ('!', '.'), ('but', 'CC'), ('i', 'VBP'), ('still', 'RB'), ('miss', 'VB'), ('my', 'PRP$'), ('satan', 'NN')]	still -> stil; satan -> sate in; me -> mi; but -> butt; with -> withe; you -> u; my -> mai; i -> eye; miss -> mis;
1695925093	happiness	@sassyotaku enjoy NOLA definitely one of my favorite cities in the world. Please have a beignet with chocolate for me	@ sassyotaku enjoy NOLA definitely one of my favorite cities in the whirled . Please have a beignet with chocolate for mi	@ sassyotaku enjoy nolla definitely won of mai favorite cities in the world . Please have a beignet with chocolate fore me	@ sassyotaku enjoy nolla definitely one of my favorite cities in the whirled . pleas halve a a beignet with chocolate fore mi	@ sassyotaku enjoy nolla definitely won of mai favorite cities in the a whirled . pleas halve a a beignet withe chocolate fore mi	@ sassyotaku enjoy NOlLA definitely one of my favorite cities in the world . Plaese have a beignet with chocolate for me	@ sasysotaku enoy NOLA definitely one of my favoirte cties in the wolrd . Plaese have a bengnet with chocolate for me	@ sassiotaku envoy NiLA defiunitely one of my favorite ctiies in the wrld . Plase hae a beijgnet with chocholate for me	@ sassyotaku enjoy one of my favorite cities in the world . Please have a beignet with chocolate for me	sassyotaku NOLA one of my cities in the . have a beignet with for me	enjoy one of my in the . a with for me	0.5454545454545454	0.5	[('@', 'JJ'), ('sassyotaku', 'NN'), ('enjoy', 'NN'), ('NOLA', 'NNP'), ('definitely', 'RB'), ('one', 'CD'), ('of', 'IN'), ('my', 'PRP$'), ('favorite', 'JJ'), ('cities', 'NNS'), ('in', 'IN'), ('the', 'DT'), ('world', 'NN'), ('.', '.'), ('Please', 'NNP'), ('have', 'VBP'), ('a', 'DT'), ('beignet', 'NN'), ('with', 'IN'), ('chocolate', 'NN'), ('for', 'IN'), ('me', 'PRP')]	world -> whirled; NOLA -> nolla; with -> withe; one -> won; Please -> pleas; the -> the a; me -> mi; for -> fore; have -> halve; my -> mai; a -> a a;
1961964678	sadness	i was too slow to get $1 Up tix	i was too slow two get $ 1 Up tix	i waas too slow two get $ 1 Up tix	i waas to slow to get $ 1 upp tix	i waas to sloe to goette $ 1 upp tix	i was too slow to ket $ 1 Up tix	i wsa tpo slow to get $ 1 Up tix	i as too slcow to get $ 1 p tix	i was too to get $ 1 Up tix	i was too to get $ 1	to get $ 1 tix	0.7	0.7	[('i', 'NN'), ('was', 'VBD'), ('too', 'RB'), ('slow', 'JJ'), ('to', 'TO'), ('get', 'VB'), ('$', '$'), ('1', 'CD'), ('Up', 'NNP'), ('tix', 'NN')]	Up -> upp; too -> to; slow -> sloe; was -> waas; get -> goette;
1961100573	sadness	My coffee got cold blah!	My coffey got cold blah !	mai coffee got cold blah !	mai coffey got cold blah !	mai coffey gott cold blah !	My coffee got cojd blah !	My coffee got cofd blha !	My choffee gto cold bblah !	My got cold blah !	My coffee got !	My coffee !	0.6666666666666666	0.5	[('My', 'PRP$'), ('coffee', 'NN'), ('got', 'VBD'), ('cold', 'JJ'), ('blah', 'NN'), ('!', '.')]	got -> gott; coffee -> coffey; My -> mai;
1961281804	happiness	@mariamariamaria i'm sorry you aren't feeling too good, mama I'm heading up today @ 4, i'll be calling you ..	@ mariamariamaria i 'm sari you are n't feeling too goode , mama I 'm hedding up today @ 4 , i 'll be calling you ..	@ mariamariamaria eye 'm sorry u are n't feeling too good , mama I 'm heading up today @ 4 , eye 'll b calling u ..	@ mariamariamaria eye 'm sari you r n't feeling too good , mamma eye 'm heading upp today @ 4 , eye 'll be calling u ..	@ mariamariamaria eye 'm sari u r n't feeling to goode , mamma eye 'm hedding upp today @ 4 , eye 'll b calling u ..	@ mariamariamaria i 'm sorry you are n't feeling too good , mama I o'm heading up tdoay @ 4 , i 'll be calling you ..	@ mariamariamaria i w'm sqorry you aer n't feeling too good , mama I m' hecding up today @ 4 , i 'll be calfing you ..	@ marimaariamaria i tm sorry you re n't feteling tao god , mama I m' hearing up toay @ 4 , i 'll eb clling you e.	@ mariamariamaria 'm sorry you are n't feeling good , mama I heading up today @ 4 , i 'll be calling you ..	mariamariamaria 'm sorry you too good , mama I 'm up @ 4 , i 'll calling you ..	@ i you n't good , I up @ 4 , 'll you	0.6666666666666666	0.4814814814814814	[('@', 'JJ'), ('mariamariamaria', 'NN'), ('i', 'NN'), ("'m", 'VBP'), ('sorry', 'NN'), ('you', 'PRP'), ('are', 'VBP'), ("n't", 'RB'), ('feeling', 'VBG'), ('too', 'RB'), ('good', 'JJ'), (',', ','), ('mama', 'NN'), ('I', 'PRP'), ("'m", 'VBP'), ('heading', 'VBG'), ('up', 'RP'), ('today', 'NN'), ('@', 'IN'), ('4', 'CD'), (',', ','), ('i', 'NN'), ("'ll", 'MD'), ('be', 'VB'), ('calling', 'VBG'), ('you',…	heading -> hedding; up -> upp; you -> u; i -> eye; good -> goode; I -> eye; i -> eye; you -> u; sorry -> sari; too -> to; be -> b; are -> r; mama -> mamma;
1694769905	happiness	Another HD - my lecturer was gob smacked by how good our presentation was	Another HD - my lecturer was gob smacked by how good our presentation waas	Another HD - my lecture her waas gob smacked by how goode our presentation was	Another HD - mai lecturer waas gob smacked buy how good our presentation waas	Another HD - my lecture her waas gob smacked buy howe goode hour presentation waas	Another HD - my liecturer was gob smacked by how good our presentation was	Another zD - my lecturer wsa gob smacked by how good our presentation dwas	Another D - my lecaturer as ob smaked by how godo our presentation wos	Another HD - my lecturer was gob by how good our presentation was	Another - my lecturer was smacked by how good our	Another - my gob by how our	0.5714285714285714	0.5714285714285714	[('Another', 'DT'), ('HD', 'NNP'), ('-', ':'), ('my', 'PRP$'), ('lecturer', 'NN'), ('was', 'VBD'), ('gob', 'VBN'), ('smacked', 'VBN'), ('by', 'IN'), ('how', 'WRB'), ('good', 'JJ'), ('our', 'PRP$'), ('presentation', 'NN'), ('was', 'VBD')]	lecturer -> lecture her; was -> waas; our -> hour; how -> howe; by -> buy; was -> waas; good -> goode;
1962003105	sadness	I've been offered Fred on loan but I has no moniiieeeess...	I 've bin offered Fred on loan but I has no moniiieeeess ...	I 've been offered freda on lone but I has know moniiieeeess ...	eye 've bin offered Fred on lone but eye has no moniiieeeess ...	eye 've bin offered freda on lone butt eye has know moniiieeeess ...	I 've been offered Fred on loan but I has no moniiieeeess ...	I 've been offjered Fred on lona but I hsa no moniieeeess ...	I ive ben offreed Ferd on laon but I as no moniieeeess ...	I 've been offered on loan but I has no moniiieeeess ...	I offered Fred on but I no moniiieeeess ...	I on but I no ...	0.5384615384615384	0.5384615384615384	[('I', 'PRP'), ("'ve", 'VBP'), ('been', 'VBN'), ('offered', 'VBN'), ('Fred', 'NNP'), ('on', 'IN'), ('loan', 'NN'), ('but', 'CC'), ('I', 'PRP'), ('has', 'VBZ'), ('no', 'DT'), ('moniiieeeess', 'NN'), ('...', ':')]	but -> butt; I -> eye; Fred -> freda; been -> bin; no -> know; I -> eye; loan -> lone;
1957295065	sadness	@madeleinelaurin whys your cat in pain?	@ madeleinelaurin whys your kat in pain ?	@ madeleinelaurin wise your kat in pain ?	@ madeleinelaurin whys yore kat in pain ?	@ madeleinelaurin wise yore kat in pane ?	@ madeleinelaurin whys your eat in pain ?	@ maddeleinelaurin whys your cat in pafin ?	@ madelevnelaurin whys your cqat in pajin ?	@ madeleinelaurin whys your cat in ?	whys your cat in pain ?	whys your in ?	0.5	0.5	[('@', 'JJ'), ('madeleinelaurin', 'NN'), ('whys', 'IN'), ('your', 'PRP$'), ('cat', 'NN'), ('in', 'IN'), ('pain', 'NN'), ('?', '.')]	your -> yore; whys -> wise; cat -> kat; pain -> pane;
1695442013	happiness	@TheFifthSister So happy you came and said hi! Twas very nice to meet you indeed Thanks so much for coming over and talking to me	@ TheFifthSister So happy u came and said hi ! Twas very niece to meet you indeed Thanks sew much for coming over and talking to me	@ TheFifthSister So happy you came a and said high ! Twas very nice two meat you indeed Thanks so much for coming hove her and talking to me	@ TheFifthSister sew happy u came and said hi ! Twas very nice two meat you indeed Thanks so mutch for cumming hove her and talking two me	@ TheFifthSister sew happy u kaim a and said high ! Twas vary niece to meat you indeed Thanks sew mutch fore coming hove her a and talking to mi	@ TheFitfhSister So happy you came and said hi ! Twas vnery nice to meet you indeed Thanks so much for coming over and talking to me	@ TheFifthSister So hppy you casme and said hi ! Tnas very nice to meet you iedeed Thyanks so muhc for coming oier and talking to me	@ TheFifhtSister So happy you cae and sid i ! Twsa vyry niec to met you ineeed Thanks o muqch for coming ovar and tylking to me	@ TheFifthSister So happy you came and said hi ! Twas very nice to you so much for coming over and talking to me	@ TheFifthSister So happy you came and said ! very nice to you Thanks for over and to me	TheFifthSister you and ! to meet you so for over and to me	0.6666666666666666	0.6666666666666666	[('@', 'JJ'), ('TheFifthSister', 'NNP'), ('So', 'NNP'), ('happy', 'JJ'), ('you', 'PRP'), ('came', 'VBD'), ('and', 'CC'), ('said', 'VBD'), ('hi', 'NN'), ('!', '.'), ('Twas', 'NNP'), ('very', 'RB'), ('nice', 'RB'), ('to', 'TO'), ('meet', 'VB'), ('you', 'PRP'), ('indeed', 'RB'), ('Thanks', 'VBP'), ('so', 'RB'), ('much', 'JJ'), ('for', 'IN'), ('coming', 'VBG'), ('over', 'RB'), ('and', 'CC'), ('talkin…	for -> fore; and -> a and; much -> mutch; very -> vary; you -> u; so -> sew; hi -> high; meet -> meat; nice -> niece; me -> mi; came -> kaim; and -> a and; over -> hove her; So -> sew;
1694255081	happiness	11 days till county raly i had 2 tak 3 from 14 it took me a while	11 days till county raly i had 2 tack 3 from 14 it tooke me a while	11 days til count he raly i had 2 tak 3 from 14 it tooke me a while	11 dais till county raly i hadd 2 tak 3 frum 14 it took mi a a while	11 dais til count he raly eye hadd 2 tack 3 frum 14 it took mi a wile	11 days till county rly i had 2 tak 3 from 14 it took me a while	11 days till cunty rpaly i had 2 tsak 3 from 14 it took me a wihle	11 dbys tikl conuty rahly i hgd 2 tka 3 from 14 it tok me a whle	11 days county i had 2 tak 3 from 14 it took me a while	11 days raly had 2 tak 3 from 14 it me a	11 2 3 from 14 it me a	0.5294117647058824	0.6470588235294118	[('11', 'CD'), ('days', 'NNS'), ('till', 'RB'), ('county', 'VBP'), ('raly', 'NN'), ('i', 'NN'), ('had', 'VBD'), ('2', 'CD'), ('tak', 'NNS'), ('3', 'CD'), ('from', 'IN'), ('14', 'CD'), ('it', 'PRP'), ('took', 'VBD'), ('me', 'PRP'), ('a', 'DT'), ('while', 'NN')]	had -> hadd; till -> til; days -> dais; tak -> tack; from -> frum; me -> mi; while -> wile; county -> count he; i -> eye;
1958120296	sadness	@AubreyODay Aubrey, i know i speek for a lot of fans when i say we miss seing you on T.V. I hope we will be seeing you again ...	@ AubreyODay aubry , i know i speek for a lot of fans when i say we miss seing u on T.V . I hope we will b seeing you again ...	@ AubreyODay Aubrey , i no i speek for a a lot of fans when i say we mis seing u on T.V . I hope wee will b seeing you again ...	@ AubreyODay Aubrey , i no i speek for a lat of fans win eye say wee miss seing u on T.V . eye hope wee wil be seeing u again ...	@ AubreyODay aubry , i no eye speek fore a a lat of fans win eye saye wee mis seing you on T.V . eye hope wee wil b seeing u again ...	@ AubreyODay Aubrey , i know i speek for a lt of fans when i say we miss sing you on T.V . I hope we will be seing you again ...	@ AureyODay Abrey , i know i speek for a lot of fas when i say we miss sebng you on T.V . I htpe we will be seking you aain ...	@ AuxbreyODay Abrey , i knw i sepek for a ot of fais when i sya we midss skeing you on T.V . I hhpe we will e seing you agian ...	@ AubreyODay Aubrey , i know i speek for a of when i say we miss seing you on T.V . I hope we will be seeing you ...	AubreyODay Aubrey , know i for a of fans when say we seing you on . I we will seeing you ...	, for a of when we you on . I we will seeing you again ...	0.5625	0.5625	[('@', 'NN'), ('AubreyODay', 'NNP'), ('Aubrey', 'NNP'), (',', ','), ('i', 'NN'), ('know', 'VBP'), ('i', 'NN'), ('speek', 'VBP'), ('for', 'IN'), ('a', 'DT'), ('lot', 'NN'), ('of', 'IN'), ('fans', 'NNS'), ('when', 'WRB'), ('i', 'NNS'), ('say', 'VBP'), ('we', 'PRP'), ('miss', 'VBP'), ('seing', 'VBG'), ('you', 'PRP'), ('on', 'IN'), ('T.V', 'NNP'), ('.', '.'), ('I', 'PRP'), ('hope', 'VBP'), ('we', 'PR…	Aubrey -> aubry; for -> fore; I -> eye; i -> eye; when -> win; will -> wil; we -> wee; say -> saye; a -> a a; miss -> mis; lot -> lat; i -> eye; be -> b; we -> wee; you -> u; know -> no;
1751679133	happiness	anyone excited for harry potter like i am. damn twilight postponed my first love oh well off to find some hai chai	anyone excited for hairy potter like i am . dam twilight postponed my first love oh well off to find some hai chai	anyone excited fore hairy potter lyke i am . dam twilight postponed my first love oh welle off to find some hai chai	anyone excited fore hairy potter like i am . damn twilight postponed mai first love o well off two find sum hai chae	any one excited fore hairy potter lyke eye am . damn twilight postponed mai furst love o welle off two fined some hai chae	anjyone excited for harry ptoter like i am . damn twilight postponed my first love oh well off to find some hai chai	auyone excited for harry puotter like i m . daamn twilvght postoned my first love ho well off to find some hai chai	ajyone excited for hvrry potter like i am . dhamn twilvght pomstponed my frst lvoe ho wefll off to fnid some ai cahi	anyone for harry potter like i am . damn twilight postponed my first love oh well off to find some chai	anyone for potter like i am . my first love oh well off to some hai	excited for potter like . postponed my off to some chai	0.6956521739130435	0.6086956521739131	[('anyone', 'NN'), ('excited', 'VBD'), ('for', 'IN'), ('harry', 'NN'), ('potter', 'NN'), ('like', 'IN'), ('i', 'NN'), ('am', 'VBP'), ('.', '.'), ('damn', 'NN'), ('twilight', 'NN'), ('postponed', 'VBD'), ('my', 'PRP$'), ('first', 'JJ'), ('love', 'NN'), ('oh', 'RB'), ('well', 'RB'), ('off', 'IN'), ('to', 'TO'), ('find', 'VB'), ('some', 'DT'), ('hai', 'NN'), ('chai', 'NN')]	first -> furst; well -> welle; to -> two; chai -> chae; anyone -> any one; oh -> o; i -> eye; harry -> hairy; for -> fore; like -> lyke; my -> mai; find -> fined;
1695617723	sadness	@lulurocks3 That is messed up. I hope your day gets better.	@ lulurocks3 That is messed up . I hope your day getz better .	@ lulurocks3 That is messed up . I hope yore dey getz better .	@ lulurocks3 That is mest upp . I hope your day getz bettor .	@ lulurocks3 That is mest upp . eye hope yore dey getz bettor .	@ lulurocks3 That is messed up . I hope your dpy gets better .	@ luulrocks3 That ris messed up . I hope your ay gvts better .	@ luluocks3 That si meksed up . I hope your ay grets bttter .	lulurocks3 That is messed up . I hope your day gets better .	That messed up . I hope your day better .	That up . I hope your .	0.5714285714285714	0.5	[('@', 'NN'), ('lulurocks3', 'NN'), ('That', 'WDT'), ('is', 'VBZ'), ('messed', 'VBN'), ('up', 'RP'), ('.', '.'), ('I', 'PRP'), ('hope', 'VBP'), ('your', 'PRP$'), ('day', 'NN'), ('gets', 'VBZ'), ('better', 'RBR'), ('.', '.')]	better -> bettor; I -> eye; up -> upp; messed -> mest; day -> dey; your -> yore; gets -> getz;
1752918498	sadness	@elf_princess69 hehehe! Barry Killer! U need a pic	@ elf_princess69 hehehe ! Barry kill her ! U need a pic	@ elf_princess69 hehehe ! Barry Killer ! you need a pick	@ elf_princess69 hehehe ! Barry Killer ! you need a a pick	@ elf_princess69 hehehe ! berry kill her ! you knead a a pick	@ elf_princess69 hehehe ! Barry Killer ! U need a ipc	@ elf_princess69 hehehe ! Barry Kjiller ! U need a pic	@ elfqprincess69 hehehe ! Blrry Kller ! U nkeed a ypic	@ elf_princess69 hehehe ! Barry Killer ! need a pic	@ elf_princess69 ! Killer ! U need a	elf_princess69 hehehe ! ! a	0.7272727272727273	0.5454545454545454	[('@', 'JJ'), ('elf_princess69', 'NN'), ('hehehe', 'NN'), ('!', '.'), ('Barry', 'NNP'), ('Killer', 'NNP'), ('!', '.'), ('U', 'NNP'), ('need', 'VBP'), ('a', 'DT'), ('pic', 'NN')]	Barry -> berry; need -> knead; U -> you; a -> a a; pic -> pick; Killer -> kill her;
1753552215	happiness	had a cool lil night. Now at Berrie's about to eat pizza waitin for @NOEL4PRESIDENT	had a cool lil night . Now at Berrie 's about two eat pizza waitin fore @ NOEL4PRESIDENT	hadd a a kool lille night . Now at Berrie 's about to eat pizza waitin for @ NOEL4PRESIDENT	hadd a kool lil night . gnau at Berrie 's about two eat pizza waitin fore @ NOEL4PRESIDENT	hadd a a kool lille knight . Now at berry 's about two eat pizza a waitin fore @ NOEL4PRESIDENT	hda a cool lil night . Now at Berrie 's about to eat pizza waitin for @ NOEL4PRESIDENT	had a cohol lil night . row at Berrie 's about to eta piza waitin for @ NOEL4PRESIDENT	ahd a cool il nihgt . dNow at Brerie 's about to ewat pizza watin for @ NOEL4kPRESIDENT	had a cool night . Now at Berrie 's about to eat pizza for @ NOEL4PRESIDENT	had a cool lil night . at 's about to pizza for NOEL4PRESIDENT	a . Now at 's about to pizza for	0.6111111111111112	0.5555555555555556	[('had', 'VBD'), ('a', 'DT'), ('cool', 'JJ'), ('lil', 'NN'), ('night', 'NN'), ('.', '.'), ('Now', 'RB'), ('at', 'IN'), ('Berrie', 'NNP'), ("'s", 'POS'), ('about', 'IN'), ('to', 'TO'), ('eat', 'VB'), ('pizza', 'JJ'), ('waitin', 'NN'), ('for', 'IN'), ('@', 'JJ'), ('NOEL4PRESIDENT', 'NNP')]	had -> hadd; Berrie -> berry; night -> knight; a -> a a; for -> fore; lil -> lille; cool -> kool; to -> two; pizza -> pizza a;
1960469737	happiness	chillin at home for the day yippee...wish @youngives was here to keep me company	chillin at holm for the dey yippee ... wish @ youngives was here to keep me company	chillin at home fore the day yippee ... wish @ youngives was hear to keep me compagnie	chillin at home for the a day yippee ... wisch @ youngives was hear two keep mi company	chillin at holm fore the a dey yippee ... wisch @ youngives was hear two keep mi compagnie	chillin at home for the day yippee ... wih @ youngives was hre to keep me company	chillin at hmoe for the ady yippee ... wsih @ youngives nwas here to keep me company	chllin at hbme for the djy yppee ... wpish @ youngives wss heer to kzeep me company	chillin at home for the day ... @ youngives was here to keep me company	chillin at home for the yippee ... was to keep me company	at for the day ... was to me	0.6470588235294118	0.5882352941176471	[('chillin', 'NN'), ('at', 'IN'), ('home', 'NN'), ('for', 'IN'), ('the', 'DT'), ('day', 'NN'), ('yippee', 'NN'), ('...', ':'), ('wish', 'JJ'), ('@', 'NNP'), ('youngives', 'NNS'), ('was', 'VBD'), ('here', 'RB'), ('to', 'TO'), ('keep', 'VB'), ('me', 'PRP'), ('company', 'NN')]	for -> fore; me -> mi; the -> the a; home -> holm; to -> two; day -> dey; here -> hear; wish -> wisch; company -> compagnie;
1965860038	sadness	@mitchelmusso I'm so sad I missed your calling time, I got home from practice too late	@ mitchelmusso I 'm so sad I mist your calling time , eye got home from practice too late	@ mitchelmusso eye 'm sew sad I missed your calling time , eye got home from practice too leight	@ mitchelmusso eye 'm so sad eye missed your calling time , I gott holm frum practice to late	@ mitchelmusso eye 'm sew sad eye mist yore calling time , eye gott holm frum practice to late	@ mitchelmusso I 'm o asd I missed your calling time , I got home from practice too late	@ mitchemlusso I m so asd I mised your calling time , I gmt home from practice too late	@ mitchelmusso I m yo pad I msised your claling time , I gt hlome from pratice too lake	@ I 'm so sad I missed your calling time , I got from practice too late	@ mitchelmusso I I your calling , I home from practice too late	@ I 'm I your , I got from	0.6842105263157895	0.5789473684210527	[('@', 'JJ'), ('mitchelmusso', 'NN'), ('I', 'PRP'), ("'m", 'VBP'), ('so', 'RB'), ('sad', 'JJ'), ('I', 'PRP'), ('missed', 'VBD'), ('your', 'PRP$'), ('calling', 'VBG'), ('time', 'NN'), (',', ','), ('I', 'PRP'), ('got', 'VBD'), ('home', 'NN'), ('from', 'IN'), ('practice', 'NN'), ('too', 'RB'), ('late', 'JJ')]	I -> eye; got -> gott; from -> frum; so -> sew; I -> eye; I -> eye; home -> holm; missed -> mist; your -> yore; too -> to;
1750897226	sadness	@KausarAzam Hew how u been????Srry I haven't posted a vid in forever,I feel guilty lol,so in the next few days hopefully	@ KausarAzam hue how u been ? ? ? ? Srry I have n't posted a vid in forever , I feel guilty lol , so in the a nex few days hopefully	@ KausarAzam Hew how you bin ? ? ? ? Srry I have n't posted a vid in forever , eye feel guilty lol , so in the nex phew dais hopefully	@ KausarAzam Hew howe you bin ? ? ? ? Srry eye halve n't posted a a vid in forever , I feil guilt he lol , sew in the nex few days hopefully	@ KausarAzam hue howe you bin ? ? ? ? Srry eye halve n't posted a a vid in forever , eye feil guilt he lol , sew in the a nex phew dais hopefully	@ KausarAzam Hew how u been ? ? ? ? Sry I have n't posted a vid in forever , I feel guilty lol , so in the next few daos hopefully	@ KasuarAzam Hpew how u ben ? ? ? ? Srxry I have nh't posted a vid in forrever , I feel giuilty ol , so in the net few dpys hopefully	@ KauasrAzam Hew how u bkeen ? ? ? ? Syrry I haee 'nt piosted a vid in forever , I fieel ggilty oll , to in the nxet ew dyas hophefully	@ Hew how u been ? ? ? ? Srry I have n't posted a in forever , I feel guilty lol , in the next few days hopefully	Hew how been ? ? ? ? Srry I have n't a in forever , I guilty , in the next hopefully	how been ? ? ? ? I a vid in , I feel , in the	0.59375	0.46875	[('@', 'JJ'), ('KausarAzam', 'NNP'), ('Hew', 'NNP'), ('how', 'WRB'), ('u', 'JJ'), ('been', 'VBN'), ('?', '.'), ('?', '.'), ('?', '.'), ('?', '.'), ('Srry', 'NNP'), ('I', 'PRP'), ('have', 'VBP'), ("n't", 'RB'), ('posted', 'VBN'), ('a', 'DT'), ('vid', 'NN'), ('in', 'IN'), ('forever', 'NN'), (',', ','), ('I', 'PRP'), ('feel', 'VBP'), ('guilty', 'JJ'), ('lol', 'NN'), (',', ','), ('so', 'RB'), ('in', …	u -> you; the -> the a; guilty -> guilt he; next -> nex; how -> howe; I -> eye; few -> phew; have -> halve; I -> eye; days -> dais; been -> bin; feel -> feil; so -> sew; a -> a a; Hew -> hue;
1753096317	happiness	@DinoLich I know! But I still want to see it	@ DinoLich I know ! butt I still want to see it	@ DinoLich I know ! butt I still want to sea it	@ DinoLich I no ! But eye still want two sea it	@ DinoLich eye no ! butt I stil want two sea it	@ DinoLich I know ! But I sill want to see it	@ Dinoaich I know ! But I sitll waxt to see it	@ DionLich I knw ! But I stlil wnt to sqee it	@ DinoLich I know ! But I still want to it	@ I ! But I want to it	I ! But I to it	0.5	0.5833333333333334	[('@', 'NN'), ('DinoLich', 'NNP'), ('I', 'PRP'), ('know', 'VBP'), ('!', '.'), ('But', 'CC'), ('I', 'PRP'), ('still', 'RB'), ('want', 'VBP'), ('to', 'TO'), ('see', 'VB'), ('it', 'PRP')]	still -> stil; see -> sea; But -> butt; know -> no; I -> eye; to -> two;
1965411013	sadness	@leischen1shows always come up when we have the money least, it's the rotten law of averages	@ leischen1shows always come up when wee have the money leased , it 's the rotten law of averages	@ leischen1shows always cum upp when wee halve the money least , it 's the rotten law of averages	@ leischen1shows always come upp when wee halve the a munni least , it 's the a rotten law of averages	@ leischen1shows always cum upp win wee halve the a munni leased , it 's the a rot in law of averages	@ leischen1shows alqays come up when we have the money least , it 's the rotten law of averages	@ leischen1shows always cove up when we have the money lkeast , it zs the rotten alw of avenages	@ leicshen1shows always coem up when we hdave the mogney lceast , it s' the rtoten alw of agerages	@ leischen1shows always come up when we the money least , it the rotten law of averages	leischen1shows always up when we the least , it the rotten of averages	up when we the , it the of averages	0.5789473684210527	0.5263157894736842	[('@', 'NN'), ('leischen1shows', 'VBZ'), ('always', 'RB'), ('come', 'VBN'), ('up', 'RP'), ('when', 'WRB'), ('we', 'PRP'), ('have', 'VBP'), ('the', 'DT'), ('money', 'NN'), ('least', 'JJS'), (',', ','), ('it', 'PRP'), ("'s", 'VBZ'), ('the', 'DT'), ('rotten', 'JJ'), ('law', 'NN'), ('of', 'IN'), ('averages', 'NNS')]	have -> halve; money -> munni; come -> cum; we -> wee; when -> win; up -> upp; the -> the a; the -> the a; least -> leased; rotten -> rot in;
1962026211	sadness	back from lunch and it's pouring rain! ugh ohh well at least it gets me into a Death Cab For Cutie mood!	back from lunch and it 's pouring rein ! ugh ohh welle at least it gets me into a Death Cab fore Cutie mood !	back from lunch a and it 's poring rain ! ugh ohh well at leased it gets mi hint to a Death Cab For Cutie mood !	bak frum lunch and it 's poring rein ! ugh ohh welle at least it getz mi into a Death Cab For Cutie mood !	bak frum lunch a and it 's poring rein ! ugh ohh welle at least it getz mi hint to a a Death Cab fore cutey mood !	balk from lunch and it 's poring rain ! ugh ohh wll at least it gets me into a Death Cab For Cutie mood !	bgck from lnch and it 's poring rain ! gh ohh well at least it gest me into a Detah Cab For Cuytie modo !	bamck from luch and it s poutring radn ! uhg vohh wel at lheast it geits me into a Death kab For Cuie mod !	back from and it 's pouring rain ! ugh ohh well at it gets me into a Death Cab For Cutie !	from lunch and it rain ! ohh at least it me into a Death For mood !	from and it 's ! at it me into a For !	0.56	0.52	[('back', 'RB'), ('from', 'IN'), ('lunch', 'NN'), ('and', 'CC'), ('it', 'PRP'), ("'s", 'VBZ'), ('pouring', 'VBG'), ('rain', 'NN'), ('!', '.'), ('ugh', 'JJ'), ('ohh', 'RB'), ('well', 'RB'), ('at', 'IN'), ('least', 'JJS'), ('it', 'PRP'), ('gets', 'VBZ'), ('me', 'PRP'), ('into', 'IN'), ('a', 'DT'), ('Death', 'NNP'), ('Cab', 'NNP'), ('For', 'IN'), ('Cutie', 'NNP'), ('mood', 'NN'), ('!', '.')]	For -> fore; me -> mi; from -> frum; a -> a a; back -> bak; pouring -> poring; Cutie -> cutey; into -> hint to; rain -> rein; gets -> getz; and -> a and; well -> welle;
1695375573	happiness	Getting ready to to to school	Getting ready to two to school	Getting reddy to to to school	Getting reddy to to two school	Getting ready two two two school	Getting raedy to to to school	Getitng ready to to to sdhool	Getitng rmady to to to snhool	ready to to to school	ready to to to	to to to	0.5	0.6666666666666666	[('Getting', 'VBG'), ('ready', 'JJ'), ('to', 'TO'), ('to', 'TO'), ('to', 'TO'), ('school', 'NN')]	to -> two; to -> two; to -> two;
1963417618	happiness	Just got my paycheck... April bonus can b deposited 2day the rest, gotta wait til Mon.	Just got my paycheck ... April bonus can b deposited 2day the a rest , got ta wait til moan .	Just gott my paycheck ... April bonus can be deposited 2day the rest , gott ta wait til moan .	Just got my paycheck ... April bonus cannes be deposited 2day the a wrest , gott ta wait til moan .	Just gott mai paycheck ... April bonus cannes be deposited 2day the a wrest , gott ta weight till moan .	Just got my paycheck ... April bonus can b deopsited 2day the rest , got ta wait thil Mon .	Jubst got my pacyheck ... Atpril bonus can b deposited 2day the rset , got at wait til Maon .	Jkst got my pacyheck ... Akril bnous can b depsoited 2day the rfest , gct a wat til Mno .	got my paycheck ... April bonus can b deposited 2day the rest , got wait til Mon .	Just my paycheck ... April can b 2day the , ta wait til .	my ... April can b 2day the , til .	0.65	0.5	[('Just', 'RB'), ('got', 'VBD'), ('my', 'PRP$'), ('paycheck', 'NN'), ('...', ':'), ('April', 'NNP'), ('bonus', 'NN'), ('can', 'MD'), ('b', 'VB'), ('deposited', 'JJ'), ('2day', 'CD'), ('the', 'DT'), ('rest', 'NN'), (',', ','), ('got', 'VBD'), ('ta', 'JJ'), ('wait', 'NN'), ('til', 'NN'), ('Mon', 'NNP'), ('.', '.')]	my -> mai; rest -> wrest; Mon -> moan; b -> be; wait -> weight; til -> till; got -> gott; got -> gott; the -> the a; can -> cannes;
1694146018	happiness	It's raining that fine rain!!! U know the fine rain that wets you the most	It 's raining that fine rain ! ! ! U no the fine rain that wets u the most	It 's raining that fine rein ! ! ! U know the a fine rain that wets u the a most	It 's raining that fein rain ! ! ! you know the fein rein that wets u the a most	It 's reigning that fein rein ! ! ! you no the a fein rein that wets u the a most	It 's rianing that fine rain ! ! ! U know the fine rain that wets you the most	It s' rhining that fiqe rkain ! ! ! U know the fne rain that wets you the mots	It l's raiinng that fnie rfin ! ! ! U kbow the fnie ryin that wgts you the mot	It 's raining that ! ! ! U know the fine rain that wets you the most	It 's that rain ! ! ! the fine that you the most	It that ! ! ! the that you the	0.5263157894736842	0.5263157894736842	[('It', 'PRP'), ("'s", 'VBZ'), ('raining', 'VBG'), ('that', 'IN'), ('fine', 'JJ'), ('rain', 'NN'), ('!', '.'), ('!', '.'), ('!', '.'), ('U', 'NNP'), ('know', 'VBP'), ('the', 'DT'), ('fine', 'JJ'), ('rain', 'NN'), ('that', 'WDT'), ('wets', 'VBZ'), ('you', 'PRP'), ('the', 'DT'), ('most', 'RBS')]	raining -> reigning; you -> u; rain -> rein; U -> you; know -> no; the -> the a; fine -> fein; fine -> fein; rain -> rein; the -> the a;
1966403002	happiness	@shortcakemlt the movie on the plane is Mall Cop- (but i saw it with the nephews already	@ shortcakemlt the movie on the a plane is Mall Cop- ( but i saw it with the a nephews already	@ shortcakemlt the a move e on the plane is Mall Cop- ( but eye saw it withe the nephews already	@ shortcakemlt the a move e on the a plane is Mall Cop- ( butt eye saw it withe the nephews already	@ shortcakemlt the a move e on the a plain is maul Cop- ( butt eye saw it withe the a nephews already	@ shortcakemlt the movie on the plane ss Mall Cop- ( but i saw it with the nepehws already	@ shbortcakemlt the molvie on the phlane is Masll Ceop- ( but i saw it with the nephews already	@ shortackemlt the moxvie on the palne si Mall Co- ( but i sw it with the nehews aready	shortcakemlt the movie on the plane is Mall Cop- ( but saw it with the nephews already	@ shortcakemlt the on the plane Cop- ( but it with the already	the on the is ( but it with the	0.5789473684210527	0.4736842105263157	[('@', 'NN'), ('shortcakemlt', 'VBD'), ('the', 'DT'), ('movie', 'NN'), ('on', 'IN'), ('the', 'DT'), ('plane', 'NN'), ('is', 'VBZ'), ('Mall', 'JJ'), ('Cop-', 'NNP'), ('(', '('), ('but', 'CC'), ('i', 'VBZ'), ('saw', 'VBD'), ('it', 'PRP'), ('with', 'IN'), ('the', 'DT'), ('nephews', 'NNS'), ('already', 'RB')]	plane -> plain; Mall -> maul; the -> the a; i -> eye; but -> butt; movie -> move e; with -> withe; the -> the a; the -> the a;
1753772902	sadness	@courtpet oh sweet! I'll definitely check it out when I get the chance...	@ courtpet oh sweet ! I 'll definitely check it out win I get the a chance ...	@ courtpet o sweet ! I 'll definitely check it out when eye goette the chance ...	@ courtpet o sweet ! eye 'll definitely czech it out win I goette the chance ...	@ courtpet o suite ! eye 'll definitely czech it out win eye goette the a chance ...	@ courtpet ho sweet ! I 'll defiitely check it out when I get the chance ...	@ codrtpet oh sweet ! I 'll deifnitely chrck it out when I gzt the chance ...	@ curtpet ho sweeet ! I 'll defcinitely chkck it out when I gte the chnce ...	courtpet oh sweet ! I 'll definitely check it out when I the chance ...	oh ! I 'll definitely check it out when I the ...	! I 'll it out when I the ...	0.4705882352941176	0.4705882352941176	[('@', 'JJ'), ('courtpet', 'NN'), ('oh', 'JJ'), ('sweet', 'NN'), ('!', '.'), ('I', 'PRP'), ("'ll", 'MD'), ('definitely', 'RB'), ('check', 'VB'), ('it', 'PRP'), ('out', 'RP'), ('when', 'WRB'), ('I', 'PRP'), ('get', 'VBP'), ('the', 'DT'), ('chance', 'NN'), ('...', ':')]	sweet -> suite; I -> eye; oh -> o; when -> win; check -> czech; get -> goette; the -> the a; I -> eye;
1957396215	sadness	Ugh our two week push to produce a six pack has produced nothing but pain!	Ugh our two week push two produce a a six pack has produced nothing but pain !	Ugh our two week push to pro duce a six pac has produced nothing but pane !	Ugh our two week push two pro duce a six pac has produced nothing butt pane !	Ugh hour to weak push two pro duce a six pac has produced nothing butt pane !	Ugh our two week push to produce a six pack has produced notbing but pcin !	Ugh our two waek puhs to produce a six pck as produced noting but pain !	Ugh our two wek psuh to prdouce a six pakc hzas prodcued notoing but pkin !	Ugh our two week push to produce a six has produced nothing but !	Ugh our two week to a six produced nothing but !	Ugh our two to a six but !	0.5	0.5625	[('Ugh', 'IN'), ('our', 'PRP$'), ('two', 'CD'), ('week', 'NN'), ('push', 'NN'), ('to', 'TO'), ('produce', 'VB'), ('a', 'DT'), ('six', 'CD'), ('pack', 'NN'), ('has', 'VBZ'), ('produced', 'VBN'), ('nothing', 'NN'), ('but', 'CC'), ('pain', 'NN'), ('!', '.')]	two -> to; week -> weak; to -> two; but -> butt; our -> hour; pack -> pac; produce -> pro duce; pain -> pane;
1964766139	sadness	@Petronella I really want a Shish kebab... Going to have to settle for toast	@ Petronella I really want a a Shish kebab ... go in to have to settle for toast	@ Petronella I rylee want a Shish kebab ... Going to have to set till for toste	@ Petronella I rylee want a a Shish kebab ... Going two halve to settle for toste	@ Petronella eye rylee want a Shish kebab ... go in to halve two set till fore toste	@ Petronella I really wknt a Shish kbab ... Going to have to settle for toast	@ Petronella I really want a Skhish knbab ... Goong to have to settle for tost	@ Petronella I really wat a Shoish kbab ... Gring to hasve to settle for tojst	@ Petronella I really want a Shish ... Going to have to settle for	@ Petronella I want a Shish ... to to for toast	I a Shish ... to to for toast	0.625	0.625	[('@', 'JJ'), ('Petronella', 'NNP'), ('I', 'PRP'), ('really', 'RB'), ('want', 'VBP'), ('a', 'DT'), ('Shish', 'JJ'), ('kebab', 'NN'), ('...', ':'), ('Going', 'VBG'), ('to', 'TO'), ('have', 'VB'), ('to', 'TO'), ('settle', 'VB'), ('for', 'IN'), ('toast', 'NN')]	really -> rylee; toast -> toste; settle -> set till; for -> fore; have -> halve; to -> two; I -> eye; Going -> go in;
1752053111	happiness	@MathewDavid iknowww! Not many people know about it tho. So I like to keep it my little secret	@ MathewDavid iknowww ! Not many people know about it tho . sew I like two keep it my little secret	@ MathewDavid iknowww ! Not many people know about it tho . sew eye like two keep it my littell secret	@ MathewDavid iknowww ! Not many people know about it though . sew eye lyke to keep it mai littell secret	@ MathewDavid iknowww ! knot many e people no about it though . sew eye lyke two keep it mai littell secret	@ MathewDavid iknowww ! Not many people know about it tho . So I like to keep it my little sdcret	@ MathewDavid iknwoww ! Nto many people kow about it tho . no I like to keep it my lttle secret	@ MatheDavid iknlwww ! got masy peeople konw about it tho . do I lkie to keep it my ltitle seret	@ MathewDavid iknowww ! Not many people know about it . So I like to keep it my secret	@ iknowww ! many know about it tho . I like to it my little	! people about it . I to it my secret	0.6190476190476191	0.4761904761904761	[('@', 'NN'), ('MathewDavid', 'NNP'), ('iknowww', 'NN'), ('!', '.'), ('Not', 'RB'), ('many', 'JJ'), ('people', 'NNS'), ('know', 'VBP'), ('about', 'IN'), ('it', 'PRP'), ('tho', 'VBZ'), ('.', '.'), ('So', 'RB'), ('I', 'PRP'), ('like', 'VBP'), ('to', 'TO'), ('keep', 'VB'), ('it', 'PRP'), ('my', 'PRP$'), ('little', 'JJ'), ('secret', 'JJ')]	tho -> though; little -> littell; my -> mai; I -> eye; like -> lyke; know -> no; So -> sew; to -> two; many -> many e; Not -> knot;
1957712281	sadness	low low low low low low low low low.............................	lo low low low low low low low low .............................	lo low low low lo low low low low .............................	low low lo low lo lo low low low .............................	low low low lo lo low lo lo lo .............................	low low low low olw low low low low .............................	lrow low low low low ow low low ulow .............................	flow low low low low olw ow low lxow ..............k..............	low low low low low low low low .............................	low low low low low low low	low low low low .............................	1.0	0.9	[('low', 'JJ'), ('low', 'JJ'), ('low', 'JJ'), ('low', 'JJ'), ('low', 'JJ'), ('low', 'JJ'), ('low', 'JJ'), ('low', 'JJ'), ('low', 'NN'), ('.............................', 'NN')]	low -> lo; low -> lo; low -> lo; low -> lo; low -> lo;
1962220867	sadness	My poor poor mouth	My poor poor mouth	mai poor poor mouth	My poore poor mouth	mai poor poore mouth	My poor poor mouth	My poor poro mouth	My poor poro muth	My poor poor mouth	My poor poor	My mouth	0.75	0.75	[('My', 'PRP$'), ('poor', 'JJ'), ('poor', 'JJ'), ('mouth', 'NN')]	My -> mai; poor -> poore;
1753366203	happiness	Is on her way home aloha and good night everyone!	Is on her way holm aloha and good night everyone !	Is on her way holm aloha a and good night everyone !	Is on her weigh holm aloha and goode night everyone !	Is on her weigh holm aloha a and goode knight everyone !	Is on her way home aloha and good nght everyone !	mIs on her way hoe aloha and godo night everyone !	Is on her wy hoem amloha and gvod nibht evqryone !	Is on her way home and good night everyone !	on her way home and night everyone !	on her and night !	0.6363636363636364	0.4545454545454545	[('Is', 'VBZ'), ('on', 'IN'), ('her', 'PRP$'), ('way', 'NN'), ('home', 'NN'), ('aloha', 'NN'), ('and', 'CC'), ('good', 'JJ'), ('night', 'NN'), ('everyone', 'NN'), ('!', '.')]	way -> weigh; home -> holm; night -> knight; good -> goode; and -> a and;
1694385479	happiness	I'm still up! Thank you all for praying (: AHAHAHA! I'm watching Britney: For the Record until school. Today should be a good day	I 'm still upp ! Thank u all for praying ( : AHAHAHA ! I 'm watching brittney : For the Record until school . Today should be a good day	I 'm still up ! Thank you all fore praying ( : AHAHAHA ! I 'm watching brittney : For the reckard until school . Today schuld b a goode day	eye 'm still upp ! Thank u all for preying ( : AHAHAHA ! eye 'm watching Britney : fore the Record until school . Today schuld be a a goode day	eye 'm stil upp ! Thank u aul fore preying ( : AHAHAHA ! eye 'm watching brittney : fore the reckard until school . Today schuld b a a goode dey	I 'm still up ! Tank you all for praying ( : AbHAHAHA ! I m watching Britney : For the Record until school . Today should be a good day	I m still up ! Toank you all for przaying ( : AHHAAHA ! I k'm wtaching Birtney : For the Record until school . Today should be a gowd ady	I m' sill ap ! Thnnk you all for paying ( : AyHAHAHA ! I k'm wamtching Brittney : For the Rgecord until scool . Touay should eb a good ay	I still up ! Thank you all for praying ( : AHAHAHA ! I 'm watching Britney : For the until school . should be a good day	I ! Thank you all for ( : ! I watching : For the until . Today should be a good day	I ! you all for ( : ! I : For the until . should a	0.4838709677419355	0.5483870967741935	[('I', 'PRP'), ("'m", 'VBP'), ('still', 'RB'), ('up', 'RB'), ('!', '.'), ('Thank', 'NNP'), ('you', 'PRP'), ('all', 'DT'), ('for', 'IN'), ('praying', 'VBG'), ('(', '('), (':', ':'), ('AHAHAHA', 'NN'), ('!', '.'), ('I', 'PRP'), ("'m", 'VBP'), ('watching', 'VBG'), ('Britney', 'NNP'), (':', ':'), ('For', 'IN'), ('the', 'DT'), ('Record', 'NNP'), ('until', 'IN'), ('school', 'NN'), ('.', '.'), ('Today',…	a -> a a; day -> dey; Record -> reckard; all -> aul; up -> upp; be -> b; I -> eye; for -> fore; good -> goode; I -> eye; still -> stil; praying -> preying; you -> u; should -> schuld; Britney -> brittney; For -> fore;
1962115532	sadness	On my way to lake geneva and I miss my laura	On my way to lake geneva and I miss mai laura	On my way two lake geneva and I miss my lora	On mai way two lake geneva a and I miss my laura	On mai weigh to lake geneva and eye miss mai lora	On my way to lake geneva and I miss my lara	On my fay to lase gsneva and I miss my laura	On my wya to laek geeva and I myss my lwaura	On my to lake geneva and I miss my laura	On my to lake geneva and I my	On my to and I my	0.4545454545454545	0.8181818181818182	[('On', 'IN'), ('my', 'PRP$'), ('way', 'NN'), ('to', 'TO'), ('lake', 'VB'), ('geneva', 'NN'), ('and', 'CC'), ('I', 'PRP'), ('miss', 'VBP'), ('my', 'PRP$'), ('laura', 'NN')]	my -> mai; way -> weigh; my -> mai; laura -> lora; I -> eye;
1956969035	sadness	@charviray Charlene my love. I miss you	@ charviray Charlene my love . I miss u	@ charviray charline my love . eye miss you	@ charviray charline mai love . I mis you	@ charviray charline mai love . eye mis u	@ charviray Carlene my love . I miss you	@ chazrviray Cahrlene my loe . I miss you	@ chwarviray Charene my lve . I mwss you	@ charviray my love . I miss you	@ Charlene my . I you	my . I you	0.5555555555555556	0.5555555555555556	[('@', 'JJ'), ('charviray', 'NN'), ('Charlene', 'NNP'), ('my', 'PRP$'), ('love', 'NN'), ('.', '.'), ('I', 'PRP'), ('miss', 'VBP'), ('you', 'PRP')]	miss -> mis; I -> eye; Charlene -> charline; you -> u; my -> mai;
1752871920	sadness	@Britneyspears : For the Record is still the saddest thing to watch. &quot;I'm gonna go through life like the karate kid&quot;...and so am I.	@ Britneyspears : For the reckard is still the saddest thing to watch . & quot ; I 'm gon na go through life like the a karate kid & quot ; ... and sew am eye .	@ Britneyspears : fore the a reckard is still the saddest thing to wach . & quot ; I 'm gon na gogh through life lyke the a karate kid & quot ; ... and so am I .	@ Britneyspears : For the a reckard is still the a saddest thing two watch . & quot ; eye 'm gon nah go thru life lyke the karate kidd & quot ; ... a and so am eye .	@ Britneyspears : fore the a reckard is stil the a saddest thing two wach . & quot ; eye 'm gon nah gogh thru life lyke the a karate kidd & quot ; ... a and sew am eye .	@ Britnegspears : For the Record is still the saddest thing to watch . & qot ; I 'm gon na go through lyfe like the karate kid & quot ; ... and so am I .	@ Briitneyspears : For the Reocrd qs still the sadest thing to wacth . & qot ; I d'm wgon na og through life like the karate kid & qbot ; ... and so am I .	@ Britnespears : For the Resord s sntill the spaddest thuing to wtch . & qot ; I m gn na o through lief like the kahate id & quot ; ... and o ym I .	@ Britneyspears : For the Record is still the thing to . & quot ; I na go through life like the karate kid & quot ; ... and so am I .	Britneyspears : For the Record the to . & quot ; I 'm na through like the karate kid & ; ... and so I .	: For the the to . & ; I na through like the & ; ... and I .	0.4864864864864865	0.4594594594594595	[('@', 'JJ'), ('Britneyspears', 'NNS'), (':', ':'), ('For', 'IN'), ('the', 'DT'), ('Record', 'NNP'), ('is', 'VBZ'), ('still', 'RB'), ('the', 'DT'), ('saddest', 'JJS'), ('thing', 'NN'), ('to', 'TO'), ('watch', 'VB'), ('.', '.'), ('&', 'CC'), ('quot', 'NN'), (';', ':'), ('I', 'PRP'), ("'m", 'VBP'), ('gon', 'VBG'), ('na', 'TO'), ('go', 'VB'), ('through', 'IN'), ('life', 'NN'), ('like', 'IN'), ('the'…	watch -> wach; For -> fore; Record -> reckard; the -> the a; go -> gogh; so -> sew; I -> eye; kid -> kidd; na -> nah; and -> a and; the -> the a; still -> stil; to -> two; like -> lyke; through -> thru; the -> the a; I -> eye;
1957410722	sadness	missin my bro..	missin my bro ..	missin mai bro ..	missin mai bro ..	missin mai breaux ..	missin my bro ..	missin my bro ..	missin my bor u..	missin my bro ..	my bro ..	missin my	0.75	0.5	[('missin', 'NN'), ('my', 'PRP$'), ('bro', 'NN'), ('..', 'NN')]	bro -> breaux; my -> mai;
1965897751	sadness	i need to speak with @sofiedeville! but i left my phone at home	i knead two speak with @ sofiedeville ! but i left my phone at home	i need two speak with @ sofiedeville ! but eye left my phone at holm	eye need to speake withe @ sofiedeville ! but eye left mai phone at home	eye need two speake withe @ sofiedeville ! butt eye left my fone at holm	i ned to speak with @ sofiedeville ! but i left my phone at hoie	i need to speak with @ sofiedeville ! but i left my phne at hme	i need to spak with @ sofieedville ! but i lehft my pone at hme	i need to speak with @ ! but left my phone at home	i to speak with ! but i my phone at	to speak with ! but my at	0.6	0.6666666666666666	[('i', 'NNS'), ('need', 'VBP'), ('to', 'TO'), ('speak', 'VB'), ('with', 'IN'), ('@', 'JJ'), ('sofiedeville', 'NN'), ('!', '.'), ('but', 'CC'), ('i', 'JJ'), ('left', 'VBD'), ('my', 'PRP$'), ('phone', 'NN'), ('at', 'IN'), ('home', 'NN')]	i -> eye; but -> butt; with -> withe; i -> eye; to -> two; phone -> fone; speak -> speake; home -> holm;
1694420281	happiness	@jaezors my b day is on may 13 but my party is on this sat come you gays	@ jaezors my b day is on may 13 but my parti is on this sat come you gaze	@ jaezors mai be dey is on may 13 but my party is on this sat come you gaze	@ jaezors mai be dey is on may 13 butt mai party is on this sat come you gaze	@ jaezors mai be dey is on mae 13 butt mai parti is on this sat cum u gaze	@ jaezors my b day is on may 13 but my party is on this sat coe you gays	@ jaeors my b day si on may 13 but my party si on this sat cgome you gays	@ jadzors my b dy lis on may 13 but my patry si on this bsat cmoe you gasy	jaezors my day is on may 13 but my party is on this sat come you gays	@ my b on may 13 but my is on this you gays	my on may 13 but my on this you	0.5263157894736842	0.5263157894736842	[('@', 'NN'), ('jaezors', 'NNS'), ('my', 'PRP$'), ('b', 'JJ'), ('day', 'NN'), ('is', 'VBZ'), ('on', 'IN'), ('may', 'MD'), ('13', 'CD'), ('but', 'CC'), ('my', 'PRP$'), ('party', 'NN'), ('is', 'VBZ'), ('on', 'IN'), ('this', 'DT'), ('sat', 'JJ'), ('come', 'NN'), ('you', 'PRP'), ('gays', 'VBP')]	party -> parti; day -> dey; my -> mai; may -> mae; but -> butt; gays -> gaze; you -> u; b -> be; my -> mai; come -> cum;
1961218799	sadness	Sun has been making me happy =] Shame about work tonight x	Sun has been making me happy = ] Shame about work tonite x	son has been making mi happy = ] Shame about werk tonight x	son has been making mi happy = ] Shame about work tonite ex	son has bin making mi happy = ] Shame about werk tonite ex	un has been making me happy = ] Shame about work tonight x	Sun has bdeen making me happy = ] Shame about work tontight x	un hras bnen making me hahppy = ] Shame about work tonight x	Sun has been making me happy ] Shame about work tonight x	Sun been me ] Shame about work tonight x	Sun been making me about x	0.8461538461538461	0.4615384615384615	[('Sun', 'NNP'), ('has', 'VBZ'), ('been', 'VBN'), ('making', 'VBG'), ('me', 'PRP'), ('happy', 'JJ'), ('=', 'NNP'), (']', 'NNP'), ('Shame', 'NNP'), ('about', 'IN'), ('work', 'NN'), ('tonight', 'NN'), ('x', 'NN')]	me -> mi; x -> ex; Sun -> son; work -> werk; tonight -> tonite; been -> bin;
1752591237	happiness	Ate too much vegetarian pizza for dinner! But it was so good	Ate too much vegetarian pizza for dinner ! But it waas so good	eight to much vegetarian pizza for dinner ! But it was so goode	eight too much vegetarian pizza a fore dinner ! But it was so goode	eight to mutch vegetarian pizza a for dinner ! butt it waas so goode	Ate too much vegetarian pizza for dinner ! But it kwas so good	Ate to musch vegetarian pizza for dinner ! But it was zo good	Aet to much vetetarian pizza for dsinner ! But it as o god	too much vegetarian pizza for dinner ! But it was so good	too vegetarian for ! But it was so good	for dinner ! But it so	0.6923076923076923	0.6923076923076923	[('Ate', 'NNP'), ('too', 'RB'), ('much', 'JJ'), ('vegetarian', 'JJ'), ('pizza', 'NN'), ('for', 'IN'), ('dinner', 'NN'), ('!', '.'), ('But', 'CC'), ('it', 'PRP'), ('was', 'VBD'), ('so', 'RB'), ('good', 'JJ')]	too -> to; Ate -> eight; But -> butt; much -> mutch; pizza -> pizza a; good -> goode; was -> waas;
1961139081	sadness	So annoyed I missed Mitch Benn @ Lemon Tree. damn you What's On!	So annoyed eye missed Mitch Benn @ Lemon Tree . damn u What 's On !	So annoyed I mist Mitch Benn @ lemmon Tree . damn u What 's On !	sew annoyed eye mist Mitch Benn @ Lemon Tree . dam u What 's On !	sew annoyed eye mist mich ben @ lemmon Tree . dam u What 's On !	So annyed I missed Mitch Benn @ Leon Tree . damn you What 's On !	o annoyed I missed Mitch Benn @ Lremon Tree . dtmn you What 's On !	So anonyed I missed Mbtch Bnen @ Lenon Tnree . dcmn you What s On !	So annoyed I Mitch @ Lemon Tree . damn you What 's On !	So I missed Mitch @ . you What 's On !	So annoyed I . you What On !	0.625	0.5	[('So', 'RB'), ('annoyed', 'JJ'), ('I', 'PRP'), ('missed', 'VBD'), ('Mitch', 'NNP'), ('Benn', 'NNP'), ('@', 'NNP'), ('Lemon', 'NNP'), ('Tree', 'NNP'), ('.', '.'), ('damn', 'NN'), ('you', 'PRP'), ('What', 'WP'), ("'s", 'VBZ'), ('On', 'IN'), ('!', '.')]	So -> sew; Benn -> ben; I -> eye; missed -> mist; you -> u; damn -> dam; Mitch -> mich; Lemon -> lemmon;
1964365005	sadness	Having a light depression. Just payed an extra bill from last years taxes... Must find a country with a tax that is lower than 56%	Having a a lite depression . Just payed an extra bill from last years taxes ... Must fined a country with a tax that is lower than 56 %	halving a a lite depression . Just payed an extra bill frum lost years taxes ... Must find a a country with a tax that is lower than 56 %	halving a a light depression . Just payed an extra bill from last years tax his ... Must find a a country e with a a tax that is lo her the un 56 %	Having a a light depression . Just payed ann xtra bill frum lost yours tax his ... Must fined a a country withe a a tacks that is lo her the un 56 %	Haivng a light depession . Just payed an extra bill from last years taxes ... Must find a coutry with a tax that is lower than 56 %	Hxving a light depression . Jsut payed an ettra bll from last years tmaxes ... Must find a country with a tax that si lpwer than 56 %	Heaving a lzght derpession . Jjust papyed an extra bifll from lat yers txes ... Mut fiynd a country with a tx that is lwer than 56 %	a light depression . Just payed an extra bill from last years taxes ... Must a with a tax that is lower than 56 %	a light depression . Just payed an extra from last years ... Must a country with a that than 56	a . payed an from years ... find a with a that than 56	0.6071428571428571	0.6428571428571429	[('Having', 'VBG'), ('a', 'DT'), ('light', 'JJ'), ('depression', 'NN'), ('.', '.'), ('Just', 'NNP'), ('payed', 'VBD'), ('an', 'DT'), ('extra', 'JJ'), ('bill', 'NN'), ('from', 'IN'), ('last', 'JJ'), ('years', 'NNS'), ('taxes', 'NNS'), ('...', ':'), ('Must', 'NNP'), ('find', 'VB'), ('a', 'DT'), ('country', 'NN'), ('with', 'IN'), ('a', 'DT'), ('tax', 'NN'), ('that', 'WDT'), ('is', 'VBZ'), ('lower', …	than -> the un; an -> ann; taxes -> tax his; from -> frum; a -> a a; find -> fined; with -> withe; years -> yours; lower -> lo her; last -> lost; a -> a a; extra -> xtra; tax -> tacks; a -> a a;
1960553358	sadness	i got ill and tomorrow iï¿½ve got birthday...	i got ill a and tomorrow iï¿½ve got birthday ...	i gott ill and tomorrow iï¿½ve gott birthday ...	i gott il a and tomorrow iï¿½ve got birthday ...	eye gott il a and tomorrow iï¿½ve gott birthday ...	i got ill and tomorrow i¿½ve got birthday ...	i got ill and towmorrow iï¿½ve ogt birhtday ...	i lgot lil and tomorrow iï¿½ve ogt birbthday ...	i got ill and tomorrow iï¿½ve got ...	got ill and tomorrow iï¿½ve ...	got and tomorrow ...	0.7777777777777778	0.5555555555555556	[('i', 'NN'), ('got', 'VBD'), ('ill', 'JJ'), ('and', 'CC'), ('tomorrow', 'NN'), ('iï¿½ve', 'NN'), ('got', 'VBD'), ('birthday', 'NNS'), ('...', ':')]	i -> eye; got -> gott; got -> gott; and -> a and; ill -> il;
1696002034	happiness	Time to get educated Hope you all are off for a great start on this Monday morning	Time to get educated Hope u all are off for a grate start on this Monday morning	Time to get educated Hope u aul are off for a grate start on this Monday morning	Time two goette educated Hope you aul are off fore a grate start on this Monday morning	Time two goette educated Hope u all r off fore a a grate start on this mundi mourning	Time to get educated Hope you all xare off for a great start on this Molday morning	Tixme to ket educated Hoee you all aer off for a gjeat start on this Monday morning	Tsime to egt eductaed Hofpe you all abe off for a graet suart on this Modnay monring	Time to get educated Hope you all off for a great start on this morning	Time to educated you all off for a great on this Monday	to you all off for a on this	0.5294117647058824	0.5882352941176471	[('Time', 'NN'), ('to', 'TO'), ('get', 'VB'), ('educated', 'VBN'), ('Hope', 'NNP'), ('you', 'PRP'), ('all', 'DT'), ('are', 'VBP'), ('off', 'IN'), ('for', 'IN'), ('a', 'DT'), ('great', 'JJ'), ('start', 'NN'), ('on', 'IN'), ('this', 'DT'), ('Monday', 'NNP'), ('morning', 'NN')]	great -> grate; get -> goette; for -> fore; to -> two; are -> r; a -> a a; Monday -> mundi; you -> u; morning -> mourning;
1965926769	sadness	@CaitEggers I need one too.	@ CaitEggers I need one to .	@ CaitEggers I knead one too .	@ CaitEggers eye need one to .	@ CaitEggers eye knead won to .	@ CaitEggers I nede one too .	@ CaitEggers I nede one too .	@ CaiEtggers I need one tko .	@ I need one too .	@ I need one .	I one .	0.5714285714285714	0.5714285714285714	[('@', 'JJ'), ('CaitEggers', 'NNP'), ('I', 'PRP'), ('need', 'VBP'), ('one', 'CD'), ('too', 'RB'), ('.', '.')]	too -> to; need -> knead; I -> eye; one -> won;
1957130797	sadness	@askegg I'm sorry, Andrew. I wish there was something I could do...	@ askegg I 'm sari , Andrew . eye wish there was something I could do ...	@ askegg I 'm sorry , andreu . eye wisch there was something I could do ...	@ askegg I 'm sorry , Andrew . I wisch their waas something eye could due ...	@ askegg eye 'm sari , andreu . eye wisch their waas something eye could due ...	@ askegg I 'm sorry , Awndrew . I wihs there was something I could do ...	@ asekgg I qm sorry , Andrew . I wish there iwas somehting I could jdo ...	@ asegg I m snrry , Abdrew . I wsh there wgs soemthing I could od ...	@ askegg I 'm , Andrew . I wish there was I could do ...	@ I 'm , Andrew . I there was I could ...	I , . I there I could ...	0.5294117647058824	0.5294117647058824	[('@', 'JJ'), ('askegg', 'NN'), ('I', 'PRP'), ("'m", 'VBP'), ('sorry', 'JJ'), (',', ','), ('Andrew', 'NNP'), ('.', '.'), ('I', 'PRP'), ('wish', 'VBP'), ('there', 'EX'), ('was', 'VBD'), ('something', 'NN'), ('I', 'PRP'), ('could', 'MD'), ('do', 'VB'), ('...', ':')]	there -> their; do -> due; I -> eye; Andrew -> andreu; sorry -> sari; I -> eye; wish -> wisch; I -> eye; was -> waas;
1961690574	sadness	R.I.P. Sammie the Cat	R.I.P . Sammie the kat	R.I.P . Sammie the kat	R.I.P . sammy the a Cat	R.I.P . sammy the a kat	R.I.P . Sammie the aCt	R..IP . Smamie the Cat	Rf.I.P . Sakmmie the at	. Sammie the Cat	R.I.P . the	. the	0.6	0.6	[('R.I.P', 'NNP'), ('.', '.'), ('Sammie', 'NNP'), ('the', 'DT'), ('Cat', 'NNP')]	Cat -> kat; the -> the a; Sammie -> sammy;
1960953774	happiness	tired and all i want to do is play random songs on my gitwar but i have to do my drama essay.	tired and aul i want to due is play random songs on my gitwar but i have to do my drama essay .	tired and aul eye want to do is play random songs on mai gitwar but eye have to due my drama essay .	tired and aul i want two due is play random songs on my gitwar but eye have two due mai drama essay .	tired a and aul eye want two due is play random songs on my gitwar butt eye halve two due mai drama a essay .	tired and all i want to do fs play random songs on my gitwar but i have to o my drama essay .	tvred and all i want to do bis play random songs on my giwtar but i hae to od my drama essay .	tirred and all i wnt to ndo is pslay rndom sohngs on my gbtwar but i hapve to do my drzama esay .	tired and all i to is play random songs on my gitwar but i have to do my drama essay .	and all to do is play random on my gitwar but have to my drama .	and all to play on my but to do my .	0.6086956521739131	0.5652173913043478	[('tired', 'VBN'), ('and', 'CC'), ('all', 'DT'), ('i', 'NN'), ('want', 'VBP'), ('to', 'TO'), ('do', 'VB'), ('is', 'VBZ'), ('play', 'VB'), ('random', 'JJ'), ('songs', 'NNS'), ('on', 'IN'), ('my', 'PRP$'), ('gitwar', 'NN'), ('but', 'CC'), ('i', 'NNS'), ('have', 'VBP'), ('to', 'TO'), ('do', 'VB'), ('my', 'PRP$'), ('drama', 'NN'), ('essay', 'NN'), ('.', '.')]	to -> two; to -> two; and -> a and; have -> halve; do -> due; drama -> drama a; all -> aul; i -> eye; but -> butt; i -> eye; do -> due; my -> mai;
1694588558	sadness	@iamdiddy If I knew it was gonna be this kind of party, I would've stuck my dick in the mashed potatoes!	@ iamdiddy If I new it was gon na b this kind of party , I would 've stuck my dic in the mashed potatoes !	@ iamdiddy If I knew it was gon nah b this kind of parti , eye would 've stuck mai dick in the mashed potatoes !	@ iamdiddy If eye knew it waas gon nah be this kind of parti , eye would 've stuck mai dic in the a mashed potatoes !	@ iamdiddy If eye new it waas gon nah b this kind of parti , eye wood 've stucke mai dic in the a mashed potatoes !	@ iamdiddy If I knw it wsa gon na e this kind of party , I would 've stuck my dick in the mashed potatoes !	@ iamdiddy If I kew it ws gon na be this knid of party , I would v'e stuck my daick in the macshed pottoes !	@ iamidddy If I khew it waas tgon an fbe this kimnd of patry , I would nve seuck my dick in the madshed potaoes !	iamdiddy If I knew it was gon be this kind of party , I would 've stuck my in the mashed potatoes !	@ If I it was na this kind of party , I would my in the potatoes !	If I it this of party , I would my in the !	0.5384615384615384	0.4615384615384615	[('@', 'NN'), ('iamdiddy', 'NN'), ('If', 'IN'), ('I', 'PRP'), ('knew', 'VBD'), ('it', 'PRP'), ('was', 'VBD'), ('gon', 'VBG'), ('na', 'RB'), ('be', 'VB'), ('this', 'DT'), ('kind', 'NN'), ('of', 'IN'), ('party', 'NN'), (',', ','), ('I', 'PRP'), ('would', 'MD'), ("'ve", 'VBP'), ('stuck', 'VBN'), ('my', 'PRP$'), ('dick', 'NN'), ('in', 'IN'), ('the', 'DT'), ('mashed', 'JJ'), ('potatoes', 'NNS'), ('!',…	my -> mai; na -> nah; party -> parti; I -> eye; stuck -> stucke; I -> eye; be -> b; would -> wood; dick -> dic; was -> waas; the -> the a; knew -> new;
1957677837	sadness	On a brighter note.. still at work at 6:15 on Friday working on other peoples problems... oh man. I'm SO eating pizza tonight. hoorah!	On a a brighter note .. still at work at 6:15 on Friday working on other peoples problems ... oh mann . eye 'm SO eating pizza tonight . hoorah !	On a bright her note .. still at werk at 6:15 on Friday werking on other peoples problems ... oh man . eye 'm SO eating pizza a tonite . hoorah !	On a brighter note .. stil at werk at 6:15 on Friday werking on uther peoples problems ... o mann . eye 'm SO eating pizza a tonite . hoorah !	On a a bright her note .. stil at werk at 6:15 on freidy werking on uther peeples problems ... o mann . eye 'm sew eating pizza a tonite . hoorah !	On a brighter note .. stll at work at 6:15 on Friday working on oter peoples probllems ... oh man . I 'm SO eating pizza tonight . hoorah !	On a bripghter note .. still at wirk at 6:15 on Frziday wolking on other peoples pooblems ... oh ban . I m SO eting pizza tonight . hoorah !	On a brqghter nite . sntill at work at 6:15 on Fiday woking on oher poples prolbems ... h amn . I s'm SO eting pizza tenight . hdorah !	On a brighter note .. still at work at 6:15 on Friday on other problems ... oh man . I 'm eating pizza tonight . hoorah !	On a .. still at at 6:15 on Friday on ... man . I 'm SO eating pizza . hoorah !	On a still at at 6:15 on on other ... man . I . !	0.6	0.4666666666666667	[('On', 'IN'), ('a', 'DT'), ('brighter', 'NN'), ('note', 'NN'), ('..', 'NN'), ('still', 'RB'), ('at', 'IN'), ('work', 'NN'), ('at', 'IN'), ('6:15', 'CD'), ('on', 'IN'), ('Friday', 'NNP'), ('working', 'VBG'), ('on', 'IN'), ('other', 'JJ'), ('peoples', 'NNS'), ('problems', 'NNS'), ('...', ':'), ('oh', 'RB'), ('man', 'NN'), ('.', '.'), ('I', 'PRP'), ("'m", 'VBP'), ('SO', 'RB'), ('eating', 'JJ'), ('p…	still -> stil; I -> eye; work -> werk; brighter -> bright her; SO -> sew; oh -> o; Friday -> freidy; other -> uther; peoples -> peeples; a -> a a; working -> werking; tonight -> tonite; pizza -> pizza a; man -> mann;
1694769426	happiness	GoodMorning. My Father's going balistic, and I'd say more but I'd rather not get beat, so Have a Good Day, and please text me	GoodMorning . My Father 's going balistic , and I 'd say more but I 'd wrather not get beat , so Have a a Good dey , and please text me	GoodMorning . My Father 's go in balistic , a and I 'd saye moore butt I 'd rather not get beat , so Have a Good dey , and please text me	GoodMorning . My Father 's going balistic , a and eye 'd say moore but eye 'd rather knot goette beet , so Have a goode dey , and please text me	GoodMorning . mai Father 's going balistic , a and eye 'd saye more butt eye 'd rather not goette beet , sew halve a a goode dey , a and pleas text mi	GoodMorning . My Ftaher 's going balistic , and I 'd say more but I 'd rather not get beat , so Have a God Day , and please taxt me	GoodMorning . My Faother 's giing balistic , and I 'd asy moe but I 'd rather not gte beat , aso Have a Godo Doay , and pmlease text me	GooMdorning . My Fther 's giong bavlistic , and I 'd asy mroe but I 'd rahter ot gte bteat , uso Have a Gogd ay , and ptlease tsext me	. My Father 's balistic , and I 'd say more but I 'd rather not beat , so Have a Good Day , and please text me	. My 's , and I 'd more but I 'd rather get beat , Have a Good , and text me	. My 's , and I 'd but I 'd , a , and me	0.5161290322580645	0.6451612903225806	[('GoodMorning', 'VBG'), ('.', '.'), ('My', 'PRP$'), ('Father', 'NN'), ("'s", 'POS'), ('going', 'VBG'), ('balistic', 'JJ'), (',', ','), ('and', 'CC'), ('I', 'PRP'), ("'d", 'MD'), ('say', 'VB'), ('more', 'JJR'), ('but', 'CC'), ('I', 'PRP'), ("'d", 'MD'), ('rather', 'RB'), ('not', 'RB'), ('get', 'VB'), ('beat', 'NN'), (',', ','), ('so', 'RB'), ('Have', 'VB'), ('a', 'DT'), ('Good', 'JJ'), ('Day', 'N…	and -> a and; a -> a a; My -> mai; me -> mi; say -> saye; so -> sew; I -> eye; and -> a and; beat -> beet; please -> pleas; I -> eye; Day -> dey; Good -> goode; Have -> halve; but -> butt; get -> goette;
1963518767	sadness	i want to see my bud mel miss hur loads	i want to see my bud mell miss hur loads	i want to see my budd mel miss hur lodes	eye want to see mai bud mell miss hur loads	eye want to sea my budd mel mis hur lodes	i want to see my bud mel mss hur loads	i want to kee my bud mol miss hur loads	i watt to vee my bud el mihss hur loads	i want to see my mel miss hur loads	i want to my mel miss loads	to see my mel miss	0.8	0.8	[('i', 'NN'), ('want', 'VBP'), ('to', 'TO'), ('see', 'VB'), ('my', 'PRP$'), ('bud', 'NN'), ('mel', 'NN'), ('miss', 'VBP'), ('hur', 'NN'), ('loads', 'NNS')]	bud -> budd; loads -> lodes; see -> sea; miss -> mis; i -> eye;
1966032357	sadness	just goy back from a day of tests at the hospital. going to start chemo on monday	just goy back from a a day of tests at the hospital . going two start chemo on monday	just goy bak frum a a day of testes at the hospital . going to start chemo on monday	just goy bak frum a dey of tests at the hospital . going two start chemo on mundi	just goy bak frum a a dey of testes at the a hospital . go in two start chemo on mundi	just goy back from a dkay of tests at the hospital . going to start chemo on molnday	just voy back from a dya of tests at the hospital . ging to start cuemo on mnday	juust ogy back from a dya of tfests at the hosital . gong to stkart cemo on moonday	just back from a day of tests at the hospital . to start chemo on monday	back from a day of at the . going to start on monday	back from a of at the . to on	0.5	0.5	[('just', 'RB'), ('goy', 'VBN'), ('back', 'RP'), ('from', 'IN'), ('a', 'DT'), ('day', 'NN'), ('of', 'IN'), ('tests', 'NNS'), ('at', 'IN'), ('the', 'DT'), ('hospital', 'NN'), ('.', '.'), ('going', 'VBG'), ('to', 'TO'), ('start', 'VB'), ('chemo', 'NN'), ('on', 'IN'), ('monday', 'NN')]	day -> dey; from -> frum; monday -> mundi; to -> two; the -> the a; tests -> testes; back -> bak; going -> go in; a -> a a;
1694071705	happiness	@pauliniunia its the best show EVER!	@ pauliniunia its the beste show EVER !	@ pauliniunia its the a best show ev er !	@ pauliniunia its the beste chau EVER !	@ pauliniunia its the a beste chau ev er !	@ pauliniunia its the best sohw EVER !	@ pauliniunia its the bgst show EVRE !	@ paulniunia its the bset shfow EVER !	@ its the best show EVER !	@ its the show EVER !	its the show !	0.625	0.5	[('@', 'JJ'), ('pauliniunia', 'NN'), ('its', 'PRP$'), ('the', 'DT'), ('best', 'JJS'), ('show', 'NN'), ('EVER', 'NN'), ('!', '.')]	show -> chau; EVER -> ev er; the -> the a; best -> beste;
1963370009	sadness	But i dont mind the long line when theres a super cutie in front of me. Too bad he's wearing a gay bracelet with a girls name on it	But i dont mind the long lyne when theres a super cutie in front of me . Too bad he 's waring a gaye bracelet with a girls name on it	But eye dont mind the long line win theres a super cutie in front of mi . Too bad hee 's waring a gaye bracelet with a girls name on it	But i dont mined the long lyne win theres a a super cutie in front of mi . to bad hee 's waring a gaye bracelet with a girls name on it	butt i dont mined the a long lyne win theres a a soup per cutey in front of mi . to bad hee 's waring a a gaye bracelet withe a a girls name on it	But i dont mind the long line when teres a super cutie in front of me . Too bda he 's weairng a gay bracelet with a girls name on it	But i dont mind the lnng line when txeres a super crtie in fraont of me . Too abd he 's wearing a gy bracleet with a giirls nmae on it	But i dot mind the lnog lien when tehres a sgper ctie in fpont of me . To ad he fs weoring a gya braeclet with a grls nae on it	But i dont mind the long when theres a super cutie in front of me . Too bad he 's wearing a gay with a name on it	But mind the when a super cutie in of me . Too bad he wearing a gay bracelet with a on it	But mind the when a in of me . he a with a on it	0.5161290322580645	0.5483870967741935	[('But', 'CC'), ('i', 'JJ'), ('dont', 'NN'), ('mind', 'IN'), ('the', 'DT'), ('long', 'JJ'), ('line', 'NN'), ('when', 'WRB'), ('theres', 'VBZ'), ('a', 'DT'), ('super', 'JJ'), ('cutie', 'NN'), ('in', 'IN'), ('front', 'NN'), ('of', 'IN'), ('me', 'PRP'), ('.', '.'), ('Too', 'VB'), ('bad', 'JJ'), ('he', 'PRP'), ("'s", 'VBZ'), ('wearing', 'VBG'), ('a', 'DT'), ('gay', 'JJ'), ('bracelet', 'NN'), ('with',…	a -> a a; he -> hee; with -> withe; Too -> to; the -> the a; me -> mi; gay -> gaye; But -> butt; line -> lyne; a -> a a; when -> win; wearing -> waring; a -> a a; super -> soup per; mind -> mined; cutie -> cutey;
1695511180	sadness	miss your smile	miss your smile	miss yore smile	mis your smile	mis yore smile	miss your smile	miss your swile	mis your simle	miss your smile	your smile	your	0.6666666666666666	0.6666666666666666	[('miss', 'VB'), ('your', 'PRP$'), ('smile', 'NN')]	miss -> mis; your -> yore;
1751176678	happiness	@scodal yeah I saw, looks like hard work, But I would know whats upp handsome	@ scodal yeah eye saw , looks like hard work , butt I would know whats upp handsome	@ scodal yeah eye saw , looks like hard work , But eye would know whats up hansom	@ scodal yeah I saw , looks lyke hard werk , butt I wood know whats upp hansom	@ scodal yeah eye saw , looks lyke hard werk , butt eye wood no whats up hansom	@ scdoal yeah I saw , looks like hard work , But I would know wahts upp handsome	@ scodal yeah I scaw , looks like hadr work , But I would kow whats pup handsome	@ scodal yah I saw , lsooks like hrad woyrk , But I would knsow wahts upp hrandsome	@ yeah I saw , looks like hard work , But I would know whats upp	@ scodal I , looks like hard , But I would whats handsome	I , looks like work , But I would	0.6111111111111112	0.5	[('@', 'NN'), ('scodal', 'NN'), ('yeah', 'NN'), ('I', 'PRP'), ('saw', 'VBD'), (',', ','), ('looks', 'VBZ'), ('like', 'IN'), ('hard', 'JJ'), ('work', 'NN'), (',', ','), ('But', 'CC'), ('I', 'PRP'), ('would', 'MD'), ('know', 'VB'), ('whats', 'NNS'), ('upp', 'JJ'), ('handsome', 'NN')]	I -> eye; But -> butt; would -> wood; know -> no; I -> eye; upp -> up; work -> werk; like -> lyke; handsome -> hansom;
1962692356	happiness	Im so full. Subway was bomb! Waiting for my 2nd shift to start	imm sew full . Subway was bomb ! Waiting for my 2nd shift to start	Im sew full . Subway waas bomb ! Waiting for my 2nd shift two start	Im sew full . sub-way was balm ! weighting for mai 2nd shift to start	imm sew full . sub-way waas balm ! weighting fore my 2nd shift two start	Im so fll . Subway was bmb ! Waiting for my 2nd shift to start	Im o full . Subway ywas bomb ! Wadting for my 2nd syhift to stfart	Im mo full . Slbway wsa boomb ! Waiitng for my 2nd sphift to strt	so full . Subway was bomb ! for my 2nd shift to start	. Subway was bomb ! Waiting for my 2nd to	Im . ! for my 2nd to	0.6	0.6	[('Im', 'NNP'), ('so', 'RB'), ('full', 'JJ'), ('.', '.'), ('Subway', 'NNP'), ('was', 'VBD'), ('bomb', 'NN'), ('!', '.'), ('Waiting', 'VBG'), ('for', 'IN'), ('my', 'PRP$'), ('2nd', 'CD'), ('shift', 'NN'), ('to', 'TO'), ('start', 'VB')]	bomb -> balm; so -> sew; Im -> imm; to -> two; Subway -> sub-way; for -> fore; was -> waas; Waiting -> weighting;
1751395740	happiness	@Deejai Nice to meet you toooo Good to know another one of my followers ACTUALLY speak!	@ Deejai Nice to meet u toooo Good to know another one of my follow hers ACTUALLY speak !	@ Deejai niece to meet u toooo Good to know another won of my followers ACTUALLY speake !	@ Deejai Nice two meet you toooo goode two know another won of my followers ACTUALLY speake !	@ Deejai Nice two meat u toooo goode two no another won of my follow hers ACTUALLY speake !	@ Deejai Nice to meet you toooo Good to know another one of my followers ACTUALLY sbeak !	@ Deejai Nice to meet you toroo God to know another one of my folblowers ApTUALLY stpeak !	@ Dheejai Ncie to maet you toooo Gopod to knw another one of my folowers ACmUALLY speak !	Deejai to meet you toooo Good to know another one of my followers ACTUALLY speak !	@ Deejai to meet you Good to another one of my followers !	@ to you to another one of my !	0.5555555555555556	0.6111111111111112	[('@', 'JJ'), ('Deejai', 'NNP'), ('Nice', 'NNP'), ('to', 'TO'), ('meet', 'VB'), ('you', 'PRP'), ('toooo', 'RB'), ('Good', 'JJ'), ('to', 'TO'), ('know', 'VB'), ('another', 'DT'), ('one', 'CD'), ('of', 'IN'), ('my', 'PRP$'), ('followers', 'NNS'), ('ACTUALLY', 'NNP'), ('speak', 'NN'), ('!', '.')]	you -> u; meet -> meat; to -> two; followers -> follow hers; Good -> goode; speak -> speake; to -> two; one -> won; know -> no;
[truncated: 2,296 more rows]
